# Supplementary material for: Multi-omics identification of immune-related biomarkers predicting tofacitinib response in rheumatoid arthritis
Source: Front Immunol. 2026 Jan 26;16:1703209. doi: 10.3389/fimmu.2025.1703209 (PMC12884169; doi:10.3389/fimmu.2025.1703209)
Supplement: Supplementary file 2 [file Table2.xlsx]

## Sheet: List of all DEmRNAs
	baseMean	log2FoldChange	lfcSE	stat	pvalue	padj	Group	genename
ENSG00000006062	1513.97	-1.03164	0.333032	-3.09773	0.00195006	0.0204994	downregulated	MAP3K14
ENSG00000010704	223.662	-1.10093	0.411601	-2.67474	0.00747871	0.0530874	downregulated	HFE
ENSG00000012211	249.811	-1.54398	0.44572	-3.464	0.000532199	0.0078528	downregulated	PRICKLE3
ENSG00000012232	1206.06	1.12753	0.446514	2.5252	0.0115634	0.0709366	upregulated	EXTL3
ENSG00000014824	859.874	1.13305	0.268705	4.2167	2.48e-05	0.000733344	upregulated	SLC30A9
ENSG00000021355	2488.34	1.05949	0.214809	4.93223	8.13e-07	5.88e-05	upregulated	SERPINB1
ENSG00000027847	401.967	-1.21336	0.388216	-3.12547	0.0017752	0.0191964	downregulated	B4GALT7
ENSG00000035141	456.761	-1.0056	0.266038	-3.77989	0.0001569	0.00311421	downregulated	FAM136A
ENSG00000039650	988.214	-1.09791	0.388149	-2.82858	0.00467547	0.0383576	downregulated	PNKP
ENSG00000046647	276.655	-1.05013	0.311506	-3.37115	0.000748559	0.0101228	downregulated	GEMIN8
ENSG00000052126	268.127	-1.15821	0.50501	-2.29344	0.0218229	0.107939	downregulated	PLEKHA5
ENSG00000052723	835.229	1.1871	0.326203	3.63914	0.000273547	0.00489283	upregulated	SIKE1
ENSG00000053501	219.195	-1.34201	0.391615	-3.42686	0.000610608	0.00867683	downregulated	USE1
ENSG00000056277	236.965	-1.3218	0.428811	-3.08248	0.00205285	0.0212289	downregulated	ZNF280C
ENSG00000060138	1957.11	-1.21734	0.245614	-4.9563	7.18e-07	5.26e-05	downregulated	YBX3
ENSG00000061273	2487.75	-1.01699	0.320603	-3.17212	0.0015133	0.0171165	downregulated	HDAC7
ENSG00000061938	3341.06	-1.1638	0.334161	-3.48275	0.000496284	0.0074844	downregulated	TNK2
ENSG00000064201	2062.44	-1.14057	0.352768	-3.23321	0.00122409	0.0145402	downregulated	TSPAN32
ENSG00000065183	818.703	-1.00264	0.323594	-3.09845	0.00194538	0.0204994	downregulated	WDR3
ENSG00000065978	1628.65	-1.44341	0.260604	-5.53872	3.05e-08	4.07e-06	downregulated	YBX1
ENSG00000066336	2337.98	-1.41944	0.411272	-3.45135	0.00055779	0.00813289	downregulated	SPI1
ENSG00000066455	923.833	-1.2741	0.360222	-3.53699	0.000404709	0.00645124	downregulated	GOLGA5
ENSG00000066855	413.704	-1.54105	0.703997	-2.189	0.0285966	0.131016	downregulated	MTFR1
ENSG00000067141	399.835	-1.24425	0.335986	-3.70328	0.000212829	0.0040047	downregulated	NEO1
ENSG00000068308	1439.43	-1.2147	0.345544	-3.51531	0.000439234	0.00687483	downregulated	OTUD5
ENSG00000068394	391.542	-1.50796	0.390472	-3.86189	0.000112512	0.00249023	downregulated	GPKOW
ENSG00000069248	1197.89	1.2975	0.361343	3.59078	0.000329691	0.00558404	upregulated	NUP133
ENSG00000071626	2334.21	-1.01813	0.180928	-5.62727	1.83e-08	2.89e-06	downregulated	DAZAP1
ENSG00000073605	1281.04	-1.01066	0.28755	-3.51472	0.000440221	0.00687483	downregulated	GSDMB
ENSG00000076944	974.211	-1.1203	0.478535	-2.34111	0.0192267	0.0992463	downregulated	STXBP2
ENSG00000077147	4283.88	-1.03873	0.329453	-3.15289	0.0016166	0.0178902	downregulated	TM9SF3
ENSG00000077150	2046.66	-1.02934	0.39296	-2.61944	0.00880733	0.059081	downregulated	NFKB2
ENSG00000077454	903.987	-1.8602	0.420212	-4.42682	9.56e-06	0.000390929	downregulated	LRCH4
ENSG00000080200	1186.47	1.01187	0.256684	3.94207	8.08e-05	0.0018824	upregulated	CRYBG3
ENSG00000081014	657.264	1.11153	0.298363	3.72542	0.00019499	0.00373761	upregulated	AP4E1
ENSG00000081087	833.625	1.67072	0.23796	7.02103	2.2e-12	1.53e-09	upregulated	OSTM1
ENSG00000081870	681.436	-1.31209	0.344495	-3.80874	0.000139677	0.00286477	downregulated	HSPB11
ENSG00000085719	1649.4	1.05459	0.22332	4.72231	2.33e-06	0.000132848	upregulated	CPNE3
ENSG00000085872	743.553	-1.40495	0.316278	-4.44214	8.91e-06	0.000374639	downregulated	CHERP
ENSG00000087269	849.97	-1.07089	0.25753	-4.15829	3.21e-05	0.000884692	downregulated	NOP14
ENSG00000087995	184.274	1.09008	0.518294	2.10321	0.0354475	0.150006	upregulated	METTL2A
ENSG00000088538	222.683	-1.90039	0.429282	-4.4269	9.56e-06	0.000390929	downregulated	DOCK3
ENSG00000089220	1007.56	-1.17503	0.321673	-3.65289	0.000259309	0.0047486	downregulated	PEBP1
ENSG00000089639	3257.21	-1.24622	0.353229	-3.52807	0.000418607	0.00662131	downregulated	GMIP
ENSG00000090238	953.018	-1.17624	0.420758	-2.79552	0.00518165	0.0411921	downregulated	YPEL3
ENSG00000090432	528.663	-1.31757	0.454273	-2.90039	0.00372701	0.0327137	downregulated	MUL1
ENSG00000090661	474.068	-1.86109	0.414703	-4.48777	7.2e-06	0.000320907	downregulated	CERS4
ENSG00000091127	194.526	-1.57596	0.313371	-5.02905	4.93e-07	4.1e-05	downregulated	PUS7
ENSG00000100325	1719.96	-1.21778	0.201159	-6.0538	1.41e-09	3.78e-07	downregulated	ASCC2
ENSG00000100376	1854.4	1.1134	0.405204	2.74775	0.00600055	0.0449712	upregulated	FAM118A
ENSG00000100490	322.014	-1.30518	0.486889	-2.68066	0.00734773	0.0525094	downregulated	CDKL1
ENSG00000100897	1600.27	-1.25327	0.291281	-4.30261	1.69e-05	0.000558387	downregulated	DCAF11
ENSG00000100906	2539.05	-1.23946	0.387541	-3.19828	0.00138251	0.0160199	downregulated	NFKBIA
ENSG00000100941	1823	-2.03024	0.329046	-6.17008	6.83e-10	2.1e-07	downregulated	PNN
ENSG00000101194	214.459	-1.69416	0.320763	-5.28164	1.28e-07	1.36e-05	downregulated	SLC17A9
ENSG00000101695	1245.25	-1.05897	0.378327	-2.79908	0.00512482	0.0408988	downregulated	RNF125
ENSG00000101916	1511.66	1.23746	0.626852	1.97408	0.0483724	0.183839	upregulated	TLR8
ENSG00000102096	2966.61	-1.05732	0.427962	-2.4706	0.0134887	0.0785944	downregulated	PIM2
ENSG00000102225	908.65	-1.11959	0.311404	-3.5953	0.000324019	0.00552269	downregulated	CDK16
ENSG00000102524	1763.46	-1.08042	0.341083	-3.16763	0.00153688	0.0172878	downregulated	TNFSF13B
ENSG00000102547	246.356	-1.97651	0.443967	-4.45192	8.51e-06	0.000361135	downregulated	CAB39L
ENSG00000102781	481.582	-1.02073	0.377409	-2.70458	0.00683916	0.0496267	downregulated	KATNAL1
ENSG00000102901	1164.27	-1.07264	0.303001	-3.54004	0.000400062	0.00641037	downregulated	CENPT
ENSG00000102967	184.461	-1.1905	0.263136	-4.52427	6.06e-06	0.000289064	downregulated	DHODH
ENSG00000103121	510.103	-1.04943	0.49932	-2.10171	0.0355783	0.150249	downregulated	CMC2
ENSG00000103226	168.235	1.82075	0.844504	2.156	0.0310834	0.137892	upregulated	NOMO3
ENSG00000103275	2287.08	-1.09624	0.300442	-3.64875	0.000263522	0.00479719	downregulated	UBE2I
ENSG00000104164	1319.17	1.38806	0.343117	4.04545	5.22e-05	0.00133329	upregulated	BLOC1S6
ENSG00000104859	861.497	-1.02473	0.301388	-3.40002	0.000673811	0.00933774	downregulated	CLASRP
ENSG00000104885	1012.6	-1.05595	0.318442	-3.316	0.000913164	0.0118202	downregulated	DOT1L
ENSG00000104897	696.199	-1.03682	0.429847	-2.41206	0.0158627	0.0869902	downregulated	SF3A2
ENSG00000105298	512.418	-1.1137	0.318126	-3.5008	0.00046387	0.00710613	downregulated	CACTIN
ENSG00000105329	4310.86	-1.0762	0.385818	-2.7894	0.00528059	0.0417092	downregulated	TGFB1
ENSG00000105372	3966.37	1.05332	0.520228	2.02473	0.0428948	0.17083	upregulated	RPS19
ENSG00000105401	1044.71	-1.49287	0.346126	-4.31308	1.61e-05	0.000544283	downregulated	CDC37
ENSG00000105486	766.121	-1.71531	0.233655	-7.34123	2.12e-13	1.86e-10	downregulated	LIG1
ENSG00000105821	555.626	-1.03754	0.34588	-2.9997	0.00270243	0.0261448	downregulated	DNAJC2
ENSG00000106351	644.646	-1.04693	0.314782	-3.3259	0.000881338	0.0115135	downregulated	AGFG2
ENSG00000106665	644.743	-1.22486	0.363626	-3.36846	0.000755886	0.0101772	downregulated	CLIP2
ENSG00000107485	473.657	-1.20585	0.372122	-3.24046	0.00119335	0.0143133	downregulated	GATA3
ENSG00000107957	603.606	-1.23642	0.376574	-3.28333	0.00102589	0.012856	downregulated	SH3PXD2A
ENSG00000108518	7534.16	-1.1538	0.401551	-2.87336	0.00406134	0.0348042	downregulated	PFN1
ENSG00000108578	919.819	-1.00498	0.263603	-3.81247	0.000137587	0.00285042	downregulated	BLMH
ENSG00000109083	247.854	-1.40962	0.325508	-4.33051	1.49e-05	0.000520078	downregulated	IFT20
ENSG00000109475	3349.15	1.17892	0.326155	3.6146	0.000300813	0.00519916	upregulated	RPL34
ENSG00000109534	139.402	-1.1648	0.392503	-2.96763	0.00300106	0.027978	downregulated	GAR1
ENSG00000109906	1375.32	-1.03807	0.46887	-2.21399	0.0268294	0.125064	downregulated	ZBTB16
ENSG00000110046	1283.75	-1.17173	0.557268	-2.10263	0.0354979	0.150116	downregulated	ATG2A
ENSG00000110777	1105.58	-1.31115	0.490021	-2.6757	0.00745723	0.0530874	downregulated	POU2AF1
ENSG00000111229	1271.62	1.26072	0.216107	5.83379	5.42e-09	1.11e-06	upregulated	ARPC3
ENSG00000111450	929.124	-1.03836	0.276604	-3.75396	0.000174063	0.00338929	downregulated	STX2
ENSG00000112303	2557.65	1.75169	0.367615	4.76501	1.89e-06	0.000114954	upregulated	VNN2
ENSG00000112697	2244.67	1.03779	0.272786	3.8044	0.00014215	0.00289974	upregulated	TMEM30A
ENSG00000112787	1190.29	-1.22899	0.430164	-2.85704	0.00427618	0.0360924	downregulated	FBRSL1
ENSG00000112972	776.317	-1.3329	0.477261	-2.79282	0.00522512	0.0414307	downregulated	HMGCS1
ENSG00000113328	777.94	1.36504	0.327298	4.17063	3.04e-05	0.000853424	upregulated	CCNG1
ENSG00000114391	3004.08	1.00322	0.211806	4.7365	2.17e-06	0.000126215	upregulated	RPL24
ENSG00000114745	866.382	-1.04907	0.339556	-3.08953	0.00200475	0.0209426	downregulated	GORASP1
ENSG00000115286	472.514	-1.26644	0.482524	-2.62461	0.00867488	0.0587021	downregulated	NDUFS7
ENSG00000115368	1085.72	1.37438	0.258714	5.31235	1.08e-07	1.19e-05	upregulated	WDR75
ENSG00000115539	190.624	-1.33342	0.556042	-2.39805	0.0164824	0.0895508	downregulated	PDCL3
ENSG00000115919	2262.32	1.15681	0.307662	3.76002	0.000169902	0.00333995	upregulated	KYNU
ENSG00000115944	816.086	-1.14361	0.339367	-3.36983	0.000752147	0.010149	downregulated	COX7A2L
ENSG00000116030	788.3	-1.36856	0.246626	-5.54915	2.87e-08	4.07e-06	downregulated	SUMO1
ENSG00000116062	810.048	1.14867	0.56219	2.04321	0.0410321	0.165338	upregulated	MSH6
ENSG00000116273	348.514	-1.38762	0.319467	-4.34355	1.4e-05	0.000504475	downregulated	PHF13
ENSG00000116288	831.009	-1.03938	0.303142	-3.42869	0.00060651	0.00863855	downregulated	PARK7
ENSG00000116741	3183.69	1.20948	0.264857	4.56655	4.96e-06	0.000248028	upregulated	RGS2
ENSG00000116809	689.082	-1.0116	0.391505	-2.58386	0.00977009	0.0634128	downregulated	ZBTB17
ENSG00000117528	858.524	1.18558	0.258086	4.59372	4.35e-06	0.00022589	upregulated	ABCD3
ENSG00000117691	160.168	-1.87853	0.722085	-2.60153	0.00928095	0.0615363	downregulated	NENF
ENSG00000117984	1132.42	-1.08741	0.543276	-2.00158	0.0453299	0.176976	downregulated	CTSD
ENSG00000118246	751.439	1.24007	0.307752	4.02944	5.59e-05	0.00142155	upregulated	FASTKD2
ENSG00000118420	397.86	-1.35982	0.512078	-2.6555	0.00791898	0.0551193	downregulated	UBE3D
ENSG00000118564	5587.32	1.40813	0.243123	5.79184	6.96e-09	1.38e-06	upregulated	FBXL5
ENSG00000118680	2391.45	1.13805	0.33101	3.43813	0.000585757	0.00842714	upregulated	MYL12B
ENSG00000118900	2122.36	-1.11492	0.271047	-4.11339	3.9e-05	0.00103852	downregulated	UBN1
ENSG00000119203	529.976	1.54624	0.15062	10.2659	1e-24	6.18e-21	upregulated	CPSF3
ENSG00000119242	547.092	-1.20133	0.290409	-4.13668	3.52e-05	0.000959336	downregulated	CCDC92
ENSG00000119661	190.651	-1.17106	0.448023	-2.61385	0.00895288	0.0598773	downregulated	DNAL1
ENSG00000120437	325.4	-1.36925	0.305089	-4.48803	7.19e-06	0.000320907	downregulated	ACAT2
ENSG00000120519	528.571	1.75126	0.52889	3.31119	0.000928988	0.0119085	upregulated	SLC10A7
ENSG00000120832	293.57	-1.38355	0.354913	-3.89829	9.69e-05	0.00218342	downregulated	MTERF2
ENSG00000121807	3102.49	1.27012	0.298426	4.25608	2.08e-05	0.000640051	upregulated	CCR2
ENSG00000122026	5018.57	1.60253	0.194284	8.24838	1.61e-16	4.94e-13	upregulated	RPL21
ENSG00000122512	345.715	1.78617	0.436462	4.09238	4.27e-05	0.00112093	upregulated	PMS2
ENSG00000122547	488.791	-1.1894	0.400154	-2.97235	0.00295532	0.0277196	downregulated	EEPD1
ENSG00000122966	164.457	-1.35654	0.32089	-4.22742	2.36e-05	0.00070952	downregulated	CIT
ENSG00000123064	996.172	-1.05071	0.454633	-2.31113	0.0208259	0.104435	downregulated	DDX54
ENSG00000123144	987.694	-1.25296	0.448582	-2.79316	0.00521951	0.0414307	downregulated	TRIR
ENSG00000123178	165.044	-2.02739	0.577603	-3.51001	0.000448086	0.00696231	downregulated	SPRYD7
ENSG00000123600	784.785	-1.24956	0.323311	-3.86488	0.000111143	0.00246883	downregulated	METTL8
ENSG00000125375	440.63	-1.39623	0.45068	-3.09805	0.00194798	0.0204994	downregulated	DMAC2L
ENSG00000125459	224.177	-1.45687	0.293499	-4.96378	6.91e-07	5.13e-05	downregulated	MSTO1
ENSG00000125691	3583.87	1.4224	0.221641	6.41756	1.38e-10	6.09e-08	upregulated	RPL23
ENSG00000125740	313.984	-1.65191	0.632443	-2.61194	0.00900293	0.0599514	downregulated	FOSB
ENSG00000125741	573.945	-1.47145	0.331326	-4.44109	8.95e-06	0.000374639	downregulated	OPA3
ENSG00000125826	1554.48	-1.32685	0.414552	-3.20067	0.00137107	0.0159475	downregulated	RBCK1
ENSG00000126461	954.038	-1.66065	0.614002	-2.70463	0.00683801	0.0496267	downregulated	SCAF1
ENSG00000126464	1306.9	-1.02957	0.376285	-2.73613	0.00621658	0.0461407	downregulated	PRR12
ENSG00000126705	563.356	-1.1956	0.420486	-2.84338	0.00446373	0.0370395	downregulated	AHDC1
ENSG00000127124	1546.66	-1.1067	0.290923	-3.80409	0.000142324	0.00289974	downregulated	HIVEP3
ENSG00000127249	197.934	-1.62722	0.494082	-3.29341	0.000989785	0.0125054	downregulated	ATP13A4
ENSG00000127415	427.463	-1.49874	0.349088	-4.2933	1.76e-05	0.000570073	downregulated	IDUA
ENSG00000127528	4201.6	-1.35833	0.413843	-3.28223	0.00102989	0.0128717	downregulated	KLF2
ENSG00000128563	495.781	-1.13128	0.208673	-5.42131	5.92e-08	6.74e-06	downregulated	PRKRIP1
ENSG00000128590	352.547	-1.24645	0.417824	-2.9832	0.00285254	0.0269197	downregulated	DNAJB9
ENSG00000129083	1721.89	1.23972	0.209153	5.92736	3.08e-09	7.29e-07	upregulated	COPB1
ENSG00000130347	256.26	-1.75819	0.402498	-4.36818	1.25e-05	0.000467149	downregulated	RTN4IP1
ENSG00000130522	1399.46	-2.06077	0.489535	-4.20964	2.56e-05	0.000749443	downregulated	JUND
ENSG00000130638	1154.86	1.42619	0.605677	2.3547	0.0185375	0.0968561	upregulated	ATXN10
ENSG00000130749	1648.88	-1.01595	0.295341	-3.43991	0.000581897	0.00840473	downregulated	ZC3H4
ENSG00000130770	254.432	-1.58264	0.325331	-4.86471	1.15e-06	7.5e-05	downregulated	ATP5IF1
ENSG00000130772	230.15	-1.33686	0.521731	-2.56236	0.0103963	0.0660832	downregulated	MED18
ENSG00000130813	924.182	-1.18856	0.366721	-3.24104	0.00119094	0.0143122	downregulated	SHFL
ENSG00000131725	802.83	1.05854	0.317366	3.33539	0.000851785	0.0111749	upregulated	WDR44
ENSG00000131759	1849.19	-1.11505	0.44888	-2.48408	0.0129887	0.0766795	downregulated	RARA
ENSG00000132024	797.186	-1.28118	0.392436	-3.26468	0.00109587	0.0135399	downregulated	CC2D1A
ENSG00000132635	869.741	-1.03101	0.371759	-2.77334	0.00554849	0.0431131	downregulated	PCED1A
ENSG00000132912	1483.2	1.34113	0.590352	2.27174	0.023102	0.112729	upregulated	DCTN4
ENSG00000133393	323.485	1.19396	0.489575	2.43876	0.0147378	0.0826632	upregulated	CEP20
ENSG00000133895	530.704	-1.04315	0.333598	-3.12696	0.00176622	0.0191388	downregulated	MEN1
ENSG00000134152	620.293	1.20265	0.450315	2.67068	0.00756982	0.0533529	upregulated	KATNBL1
ENSG00000134255	1829.49	1.11294	0.285034	3.90458	9.44e-05	0.00213518	upregulated	CEPT1
ENSG00000134330	658.605	-1.00407	0.206312	-4.86676	1.13e-06	7.5e-05	downregulated	IAH1
ENSG00000134375	363.314	-1.08896	0.397732	-2.73793	0.00618268	0.0460557	downregulated	TIMM17A
ENSG00000134597	198.291	-1.40899	0.493354	-2.85593	0.00429111	0.0361688	downregulated	RBMX2
ENSG00000134717	870.074	1.0092	0.36666	2.75241	0.00591593	0.0444997	upregulated	BTF3L4
ENSG00000134758	1317.63	1.03756	0.366042	2.83454	0.00458919	0.0378516	upregulated	RNF138
ENSG00000134954	21798.4	-1.08362	0.253474	-4.27506	1.91e-05	0.000601624	downregulated	ETS1
ENSG00000135127	659.886	-1.17084	0.303757	-3.85454	0.000115946	0.00253886	downregulated	BICDL1
ENSG00000135316	1692.86	1.04217	0.466063	2.23611	0.0253447	0.120329	upregulated	SYNCRIP
ENSG00000135974	688.007	-1.03635	0.334405	-3.09908	0.00194126	0.0204994	downregulated	C2orf49
ENSG00000135976	2503.63	1.05832	0.299322	3.53574	0.000406637	0.00646522	upregulated	ANKRD36
ENSG00000136243	378.11	1.33402	0.47445	2.81172	0.00492779	0.0396868	upregulated	NUP42
ENSG00000136541	380.671	-1.09822	0.482495	-2.27612	0.0228388	0.111796	downregulated	ERMN
ENSG00000136643	848.878	1.15906	0.385826	3.0041	0.00266371	0.0258515	upregulated	RPS6KC1
ENSG00000136717	1794.89	-1.4444	0.285082	-5.06661	4.05e-07	3.61e-05	downregulated	BIN1
ENSG00000136819	518.972	-1.34546	0.270677	-4.97074	6.67e-07	5.09e-05	downregulated	C9orf78
ENSG00000137070	295.444	-2.10848	0.61613	-3.42213	0.000621319	0.00878845	downregulated	IL11RA
ENSG00000137331	683.608	-1.47884	0.559667	-2.64236	0.00823303	0.0566335	downregulated	IER3
ENSG00000137337	961.862	-1.23716	0.287898	-4.29721	1.73e-05	0.000565575	downregulated	MDC1
ENSG00000137364	394.538	-1.36099	0.329576	-4.12954	3.63e-05	0.000978378	downregulated	TPMT
ENSG00000137575	3066.72	1.43039	0.183592	7.79115	6.64e-15	8.17e-12	upregulated	SDCBP
ENSG00000137714	264.151	-1.31923	0.442541	-2.98103	0.0028728	0.0270281	downregulated	FDX1
ENSG00000137752	2638.46	1.10355	0.244111	4.52071	6.16e-06	0.000291711	upregulated	CASP1
ENSG00000137760	490.403	-1.56579	0.480866	-3.25618	0.00112922	0.0138133	downregulated	ALKBH8
ENSG00000137818	2888.35	1.34048	0.41278	3.24743	0.00116451	0.0141326	upregulated	RPLP1
ENSG00000137824	493.204	-1.08455	0.251665	-4.30951	1.64e-05	0.000550121	downregulated	RMDN3
ENSG00000137996	1005.2	-1.01799	0.264014	-3.85581	0.000115348	0.00253477	downregulated	RTCA
ENSG00000138029	1624.56	1.00092	0.304676	3.28519	0.00101913	0.0128201	upregulated	HADHB
ENSG00000138449	1528.35	1.96667	0.480643	4.09176	4.28e-05	0.00112093	upregulated	SLC40A1
ENSG00000138621	657.493	-1.43306	0.363609	-3.94121	8.11e-05	0.0018824	downregulated	PPCDC
ENSG00000138686	351.987	-1.36776	0.533658	-2.56299	0.0103776	0.0660607	downregulated	BBS7
ENSG00000138768	2390.15	-1.08838	0.387316	-2.81006	0.00495328	0.0398399	downregulated	USO1
ENSG00000138794	160.142	-1.25784	0.514904	-2.44285	0.0145716	0.0822438	downregulated	CASP6
ENSG00000138829	802.283	1.33748	0.646906	2.0675	0.0386869	0.159166	upregulated	FBN2
ENSG00000139154	1912.12	-1.46822	0.350359	-4.1906	2.78e-05	0.000792536	downregulated	AEBP2
ENSG00000139168	305.685	-1.04575	0.21983	-4.75707	1.96e-06	0.00011734	downregulated	ZCRB1
ENSG00000139351	118.283	-3.83339	0.62779	-6.10616	1.02e-09	2.85e-07	downregulated	SYCP3
ENSG00000139613	2515.87	-1.08046	0.251097	-4.30294	1.69e-05	0.000558387	downregulated	SMARCC2
ENSG00000139679	1010.62	1.25828	0.31555	3.98759	6.67e-05	0.00163627	upregulated	LPAR6
ENSG00000140470	329.413	-2.37718	0.527797	-4.50397	6.67e-06	0.000310888	downregulated	ADAMTS17
ENSG00000140688	1175.22	-1.41353	0.282801	-4.99833	5.78e-07	4.62e-05	downregulated	RUSF1
ENSG00000140941	1347.86	1.16765	0.254223	4.59302	4.37e-06	0.00022589	upregulated	MAP1LC3B
ENSG00000140990	190.982	-2.08733	0.483201	-4.31979	1.56e-05	0.000530913	downregulated	NDUFB10
ENSG00000141127	665.005	-1.2038	0.427106	-2.8185	0.00482489	0.039101	downregulated	PRPSAP2
ENSG00000141503	3250.79	-1.06225	0.296577	-3.58169	0.000341384	0.0056848	downregulated	MINK1
ENSG00000141956	712.907	-1.03668	0.175487	-5.90744	3.47e-09	7.92e-07	downregulated	PRDM15
ENSG00000142065	465.342	1.25302	0.445221	2.81437	0.00488724	0.0394118	upregulated	ZFP14
ENSG00000142168	933.479	-1.51158	0.301044	-5.02113	5.14e-07	4.21e-05	downregulated	SOD1
ENSG00000142765	1841.02	-1.42104	0.338198	-4.20178	2.65e-05	0.000768606	downregulated	SYTL1
ENSG00000143179	310.527	-1.18553	0.450713	-2.63034	0.00853005	0.0579309	downregulated	UCK2
ENSG00000143258	725.279	-1.2136	0.237184	-5.11671	3.11e-07	2.94e-05	downregulated	USP21
ENSG00000143368	789.135	-1.15777	0.31964	-3.6221	0.000292225	0.00510813	downregulated	SF3B4
ENSG00000143382	1011.34	-1.03085	0.374183	-2.75495	0.00587012	0.044298	downregulated	ADAMTSL4
ENSG00000143420	1475.73	-1.22968	0.273644	-4.49371	7e-06	0.000320907	downregulated	ENSA
ENSG00000143546	8779.08	1.92575	0.304629	6.32162	2.59e-10	9.37e-08	upregulated	S100A8
ENSG00000143889	985.183	1.76105	0.233103	7.55484	4.19e-14	4.3e-11	upregulated	HNRNPLL
ENSG00000143947	1318.35	1.24032	0.248651	4.98821	6.09e-07	4.81e-05	upregulated	RPS27A
ENSG00000143952	1076.92	1.12465	0.309181	3.63752	0.000275278	0.00490243	upregulated	VPS54
ENSG00000143971	373.607	1.22836	0.407842	3.01185	0.00259657	0.0253599	upregulated	ETAA1
ENSG00000144455	783.74	1.10331	0.509831	2.16406	0.0304594	0.136105	upregulated	SUMF1
ENSG00000145050	293.003	-1.09458	0.34723	-3.15233	0.00161976	0.017893	downregulated	MANF
ENSG00000145425	12971.7	1.12981	0.18456	6.12165	9.26e-10	2.71e-07	upregulated	RPS3A
ENSG00000146083	1865	-1.24248	0.325238	-3.82021	0.000133339	0.00279059	downregulated	RNF44
ENSG00000146215	88.7804	-2.58	0.367564	-7.01917	2.23e-12	1.53e-09	downregulated	CRIP3
ENSG00000146376	728.419	1.11384	0.402615	2.7665	0.0056661	0.0435025	upregulated	ARHGAP18
ENSG00000146416	414.667	-1.22189	0.486721	-2.51045	0.0120579	0.0731678	downregulated	AIG1
ENSG00000146574	666.728	-1.25458	0.362067	-3.46504	0.000530155	0.00784145	downregulated	CCZ1B
ENSG00000146676	1239.06	1.40367	0.301963	4.64849	3.34e-06	0.000180472	upregulated	PURB
ENSG00000146802	1028.93	1.12391	0.257821	4.35928	1.3e-05	0.000477928	upregulated	TMEM168
ENSG00000146904	322.424	-1.06272	0.287817	-3.69236	0.000222185	0.00414275	downregulated	EPHA1
ENSG00000147174	348.696	-1.21755	0.498158	-2.44411	0.0145209	0.0822275	downregulated	GCNA
ENSG00000148154	916.346	1.07215	0.407495	2.63108	0.00851133	0.0579146	upregulated	UGCG
ENSG00000148297	1300.34	-1.24164	0.380908	-3.2597	0.0011153	0.0136974	downregulated	MED22
ENSG00000148840	1144.01	-1.23463	0.246025	-5.01831	5.21e-07	4.22e-05	downregulated	PPRC1
ENSG00000149115	279.742	-1.83354	0.375006	-4.88935	1.01e-06	6.92e-05	downregulated	TNKS1BP1
ENSG00000149476	450.921	-1.17479	0.297876	-3.94388	8.02e-05	0.00187572	downregulated	TKFC
ENSG00000149591	482.951	-1.15234	0.512302	-2.24933	0.0244915	0.117091	downregulated	TAGLN
ENSG00000149716	815.872	-1.01626	0.19266	-5.27488	1.33e-07	1.39e-05	downregulated	LTO1
ENSG00000150787	350.076	-1.10035	0.288511	-3.81389	0.000136796	0.00284945	downregulated	PTS
ENSG00000150977	446.689	-1.06031	0.430331	-2.46394	0.0137421	0.0797689	downregulated	RILPL2
ENSG00000151240	413.598	-1.06245	0.206457	-5.1461	2.66e-07	2.56e-05	downregulated	DIP2C
ENSG00000151353	543.969	-1.23107	0.252107	-4.88311	1.04e-06	7.06e-05	downregulated	TMEM18
ENSG00000151413	309.027	-1.14411	0.425383	-2.68961	0.00715362	0.0513608	downregulated	NUBPL
ENSG00000151553	1242.57	1.14838	0.258871	4.43611	9.16e-06	0.000380809	upregulated	FHIP2A
ENSG00000151576	750.769	1.31594	0.417346	3.15312	0.00161535	0.0178902	upregulated	QTRT2
ENSG00000152147	140.751	-1.93983	0.451278	-4.29851	1.72e-05	0.000565575	downregulated	GEMIN6
ENSG00000152404	658.243	1.30221	0.377224	3.45207	0.000556294	0.00813035	upregulated	CWF19L2
ENSG00000153214	1162.01	1.37272	0.291039	4.71661	2.4e-06	0.000135369	upregulated	TMEM87B
ENSG00000153443	302.803	-1.65177	0.671762	-2.45886	0.013938	0.0803752	downregulated	UBALD1
ENSG00000154640	190.308	-1.07944	0.49481	-2.18153	0.029144	0.132244	downregulated	BTG3
ENSG00000154655	294.43	-1.16357	0.367756	-3.16396	0.00155639	0.0174117	downregulated	L3MBTL4
ENSG00000155660	2754.33	-1.55711	0.287123	-5.42315	5.86e-08	6.74e-06	downregulated	PDIA4
ENSG00000156042	204.911	-1.34414	0.383542	-3.50453	0.000457409	0.0070361	downregulated	CFAP70
ENSG00000156052	2972.35	1.06189	0.243242	4.36557	1.27e-05	0.000467149	upregulated	GNAQ
ENSG00000156587	1427.67	-1.00437	0.370778	-2.70881	0.00675249	0.049291	downregulated	UBE2L6
ENSG00000156697	375.019	-1.41205	0.257588	-5.48182	4.21e-08	5.08e-06	downregulated	UTP14A
ENSG00000157873	2151.89	-1.06624	0.374937	-2.84378	0.00445824	0.0370395	downregulated	TNFRSF14
ENSG00000157933	1954.14	-1.0865	0.257811	-4.21433	2.51e-05	0.000737544	downregulated	SKI
ENSG00000158321	1380.5	-1.03696	0.387878	-2.67342	0.00750813	0.0531006	downregulated	AUTS2
ENSG00000158417	1473.4	-1.03505	0.325035	-3.18443	0.00145042	0.0166812	downregulated	EIF5B
ENSG00000158717	2536.79	-1.17456	0.400814	-2.93043	0.00338493	0.0306287	downregulated	RNF166
ENSG00000159388	4840.36	-1.03373	0.277745	-3.72185	0.000197769	0.00377912	downregulated	BTG2
ENSG00000159713	247.822	-1.36458	0.580159	-2.35207	0.0186691	0.0973482	downregulated	TPPP3
ENSG00000159840	4062.57	-1.08337	0.461367	-2.34817	0.0188658	0.0982076	downregulated	ZYX
ENSG00000160185	1254.27	-1.19972	0.280217	-4.2814	1.86e-05	0.000589263	downregulated	UBASH3A
ENSG00000160285	930.954	-1.21409	0.2856	-4.25101	2.13e-05	0.000651462	downregulated	LSS
ENSG00000160588	404.214	1.24548	0.552745	2.25326	0.0242429	0.116439	upregulated	MPZL3
ENSG00000160741	1187.51	-1.23626	0.425859	-2.90297	0.00369645	0.0324918	downregulated	CRTC2
ENSG00000161179	319.977	-2.1415	0.520024	-4.11808	3.82e-05	0.00102204	downregulated	YDJC
ENSG00000161267	558.799	-1.05566	0.269692	-3.91433	9.07e-05	0.00205828	downregulated	BDH1
ENSG00000162244	4690.9	1.22906	0.403965	3.04249	0.00234631	0.0234364	upregulated	RPL29
ENSG00000162585	401.819	-1.76806	0.395611	-4.46919	7.85e-06	0.000345085	downregulated	FAAP20
ENSG00000162704	3643.11	1.37419	0.258043	5.32541	1.01e-07	1.13e-05	upregulated	ARPC5
ENSG00000162869	1340.39	1.0794	0.195071	5.53338	3.14e-08	4.07e-06	upregulated	PPP1R21
ENSG00000162972	133.221	-1.59579	0.388092	-4.11188	3.92e-05	0.00104085	downregulated	MAIP1
ENSG00000163156	306.369	-1.76545	0.364446	-4.84421	1.27e-06	8.23e-05	downregulated	SCNM1
ENSG00000163319	387.792	-1.09135	0.424974	-2.56804	0.0102276	0.0654163	downregulated	MRPS18C
ENSG00000163412	2208.41	1.37573	0.262133	5.24821	1.54e-07	1.55e-05	upregulated	EIF4E3
ENSG00000163519	1382.03	1.04898	0.442281	2.37174	0.0177044	0.0943164	upregulated	TRAT1
ENSG00000163703	159.106	-1.02903	0.332279	-3.09689	0.00195559	0.0204994	downregulated	CRELD1
ENSG00000163823	1518.01	1.20169	0.310418	3.87119	0.000108305	0.00241449	upregulated	CCR1
ENSG00000163913	594.19	-1.02393	0.214804	-4.76678	1.87e-06	0.000114954	downregulated	IFT122
ENSG00000164008	268.653	-1.12582	0.254773	-4.4189	9.92e-06	0.000397522	downregulated	C1orf50
ENSG00000164038	312.244	-1.00071	0.319642	-3.13073	0.00174375	0.0189899	downregulated	SLC9B2
ENSG00000164073	834.813	1.2051	0.354282	3.40154	0.000670079	0.00932129	upregulated	MFSD8
ENSG00000164144	598.926	1.23976	0.239865	5.16859	2.36e-07	2.34e-05	upregulated	ARFIP1
ENSG00000164180	1004.16	1.33232	0.291666	4.56795	4.93e-06	0.000248028	upregulated	TMEM161B
ENSG00000164330	492.729	-1.4852	0.565744	-2.62522	0.00865931	0.0586792	downregulated	EBF1
ENSG00000164338	519.067	-1.12544	0.384732	-2.92525	0.00344182	0.0309613	downregulated	UTP15
ENSG00000164751	661.3	1.04949	0.308048	3.4069	0.000657059	0.00918837	upregulated	PEX2
ENSG00000164897	250.182	-1.46639	0.480323	-3.05294	0.00226614	0.0227465	downregulated	TMUB1
ENSG00000164970	337.321	-1.7581	0.276491	-6.35861	2.04e-10	7.83e-08	downregulated	FAM219A
ENSG00000165389	309.491	1.02187	0.341235	2.99462	0.00274783	0.0264178	upregulated	SPTSSA
ENSG00000165637	804.594	1.03528	0.41926	2.46931	0.0135374	0.0788037	upregulated	VDAC2
ENSG00000165660	342.487	1.96	0.552039	3.55047	0.00038455	0.00617791	upregulated	ABRAXAS2
ENSG00000165795	286.072	-1.41786	0.296233	-4.78629	1.7e-06	0.00010559	downregulated	NDRG2
ENSG00000166197	965.446	-1.18026	0.204199	-5.77995	7.47e-09	1.44e-06	downregulated	NOLC1
ENSG00000166436	1417.11	-1.31224	0.188615	-6.95725	3.47e-12	2.14e-09	downregulated	TRIM66
ENSG00000166669	948.474	1.21851	0.326788	3.72874	0.000192439	0.00370025	upregulated	ATF7IP2
ENSG00000166881	613.425	1.30944	0.585431	2.23671	0.0253054	0.120328	upregulated	NEMP1
ENSG00000166886	235.098	-1.55094	0.507858	-3.05389	0.00225899	0.0227117	downregulated	NAB2
ENSG00000166927	2105.47	1.45712	0.318146	4.58004	4.65e-06	0.000237256	upregulated	MS4A7
ENSG00000166979	241.041	-1.28922	0.521071	-2.47417	0.0133544	0.07796	downregulated	EVA1C
ENSG00000166987	718.657	-1.03123	0.359424	-2.86912	0.00411619	0.0350789	downregulated	MBD6
ENSG00000166997	281.755	-1.12866	0.34525	-3.2691	0.00107889	0.0133569	downregulated	CNPY4
ENSG00000167065	631.562	-1.0808	0.308139	-3.50751	0.000452315	0.0069927	downregulated	DUSP18
ENSG00000167186	283.917	-1.45588	0.326302	-4.46175	8.13e-06	0.000352247	downregulated	COQ7
ENSG00000167394	292.856	-1.68046	0.550154	-3.05453	0.00225411	0.0227117	downregulated	ZNF668
ENSG00000167615	6167.51	-1.23393	0.31232	-3.95084	7.79e-05	0.00183593	downregulated	LENG8
ENSG00000167625	527.22	-1.07384	0.311371	-3.44876	0.000563166	0.00819187	downregulated	ZNF526
ENSG00000167720	132.436	-1.71742	0.429516	-3.9985	6.37e-05	0.00158157	downregulated	SRR
ENSG00000167967	668.738	-1.23998	0.322741	-3.84204	0.000122018	0.00260901	downregulated	E4F1
ENSG00000168056	1326.03	-1.08784	0.45499	-2.3909	0.0168069	0.090475	downregulated	LTBP3
ENSG00000168229	751.669	-1.07054	0.450913	-2.37415	0.0175893	0.0938658	downregulated	PTGDR
ENSG00000168286	615.975	-1.14875	0.384734	-2.98582	0.00282817	0.026771	downregulated	THAP11
ENSG00000168803	152.666	-1.62306	0.478589	-3.39134	0.000695516	0.00956514	downregulated	ADAL
ENSG00000169116	156.587	-1.63228	0.399982	-4.08088	4.49e-05	0.00116673	downregulated	PARM1
ENSG00000169139	560.314	-1.1179	0.492756	-2.26867	0.0232886	0.113366	downregulated	UBE2V2
ENSG00000170074	771.552	-1.62761	0.527601	-3.08493	0.00203603	0.0211617	downregulated	FAM153A
ENSG00000170113	509.076	1.01443	0.238153	4.25955	2.05e-05	0.000636547	upregulated	NIPA1
ENSG00000170266	1257.28	1.18852	0.535233	2.22057	0.0263799	0.124095	upregulated	GLB1
ENSG00000170345	3376.42	-1.17961	0.516117	-2.28554	0.0222812	0.109917	downregulated	FOS
ENSG00000171223	2693.13	-1.53572	0.608154	-2.52521	0.0115628	0.0709366	downregulated	JUNB
ENSG00000171262	548.117	1.43779	0.363889	3.95118	7.78e-05	0.00183593	upregulated	FAM98B
ENSG00000171453	339.203	-1.06542	0.306203	-3.47946	0.000502425	0.00755848	downregulated	POLR1C
ENSG00000171566	602.59	2.30579	0.416835	5.53167	3.17e-08	4.07e-06	upregulated	PLRG1
ENSG00000171643	363.396	-1.2715	0.338976	-3.751	0.000176133	0.00341875	downregulated	S100Z
ENSG00000172062	93.0442	2.02856	0.567145	3.57679	0.000347845	0.00575347	upregulated	SMN1
ENSG00000172292	1415.77	1.12731	0.37559	3.00145	0.00268698	0.0260362	upregulated	CERS6
ENSG00000172375	1002.46	-1.18788	0.246048	-4.82783	1.38e-06	8.85e-05	downregulated	C2CD2L
ENSG00000172732	765.299	-1.09347	0.356384	-3.06823	0.00215328	0.0219356	downregulated	MUS81
ENSG00000173068	259.768	-1.61972	0.601973	-2.69069	0.00713045	0.0512543	downregulated	BNC2
ENSG00000173818	326.453	-1.12637	0.293019	-3.84402	0.000121037	0.00260404	downregulated	ENDOV
ENSG00000174125	1760.35	1.20766	0.268299	4.50118	6.76e-06	0.00031263	upregulated	TLR1
ENSG00000174165	621.954	-1.16729	0.405477	-2.8788	0.00399193	0.0343529	downregulated	ZDHHC24
ENSG00000174428	394.587	-1.11239	0.204867	-5.42982	5.64e-08	6.68e-06	downregulated	GTF2IRD2B
ENSG00000174837	959.076	1.18293	0.275342	4.29623	1.74e-05	0.000565575	upregulated	ADGRE1
ENSG00000174946	459.39	-1.17892	0.502454	-2.34632	0.01896	0.0985313	downregulated	GPR171
ENSG00000174996	273.544	-1.26092	0.363889	-3.46511	0.000530011	0.00784145	downregulated	KLC2
ENSG00000175130	468.61	-1.55074	0.362795	-4.27441	1.92e-05	0.000601624	downregulated	MARCKSL1
ENSG00000175324	323.953	-1.10903	0.265152	-4.18264	2.88e-05	0.000816373	downregulated	LSM1
ENSG00000175792	567.944	-1.33632	0.214468	-6.23088	4.64e-10	1.5e-07	downregulated	RUVBL1
ENSG00000176485	239	-1.44636	0.477945	-3.02621	0.00247641	0.0244188	downregulated	PLAAT3
ENSG00000176809	230.609	-1.40464	0.711281	-1.97481	0.0482901	0.183753	downregulated	LRRC37A3
ENSG00000177370	353.235	-1.07013	0.396768	-2.69712	0.00699411	0.0505798	downregulated	TIMM22
ENSG00000177595	368.834	-1.76049	0.357809	-4.92019	8.65e-07	6.19e-05	downregulated	PIDD1
ENSG00000177606	329.127	-1.80715	0.741782	-2.43623	0.0148414	0.0830931	downregulated	JUN
ENSG00000178502	513.472	-1.05539	0.343473	-3.0727	0.00212133	0.0217906	downregulated	KLHL11
ENSG00000178741	314.211	-1.24567	0.468771	-2.65731	0.00787671	0.0549509	downregulated	COX5A
ENSG00000179094	1409.37	-1.95548	0.61199	-3.19529	0.00139693	0.0161566	downregulated	PER1
ENSG00000179240	335.882	-1.04812	0.374224	-2.80078	0.00509794	0.0407372	downregulated	GVQW3
ENSG00000179588	293.696	-1.08518	0.472951	-2.29449	0.0217621	0.1078	downregulated	ZFPM1
ENSG00000180628	2171.7	1.32282	0.381219	3.46998	0.000520494	0.00775448	upregulated	PCGF5
ENSG00000180739	983.597	-1.46581	0.53126	-2.75911	0.00579584	0.0440813	downregulated	S1PR5
ENSG00000180891	340.078	-1.04953	0.415452	-2.52623	0.0115295	0.0708699	downregulated	CUEDC1
ENSG00000181350	184.155	-1.67055	0.440099	-3.79585	0.000147136	0.00296829	downregulated	LRRC75A
ENSG00000181381	4669.73	1.05949	0.244753	4.32883	1.5e-05	0.000521098	upregulated	DDX60L
ENSG00000182463	1082.18	-1.13024	0.398375	-2.83712	0.00455221	0.0376359	downregulated	TSHZ2
ENSG00000182973	736.431	1.05393	0.183405	5.74645	9.11e-09	1.65e-06	upregulated	CNOT10
ENSG00000183161	460.447	-1.01337	0.312849	-3.23918	0.00119874	0.0143397	downregulated	FANCF
ENSG00000183401	658.405	-1.28192	0.346826	-3.69615	0.000218896	0.00410631	downregulated	CCDC159
ENSG00000183726	1725.67	1.17423	0.280798	4.18178	2.89e-05	0.000816373	upregulated	TMEM50A
ENSG00000183891	271.764	-1.01018	0.310864	-3.24958	0.00115575	0.0140664	downregulated	TTC32
ENSG00000184047	218.398	-1.12556	0.308789	-3.6451	0.00026729	0.00483716	downregulated	DIABLO
ENSG00000184557	1236.14	-1.74814	0.486174	-3.59571	0.000323511	0.00552269	downregulated	SOCS3
ENSG00000184967	260.212	-1.89521	0.416466	-4.55071	5.35e-06	0.000261089	downregulated	NOC4L
ENSG00000185088	392.454	-1.21453	0.40211	-3.02038	0.00252457	0.0248142	downregulated	RPS27L
ENSG00000185104	1072.16	1.02965	0.161094	6.39162	1.64e-10	6.73e-08	upregulated	FAF1
ENSG00000185115	296.154	-1.05135	0.281597	-3.73351	0.000188832	0.00364227	downregulated	NSMCE3
ENSG00000185262	707.963	-1.69206	0.360926	-4.6881	2.76e-06	0.000152854	downregulated	UBALD2
ENSG00000185298	260.746	-1.50165	0.43301	-3.46793	0.000524489	0.00779513	downregulated	CCDC137
ENSG00000185432	1933.65	-1.02977	0.326425	-3.15469	0.00160667	0.0178767	downregulated	METTL7A
ENSG00000185619	2109.33	-1.00274	0.229687	-4.36569	1.27e-05	0.000467149	downregulated	PCGF3
ENSG00000186111	1078.47	-1.17905	0.335843	-3.51071	0.000446907	0.00696157	downregulated	PIP5K1C
ENSG00000186364	106.977	-2.44405	0.433807	-5.63396	1.76e-08	2.85e-06	downregulated	NUDT17
ENSG00000186462	97.4269	-1.23297	0.366442	-3.36471	0.000766231	0.0102492	downregulated	NAP1L2
ENSG00000187210	555.418	1.46492	0.597046	2.45361	0.0141429	0.0813285	upregulated	GCNT1
ENSG00000187837	1387.75	-1.06096	0.363172	-2.92139	0.00348479	0.0311686	downregulated	H1-2
ENSG00000187840	231.428	-1.6622	0.465551	-3.57038	0.000356458	0.00584876	downregulated	EIF4EBP1
ENSG00000189306	862.881	-1.04996	0.288415	-3.64045	0.000272165	0.0048823	downregulated	RRP7A
ENSG00000196123	126.367	-1.10629	0.48698	-2.27173	0.0231027	0.112729	downregulated	MATCAP1
ENSG00000196268	675.433	1.36118	0.582333	2.33747	0.019415	0.0995832	upregulated	ZNF493
ENSG00000196498	3458.84	-1.12082	0.420525	-2.66529	0.00769209	0.0540908	downregulated	NCOR2
ENSG00000196937	755.801	-1.11102	0.412463	-2.69362	0.00706808	0.0508654	downregulated	FAM3C
ENSG00000196950	1112.02	1.35131	0.297404	4.54369	5.53e-06	0.000265724	upregulated	SLC39A10
ENSG00000197093	189.735	-2.25864	0.406806	-5.55213	2.82e-08	4.07e-06	downregulated	GAL3ST4
ENSG00000197150	762.885	-1.00043	0.248679	-4.02296	5.75e-05	0.0014552	downregulated	ABCB8
ENSG00000197265	777.4	-1.65896	0.385328	-4.30533	1.67e-05	0.000557584	downregulated	GTF2E2
ENSG00000197728	1537.54	2.453	0.41659	5.88828	3.9e-09	8.33e-07	upregulated	RPS26
ENSG00000197872	2302.26	1.12084	0.202494	5.53517	3.11e-08	4.07e-06	upregulated	CYRIA
ENSG00000197885	122.543	-1.122	0.47428	-2.36569	0.0179964	0.0954584	downregulated	NKIRAS1
ENSG00000198056	286.266	-1.50933	0.527121	-2.86335	0.00419183	0.0354778	downregulated	PRIM1
ENSG00000198171	549.692	-1.6167	0.383375	-4.21702	2.48e-05	0.000733344	downregulated	DDRGK1
ENSG00000198355	842.937	-1.46633	0.479292	-3.05937	0.00221805	0.0224468	downregulated	PIM3
ENSG00000198466	1135.88	1.13689	0.482799	2.35478	0.0185335	0.0968561	upregulated	ZNF587
ENSG00000198712	4197.97	2.0834	0.261493	7.96733	1.62e-15	3.33e-12	upregulated	COX2
ENSG00000198886	7682.41	1.32033	0.294095	4.48945	7.14e-06	0.000320907	upregulated	ND4
ENSG00000198918	997.752	1.57211	0.368168	4.27008	1.95e-05	0.000610321	upregulated	RPL39
ENSG00000204104	215.476	-1.42944	0.459141	-3.11329	0.00185015	0.0197638	downregulated	TRAF3IP1
ENSG00000204525	14834.6	-1.22785	0.347113	-3.53732	0.000404209	0.00645124	downregulated	HLA-C
ENSG00000204569	2482.64	-1.18222	0.234373	-5.04417	4.56e-07	3.95e-05	downregulated	PPP1R10
ENSG00000204576	368.104	-1.04749	0.249747	-4.19419	2.74e-05	0.000783712	downregulated	PRR3
ENSG00000205542	13387.2	1.08321	0.274293	3.94909	7.84e-05	0.00184236	upregulated	TMSB4X
ENSG00000205744	1442.23	-1.00564	0.373294	-2.69395	0.0070611	0.0508654	downregulated	DENND1C
ENSG00000205784	437.477	-1.67165	0.241153	-6.93191	4.15e-12	2.32e-09	downregulated	ARRDC5
ENSG00000213015	450.065	-1.90209	0.331875	-5.73136	9.96e-09	1.75e-06	downregulated	ZNF580
ENSG00000213585	1105.66	-1.02342	0.245483	-4.169	3.06e-05	0.000855651	downregulated	VDAC1
ENSG00000215788	1018.59	-1.66687	0.326995	-5.09755	3.44e-07	3.17e-05	downregulated	TNFRSF25
ENSG00000216937	747.91	1.00926	0.445189	2.26704	0.0233877	0.11365	upregulated	CCDC7
ENSG00000221823	1531.55	1.33842	0.354305	3.7776	0.000158349	0.00313286	upregulated	PPP3R1
ENSG00000231500	2726.49	1.01584	0.339157	2.99518	0.00274284	0.0264124	upregulated	RPS18
ENSG00000231925	6352.19	-1.08848	0.411136	-2.64749	0.00810906	0.0560503	downregulated	TAPBP
ENSG00000235162	452.809	-1.46865	0.511426	-2.87167	0.00408304	0.0349415	downregulated	C12orf75
ENSG00000237489	159.288	-1.02485	0.276504	-3.70644	0.000210192	0.00397941	downregulated	C10orf143
ENSG00000241399	1622.01	1.15588	0.314001	3.68112	0.000232214	0.00430365	upregulated	CD302
ENSG00000243943	783.23	1.14561	0.402909	2.84334	0.00446432	0.0370395	upregulated	ZNF512
ENSG00000249915	714.373	-1.04773	0.224646	-4.6639	3.1e-06	0.000170457	downregulated	PDCD6
ENSG00000256043	1372.76	-1.20022	0.272222	-4.40898	1.04e-05	0.000408686	downregulated	CTSO
ENSG00000258539	231.412	-1.29817	0.646917	-2.00671	0.044781	0.175725	downregulated	NA
ENSG00000261609	1015.3	-1.24202	0.387113	-3.20842	0.00133467	0.0156692	downregulated	GAN
ENSG00000269404	270.382	-1.56836	0.506914	-3.09393	0.00197521	0.0206691	downregulated	SPIB
ENSG00000272391	2053.35	-1.1044	0.288289	-3.83087	0.000127693	0.00269073	downregulated	POM121C
ENSG00000276966	758.69	-1.03936	0.365618	-2.84275	0.00447268	0.0370395	downregulated	H4C5
ENSG00000288722	105.729	-2.04474	0.738962	-2.76704	0.00565684	0.0435025	downregulated	F8A1

## Sheet: GSEA output for RNA-seq
ID	Description	setSize	enrichmentScore	NES	pvalue	p.adjust	qvalue	rank	leading_edge	core_enrichment
WP_CYTOPLASMIC_RIBOSOMAL_PROTEINS	WP_CYTOPLASMIC_RIBOSOMAL_PROTEINS	74	0.53862	2.46514	4.7949e-09	2.8989e-06	2.81884e-06	439	tags=30%, list=7%, signal=28%	6231/6144/6170/9349/6176/6233/6159/6164/6189/6223/6222/6152/6230/6193/6160/6134/6129/6168/6188/6175/6207/3921
REACTOME_EUKARYOTIC_TRANSLATION_ELONGATION	REACTOME_EUKARYOTIC_TRANSLATION_ELONGATION	75	0.532604	2.4457	5.17968e-09	2.8989e-06	2.81884e-06	439	tags=29%, list=7%, signal=28%	6231/6144/6170/9349/6176/6233/6159/6164/6189/6223/6222/6152/6230/6193/6160/6134/6129/6168/6188/6175/6207/3921
REACTOME_SRP_DEPENDENT_COTRANSLATIONAL_PROTEIN_TARGETING_TO_MEMBRANE	REACTOME_SRP_DEPENDENT_COTRANSLATIONAL_PROTEIN_TARGETING_TO_MEMBRANE	87	0.500453	2.36381	2.80082e-09	2.8989e-06	2.81884e-06	979	tags=38%, list=16%, signal=32%	6231/6144/6170/9349/6176/6233/6159/6164/6189/6223/6222/6152/6230/6193/6747/6160/6134/6129/6168/6188/6175/6207/3921/6185/29927/23471/6125/6232/6209/6141/7311/6746/6130
KEGG_RIBOSOME	KEGG_RIBOSOME	71	0.534358	2.41763	2.31232e-08	9.70598e-06	9.43793e-06	439	tags=31%, list=7%, signal=29%	6231/6144/6170/9349/6176/6233/6159/6164/6189/6223/6222/6152/6230/6193/6160/6134/6129/6168/6188/6175/6207/3921
REACTOME_NONSENSE_MEDIATED_DECAY_NMD	REACTOME_NONSENSE_MEDIATED_DECAY_NMD	96	0.465147	2.22837	4.58086e-08	1.53825e-05	1.49577e-05	439	tags=24%, list=7%, signal=23%	6231/6144/6170/9349/6176/6233/6159/6164/6189/6223/6222/6152/6230/6193/6160/6134/6129/6168/6188/6175/6207/4686/3921
REACTOME_SELENOAMINO_ACID_METABOLISM	REACTOME_SELENOAMINO_ACID_METABOLISM	86	0.484275	2.27483	6.58884e-08	1.84378e-05	1.79286e-05	439	tags=27%, list=7%, signal=25%	6231/6144/6170/9349/6176/6233/6159/6164/6189/6223/6222/6152/6230/6193/6160/2058/6134/6129/6168/6188/6175/6207/3921
REACTOME_RESPONSE_OF_EIF2AK4_GCN2_TO_AMINO_ACID_DEFICIENCY	REACTOME_RESPONSE_OF_EIF2AK4_GCN2_TO_AMINO_ACID_DEFICIENCY	78	0.498996	2.29457	9.85419e-08	2.3636e-05	2.29832e-05	439	tags=28%, list=7%, signal=27%	6231/6144/6170/9349/6176/6233/6159/6164/6189/6223/6222/6152/6230/6193/6160/6134/6129/6168/6188/6175/6207/3921
REACTOME_REGULATION_OF_EXPRESSION_OF_SLITS_AND_ROBOS	REACTOME_REGULATION_OF_EXPRESSION_OF_SLITS_AND_ROBOS	118	0.416631	2.0916	1.84684e-07	3.87606e-05	3.76902e-05	439	tags=21%, list=7%, signal=20%	6231/6144/6170/9349/6176/6233/6159/6164/6189/6223/6222/6152/6230/6193/5701/6160/6134/6129/6168/9978/6188/6175/6207/4686/3921
REACTOME_EUKARYOTIC_TRANSLATION_INITIATION	REACTOME_EUKARYOTIC_TRANSLATION_INITIATION	98	0.425948	2.05692	1.29991e-06	0.000218256	0.000212228	439	tags=24%, list=7%, signal=23%	6231/6144/6170/9349/6176/6233/6159/6164/6189/6223/6222/6152/6230/6193/6160/6134/6129/6168/8667/6188/6175/6207/1983/3921
REACTOME_CELLULAR_RESPONSE_TO_STARVATION	REACTOME_CELLULAR_RESPONSE_TO_STARVATION	105	0.414708	2.01937	1.1928e-06	0.000218256	0.000212228	474	tags=24%, list=8%, signal=22%	6231/6144/6170/9349/6176/6233/6159/6164/6189/6223/6222/6152/6230/6193/6160/6009/6134/523/6129/6168/6188/6175/6207/3921/526
REACTOME_INFLUENZA_INFECTION	REACTOME_INFLUENZA_INFECTION	122	0.387729	1.96111	3.44071e-06	0.000525178	0.000510674	439	tags=20%, list=7%, signal=19%	6231/6144/6170/9349/6176/11097/55746/6233/6159/6164/6189/6223/6222/6152/6230/6193/6160/6134/6129/6168/9631/6188/6175/6207/3921
REACTOME_SIGNALING_BY_ROBO_RECEPTORS	REACTOME_SIGNALING_BY_ROBO_RECEPTORS	143	0.356841	1.83262	6.07156e-06	0.000849512	0.000826051	439	tags=18%, list=7%, signal=17%	6231/6144/6170/9349/6176/6233/6159/6164/6189/6223/6222/6152/6230/6193/5701/6160/6134/6129/6168/9978/6188/6175/6655/6207/4686/3921
REACTOME_TRANSLATION	REACTOME_TRANSLATION	170	0.328247	1.72677	1.40394e-05	0.00181324	0.00176316	1016	tags=28%, list=16%, signal=24%	6231/6144/6170/9349/6176/6233/6159/6164/6189/6223/6222/6152/6230/6193/84340/6747/6160/2058/6134/6129/6168/8667/6188/6175/11222/6207/1983/3921/6185/9801/29927/5859/23471/6125/8565/6232/1977/6209/6141/7311/10480/1615/51386/6746/6130/10352/55037
REACTOME_NEUTROPHIL_DEGRANULATION	REACTOME_NEUTROPHIL_DEGRANULATION	287	0.274969	1.51373	3.21183e-05	0.00385191	0.00374553	1155	tags=28%, list=19%, signal=24%	6279/3043/6386/10092/1315/2720/1992/8895/55754/5701/9588/11010/4893/6280/56954/948/2357/7097/5547/2665/8560/5049/2799/847/2040/1432/8655/10855/4257/6283/3071/4311/5869/22918/963/4860/10159/11031/10533/5476/10875/302/4332/3105/23071/203068/1520/317/567/10396/196527/4033/9522/5594/9218/427/3920/4126/3903/10857/5175/55313/5795/51316/10890/51719/3614/5788/4048/5708/57020/1536/80301/79895/121260/10694…
REACTOME_ANTIMICROBIAL_PEPTIDES	REACTOME_ANTIMICROBIAL_PEPTIDES	11	0.806468	2.29952	5.24122e-05	0.00586667	0.00570466	216	tags=55%, list=3%, signal=53%	6279/729230/7096/6280/1191/7097
PID_AP1_PATHWAY	PID_AP1_PATHWAY	32	-0.606874	-1.92749	6.62995e-05	0.0069573	0.00676517	579	tags=44%, list=9%, signal=40%	2033/573/7157/4609/4772/6934/7040/2113/2353/23373/3726/2354/3725/3727
REACTOME_REGULATION_OF_TLR_BY_ENDOGENOUS_LIGAND	REACTOME_REGULATION_OF_TLR_BY_ENDOGENOUS_LIGAND	10	0.79353	2.19616	0.000139639	0.0137914	0.0134105	338	tags=60%, list=5%, signal=57%	6279/7096/6280/948/7097/7099
WP_WHITE_FAT_CELL_DIFFERENTIATION	WP_WHITE_FAT_CELL_DIFFERENTIATION	17	-0.703574	-1.90128	0.000155552	0.0145095	0.0141088	554	tags=47%, list=9%, signal=43%	2308/1051/3661/9314/5914/2625/10365/1879
REACTOME_IRAK4_DEFICIENCY_TLR2_4	REACTOME_IRAK4_DEFICIENCY_TLR2_4	12	0.747441	2.20048	0.000354838	0.0313565	0.0304905	542	tags=58%, list=9%, signal=53%	6279/7096/6280/948/7097/7099/51135
REACTOME_SIGNALING_BY_ERBB4	REACTOME_SIGNALING_BY_ERBB4	23	0.585622	1.99826	0.00042814	0.0359424	0.0349497	1592	tags=52%, list=26%, signal=39%	6233/4734/4893/83737/23118/7311/5663/83464/6678/6654/3845/23385
REACTOME_RRNA_PROCESSING	REACTOME_RRNA_PROCESSING	131	0.32353	1.65329	0.000487196	0.0389525	0.0378767	439	tags=20%, list=7%, signal=19%	6231/6144/6170/9349/84128/6176/6233/6159/6164/6189/6223/6222/6152/6230/6193/6160/8780/6134/6129/5393/6168/55813/6188/6175/6207/3921
WP_HAIR_FOLLICLE_DEVELOPMENT_CYTODIFFERENTIATION_PART_3_OF_3	WP_HAIR_FOLLICLE_DEVELOPMENT_CYTODIFFERENTIATION_PART_3_OF_3	25	-0.622916	-1.87035	0.000516335	0.0394057	0.0383175	641	tags=36%, list=10%, signal=32%	64919/4772/6929/7704/7040/2353/2625/2354/3725
REACTOME_METABOLISM_OF_AMINO_ACIDS_AND_DERIVATIVES	REACTOME_METABOLISM_OF_AMINO_ACIDS_AND_DERIVATIVES	162	0.291062	1.52297	0.000576153	0.0420591	0.0408976	439	tags=16%, list=7%, signal=15%	6231/6144/6170/9349/6176/6233/6159/6164/8942/6189/6223/6222/6152/6230/6193/5701/6160/2058/6134/84890/6129/6168/6188/6175/6207/3921
WP_WNTBETACATENIN_SIGNALING_PATHWAY_IN_LEUKEMIA	WP_WNTBETACATENIN_SIGNALING_PATHWAY_IN_LEUKEMIA	13	-0.730797	-1.85903	0.000610728	0.0427255	0.0415456	1007	tags=54%, list=16%, signal=45%	4609/5467/5371/6929/607/7704/5914
PID_FRA_PATHWAY	PID_FRA_PATHWAY	14	-0.713868	-1.8333	0.000649186	0.0435994	0.0423953	579	tags=36%, list=9%, signal=32%	4772/7392/3726/3725/3727
REACTOME_MITOCHONDRIAL_PROTEIN_IMPORT	REACTOME_MITOCHONDRIAL_PROTEIN_IMPORT	30	-0.574806	-1.80203	0.000699902	0.0451975	0.0439493	1647	tags=70%, list=26%, signal=52%	9868/3329/293/50/56993/9804/79145/23203/100287932/90639/4580/25813/10165/54927/27235/4714/7416/56942/29928/10440/10651
REACTOME_APC_CDC20_MEDIATED_DEGRADATION_OF_NEK2A	REACTOME_APC_CDC20_MEDIATED_DEGRADATION_OF_NEK2A	15	0.67769	2.16768	0.000803761	0.049982	0.0486017	915	tags=53%, list=15%, signal=46%	6233/51434/9184/29945/7321/51433/7324/7311
WP_HYPOTHESIZED_PATHWAYS_IN_PATHOGENESIS_OF_CARDIOVASCULAR_DISEASE	WP_HYPOTHESIZED_PATHWAYS_IN_PATHOGENESIS_OF_CARDIOVASCULAR_DISEASE	14	0.676322	2.11919	0.000870464	0.0521968	0.0507553	1027	tags=64%, list=17%, signal=54%	2201/1432/5599/7048/4089/4052/5594/7046/7182
REACTOME_NGF_STIMULATED_TRANSCRIPTION	REACTOME_NGF_STIMULATED_TRANSCRIPTION	14	-0.704743	-1.80986	0.000904379	0.0523604	0.0509144	178	tags=36%, list=3%, signal=35%	2353/3726/4665/2354/3727
REACTOME_EXTENSION_OF_TELOMERES	REACTOME_EXTENSION_OF_TELOMERES	21	-0.626031	-1.79932	0.00163357	0.0884763	0.0860329	1713	tags=71%, list=28%, signal=52%	7013/7486/7014/6117/5981/26277/80169/54386/641/5422/1736/54433/8607/5557/3978
REACTOME_NERVOUS_SYSTEM_DEVELOPMENT	REACTOME_NERVOUS_SYSTEM_DEVELOPMENT	273	0.252237	1.38957	0.00159607	0.0884763	0.0860329	439	tags=13%, list=7%, signal=13%	6231/6144/6170/6386/9349/10092/6176/10094/6233/6159/6164/103910/6189/6223/6222/6152/6230/6193/5701/4893/6160/10627/6134/6129/6168/9978/10093/6188/3690/6175/6655/81027/6207/1432/4686/3921
REACTOME_APC_C_CDC20_MEDIATED_DEGRADATION_OF_CYCLIN_B	REACTOME_APC_C_CDC20_MEDIATED_DEGRADATION_OF_CYCLIN_B	14	0.654102	2.04957	0.00196652	0.103181	0.100331	915	tags=50%, list=15%, signal=43%	6233/51434/29945/7321/51433/7324/7311
REACTOME_TNFR1_INDUCED_PROAPOPTOTIC_SIGNALING	REACTOME_TNFR1_INDUCED_PROAPOPTOTIC_SIGNALING	10	-0.736266	-1.7662	0.00281439	0.133197	0.129519	1088	tags=60%, list=17%, signal=50%	56957/7128/7186/8737/8717/27005
REACTOME_TELOMERE_MAINTENANCE	REACTOME_TELOMERE_MAINTENANCE	38	-0.519824	-1.70981	0.00280873	0.133197	0.129519	1713	tags=58%, list=28%, signal=42%	7013/5437/7486/7014/6117/5981/546/26277/5430/1616/80169/54386/3020/641/5422/1736/8367/54433/8607/5557/3978/8370
WP_16P112_DISTAL_DELETION_SYNDROME	WP_16P112_DISTAL_DELETION_SYNDROME	16	-0.63402	-1.69789	0.00277632	0.133197	0.129519	1029	tags=44%, list=17%, signal=37%	84901/5867/79874/7186/7410/25970/11273
REACTOME_CELLULAR_RESPONSES_TO_STIMULI	REACTOME_CELLULAR_RESPONSES_TO_STIMULI	431	0.217053	1.22835	0.00285592	0.133197	0.129519	474	tags=13%, list=8%, signal=13%	6231/4513/6144/6170/3043/9349/51164/6176/11097/55746/6233/6159/6164/6189/2137/6223/51434/6222/6152/8334/6230/6193/5701/9588/23411/7322/6160/1349/6009/6134/523/5073/1781/6129/5393/6168/4514/29945/9978/1200/8550/9631/847/7099/8726/6188/7266/6175/27230/81027/6207/1432/5608/8655/3921/7321/829/526
REACTOME_INHIBITION_OF_THE_PROTEOLYTIC_ACTIVITY_OF_APC_C_REQUIRED_FOR_THE_ONSET_OF_ANAPHASE_BY_MITOTIC_SPINDLE_CHECKPOINT_COMPONENTS	REACTOME_INHIBITION_OF_THE_PROTEOLYTIC_ACTIVITY_OF_APC_C_REQUIRED_FOR_THE_ONSET_OF_ANAPHASE_BY_MITOTIC_SPINDLE_CHECKPOINT_COMPONENTS	11	0.706933	2.01571	0.00306176	0.135299	0.131563	597	tags=55%, list=10%, signal=49%	51434/9184/29945/7321/51433/7324
REACTOME_CHROMOSOME_MAINTENANCE	REACTOME_CHROMOSOME_MAINTENANCE	46	-0.490377	-1.681	0.00306217	0.135299	0.131563	1713	tags=52%, list=28%, signal=38%	7013/5437/7486/7014/6117/5981/546/8467/26277/5430/1616/80169/54386/3020/641/5422/1736/8367/80152/54433/8607/5557/3978/8370
WP_ARYL_HYDROCARBON_RECEPTOR_PATHWAY_WP2873	WP_ARYL_HYDROCARBON_RECEPTOR_PATHWAY_WP2873	18	-0.621222	-1.71528	0.00377856	0.162672	0.158179	251	tags=28%, list=4%, signal=27%	7040/11140/3726/3725/3727
PID_TOLL_ENDOGENOUS_PATHWAY	PID_TOLL_ENDOGENOUS_PATHWAY	18	0.545074	1.81836	0.00476959	0.182003	0.176977	583	tags=44%, list=9%, signal=40%	6279/7096/6280/7097/1147/7099/51135/1462
BIOCARTA_ETS_PATHWAY	BIOCARTA_ETS_PATHWAY	12	-0.69085	-1.73889	0.0045544	0.182003	0.176977	244	tags=33%, list=4%, signal=32%	2113/9612/2353/3725
REACTOME_CHOLESTEROL_BIOSYNTHESIS	REACTOME_CHOLESTEROL_BIOSYNTHESIS	10	-0.719389	-1.72572	0.00458718	0.182003	0.176977	161	tags=30%, list=3%, signal=29%	4047/3157/39
REACTOME_RRNA_MODIFICATION_IN_THE_NUCLEUS_AND_CYTOSOL	REACTOME_RRNA_MODIFICATION_IN_THE_NUCLEUS_AND_CYTOSOL	32	-0.523147	-1.66156	0.00442098	0.182003	0.176977	1009	tags=38%, list=16%, signal=32%	57050/57647/11103/84916/1736/10885/27341/8602/84135/54433/10813/79050
REACTOME_SPHINGOLIPID_METABOLISM	REACTOME_SPHINGOLIPID_METABOLISM	46	0.403381	1.66124	0.00468542	0.182003	0.176977	1104	tags=46%, list=18%, signal=38%	2720/253782/285362/7357/171546/94101/142891/8560/5007/166929/414/5476/10825/29956/151742/9218/427/23344/10087/8879/81537
REACTOME_ABERRANT_REGULATION_OF_MITOTIC_EXIT_IN_CANCER_DUE_TO_RB1_DEFECTS	REACTOME_ABERRANT_REGULATION_OF_MITOTIC_EXIT_IN_CANCER_DUE_TO_RB1_DEFECTS	12	0.654204	1.92598	0.00521991	0.186473	0.181323	597	tags=42%, list=10%, signal=38%	51434/29945/7321/51433/7324
REACTOME_NRIF_SIGNALS_CELL_DEATH_FROM_THE_NUCLEUS	REACTOME_NRIF_SIGNALS_CELL_DEATH_FROM_THE_NUCLEUS	10	0.678917	1.87896	0.00516908	0.186473	0.181323	1592	tags=60%, list=26%, signal=45%	6233/5599/7311/5663/83464/23385
REACTOME_COPI_INDEPENDENT_GOLGI_TO_ER_RETROGRADE_TRAFFIC	REACTOME_COPI_INDEPENDENT_GOLGI_TO_ER_RETROGRADE_TRAFFIC	29	0.481217	1.79787	0.00510738	0.186473	0.181323	886	tags=34%, list=14%, signal=30%	51164/2589/1781/5049/22930/81027/8655/829/84516/7277
REACTOME_ZBP1_DAI_MEDIATED_INDUCTION_OF_TYPE_I_IFNS	REACTOME_ZBP1_DAI_MEDIATED_INDUCTION_OF_TYPE_I_IFNS	14	-0.651065	-1.67201	0.00566124	0.198025	0.192557	738	tags=57%, list=12%, signal=50%	11035/29110/8737/81030/3661/4791/28512/4792
WP_GPCRS_CLASS_A_RHODOPSINLIKE	WP_GPCRS_CLASS_A_RHODOPSINLIKE	25	0.487732	1.74561	0.00584815	0.198541	0.193058	1190	tags=52%, list=19%, signal=42%	729230/10161/1230/2357/1524/154/53829/8477/1240/10800/84636/57105/1233
REACTOME_CLASS_A_1_RHODOPSIN_LIKE_RECEPTORS	REACTOME_CLASS_A_1_RHODOPSIN_LIKE_RECEPTORS	35	0.4291	1.64983	0.00591247	0.198541	0.193058	1510	tags=51%, list=24%, signal=39%	729230/10161/1230/2357/1524/29933/154/53829/8477/1240/10800/301/57105/1233/728/60675/27334/50865
KEGG_SPHINGOLIPID_METABOLISM	KEGG_SPHINGOLIPID_METABOLISM	15	0.612242	1.95833	0.00630272	0.207495	0.201765	1104	tags=53%, list=18%, signal=44%	2720/7357/8560/166929/10825/427/8879/81537
REACTOME_PROCESSING_OF_INTRONLESS_PRE_MRNAS	REACTOME_PROCESSING_OF_INTRONLESS_PRE_MRNAS	12	0.641144	1.88754	0.00705162	0.219258	0.213203	415	tags=25%, list=7%, signal=23%	51692/23283/4686
REACTOME_PHOSPHORYLATION_OF_THE_APC_C	REACTOME_PHOSPHORYLATION_OF_THE_APC_C	10	0.67005	1.85442	0.00705178	0.219258	0.213203	597	tags=50%, list=10%, signal=45%	51434/29945/7321/51433/7324
KEGG_DNA_REPLICATION	KEGG_DNA_REPLICATION	14	-0.644895	-1.65617	0.00689434	0.219258	0.213203	1581	tags=64%, list=25%, signal=48%	6117/5981/5426/54107/4176/6742/5422/5557/3978
REACTOME_PEPTIDE_LIGAND_BINDING_RECEPTORS	REACTOME_PEPTIDE_LIGAND_BINDING_RECEPTORS	18	0.527859	1.76093	0.00720463	0.219938	0.213864	1510	tags=50%, list=24%, signal=38%	729230/1230/2357/1524/301/1233/728/60675/50865
REACTOME_TELOMERE_C_STRAND_LAGGING_STRAND_SYNTHESIS	REACTOME_TELOMERE_C_STRAND_LAGGING_STRAND_SYNTHESIS	15	-0.63398	-1.66621	0.00738809	0.221511	0.215393	1713	tags=80%, list=28%, signal=58%	7013/7486/7014/6117/5981/26277/80169/54386/641/5422/5557/3978
REACTOME_NONHOMOLOGOUS_END_JOINING_NHEJ	REACTOME_NONHOMOLOGOUS_END_JOINING_NHEJ	30	-0.512315	-1.60612	0.00803747	0.236753	0.230214	2055	tags=53%, list=33%, signal=36%	9577/8364/8347/4683/8924/165918/2547/9025/10524/27434/51720/8367/7336/9656/7341/8370
WP_PEPTIDE_GPCRS	WP_PEPTIDE_GPCRS	10	0.662196	1.83268	0.00877432	0.24151	0.23484	724	tags=50%, list=12%, signal=44%	729230/1230/2357/1524/10396
PID_ATF2_PATHWAY	PID_ATF2_PATHWAY	24	-0.559825	-1.65867	0.00865657	0.24151	0.23484	178	tags=21%, list=3%, signal=20%	2353/3726/9021/3725/3727
WP_LNCRNA_IN_CANONICAL_WNT_SIGNALING_AND_COLORECTAL_CANCER	WP_LNCRNA_IN_CANONICAL_WNT_SIGNALING_AND_COLORECTAL_CANCER	32	-0.509434	-1.61801	0.00858097	0.24151	0.23484	1700	tags=47%, list=27%, signal=34%	6932/6259/896/1857/1024/59343/4609/7976/894/8312/6929/6934/283106/8607/3725
WP_PROLACTIN_SIGNALING_PATHWAY	WP_PROLACTIN_SIGNALING_PATHWAY	57	-0.420377	-1.5039	0.00870459	0.24151	0.23484	1187	tags=28%, list=19%, signal=23%	7535/6196/2064/4609/5829/5777/5478/7410/10401/1154/1509/2353/4792/1978/9021/3725
REACTOME_INTERLEUKIN_10_SIGNALING	REACTOME_INTERLEUKIN_10_SIGNALING	12	0.63208	1.86085	0.00911547	0.246606	0.239796	327	tags=33%, list=5%, signal=32%	729230/1230/2357/942
WP_IL18_SIGNALING_PATHWAY	WP_IL18_SIGNALING_PATHWAY	115	-0.367717	-1.46527	0.00925325	0.246606	0.239796	1212	tags=28%, list=19%, signal=23%	5579/10068/7157/57521/5905/22821/7128/1374/5335/51604/5993/3654/653361/8809/83541/10194/8841/3831/51341/26012/1051/32/80149/4791/7832/2353/4792/10365/274/8870/9021/3725
KEGG_GAP_JUNCTION	KEGG_GAP_JUNCTION	31	0.424212	1.61441	0.0107415	0.277462	0.269799	886	tags=32%, list=14%, signal=28%	2776/4893/6655/81027/5567/2773/203068/10746/5594/7277
WP_NCRNAS_INVOLVED_IN_WNT_SIGNALING_IN_HEPATOCELLULAR_CARCINOMA	WP_NCRNAS_INVOLVED_IN_WNT_SIGNALING_IN_HEPATOCELLULAR_CARCINOMA	28	-0.516874	-1.59544	0.0105836	0.277462	0.269799	1805	tags=54%, list=29%, signal=38%	1994/6932/6259/896/1857/59343/4609/7976/894/92140/8312/6934/283106/9314/3725
PID_HNF3A_PATHWAY	PID_HNF3A_PATHWAY	19	-0.587193	-1.64787	0.0111728	0.28167	0.273891	647	tags=32%, list=10%, signal=28%	4782/1051/63977/2353/6647/3725
REACTOME_ACTIVATION_OF_THE_MRNA_UPON_BINDING_OF_THE_CAP_BINDING_COMPLEX_AND_EIFS_AND_SUBSEQUENT_BINDING_TO_43S	REACTOME_ACTIVATION_OF_THE_MRNA_UPON_BINDING_OF_THE_CAP_BINDING_COMPLEX_AND_EIFS_AND_SUBSEQUENT_BINDING_TO_43S	52	0.353536	1.50134	0.01124	0.28167	0.273891	945	tags=31%, list=15%, signal=26%	6231/6233/6189/6223/6222/6230/6193/8667/6188/6207/3921/6232/1977/6209/10480/51386
REACTOME_CRISTAE_FORMATION	REACTOME_CRISTAE_FORMATION	15	-0.617776	-1.62362	0.0119464	0.29497	0.286824	1037	tags=47%, list=17%, signal=39%	4580/25813/55735/10476/54927/10651/27109
PID_CMYB_PATHWAY	PID_CMYB_PATHWAY	49	-0.441269	-1.52862	0.0121593	0.295876	0.287705	1787	tags=43%, list=29%, signal=31%	1052/25942/1387/2114/2033/10043/290/27044/28996/4609/1051/10454/10401/1211/2113/161882/6497/7329/2625/839/6688
REACTOME_SIGNALING_BY_RETINOIC_ACID	REACTOME_SIGNALING_BY_RETINOIC_ACID	14	-0.615533	-1.58076	0.0145327	0.338894	0.329535	1143	tags=57%, list=18%, signal=47%	5164/1374/5467/5160/8050/5166/1737/5914
REACTOME_SLC_MEDIATED_TRANSMEMBRANE_TRANSPORT	REACTOME_SLC_MEDIATED_TRANSMEMBRANE_TRANSPORT	56	0.360708	1.56304	0.0142249	0.338894	0.329535	695	tags=23%, list=11%, signal=21%	30061/57181/292/91749/6558/9194/23443/6565/6521/7779/9497/54407/6526
REACTOME_TOLL_LIKE_RECEPTOR_TLR1_TLR2_CASCADE	REACTOME_TOLL_LIKE_RECEPTOR_TLR1_TLR2_CASCADE	74	0.314976	1.44157	0.0144253	0.338894	0.329535	1152	tags=35%, list=19%, signal=29%	6279/6233/7096/6280/948/57161/7097/1147/7099/1432/5608/6283/8945/51135/5599/8767/11213/5594/23118/7311/1386/1845/7334/6197/5601/1848
REACTOME_TOLL_LIKE_RECEPTOR_CASCADES	REACTOME_TOLL_LIKE_RECEPTOR_CASCADES	105	0.288461	1.40463	0.0156129	0.359097	0.34918	1152	tags=31%, list=19%, signal=26%	6279/6233/51311/7096/7322/6280/948/57161/7097/1147/7099/1432/5608/7321/8411/6283/8945/51135/5599/1520/8767/11213/5594/23118/30849/5775/7311/1386/1845/7334/6197/5601/1848
REACTOME_MITOCHONDRIAL_BIOGENESIS	REACTOME_MITOCHONDRIAL_BIOGENESIS	55	-0.431872	-1.52966	0.0159339	0.361528	0.351544	1179	tags=33%, list=19%, signal=27%	64784/4580/5465/25813/64854/55735/51422/3054/6742/10476/8841/54927/133522/23373/23082/200186/10651/27109
REACTOME_DISEASES_OF_IMMUNE_SYSTEM	REACTOME_DISEASES_OF_IMMUNE_SYSTEM	20	0.497733	1.66822	0.0163862	0.366564	0.356441	542	tags=40%, list=9%, signal=37%	6279/7096/6280/948/7097/1147/7099/51135
REACTOME_METALLOPROTEASE_DUBS	REACTOME_METALLOPROTEASE_DUBS	18	0.489976	1.63456	0.0166345	0.366564	0.356441	146	tags=22%, list=2%, signal=22%	23172/6233/8334/8850
KEGG_OOCYTE_MEIOSIS	KEGG_OOCYTE_MEIOSIS	54	0.345676	1.4749	0.0168109	0.366564	0.356441	1406	tags=31%, list=23%, signal=25%	5534/51434/11261/29945/9978/8945/51433/5567/5532/25847/5594/5533/5525/6197/7534/7532/5500
KEGG_AMYOTROPHIC_LATERAL_SCLEROSIS_ALS	KEGG_AMYOTROPHIC_LATERAL_SCLEROSIS_ALS	26	0.447778	1.626	0.0173776	0.374064	0.363734	855	tags=38%, list=14%, signal=33%	5534/834/11261/847/1432/5608/836/5532/317/5533
REACTOME_CLASS_I_MHC_MEDIATED_ANTIGEN_PROCESSING_PRESENTATION	REACTOME_CLASS_I_MHC_MEDIATED_ANTIGEN_PROCESSING_PRESENTATION	234	0.227227	1.22452	0.0180014	0.382588	0.372022	804	tags=19%, list=13%, signal=17%	6279/26234/6233/7096/4734/51444/51434/5701/7322/6280/948/9520/7097/22954/9039/1147/29945/9978/26263/7099/25898/26268/55008/154214/8065/51132/4591/7321/26224/64167/8945/10802/51433/9341/7324/10533/3105/1520/29927/567/6921/197131/23304/25847/83737
KEGG_BASAL_CELL_CARCINOMA	KEGG_BASAL_CELL_CARCINOMA	12	-0.636032	-1.60091	0.0188386	0.390843	0.380049	1700	tags=67%, list=27%, signal=49%	6932/1857/5727/7157/7976/8312/6934/27148
REACTOME_NUCLEAR_EVENTS_KINASE_AND_TRANSCRIPTION_FACTOR_ACTIVATION	REACTOME_NUCLEAR_EVENTS_KINASE_AND_TRANSCRIPTION_FACTOR_ACTIVATION	29	-0.503573	-1.5657	0.0188555	0.390843	0.380049	178	tags=17%, list=3%, signal=17%	2353/3726/4665/2354/3727
REACTOME_PEROXISOMAL_PROTEIN_IMPORT	REACTOME_PEROXISOMAL_PROTEIN_IMPORT	26	0.440118	1.59819	0.0198405	0.406247	0.395028	1357	tags=42%, list=22%, signal=33%	6233/5828/7322/847/7321/51/8239/7311/5189/83752/54469
REACTOME_NOTCH2_ACTIVATION_AND_TRANSMISSION_OF_SIGNAL_TO_THE_NUCLEUS	REACTOME_NOTCH2_ACTIVATION_AND_TRANSMISSION_OF_SIGNAL_TO_THE_NUCLEUS	10	0.61922	1.71374	0.0206646	0.418023	0.406479	1592	tags=60%, list=26%, signal=45%	6233/57534/7311/5663/83464/23385
KEGG_VASOPRESSIN_REGULATED_WATER_REABSORPTION	KEGG_VASOPRESSIN_REGULATED_WATER_REABSORPTION	21	0.476944	1.62627	0.0216792	0.433326	0.421359	736	tags=29%, list=12%, signal=25%	51164/1781/8655/5869/5567/84516
WP_VASOPRESSINREGULATED_WATER_REABSORPTION	WP_VASOPRESSINREGULATED_WATER_REABSORPTION	20	0.48623	1.62966	0.0219752	0.434074	0.422086	736	tags=30%, list=12%, signal=27%	51164/1781/8655/5869/5567/84516
REACTOME_DISEASES_OF_PROGRAMMED_CELL_DEATH	REACTOME_DISEASES_OF_PROGRAMMED_CELL_DEATH	37	-0.458288	-1.50496	0.0232704	0.449092	0.43669	1120	tags=35%, list=18%, signal=29%	7157/994/1788/2801/7186/8737/3020/5422/8717/8367/5557/3725/8370
REACTOME_ESTROGEN_DEPENDENT_GENE_EXPRESSION	REACTOME_ESTROGEN_DEPENDENT_GENE_EXPRESSION	72	-0.390194	-1.45051	0.0232571	0.449092	0.43669	2062	tags=49%, list=33%, signal=33%	865/2957/8364/8347/7090/23112/4343/5885/10735/3326/5437/1387/8243/23189/861/2033/10728/5430/9126/2963/4609/10524/51523/8312/3020/57690/7392/8367/1509/2353/2625/2354/3725/3727/8370
REACTOME_RHO_GTPASES_ACTIVATE_WASPS_AND_WAVES	REACTOME_RHO_GTPASES_ACTIVATE_WASPS_AND_WAVES	25	0.434568	1.55533	0.0238882	0.455775	0.443188	795	tags=28%, list=13%, signal=25%	10092/10094/10093/3071/998/10006/5594
WP_CANNABINOID_RECEPTOR_SIGNALING	WP_CANNABINOID_RECEPTOR_SIGNALING	12	0.577175	1.69921	0.0243172	0.458748	0.446079	1146	tags=58%, list=18%, signal=48%	1432/5567/5599/221955/5594/5577/5601
REACTOME_IRON_UPTAKE_AND_TRANSPORT	REACTOME_IRON_UPTAKE_AND_TRANSPORT	30	0.40917	1.52989	0.0250376	0.46709	0.45419	1260	tags=40%, list=20%, signal=32%	30061/26234/6233/523/28982/526/528/7037/7311/9114/2512/3658
REACTOME_GPCR_LIGAND_BINDING	REACTOME_GPCR_LIGAND_BINDING	49	0.339587	1.43174	0.0253977	0.468602	0.455661	749	tags=24%, list=12%, signal=22%	729230/10161/1230/2015/2357/1524/29933/154/53829/8477/1240/10800
REACTOME_TRANSPORT_OF_SMALL_MOLECULES	REACTOME_TRANSPORT_OF_SMALL_MOLECULES	248	0.217089	1.18002	0.0257684	0.470274	0.457286	1118	tags=24%, list=18%, signal=20%	30061/28962/3043/26234/57181/6233/5825/292/7417/123606/5701/225/91749/6558/523/9194/10730/374868/6646/3988/2040/366/28982/526/23443/6565/5567/6521/7779/9497/197259/9512/23507/528/54407/6526/163/10396/196527/120/493/255231/93380/84230/54822/7037/7311/5577/51167/221154/9498/1213/5708/55144/10257/79895/9114/1965/121260
REACTOME_TRANSCRIPTIONAL_REGULATION_OF_GRANULOPOIESIS	REACTOME_TRANSCRIPTIONAL_REGULATION_OF_GRANULOPOIESIS	31	-0.481227	-1.51244	0.0260657	0.470584	0.457588	1007	tags=48%, list=16%, signal=41%	865/8364/8347/3570/861/2033/4609/5371/1051/3020/2672/8367/5914/6688/8370
REACTOME_ORGANELLE_BIOGENESIS_AND_MAINTENANCE	REACTOME_ORGANELLE_BIOGENESIS_AND_MAINTENANCE	150	-0.328668	-1.36021	0.0280899	0.501733	0.487877	1179	tags=25%, list=19%, signal=20%	64784/84747/5310/11127/4580/5465/25813/10013/64854/55735/51422/3054/9814/5108/5116/6742/84131/10476/583/56623/8841/11116/54927/54820/55755/133522/79598/55764/23373/23082/200186/51668/55212/10651/27109/90410/26146
WP_AMPACTIVATED_PROTEIN_KINASE_AMPK_SIGNALING	WP_AMPACTIVATED_PROTEIN_KINASE_AMPK_SIGNALING	36	-0.46371	-1.50917	0.0293804	0.51385	0.49966	1805	tags=47%, list=29%, signal=34%	1994/208/5293/10645/23236/51094/7157/57521/1374/2997/51422/5209/133522/7249/32/200186/1978
REACTOME_TRANSCRIPTIONAL_REGULATION_BY_THE_AP_2_TFAP2_FAMILY_OF_TRANSCRIPTION_FACTORS	REACTOME_TRANSCRIPTIONAL_REGULATION_BY_THE_AP_2_TFAP2_FAMILY_OF_TRANSCRIPTION_FACTORS	14	-0.584659	-1.50147	0.0292089	0.51385	0.49966	1667	tags=57%, list=27%, signal=42%	1387/3329/2033/2064/4609/79047/7329/7341
WP_COMPLEMENT_SYSTEM_IN_NEURONAL_DEVELOPMENT_AND_PLASTICITY	WP_COMPLEMENT_SYSTEM_IN_NEURONAL_DEVELOPMENT_AND_PLASTICITY	34	0.381925	1.47852	0.0298649	0.516939	0.502663	668	tags=24%, list=11%, signal=21%	5584/1191/843/1524/3690/836/355/317
REACTOME_TELOMERE_EXTENSION_BY_TELOMERASE	REACTOME_TELOMERE_EXTENSION_BY_TELOMERASE	10	-0.646974	-1.552	0.0303892	0.520648	0.506269	1713	tags=70%, list=28%, signal=51%	7013/7014/26277/54386/1736/54433/8607
WP_SPHINGOLIPID_METABOLISM_OVERVIEW	WP_SPHINGOLIPID_METABOLISM_OVERVIEW	12	0.557156	1.64028	0.0331175	0.561659	0.546148	1104	tags=67%, list=18%, signal=55%	253782/7357/8560/166929/29956/427/8879/81537
WP_PROSTAGLANDIN_AND_LEUKOTRIENE_METABOLISM_IN_SENESCENCE	WP_PROSTAGLANDIN_AND_LEUKOTRIENE_METABOLISM_IN_SENESCENCE	12	0.553474	1.62943	0.0372861	0.585246	0.569083	977	tags=42%, list=16%, signal=35%	2776/23411/5742/10800/4048
REACTOME_REGULATION_OF_BACH1_ACTIVITY	REACTOME_REGULATION_OF_BACH1_ACTIVITY	10	0.577413	1.59804	0.0371844	0.585246	0.569083	915	tags=40%, list=15%, signal=34%	6233/9978/571/7311
REACTOME_E2F_MEDIATED_REGULATION_OF_DNA_REPLICATION	REACTOME_E2F_MEDIATED_REGULATION_OF_DNA_REPLICATION	10	-0.639954	-1.53516	0.0349589	0.585246	0.569083	374	tags=20%, list=6%, signal=19%	5422/5557
WP_PRION_DISEASE_PATHWAY	WP_PRION_DISEASE_PATHWAY	25	-0.506217	-1.51995	0.0375	0.585246	0.569083	1865	tags=56%, list=30%, signal=39%	2534/5885/3309/4790/2033/3662/10664/9126/5993/5452/2260/2923/6688/1879
REACTOME_RIP_MEDIATED_NFKB_ACTIVATION_VIA_ZBP1	REACTOME_RIP_MEDIATED_NFKB_ACTIVATION_VIA_ZBP1	12	-0.60378	-1.51973	0.0374205	0.585246	0.569083	738	tags=67%, list=12%, signal=59%	4790/8517/11035/8737/81030/4791/28512/4792
REACTOME_PROCESSIVE_SYNTHESIS_ON_THE_C_STRAND_OF_THE_TELOMERE	REACTOME_PROCESSIVE_SYNTHESIS_ON_THE_C_STRAND_OF_THE_TELOMERE	10	-0.624847	-1.49892	0.0379939	0.585246	0.569083	1713	tags=80%, list=28%, signal=58%	7013/7486/7014/6117/26277/54386/641/3978
REACTOME_PKMTS_METHYLATE_HISTONE_LYSINES	REACTOME_PKMTS_METHYLATE_HISTONE_LYSINES	37	-0.451437	-1.48246	0.0376851	0.585246	0.569083	894	tags=27%, list=14%, signal=23%	8085/11091/10919/9869/23067/4791/8367/84444/121536/8370
REACTOME_DNA_DOUBLE_STRAND_BREAK_RESPONSE	REACTOME_DNA_DOUBLE_STRAND_BREAK_RESPONSE	35	-0.451733	-1.46434	0.0374332	0.585246	0.569083	1403	tags=40%, list=23%, signal=31%	25/165918/8467/7157/9025/10524/322/51720/8367/7329/7336/9656/7341/8370
WP_FERROPTOSIS	WP_FERROPTOSIS	35	0.366799	1.4103	0.037402	0.585246	0.569083	1830	tags=57%, list=29%, signal=41%	30061/81631/7417/571/2729/10533/7037/8031/1536/2512/3658/1803/2181/4891/2182/3156/112483/5621/51703/6303
REACTOME_ANTIVIRAL_MECHANISM_BY_IFN_STIMULATED_GENES	REACTOME_ANTIVIRAL_MECHANISM_BY_IFN_STIMULATED_GENES	67	0.311385	1.40498	0.0356753	0.585246	0.569083	1241	tags=34%, list=20%, signal=28%	317649/11097/55746/6233/4734/1982/9631/4939/6041/7324/5495/6059/23279/9972/1977/7311/7334/3836/79023/9775/3840/8480/4927
WP_SPHINGOLIPID_METABOLISM_INTEGRATED_PATHWAY	WP_SPHINGOLIPID_METABOLISM_INTEGRATED_PATHWAY	13	0.552445	1.69767	0.0388277	0.592652	0.576285	1208	tags=69%, list=19%, signal=56%	253782/7357/8560/166929/29956/427/8879/81537/91012
WP_NEURAL_CREST_DIFFERENTIATION	WP_NEURAL_CREST_DIFFERENTIATION	27	-0.493015	-1.50734	0.0398352	0.597172	0.58068	1653	tags=52%, list=27%, signal=38%	4790/4851/4086/1857/4609/10013/7976/2260/8841/8312/388/51564/4791/2113
WP_HAIR_FOLLICLE_DEVELOPMENT_ORGANOGENESIS_PART_2_OF_3	WP_HAIR_FOLLICLE_DEVELOPMENT_ORGANOGENESIS_PART_2_OF_3	10	-0.621638	-1.49122	0.0395137	0.597172	0.58068	1653	tags=50%, list=27%, signal=37%	4790/5727/4609/894/10913
KEGG_LYSINE_DEGRADATION	KEGG_LYSINE_DEGRADATION	22	-0.526738	-1.53551	0.0406162	0.603493	0.586826	692	tags=32%, list=11%, signal=28%	223/10919/9869/2639/23067/84444/39
REACTOME_DNA_STRAND_ELONGATION	REACTOME_DNA_STRAND_ELONGATION	10	-0.631481	-1.51484	0.0413566	0.604535	0.58784	1581	tags=60%, list=25%, signal=45%	6117/5981/4176/5422/5557/3978
REACTOME_DNA_DAMAGE_TELOMERE_STRESS_INDUCED_SENESCENCE	REACTOME_DNA_DAMAGE_TELOMERE_STRESS_INDUCED_SENESCENCE	24	-0.505921	-1.49896	0.0417827	0.604535	0.58784	1995	tags=62%, list=32%, signal=43%	8364/8347/4683/7013/57634/7014/23523/26277/7157/10524/54386/8367/3006/29855/8370
REACTOME_DISEASES_OF_METABOLISM	REACTOME_DISEASES_OF_METABOLISM	70	-0.379124	-1.40158	0.0418719	0.604535	0.58784	786	tags=20%, list=13%, signal=18%	7841/11253/79053/3423/1438/22934/4351/54507/11285/2230/7172/22845/3425/170691
REACTOME_G_ALPHA_I_SIGNALLING_EVENTS	REACTOME_G_ALPHA_I_SIGNALLING_EVENTS	70	0.285104	1.28875	0.0421266	0.604535	0.58784	944	tags=23%, list=15%, signal=20%	5534/729230/1230/2776/2357/1524/63940/53829/5567/5532/2773/5142/5594/5533/5577/301
REACTOME_REPRODUCTION	REACTOME_REPRODUCTION	36	-0.444809	-1.44765	0.0431267	0.613642	0.596695	2206	tags=61%, list=35%, signal=40%	25777/11083/23224/8364/8347/5885/4683/7013/10735/8243/7014/6117/5932/26277/9126/54386/3020/641/8367/7329/8370/50511
WP_ATM_SIGNALING_PATHWAY	WP_ATM_SIGNALING_PATHWAY	20	-0.533707	-1.51739	0.0437236	0.616906	0.599869	1723	tags=50%, list=28%, signal=36%	4683/8243/25/8517/7157/8737/9656/4792/55367/3725
REACTOME_SIGNALING_BY_NUCLEAR_RECEPTORS	REACTOME_SIGNALING_BY_NUCLEAR_RECEPTORS	126	-0.327923	-1.32452	0.0443182	0.620085	0.602961	2079	tags=40%, list=33%, signal=28%	10000/865/2957/8364/8347/7090/2289/23112/2309/208/4343/10681/5885/10735/3326/5437/1387/8243/23189/861/2033/10728/5430/5164/1374/9126/2963/4609/5467/5160/8050/10524/8841/5166/51523/8312/3020/57690/1737/7392/8367/1509/5914/9612/2353/80820/2625/2354/3725/3727/8370
PID_MYC_PATHWAY	PID_MYC_PATHWAY	19	-0.543344	-1.52481	0.0455192	0.63036	0.612952	1007	tags=42%, list=16%, signal=35%	4609/5371/4149/10524/8312/5300/7709/8607
BIOCARTA_CDMAC_PATHWAY	BIOCARTA_CDMAC_PATHWAY	11	-0.613608	-1.51212	0.0461789	0.63036	0.612952	1653	tags=64%, list=27%, signal=47%	4790/23236/5579/4609/2353/4792/3725
WP_BRAINDERIVED_NEUROTROPHIC_FACTOR_BDNF_SIGNALING_PATHWAY	WP_BRAINDERIVED_NEUROTROPHIC_FACTOR_BDNF_SIGNALING_PATHWAY	88	-0.353883	-1.35568	0.0461538	0.63036	0.612952	611	tags=14%, list=10%, signal=12%	7410/25970/7249/8440/32/2353/23373/4792/4904/1978/3725/1795
REACTOME_DARPP_32_EVENTS	REACTOME_DARPP_32_EVENTS	17	0.450805	1.47519	0.0466339	0.631437	0.613999	923	tags=35%, list=15%, signal=30%	5534/5567/5532/5142/5533/5577
REACTOME_INTERLEUKIN_6_FAMILY_SIGNALING	REACTOME_INTERLEUKIN_6_FAMILY_SIGNALING	11	-0.6118	-1.50766	0.0479722	0.636279	0.618707	32	tags=27%, list=1%, signal=27%	7297/9021/3590
PID_RXR_VDR_PATHWAY	PID_RXR_VDR_PATHWAY	15	-0.561097	-1.47466	0.0477612	0.636279	0.618707	1098	tags=47%, list=18%, signal=39%	7067/7421/5465/5467/7040/5914/9612
REACTOME_MEIOSIS	REACTOME_MEIOSIS	35	-0.446164	-1.44628	0.0481283	0.636279	0.618707	2206	tags=63%, list=35%, signal=41%	25777/11083/23224/8364/8347/5885/4683/7013/10735/8243/7014/6117/5932/26277/9126/54386/3020/641/8367/7329/8370/50511
REACTOME_ATTENUATION_PHASE	REACTOME_ATTENUATION_PHASE	11	-0.596527	-1.47003	0.0504451	0.652827	0.634798	1692	tags=64%, list=27%, signal=46%	3326/1387/3303/2033/10728/10049/3297
REACTOME_FORMATION_OF_THE_BETA_CATENIN_TCF_TRANSACTIVATING_COMPLEX	REACTOME_FORMATION_OF_THE_BETA_CATENIN_TCF_TRANSACTIVATING_COMPLEX	33	-0.45448	-1.44841	0.0505464	0.652827	0.634798	1007	tags=58%, list=16%, signal=49%	8364/8347/7090/6932/1387/864/2033/4609/8085/283149/6597/10524/3020/6934/607/8367/4221/8607/8370
PID_P53_REGULATION_PATHWAY	PID_P53_REGULATION_PATHWAY	45	0.330097	1.35847	0.0499739	0.652827	0.634798	825	tags=29%, list=13%, signal=25%	9349/900/8850/25898/1432/7321/1434/5599/56950/91875/545/6125/53944
REACTOME_IRAK1_RECRUITS_IKK_COMPLEX	REACTOME_IRAK1_RECRUITS_IKK_COMPLEX	14	0.498164	1.56095	0.0511536	0.655625	0.637519	1122	tags=36%, list=18%, signal=29%	6233/57161/1147/7311/7334
PID_IL6_7_PATHWAY	PID_IL6_7_PATHWAY	37	-0.435903	-1.43145	0.0524899	0.667656	0.649217	1007	tags=24%, list=16%, signal=21%	4609/7297/2308/1051/10401/2353/3726/9021/3725
REACTOME_BASE_EXCISION_REPAIR	REACTOME_BASE_EXCISION_REPAIR	28	-0.466424	-1.43972	0.0535714	0.676289	0.657612	2145	tags=68%, list=34%, signal=45%	142/8930/8364/8347/7013/7014/8505/6117/5981/5426/54107/5423/26277/4968/54386/8367/11284/3978/8370
REACTOME_P75NTR_RECRUITS_SIGNALLING_COMPLEXES	REACTOME_P75NTR_RECRUITS_SIGNALLING_COMPLEXES	11	0.557843	1.5906	0.0545466	0.6792	0.660443	915	tags=36%, list=15%, signal=31%	6233/5584/8767/7311
REACTOME_TRANSPORT_OF_BILE_SALTS_AND_ORGANIC_ACIDS_METAL_IONS_AND_AMINE_COMPOUNDS	REACTOME_TRANSPORT_OF_BILE_SALTS_AND_ORGANIC_ACIDS_METAL_IONS_AND_AMINE_COMPOUNDS	19	0.453162	1.50859	0.0548089	0.6792	0.660443	695	tags=26%, list=11%, signal=23%	30061/57181/9194/7779/6526
WP_COMPLEMENT_SYSTEM	WP_COMPLEMENT_SYSTEM	27	0.397717	1.45696	0.0554201	0.6792	0.660443	599	tags=26%, list=10%, signal=24%	6223/2357/7097/3690/2162/22918/2773
PID_FAS_PATHWAY	PID_FAS_PATHWAY	27	0.397366	1.45567	0.0554201	0.6792	0.660443	565	tags=26%, list=9%, signal=24%	1147/843/1432/5608/836/355/5599
REACTOME_SPHINGOLIPID_DE_NOVO_BIOSYNTHESIS	REACTOME_SPHINGOLIPID_DE_NOVO_BIOSYNTHESIS	25	0.398988	1.42799	0.0559805	0.681096	0.662286	1208	tags=56%, list=19%, signal=45%	253782/171546/94101/142891/8560/5007/166929/29956/151742/9218/10087/8879/81537/91012
REACTOME_DISEASES_OF_GLYCOSYLATION	REACTOME_DISEASES_OF_GLYCOSYLATION	31	-0.453956	-1.42673	0.0582524	0.703639	0.684207	786	tags=26%, list=13%, signal=23%	7841/11253/79053/4351/54507/11285/22845/170691
REACTOME_RAS_PROCESSING	REACTOME_RAS_PROCESSING	13	0.514347	1.58059	0.0595214	0.710914	0.69128	1120	tags=38%, list=18%, signal=32%	6233/4893/23463/7311/2339
REACTOME_SUMOYLATION	REACTOME_SUMOYLATION	123	-0.3236	-1.29908	0.0597015	0.710914	0.69128	1895	tags=41%, list=30%, signal=29%	6612/1786/348995/9883/57591/25942/5885/4152/10735/1387/7486/8243/8924/6117/6396/7067/7428/2033/165918/8517/59343/7157/5905/7421/1616/9126/57122/79677/28996/5465/1911/81929/23636/5371/1788/1107/10401/641/51564/4791/8367/11315/56160/7329/100101267/5914/9612/9656/4792/7341/8370
REACTOME_GLYCOSPHINGOLIPID_METABOLISM	REACTOME_GLYCOSPHINGOLIPID_METABOLISM	21	0.436927	1.48981	0.06024	0.712275	0.692604	974	tags=38%, list=16%, signal=32%	2720/285362/7357/414/5476/10825/427/23344
REACTOME_ACTIVATION_OF_ANTERIOR_HOX_GENES_IN_HINDBRAIN_DEVELOPMENT_DURING_EARLY_EMBRYOGENESIS	REACTOME_ACTIVATION_OF_ANTERIOR_HOX_GENES_IN_HINDBRAIN_DEVELOPMENT_DURING_EARLY_EMBRYOGENESIS	44	-0.411792	-1.39652	0.0607662	0.713471	0.693768	1677	tags=39%, list=27%, signal=28%	5437/1387/63925/2033/9125/5430/10664/8085/11091/9935/8841/5316/3020/8367/5914/3725/8370
WP_LTF_DANGER_SIGNAL_RESPONSE_PATHWAY	WP_LTF_DANGER_SIGNAL_RESPONSE_PATHWAY	10	0.548511	1.51805	0.0624987	0.723707	0.703721	795	tags=50%, list=13%, signal=44%	7097/7099/51135/54210/5594
REACTOME_MEIOTIC_SYNAPSIS	REACTOME_MEIOTIC_SYNAPSIS	25	-0.48072	-1.4434	0.0625	0.723707	0.703721	2206	tags=68%, list=35%, signal=44%	25777/11083/23224/8364/8347/5885/7013/10735/8243/7014/26277/9126/54386/8367/7329/8370/50511
REACTOME_CONVERSION_FROM_APC_C_CDC20_TO_APC_C_CDH1_IN_LATE_ANAPHASE	REACTOME_CONVERSION_FROM_APC_C_CDC20_TO_APC_C_CDH1_IN_LATE_ANAPHASE	11	0.547117	1.56002	0.0646307	0.727697	0.7076	597	tags=45%, list=10%, signal=41%	51434/29945/7321/51433/7324
REACTOME_POLYMERASE_SWITCHING_ON_THE_C_STRAND_OF_THE_TELOMERE	REACTOME_POLYMERASE_SWITCHING_ON_THE_C_STRAND_OF_THE_TELOMERE	11	-0.585424	-1.44267	0.0652819	0.727697	0.7076	1713	tags=73%, list=28%, signal=53%	7013/7014/5981/26277/80169/54386/5422/5557
REACTOME_G2_M_DNA_DAMAGE_CHECKPOINT	REACTOME_G2_M_DNA_DAMAGE_CHECKPOINT	36	-0.436809	-1.42162	0.06469	0.727697	0.7076	1723	tags=53%, list=28%, signal=38%	9577/8364/8347/4683/7486/8924/6117/5932/165918/7157/9025/10524/51720/641/8367/7336/9656/7341/8370
WP_AMYOTROPHIC_LATERAL_SCLEROSIS_ALS	WP_AMYOTROPHIC_LATERAL_SCLEROSIS_ALS	23	0.410515	1.40076	0.063333	0.727697	0.7076	1225	tags=43%, list=20%, signal=35%	834/847/1432/5608/836/5532/317/5533/7132/4217
REACTOME_TRANSCRIPTIONAL_REGULATION_OF_WHITE_ADIPOCYTE_DIFFERENTIATION	REACTOME_TRANSCRIPTIONAL_REGULATION_OF_WHITE_ADIPOCYTE_DIFFERENTIATION	45	-0.409481	-1.39369	0.065445	0.727697	0.7076	1927	tags=47%, list=31%, signal=32%	9967/6721/9440/1052/1387/4790/896/2033/1024/51586/168544/5465/8841/1051/9314/55090/7040/9612/6837/54797/1879
REACTOME_RHOD_GTPASE_CYCLE	REACTOME_RHOD_GTPASE_CYCLE	30	0.369374	1.38109	0.0639658	0.727697	0.7076	1621	tags=50%, list=26%, signal=37%	1730/26092/9497/9341/94134/120/394/7444/23344/7112/10424/7879/9217/23092/1729
REACTOME_TRAF6_MEDIATED_IRF7_ACTIVATION_IN_TLR7_8_OR_9_SIGNALING	REACTOME_TRAF6_MEDIATED_IRF7_ACTIVATION_IN_TLR7_8_OR_9_SIGNALING	10	0.540565	1.49606	0.065995	0.728985	0.708853	1344	tags=50%, list=22%, signal=39%	6233/51135/7311/7334/4615
REACTOME_ER_QUALITY_CONTROL_COMPARTMENT_ERQC	REACTOME_ER_QUALITY_CONTROL_COMPARTMENT_ERQC	14	0.477569	1.49642	0.0689458	0.746838	0.726213	1351	tags=57%, list=22%, signal=45%	6233/7844/80267/7311/11236/267/56886/10299
WP_TYPE_II_INTERFERON_SIGNALING_IFNG	WP_TYPE_II_INTERFERON_SIGNALING_IFNG	24	-0.481156	-1.42559	0.0682451	0.746838	0.726213	88	tags=17%, list=1%, signal=16%	3106/6688/9021/8370
WP_SUDDEN_INFANT_DEATH_SYNDROME_SIDS_SUSCEPTIBILITY_PATHWAYS	WP_SUDDEN_INFANT_DEATH_SYNDROME_SIDS_SUSCEPTIBILITY_PATHWAYS	55	-0.380655	-1.34825	0.0688776	0.746838	0.726213	1824	tags=49%, list=29%, signal=35%	5978/3570/3784/6711/4152/1387/4790/3329/864/4204/2033/55536/6844/10664/1374/5452/5576/7259/5316/1051/133522/6929/4791/2625/54862/4904/3725
REACTOME_IKK_COMPLEX_RECRUITMENT_MEDIATED_BY_RIP1	REACTOME_IKK_COMPLEX_RECRUITMENT_MEDIATED_BY_RIP1	19	0.440411	1.46615	0.0719048	0.76898	0.747744	450	tags=26%, list=7%, signal=24%	6233/7322/1147/7099/7321
REACTOME_PYRUVATE_METABOLISM	REACTOME_PYRUVATE_METABOLISM	16	-0.536808	-1.43756	0.0727802	0.76898	0.747744	1202	tags=50%, list=19%, signal=40%	2954/5164/5467/5160/8050/5166/1737/7416
WP_GENES_RELATED_TO_PRIMARY_CILIUM_DEVELOPMENT_BASED_ON_CRISPR	WP_GENES_RELATED_TO_PRIMARY_CILIUM_DEVELOPMENT_BASED_ON_CRISPR	38	-0.420761	-1.38397	0.0724832	0.76898	0.747744	728	tags=24%, list=12%, signal=21%	583/56623/11116/79598/55764/51668/55212/90410/26146
WP_ADIPOGENESIS	WP_ADIPOGENESIS	47	-0.396656	-1.36488	0.0728218	0.76898	0.747744	554	tags=21%, list=9%, signal=20%	5465/5467/2308/1051/7040/5914/9612/2625/1879/9021
REACTOME_PROCESSING_OF_CAPPED_INTRONLESS_PRE_MRNA	REACTOME_PROCESSING_OF_CAPPED_INTRONLESS_PRE_MRNA	14	0.476009	1.49153	0.0739645	0.770733	0.749448	415	tags=21%, list=7%, signal=20%	51692/23283/4686
REACTOME_DNA_REPAIR	REACTOME_DNA_REPAIR	164	-0.301375	-1.2608	0.0739514	0.770733	0.749448	1723	tags=34%, list=28%, signal=25%	4683/7013/5437/7486/7014/8505/8924/6117/5981/5426/5932/54107/2033/25/165918/5423/8467/26277/5430/2547/7157/56949/7507/3150/9025/283899/4968/57697/10524/27434/54386/57654/322/84464/51720/10401/64708/641/93973/91603/55215/9246/2188/8367/80198/7329/11284/7336/84164/9656/8607/7341/3978/199990/8370
REACTOME_INFECTIOUS_DISEASE	REACTOME_INFECTIOUS_DISEASE	475	0.194436	1.13339	0.074365	0.770733	0.749448	807	tags=16%, list=13%, signal=15%	6231/6144/6170/9349/10092/6176/11097/55746/10094/6233/6159/6164/81631/6189/834/292/6223/6222/6152/8334/6230/6193/5701/6160/2589/9397/6134/137492/7097/2959/3065/1781/6129/6168/9978/3454/9631/10093/8726/6188/2965/6175/81027/6207/8065/1432/4686/5608/10910/8655/3921/3071/8945/154/6185/5567/63916/5599/2773/998/8732/2530/3105/203068/11320/163/4124/10006/567/6125/10800/6883/23279/6921/9972/5594/6232
REACTOME_ACTIVATION_OF_THE_PRE_REPLICATIVE_COMPLEX	REACTOME_ACTIVATION_OF_THE_PRE_REPLICATIVE_COMPLEX	11	-0.576854	-1.42155	0.0771513	0.794706	0.772759	1581	tags=55%, list=25%, signal=41%	6117/5426/54107/4176/5422/5557
REACTOME_DEPOSITION_OF_NEW_CENPA_CONTAINING_NUCLEOSOMES_AT_THE_CENTROMERE	REACTOME_DEPOSITION_OF_NEW_CENPA_CONTAINING_NUCLEOSOMES_AT_THE_CENTROMERE	17	-0.523192	-1.41383	0.0787172	0.796182	0.774194	288	tags=24%, list=5%, signal=23%	8367/80152/8607/8370
WP_IMATINIB_AND_CHRONIC_MYELOID_LEUKEMIA	WP_IMATINIB_AND_CHRONIC_MYELOID_LEUKEMIA	11	-0.570078	-1.40485	0.078635	0.796182	0.774194	2139	tags=64%, list=34%, signal=42%	613/2309/5243/9846/25/4609/11040
REACTOME_METABOLISM_OF_RNA	REACTOME_METABOLISM_OF_RNA	438	0.194058	1.10416	0.0778523	0.796182	0.774194	478	tags=12%, list=8%, signal=12%	6231/5356/6606/6144/6170/51692/283742/9349/84128/6176/11097/79691/55746/6233/6159/6164/6189/25904/6223/51095/6222/6152/55749/6230/6193/5701/6160/2058/8780/6134/25821/5073/6129/56339/5393/6168/55813/1656/9631/23283/2733/6188/2965/6175/6207/1432/4686/9295/3921/255967/51340/51493
PID_S1P_S1P3_PATHWAY	PID_S1P_S1P3_PATHWAY	16	0.461995	1.48503	0.0793651	0.797154	0.77514	795	tags=31%, list=13%, signal=27%	2776/3690/2773/10672/5594
KEGG_ALZHEIMERS_DISEASE	KEGG_ALZHEIMERS_DISEASE	72	0.275742	1.25026	0.0797629	0.797154	0.77514	881	tags=28%, list=14%, signal=24%	4513/5534/2776/4519/1349/11261/4514/824/836/355/4311/4698/5532/4508/317/22926/4731/5594/5533/7385
REACTOME_FORMATION_OF_TUBULIN_FOLDING_INTERMEDIATES_BY_CCT_TRIC	REACTOME_FORMATION_OF_TUBULIN_FOLDING_INTERMEDIATES_BY_CCT_TRIC	11	0.525751	1.4991	0.0811319	0.801296	0.779167	1128	tags=55%, list=18%, signal=45%	7203/81027/10575/10574/7277/10694
PID_HDAC_CLASSII_PATHWAY	PID_HDAC_CLASSII_PATHWAY	24	-0.473418	-1.40266	0.0807799	0.801296	0.779167	1773	tags=46%, list=29%, signal=33%	604/156/10376/5905/10013/8841/54880/51564/7329/9612/7341
PID_RHOA_REG_PATHWAY	PID_RHOA_REG_PATHWAY	27	-0.452002	-1.38195	0.0824176	0.80453	0.782311	2559	tags=63%, list=41%, signal=37%	10451/396/50619/387/116985/613/4650/9826/7204/4983/84033/23370/393/9181/9138/64333/7410
WP_MALE_INFERTILITY	WP_MALE_INFERTILITY	42	0.314642	1.28204	0.0819512	0.80453	0.782311	1425	tags=29%, list=23%, signal=22%	5395/1191/9194/847/355/23304/23369/4193/7520/55818/4292/6648
REACTOME_COOPERATION_OF_PREFOLDIN_AND_TRIC_CCT_IN_ACTIN_AND_TUBULIN_FOLDING	REACTOME_COOPERATION_OF_PREFOLDIN_AND_TRIC_CCT_IN_ACTIN_AND_TUBULIN_FOLDING	13	0.471623	1.4493	0.085044	0.811261	0.788857	1128	tags=46%, list=18%, signal=38%	7203/81027/10575/10574/7277/10694
WP_SPLICING_FACTOR_NOVA_REGULATED_SYNAPTIC_PROTEINS	WP_SPLICING_FACTOR_NOVA_REGULATED_SYNAPTIC_PROTEINS	16	-0.529222	-1.41725	0.084425	0.811261	0.788857	1284	tags=44%, list=21%, signal=35%	22883/23136/54386/2037/2054/6813/4756
WP_REGUCALCIN_IN_PROXIMAL_TUBULE_EPITHELIAL_KIDNEY_CELLS	WP_REGUCALCIN_IN_PROXIMAL_TUBULE_EPITHELIAL_KIDNEY_CELLS	19	0.424386	1.4128	0.083612	0.811261	0.788857	1225	tags=42%, list=20%, signal=34%	5534/836/4089/317/5594/7046/7132/4217
REACTOME_RAB_GERANYLGERANYLATION	REACTOME_RAB_GERANYLGERANYLATION	29	0.372298	1.39094	0.085523	0.811261	0.788857	935	tags=31%, list=15%, signal=26%	5874/51762/81876/5869/8934/11031/5862/1122/10890
WP_CYTOSOLIC_DNASENSING_PATHWAY	WP_CYTOSOLIC_DNASENSING_PATHWAY	34	-0.427518	-1.37264	0.0852503	0.811261	0.788857	947	tags=44%, list=15%, signal=38%	23586/8517/9474/55718/11035/29110/171568/8737/81030/3661/8717/29108/54941/9533/4792
PID_IL23_PATHWAY	PID_IL23_PATHWAY	15	-0.529696	-1.39213	0.0865672	0.81199	0.789566	914	tags=27%, list=15%, signal=23%	7297/8809/4792/9021
PID_SMAD2_3NUCLEAR_PATHWAY	PID_SMAD2_3NUCLEAR_PATHWAY	51	-0.378353	-1.31621	0.0865633	0.81199	0.789566	1810	tags=41%, list=29%, signal=29%	2309/25942/1387/4088/861/864/2033/51586/7421/4609/4149/2308/1051/6929/10401/4092/7709/6497/2353/2625/3725
REACTOME_PINK1_PRKN_MEDIATED_MITOPHAGY	REACTOME_PINK1_PRKN_MEDIATED_MITOPHAGY	15	0.443111	1.41734	0.0873494	0.814776	0.792274	322	tags=27%, list=5%, signal=25%	6233/81631/9140/55669
WP_ATM_SIGNALING_IN_DEVELOPMENT_AND_DISEASE	WP_ATM_SIGNALING_IN_DEVELOPMENT_AND_DISEASE	28	-0.441953	-1.36418	0.0892857	0.828236	0.805363	1723	tags=46%, list=28%, signal=34%	4683/4790/8243/5932/165918/9810/80254/8517/3150/9025/10524/7249/9656
PID_HIF1_TFPATHWAY	PID_HIF1_TFPATHWAY	38	-0.412241	-1.35594	0.0899329	0.829656	0.806743	1839	tags=42%, list=30%, signal=30%	4170/5243/1387/2235/4088/6513/2033/10397/664/5211/5209/5045/51564/2113/2353/3725
REACTOME_HSP90_CHAPERONE_CYCLE_FOR_STEROID_HORMONE_RECEPTORS_SHR_IN_THE_PRESENCE_OF_LIGAND	REACTOME_HSP90_CHAPERONE_CYCLE_FOR_STEROID_HORMONE_RECEPTORS_SHR_IN_THE_PRESENCE_OF_LIGAND	29	0.361308	1.34988	0.0905797	0.831056	0.808105	1365	tags=38%, list=22%, signal=30%	51164/1781/81027/8655/829/84516/7277/10963/4306/55860/3312
KEGG_O_GLYCAN_BIOSYNTHESIS	KEGG_O_GLYCAN_BIOSYNTHESIS	14	0.457931	1.43488	0.091716	0.835323	0.812255	198	tags=21%, list=3%, signal=21%	2650/51301/2589
REACTOME_GROWTH_HORMONE_RECEPTOR_SIGNALING	REACTOME_GROWTH_HORMONE_RECEPTOR_SIGNALING	13	-0.549656	-1.39824	0.0922844	0.835323	0.812255	923	tags=31%, list=15%, signal=26%	5777/25970/1154/9021
BIOCARTA_IL6_PATHWAY	BIOCARTA_IL6_PATHWAY	15	-0.526591	-1.38397	0.0925373	0.835323	0.812255	534	tags=20%, list=9%, signal=18%	1051/2353/3725
REACTOME_REGULATION_OF_RUNX1_EXPRESSION_AND_ACTIVITY	REACTOME_REGULATION_OF_RUNX1_EXPRESSION_AND_ACTIVITY	15	-0.523483	-1.3758	0.0940299	0.839767	0.816575	2652	tags=87%, list=43%, signal=50%	5781/1021/27161/27327/192669/865/23112/4343/861/896/5371/894/57690
KEGG_PARKINSONS_DISEASE	KEGG_PARKINSONS_DISEASE	56	0.296727	1.28579	0.0936249	0.839767	0.816575	726	tags=29%, list=12%, signal=25%	4513/4538/292/7417/4540/4519/1349/4535/4514/4536/836/5481/4698/4508/317/4731
REACTOME_GLYCOGEN_METABOLISM	REACTOME_GLYCOGEN_METABOLISM	16	0.446725	1.43595	0.0952381	0.846057	0.822692	1366	tags=44%, list=22%, signal=34%	6233/5256/7311/7360/5836/5257/5236
WP_SEROTONIN_RECEPTOR_2_AND_ELKSRFGATA4_SIGNALING	WP_SEROTONIN_RECEPTOR_2_AND_ELKSRFGATA4_SIGNALING	10	0.516065	1.42825	0.0959302	0.84772	0.824309	1508	tags=50%, list=24%, signal=38%	2776/4893/5594/10125/3845
PID_FOXM1_PATHWAY	PID_FOXM1_PATHWAY	10	-0.578455	-1.38764	0.0972644	0.851878	0.828352	1667	tags=50%, list=27%, signal=37%	1387/2033/994/4609/2353
WP_GLYCOSYLATION_AND_RELATED_CONGENITAL_DEFECTS	WP_GLYCOSYLATION_AND_RELATED_CONGENITAL_DEFECTS	11	-0.561457	-1.3836	0.0979228	0.851878	0.828352	786	tags=45%, list=13%, signal=40%	5373/7841/79053/4351/22845
PID_NFAT_TFPATHWAY	PID_NFAT_TFPATHWAY	21	-0.480892	-1.38216	0.0978723	0.851878	0.828352	579	tags=24%, list=9%, signal=22%	4772/2353/2625/3726/3725
KEGG_CYTOSOLIC_DNA_SENSING_PATHWAY	KEGG_CYTOSOLIC_DNA_SENSING_PATHWAY	22	-0.477298	-1.39139	0.0994398	0.856633	0.832975	738	tags=50%, list=12%, signal=44%	23586/8517/11035/29110/171568/8737/81030/3661/29108/9533/4792
WP_IL2_SIGNALING_PATHWAY	WP_IL2_SIGNALING_PATHWAY	33	-0.424929	-1.35423	0.0997268	0.856633	0.832975	298	tags=18%, list=5%, signal=17%	4609/894/1154/2353/9021/3725
WP_MITOCHONDRIAL_IMMUNE_RESPONSE_TO_SARSCOV2	WP_MITOCHONDRIAL_IMMUNE_RESPONSE_TO_SARSCOV2	15	-0.514676	-1.35266	0.1	0.856633	0.832975	2380	tags=73%, list=38%, signal=45%	64135/57506/9641/5245/9868/11331/4790/23586/29110/3661/4791
REACTOME_TRANSLESION_SYNTHESIS_BY_POLK	REACTOME_TRANSLESION_SYNTHESIS_BY_POLK	10	0.512027	1.41708	0.104651	0.857123	0.833452	915	tags=40%, list=15%, signal=34%	6233/51426/5980/7311
REACTOME_RHO_GTPASES_ACTIVATE_NADPH_OXIDASES	REACTOME_RHO_GTPASES_ACTIVATE_NADPH_OXIDASES	16	0.438855	1.41065	0.104762	0.857123	0.833452	1042	tags=38%, list=17%, signal=31%	6279/6280/1432/5594/30849/1536
REACTOME_MAP3K8_TPL2_DEPENDENT_MAPK1_3_ACTIVATION	REACTOME_MAP3K8_TPL2_DEPENDENT_MAPK1_3_ACTIVATION	15	0.435471	1.39291	0.10241	0.857123	0.833452	915	tags=27%, list=15%, signal=23%	6233/1147/8945/7311
WP_MYD88_DISTINCT_INPUTOUTPUT_PATHWAY	WP_MYD88_DISTINCT_INPUTOUTPUT_PATHWAY	13	0.452793	1.39144	0.102639	0.857123	0.833452	338	tags=31%, list=5%, signal=29%	51311/7096/7097/7099
REACTOME_CELL_CELL_JUNCTION_ORGANIZATION	REACTOME_CELL_CELL_JUNCTION_ORGANIZATION	10	0.501408	1.38769	0.104651	0.857123	0.833452	298	tags=20%, list=5%, signal=19%	5584/50848
REACTOME_GASTRIN_CREB_SIGNALLING_PATHWAY_VIA_PKC_AND_MAPK	REACTOME_GASTRIN_CREB_SIGNALLING_PATHWAY_VIA_PKC_AND_MAPK	10	0.500302	1.38463	0.107558	0.857123	0.833452	1508	tags=50%, list=24%, signal=38%	4893/5594/6197/6654/3845
BIOCARTA_DEATH_PATHWAY	BIOCARTA_DEATH_PATHWAY	22	-0.473622	-1.38067	0.10084	0.857123	0.833452	612	tags=32%, list=10%, signal=29%	7186/8737/8717/9020/4792/839/8718
KEGG_BUTANOATE_METABOLISM	KEGG_BUTANOATE_METABOLISM	12	-0.548366	-1.38026	0.107511	0.857123	0.833452	1272	tags=50%, list=20%, signal=40%	38/5160/223/622/3157/39
WP_CANONICAL_AND_NONCANONICAL_TGFB_SIGNALING	WP_CANONICAL_AND_NONCANONICAL_TGFB_SIGNALING	10	0.498402	1.37937	0.107558	0.857123	0.833452	1146	tags=70%, list=18%, signal=57%	1432/659/5599/7048/4089/7046/5601
REACTOME_RESOLUTION_OF_ABASIC_SITES_AP_SITES	REACTOME_RESOLUTION_OF_ABASIC_SITES_AP_SITES	16	-0.511485	-1.36975	0.107715	0.857123	0.833452	1604	tags=69%, list=26%, signal=51%	142/8930/8505/6117/5981/5426/54107/5423/4968/11284/3978
WP_TGFBETA_RECEPTOR_SIGNALING_IN_SKELETAL_DYSPLASIAS	WP_TGFBETA_RECEPTOR_SIGNALING_IN_SKELETAL_DYSPLASIAS	30	-0.42983	-1.34753	0.101788	0.857123	0.833452	501	tags=43%, list=8%, signal=40%	1387/4790/4088/864/4086/2033/4090/4092/7040/6497/4054/2353/3725
WP_INTERLEUKIN11_SIGNALING_PATHWAY	WP_INTERLEUKIN11_SIGNALING_PATHWAY	30	-0.428917	-1.34467	0.104539	0.857123	0.833452	467	tags=17%, list=8%, signal=15%	7297/10401/7040/9021/3590
PID_ERA_GENOMIC_PATHWAY	PID_ERA_GENOMIC_PATHWAY	36	-0.410545	-1.33614	0.106469	0.857123	0.833452	616	tags=22%, list=10%, signal=20%	322/1051/63977/79039/1509/9612/6647/3725
WP_PYRIMIDINE_METABOLISM	WP_PYRIMIDINE_METABOLISM	34	-0.414144	-1.3297	0.106901	0.857123	0.833452	1677	tags=47%, list=27%, signal=35%	5437/5426/54107/548644/5430/64425/55718/171568/1890/5422/30834/246721/9533/7371/1723/5557
REACTOME_DNA_DOUBLE_STRAND_BREAK_REPAIR	REACTOME_DNA_DOUBLE_STRAND_BREAK_REPAIR	71	-0.345506	-1.28035	0.104039	0.857123	0.833452	1634	tags=37%, list=26%, signal=27%	7486/8924/6117/5981/5426/5932/54107/25/165918/8467/2547/7157/9025/10524/27434/322/84464/51720/641/8367/80198/7329/7336/9656/7341/8370
REACTOME_HSF1_ACTIVATION	REACTOME_HSF1_ACTIVATION	13	-0.538079	-1.36879	0.108926	0.862672	0.838848	1804	tags=62%, list=29%, signal=44%	7415/3326/6117/3303/10728/10049/10013/3297
REACTOME_HSF1_DEPENDENT_TRANSACTIVATION	REACTOME_HSF1_DEPENDENT_TRANSACTIVATION	15	-0.511071	-1.34318	0.11194	0.866119	0.842199	1692	tags=53%, list=27%, signal=39%	3326/1387/3303/2033/10728/10049/57521/3297
PID_CXCR3_PATHWAY	PID_CXCR3_PATHWAY	25	0.370882	1.3274	0.109929	0.866119	0.842199	840	tags=24%, list=14%, signal=21%	4893/1432/5608/2773/5594/253260
WP_APOPTOSISRELATED_NETWORK_DUE_TO_ALTERED_NOTCH3_IN_OVARIAN_CANCER	WP_APOPTOSISRELATED_NETWORK_DUE_TO_ALTERED_NOTCH3_IN_OVARIAN_CANCER	36	-0.405706	-1.32039	0.11186	0.866119	0.842199	582	tags=39%, list=9%, signal=35%	3309/8795/4790/3329/840/25/3070/8312/4092/2113/8531/8870/9021/3727
REACTOME_CYTOSOLIC_SENSORS_OF_PATHOGEN_ASSOCIATED_DNA	REACTOME_CYTOSOLIC_SENSORS_OF_PATHOGEN_ASSOCIATED_DNA	43	-0.387744	-1.31197	0.110672	0.866119	0.842199	1677	tags=44%, list=27%, signal=32%	5437/1387/4790/2033/8517/2547/81844/55718/11035/29110/51428/171568/8737/81030/3661/4791/9533/28512/4792
WP_ONCOSTATIN_M_SIGNALING_PATHWAY	WP_ONCOSTATIN_M_SIGNALING_PATHWAY	45	-0.383835	-1.3064	0.111257	0.866119	0.842199	1212	tags=24%, list=19%, signal=20%	5579/7157/5829/7297/1051/10401/2353/4792/3726/9021/3727
REACTOME_REGULATION_OF_IFNG_SIGNALING	REACTOME_REGULATION_OF_IFNG_SIGNALING	12	-0.545874	-1.37398	0.113402	0.873404	0.849283	1201	tags=33%, list=19%, signal=27%	5771/5777/7341/9021
WP_PHYSICOCHEMICAL_FEATURES_AND_TOXICITYASSOCIATED_PATHWAYS	WP_PHYSICOCHEMICAL_FEATURES_AND_TOXICITYASSOCIATED_PATHWAYS	32	-0.42155	-1.33888	0.114598	0.878581	0.854318	1058	tags=25%, list=17%, signal=21%	2064/5335/4609/7976/8312/5216/6647/3725
REACTOME_ACTIVATED_NOTCH1_TRANSMITS_SIGNAL_TO_THE_NUCLEUS	REACTOME_ACTIVATED_NOTCH1_TRANSMITS_SIGNAL_TO_THE_NUCLEUS	15	0.431131	1.37903	0.11747	0.883068	0.858681	1592	tags=47%, list=26%, signal=35%	6233/57534/83737/7311/5663/83464/23385
PID_INTEGRIN3_PATHWAY	PID_INTEGRIN3_PATHWAY	10	0.494919	1.36973	0.116279	0.883068	0.858681	1354	tags=50%, list=22%, signal=39%	50848/3690/7048/5175/5817
REACTOME_ALPHA_PROTEIN_KINASE_1_SIGNALING_PATHWAY	REACTOME_ALPHA_PROTEIN_KINASE_1_SIGNALING_PATHWAY	11	0.479731	1.36788	0.121951	0.883068	0.858681	996	tags=36%, list=16%, signal=31%	6233/23118/7311/80216
REACTOME_SMOOTH_MUSCLE_CONTRACTION	REACTOME_SMOOTH_MUSCLE_CONTRACTION	15	0.42732	1.36684	0.11747	0.883068	0.858681	1619	tags=53%, list=26%, signal=40%	103910/10627/302/4637/301/5062/7171/7414
BIOCARTA_NFKB_PATHWAY	BIOCARTA_NFKB_PATHWAY	16	-0.506285	-1.35582	0.117904	0.883068	0.858681	1225	tags=44%, list=20%, signal=35%	8517/7128/8737/10454/8717/9020/4792
REACTOME_CHONDROITIN_SULFATE_DERMATAN_SULFATE_METABOLISM	REACTOME_CHONDROITIN_SULFATE_DERMATAN_SULFATE_METABOLISM	17	-0.49805	-1.34589	0.122449	0.883068	0.858681	475	tags=24%, list=8%, signal=22%	3423/64132/11285/3425
REACTOME_MITOCHONDRIAL_FATTY_ACID_BETA_OXIDATION	REACTOME_MITOCHONDRIAL_FATTY_ACID_BETA_OXIDATION	12	0.457028	1.3455	0.123839	0.883068	0.858681	752	tags=33%, list=12%, signal=29%	3032/23597/1666/117145
REACTOME_INFECTION_WITH_MYCOBACTERIUM_TUBERCULOSIS	REACTOME_INFECTION_WITH_MYCOBACTERIUM_TUBERCULOSIS	20	0.399297	1.3383	0.116041	0.883068	0.858681	1130	tags=40%, list=18%, signal=33%	6233/7097/567/5594/7311/5987/2023/3836
PID_CD40_PATHWAY	PID_CD40_PATHWAY	24	-0.450433	-1.33456	0.122563	0.883068	0.858681	1075	tags=25%, list=17%, signal=21%	7128/4609/7186/9020/4792/3725
REACTOME_FANCONI_ANEMIA_PATHWAY	REACTOME_FANCONI_ANEMIA_PATHWAY	14	-0.518837	-1.33244	0.121988	0.883068	0.858681	850	tags=43%, list=14%, signal=37%	57697/84464/55215/2188/80198/199990
PID_FGF_PATHWAY	PID_FGF_PATHWAY	22	-0.453677	-1.32253	0.12465	0.883068	0.858681	1018	tags=18%, list=16%, signal=15%	5335/2260/2353/3725
REACTOME_RHOF_GTPASE_CYCLE	REACTOME_RHOF_GTPASE_CYCLE	25	0.366273	1.31091	0.124113	0.883068	0.858681	1621	tags=52%, list=26%, signal=39%	1730/26092/9497/9341/94134/120/394/23344/29843/7112/7879/8776/1729
KEGG_PYRIMIDINE_METABOLISM	KEGG_PYRIMIDINE_METABOLISM	43	-0.384266	-1.3002	0.121212	0.883068	0.858681	729	tags=44%, list=12%, signal=39%	5437/5426/54107/548644/5430/7296/64425/9583/957/171568/50808/1890/5422/30834/246721/9533/7371/1723/5557
REACTOME_NOD1_2_SIGNALING_PATHWAY	REACTOME_NOD1_2_SIGNALING_PATHWAY	32	0.336244	1.28341	0.118959	0.883068	0.858681	915	tags=28%, list=15%, signal=24%	6233/834/1147/1432/5608/8767/83737/23118/7311
KEGG_PATHOGENIC_ESCHERICHIA_COLI_INFECTION	KEGG_PATHOGENIC_ESCHERICHIA_COLI_INFECTION	32	0.332588	1.26946	0.122677	0.883068	0.858681	656	tags=22%, list=11%, signal=20%	10092/10094/7099/10093/81027/998/203068
WP_PATHOGENIC_ESCHERICHIA_COLI_INFECTION	WP_PATHOGENIC_ESCHERICHIA_COLI_INFECTION	32	0.332588	1.26946	0.122677	0.883068	0.858681	656	tags=22%, list=11%, signal=20%	10092/10094/7099/10093/81027/998/203068
REACTOME_APC_C_MEDIATED_DEGRADATION_OF_CELL_CYCLE_PROTEINS	REACTOME_APC_C_MEDIATED_DEGRADATION_OF_CELL_CYCLE_PROTEINS	47	0.299238	1.24603	0.124464	0.883068	0.858681	597	tags=19%, list=10%, signal=17%	6233/51434/5701/9184/29945/7321/8945/51433/7324
WP_G_PROTEIN_SIGNALING_PATHWAYS	WP_G_PROTEIN_SIGNALING_PATHWAYS	43	0.304112	1.24599	0.123457	0.883068	0.858681	923	tags=26%, list=15%, signal=22%	2776/5584/4893/11216/5151/5567/2773/5142/10672/5533/5577
PID_PDGFRA_PATHWAY	PID_PDGFRA_PATHWAY	12	-0.536135	-1.34947	0.126657	0.884248	0.859828	178	tags=25%, list=3%, signal=24%	5335/2353/3725
REACTOME_TICAM1_RIP1_MEDIATED_IKK_COMPLEX_RECRUITMENT	REACTOME_TICAM1_RIP1_MEDIATED_IKK_COMPLEX_RECRUITMENT	17	0.400749	1.31138	0.126582	0.884248	0.859828	450	tags=24%, list=7%, signal=22%	6233/7322/1147/7321
WP_APOPTOSIS_MODULATION_AND_SIGNALING	WP_APOPTOSIS_MODULATION_AND_SIGNALING	53	-0.361019	-1.26725	0.126452	0.884248	0.859828	343	tags=38%, list=6%, signal=36%	8795/4790/840/3303/8797/664/7157/1616/51651/3654/8737/8717/9020/56616/2353/4792/839/8718/55367/3725
REACTOME_TRANSPORT_OF_MATURE_MRNAS_DERIVED_FROM_INTRONLESS_TRANSCRIPTS	REACTOME_TRANSPORT_OF_MATURE_MRNAS_DERIVED_FROM_INTRONLESS_TRANSCRIPTS	36	0.321985	1.24747	0.126923	0.884248	0.859828	1317	tags=33%, list=21%, signal=26%	51692/11097/55746/9631/4686/23279/9972/1977/79023/8480/4927/23511
BIOCARTA_IL2_PATHWAY	BIOCARTA_IL2_PATHWAY	15	-0.502889	-1.32168	0.128358	0.888988	0.864438	178	tags=13%, list=3%, signal=13%	2353/3725
WP_MODULATORS_OF_TCR_SIGNALING_AND_T_CELL_ACTIVATION	WP_MODULATORS_OF_TCR_SIGNALING_AND_T_CELL_ACTIVATION	54	-0.358976	-1.2669	0.128662	0.888988	0.864438	2133	tags=46%, list=34%, signal=31%	4068/58490/3937/4209/3702/1606/84433/9402/4790/10019/940/10425/6598/921/8517/7535/7128/5335/5777/8915/919/9020/53347/4792/4716
WP_FATTY_ACID_BETAOXIDATION	WP_FATTY_ACID_BETAOXIDATION	15	0.418951	1.34007	0.129518	0.889875	0.8653	803	tags=40%, list=13%, signal=35%	3032/7167/1738/2820/1666/2710
PID_ARF_3PATHWAY	PID_ARF_3PATHWAY	15	-0.501352	-1.31764	0.129851	0.889875	0.8653	1216	tags=33%, list=20%, signal=27%	9570/23163/23647/1211/8615
REACTOME_SIGNAL_AMPLIFICATION	REACTOME_SIGNAL_AMPLIFICATION	10	0.48846	1.35185	0.130814	0.891642	0.867018	787	tags=40%, list=13%, signal=35%	2776/1432/2773/10672
BIOCARTA_STRESS_PATHWAY	BIOCARTA_STRESS_PATHWAY	20	-0.467291	-1.32856	0.131171	0.891642	0.867018	1225	tags=45%, list=20%, signal=36%	8517/5606/5871/7186/8737/8717/9020/4792/3725
REACTOME_REGULATION_OF_PYRUVATE_DEHYDROGENASE_PDH_COMPLEX	REACTOME_REGULATION_OF_PYRUVATE_DEHYDROGENASE_PDH_COMPLEX	13	-0.520417	-1.32386	0.133132	0.901323	0.876431	1202	tags=54%, list=19%, signal=44%	2954/5164/5467/5160/8050/5166/1737
REACTOME_SIGNALING_BY_NTRKS	REACTOME_SIGNALING_BY_NTRKS	68	-0.338326	-1.2474	0.134474	0.906757	0.881715	440	tags=12%, list=7%, signal=11%	5045/1211/2353/3726/4665/2354/1795/3727
WP_SIGNAL_TRANSDUCTION_THROUGH_IL1R	WP_SIGNAL_TRANSDUCTION_THROUGH_IL1R	20	-0.463269	-1.31713	0.135402	0.90936	0.884246	520	tags=35%, list=8%, signal=32%	3654/10454/9020/7040/3656/4792/3725
BIOCARTA_EPO_PATHWAY	BIOCARTA_EPO_PATHWAY	13	-0.517723	-1.31701	0.136157	0.91079	0.885637	1018	tags=31%, list=16%, signal=26%	5335/5777/2353/3725
REACTOME_RESOLUTION_OF_AP_SITES_VIA_THE_MULTIPLE_NUCLEOTIDE_PATCH_REPLACEMENT_PATHWAY	REACTOME_RESOLUTION_OF_AP_SITES_VIA_THE_MULTIPLE_NUCLEOTIDE_PATCH_REPLACEMENT_PATHWAY	11	-0.537101	-1.32358	0.152819	0.91258	0.887378	1604	tags=64%, list=26%, signal=47%	8505/6117/5981/5426/54107/5423/3978
REACTOME_ASSOCIATION_OF_TRIC_CCT_WITH_TARGET_PROTEINS_DURING_BIOSYNTHESIS	REACTOME_ASSOCIATION_OF_TRIC_CCT_WITH_TARGET_PROTEINS_DURING_BIOSYNTHESIS	23	0.387744	1.32306	0.139194	0.91258	0.887378	1530	tags=43%, list=25%, signal=33%	26234/7203/26224/10575/10574/22803/10694/83752/908/55294
REACTOME_NUCLEAR_SIGNALING_BY_ERBB4	REACTOME_NUCLEAR_SIGNALING_BY_ERBB4	10	0.47733	1.32105	0.145349	0.91258	0.887378	1592	tags=50%, list=26%, signal=37%	23118/5663/83464/6678/23385
REACTOME_KSRP_KHSRP_BINDS_AND_DESTABILIZES_MRNA	REACTOME_KSRP_KHSRP_BINDS_AND_DESTABILIZES_MRNA	12	0.444403	1.30833	0.145511	0.91258	0.887378	569	tags=33%, list=9%, signal=30%	5073/5393/1432/22894
BIOCARTA_ATM_PATHWAY	BIOCARTA_ATM_PATHWAY	11	-0.530629	-1.30763	0.164688	0.91258	0.887378	1723	tags=64%, list=28%, signal=46%	4683/4790/5932/25/7157/4792/3725
BIOCARTA_TOLL_PATHWAY	BIOCARTA_TOLL_PATHWAY	20	-0.459255	-1.30571	0.142454	0.91258	0.887378	1287	tags=45%, list=21%, signal=36%	5610/8517/5606/5465/10454/9020/2353/4792/3725
BIOCARTA_IL1R_PATHWAY	BIOCARTA_IL1R_PATHWAY	19	-0.463927	-1.30194	0.152205	0.91258	0.887378	520	tags=37%, list=8%, signal=34%	3654/10454/9020/7040/3656/4792/3725
PID_HNF3B_PATHWAY	PID_HNF3B_PATHWAY	14	-0.506511	-1.30078	0.141566	0.91258	0.887378	1073	tags=29%, list=17%, signal=24%	1374/1051/622/3157
BIOCARTA_TNFR2_PATHWAY	BIOCARTA_TNFR2_PATHWAY	16	-0.485684	-1.30065	0.151383	0.91258	0.887378	1225	tags=44%, list=20%, signal=35%	4790/8517/7128/7186/8737/9020/4792
REACTOME_INTRAFLAGELLAR_TRANSPORT	REACTOME_INTRAFLAGELLAR_TRANSPORT	20	-0.456174	-1.29695	0.148096	0.91258	0.887378	311	tags=20%, list=5%, signal=19%	55764/51668/90410/26146
BIOCARTA_RELA_PATHWAY	BIOCARTA_RELA_PATHWAY	12	-0.513783	-1.29321	0.156112	0.91258	0.887378	1667	tags=58%, list=27%, signal=43%	1387/4790/2033/8517/8737/8717/4792
REACTOME_PYRUVATE_METABOLISM_AND_CITRIC_ACID_TCA_CYCLE	REACTOME_PYRUVATE_METABOLISM_AND_CITRIC_ACID_TCA_CYCLE	28	-0.418911	-1.29306	0.138736	0.91258	0.887378	1227	tags=36%, list=20%, signal=29%	3420/6389/2954/5164/5467/5160/8050/5166/1737/7416
REACTOME_TNFR1_INDUCED_NFKAPPAB_SIGNALING_PATHWAY	REACTOME_TNFR1_INDUCED_NFKAPPAB_SIGNALING_PATHWAY	26	-0.425403	-1.29266	0.154795	0.91258	0.887378	1225	tags=35%, list=20%, signal=28%	8517/56957/7128/7186/8737/10454/8717/27005/10616
REACTOME_SIGNALING_BY_NOTCH2	REACTOME_SIGNALING_BY_NOTCH2	17	0.392745	1.28519	0.14557	0.91258	0.887378	1592	tags=41%, list=26%, signal=31%	6233/55534/57534/7311/5663/83464/23385
BIOCARTA_NPC_PATHWAY	BIOCARTA_NPC_PATHWAY	10	-0.535642	-1.28493	0.164134	0.91258	0.887378	1107	tags=40%, list=18%, signal=33%	5905/23636/1104/10204
REACTOME_NEGATIVE_REGULATION_OF_FGFR2_SIGNALING	REACTOME_NEGATIVE_REGULATION_OF_FGFR2_SIGNALING	13	0.417775	1.28383	0.164223	0.91258	0.887378	915	tags=23%, list=15%, signal=20%	6233/5594/7311
REACTOME_NEGATIVE_REGULATION_OF_FGFR3_SIGNALING	REACTOME_NEGATIVE_REGULATION_OF_FGFR3_SIGNALING	13	0.417775	1.28383	0.164223	0.91258	0.887378	915	tags=23%, list=15%, signal=20%	6233/5594/7311
REACTOME_NEGATIVE_REGULATION_OF_FGFR4_SIGNALING	REACTOME_NEGATIVE_REGULATION_OF_FGFR4_SIGNALING	13	0.417775	1.28383	0.164223	0.91258	0.887378	915	tags=23%, list=15%, signal=20%	6233/5594/7311
REACTOME_FLT3_SIGNALING_IN_DISEASE	REACTOME_FLT3_SIGNALING_IN_DISEASE	23	0.375971	1.28289	0.161172	0.91258	0.887378	1508	tags=35%, list=24%, signal=26%	6233/4893/7750/7311/6777/2804/6654/3845
WP_RANKLRANK_SIGNALING_PATHWAY	WP_RANKLRANK_SIGNALING_PATHWAY	38	-0.389608	-1.2815	0.143624	0.91258	0.887378	612	tags=21%, list=10%, signal=19%	7186/4772/10454/4791/2353/4792/6688/3725
PID_MYC_REPRESS_PATHWAY	PID_MYC_REPRESS_PATHWAY	39	-0.387255	-1.2796	0.147099	0.91258	0.887378	1810	tags=46%, list=29%, signal=33%	2309/1052/4802/4088/2033/10397/2064/4609/6556/1788/4149/223/8841/7249/2672/7709/57447/6688
WP_GASTRIC_CANCER_NETWORK_2	WP_GASTRIC_CANCER_NETWORK_2	15	-0.485954	-1.27717	0.146269	0.91258	0.887378	1526	tags=40%, list=25%, signal=30%	27101/7157/4609/92140/55215/55593
WP_ANGIOTENSIN_II_RECEPTOR_TYPE_1_PATHWAY	WP_ANGIOTENSIN_II_RECEPTOR_TYPE_1_PATHWAY	15	-0.485642	-1.27635	0.147761	0.91258	0.887378	251	tags=20%, list=4%, signal=19%	7040/3727/3590
PID_LYMPH_ANGIOGENESIS_PATHWAY	PID_LYMPH_ANGIOGENESIS_PATHWAY	13	0.415173	1.27583	0.164223	0.91258	0.887378	2257	tags=62%, list=36%, signal=39%	1432/5594/6654/3676/5290/1385/6416/3688
REACTOME_INHIBITION_OF_DNA_RECOMBINATION_AT_TELOMERE	REACTOME_INHIBITION_OF_DNA_RECOMBINATION_AT_TELOMERE	21	-0.443855	-1.27571	0.163121	0.91258	0.887378	1995	tags=62%, list=32%, signal=42%	8364/8347/7013/5437/7014/546/26277/5430/1616/54386/3020/8367/8370
REACTOME_HDMS_DEMETHYLATE_HISTONES	REACTOME_HDMS_DEMETHYLATE_HISTONES	22	-0.437117	-1.27425	0.162465	0.91258	0.887378	1995	tags=41%, list=32%, signal=28%	8364/8242/22992/84678/5253/23133/23135/8367/8370
REACTOME_DISEASES_OF_MITOTIC_CELL_CYCLE	REACTOME_DISEASES_OF_MITOTIC_CELL_CYCLE	21	0.372947	1.27166	0.141414	0.91258	0.887378	597	tags=24%, list=10%, signal=22%	51434/29945/7321/51433/7324
REACTOME_PROCESSING_OF_DNA_DOUBLE_STRAND_BREAK_ENDS	REACTOME_PROCESSING_OF_DNA_DOUBLE_STRAND_BREAK_ENDS	39	-0.383698	-1.26785	0.153846	0.91258	0.887378	524	tags=41%, list=8%, signal=38%	4683/7486/8924/6117/5932/165918/9025/10524/51720/641/8367/7329/7336/9656/7341/8370
REACTOME_MITOPHAGY	REACTOME_MITOPHAGY	18	0.379855	1.26719	0.160772	0.91258	0.887378	322	tags=22%, list=5%, signal=21%	6233/81631/9140/55669
WP_BASE_EXCISION_REPAIR	WP_BASE_EXCISION_REPAIR	14	-0.493409	-1.26713	0.158133	0.91258	0.887378	1562	tags=64%, list=25%, signal=48%	142/8930/5426/54107/5423/3146/4968/11284/3978
REACTOME_SIGNALING_BY_FGFR4	REACTOME_SIGNALING_BY_FGFR4	19	0.377542	1.25685	0.150502	0.91258	0.887378	1518	tags=37%, list=24%, signal=28%	6233/4893/5594/7311/6654/3845/5515
REACTOME_POSITIVE_EPIGENETIC_REGULATION_OF_RRNA_EXPRESSION	REACTOME_POSITIVE_EPIGENETIC_REGULATION_OF_RRNA_EXPRESSION	43	-0.370587	-1.25391	0.15942	0.91258	0.887378	1752	tags=47%, list=28%, signal=34%	11335/5437/9013/54815/79101/2033/57459/8467/9014/64425/1107/9219/10919/4641/10514/3020/30834/8367/9533/8370
PID_TELOMERASE_PATHWAY	PID_TELOMERASE_PATHWAY	48	-0.361559	-1.25016	0.150065	0.91258	0.887378	1776	tags=40%, list=29%, signal=28%	25942/4683/7013/4790/7486/7014/4088/25/10728/26277/2547/4609/4149/54386/641/1736/7040/2353/3725
REACTOME_HOMOLOGY_DIRECTED_REPAIR	REACTOME_HOMOLOGY_DIRECTED_REPAIR	54	-0.352501	-1.24405	0.155414	0.91258	0.887378	1723	tags=41%, list=28%, signal=30%	4683/7486/8924/6117/5981/5426/5932/54107/25/165918/9025/10524/84464/51720/641/8367/80198/7329/7336/9656/7341/8370
WP_CORTICOTROPINRELEASING_HORMONE_SIGNALING_PATHWAY	WP_CORTICOTROPINRELEASING_HORMONE_SIGNALING_PATHWAY	49	-0.355855	-1.23274	0.159948	0.91258	0.887378	251	tags=12%, list=4%, signal=12%	7040/2353/4792/3726/2354/3727
KEGG_VEGF_SIGNALING_PATHWAY	KEGG_VEGF_SIGNALING_PATHWAY	35	0.319338	1.22781	0.137795	0.91258	0.887378	855	tags=26%, list=14%, signal=22%	5534/4893/11261/1432/5532/998/5594/5294/5533
KEGG_CALCIUM_SIGNALING_PATHWAY	KEGG_CALCIUM_SIGNALING_PATHWAY	52	0.287575	1.22123	0.152838	0.91258	0.887378	855	tags=25%, list=14%, signal=22%	5534/292/2776/7417/11261/154/5567/5481/5532/10800/493/5256/5533
REACTOME_ANTIGEN_PROCESSING_CROSS_PRESENTATION	REACTOME_ANTIGEN_PROCESSING_CROSS_PRESENTATION	67	0.270341	1.21979	0.148788	0.91258	0.887378	720	tags=21%, list=12%, signal=19%	6279/6233/7096/5701/6280/948/7097/1147/7099/9341/3105/1520/29927/567
KEGG_GNRH_SIGNALING_PATHWAY	KEGG_GNRH_SIGNALING_PATHWAY	43	0.296591	1.21518	0.139918	0.91258	0.887378	795	tags=23%, list=13%, signal=20%	2776/4893/6655/1432/5608/5567/5599/998/10746/5594
WP_TGFBETA_SIGNALING_PATHWAY	WP_TGFBETA_SIGNALING_PATHWAY	92	-0.3152	-1.2139	0.150059	0.91258	0.887378	739	tags=17%, list=12%, signal=16%	5576/3985/9146/8312/10454/4092/7040/2113/6497/7329/2353/7341/3726/2354/3725/3727
REACTOME_TRNA_PROCESSING_IN_THE_NUCLEUS	REACTOME_TRNA_PROCESSING_IN_THE_NUCLEUS	39	0.302789	1.2135	0.137931	0.91258	0.887378	1456	tags=41%, list=23%, signal=32%	283742/11097/55746/51095/9631/51493/116461/23279/9972/51637/79023/8480/4927/23511/1653/4928
REACTOME_GOLGI_ASSOCIATED_VESICLE_BIOGENESIS	REACTOME_GOLGI_ASSOCIATED_VESICLE_BIOGENESIS	38	0.306395	1.21245	0.14786	0.91258	0.887378	1629	tags=42%, list=26%, signal=31%	26258/23431/6845/8301/10717/1362/27131/7037/1213/6272/2512/3312/5286/2804/6643/51429
REACTOME_ESR_MEDIATED_SIGNALING	REACTOME_ESR_MEDIATED_SIGNALING	99	-0.311083	-1.20671	0.157396	0.91258	0.887378	2079	tags=40%, list=33%, signal=27%	10000/865/2957/8364/8347/7090/2289/23112/2309/208/4343/10681/5885/10735/3326/5437/1387/8243/23189/861/2033/10728/5430/9126/2963/4609/10524/51523/8312/3020/57690/7392/8367/1509/2353/2625/2354/3725/3727/8370
WP_MRNA_PROCESSING	WP_MRNA_PROCESSING	104	-0.307205	-1.204	0.149764	0.91258	0.887378	2372	tags=46%, list=38%, signal=29%	140890/9128/22916/5496/3178/6729/29894/6431/1195/8731/10992/6627/27316/3187/8683/9129/8243/3275/6637/6829/6733/5725/6421/3181/5430/6433/6626/7307/1198/6426/10921/2521/9785/4670/57794/6430/6429/6634/10291/1196/84991/10236/3188/11129/8175/102724594/10262/4904
REACTOME_MITOTIC_SPINDLE_CHECKPOINT	REACTOME_MITOTIC_SPINDLE_CHECKPOINT	51	0.282543	1.20295	0.162281	0.91258	0.887378	1268	tags=33%, list=20%, signal=27%	55746/51434/9184/1781/29945/8655/7321/51433/7324/23279/6232/57551/7514/5525/79023/6249/9793
REACTOME_CARGO_RECOGNITION_FOR_CLATHRIN_MEDIATED_ENDOCYTOSIS	REACTOME_CARGO_RECOGNITION_FOR_CLATHRIN_MEDIATED_ENDOCYTOSIS	60	0.269977	1.20012	0.148148	0.91258	0.887378	1124	tags=27%, list=18%, signal=22%	6233/115548/6845/3267/8301/1861/154/9341/163/950/7037/7311/915/1213/10920/29979
REACTOME_CHROMATIN_MODIFYING_ENZYMES	REACTOME_CHROMATIN_MODIFYING_ENZYMES	156	-0.287187	-1.19326	0.139043	0.91258	0.887378	1749	tags=30%, list=28%, signal=22%	22992/55929/23338/1387/57634/4790/8289/54815/9757/6598/2033/84678/54496/51742/57459/9643/5253/64754/23133/51317/27097/26009/8085/11091/7862/3054/1788/6597/10524/1107/9219/112869/8841/23135/10919/9869/54556/23774/23067/4791/8367/84444/6601/9612/8607/121536/8370
REACTOME_SLC_TRANSPORTER_DISORDERS	REACTOME_SLC_TRANSPORTER_DISORDERS	42	0.292224	1.1907	0.159836	0.91258	0.887378	792	tags=19%, list=13%, signal=17%	30061/11097/55746/9631/23443/6521/23279/9972
KEGG_PATHWAYS_IN_CANCER	KEGG_PATHWAYS_IN_CANCER	147	-0.287587	-1.18782	0.153415	0.91258	0.887378	1739	tags=31%, list=28%, signal=23%	5293/5880/6932/3326/1387/4790/4088/861/5337/6513/7428/2033/25/1857/8517/5579/5727/369/7157/2064/5335/4609/5467/5371/7976/4149/23533/5898/2260/112398/7186/8312/2308/6934/10401/1438/27148/4791/7704/7040/2113/5914/2353/4792/6688/3725
KEGG_PROGESTERONE_MEDIATED_OOCYTE_MATURATION	KEGG_PROGESTERONE_MEDIATED_OOCYTE_MATURATION	41	0.2915	1.18671	0.16	0.91258	0.887378	833	tags=24%, list=13%, signal=21%	51434/29945/1432/51433/5567/5599/2773/25847/5594/5294
KEGG_LONG_TERM_POTENTIATION	KEGG_LONG_TERM_POTENTIATION	41	0.290799	1.18386	0.164	0.91258	0.887378	855	tags=20%, list=14%, signal=17%	5534/2776/4893/11261/5567/5532/5594/5533
REACTOME_G_ALPHA_Q_SIGNALLING_EVENTS	REACTOME_G_ALPHA_Q_SIGNALLING_EVENTS	56	0.268505	1.1635	0.145455	0.91258	0.887378	1508	tags=39%, list=24%, signal=30%	10161/5997/2776/4893/29933/8477/10800/221955/5594/301/64407/57105/6197/5581/60675/10125/8526/27334/6654/5580/1608/3845
REACTOME_NUCLEAR_ENVELOPE_BREAKDOWN	REACTOME_NUCLEAR_ENVELOPE_BREAKDOWN	37	0.298532	1.17177	0.166023	0.91695	0.891627	1317	tags=35%, list=21%, signal=28%	11097/55746/9631/140609/7443/23279/9972/7444/79023/7112/8480/4927/23511
REACTOME_TGF_BETA_RECEPTOR_SIGNALING_IN_EMT_EPITHELIAL_TO_MESENCHYMAL_TRANSITION	REACTOME_TGF_BETA_RECEPTOR_SIGNALING_IN_EMT_EPITHELIAL_TO_MESENCHYMAL_TRANSITION	12	0.43361	1.27655	0.167183	0.920327	0.89491	994	tags=42%, list=16%, signal=35%	6233/50848/7048/7311/7046
BIOCARTA_CTLA4_PATHWAY	BIOCARTA_CTLA4_PATHWAY	14	0.410804	1.28722	0.168639	0.922296	0.896826	327	tags=14%, list=5%, signal=14%	3127/942
REACTOME_COOPERATION_OF_PDCL_PHLP1_AND_TRIC_CCT_IN_G_PROTEIN_BETA_FOLDING	REACTOME_COOPERATION_OF_PDCL_PHLP1_AND_TRIC_CCT_IN_G_PROTEIN_BETA_FOLDING	16	0.398393	1.28059	0.168254	0.922296	0.896826	1177	tags=38%, list=19%, signal=30%	2776/7203/10575/10574/10694/1459
REACTOME_INTERLEUKIN_4_AND_INTERLEUKIN_13_SIGNALING	REACTOME_INTERLEUKIN_4_AND_INTERLEUKIN_13_SIGNALING	46	-0.360169	-1.23465	0.169271	0.922746	0.897263	1925	tags=37%, list=31%, signal=26%	3570/4170/2309/1052/604/3566/240/3662/7157/4609/7297/2308/7040/2353/2625/3726/9021
REACTOME_RECOGNITION_OF_DNA_DAMAGE_BY_PCNA_CONTAINING_REPLICATION_COMPLEX	REACTOME_RECOGNITION_OF_DNA_DAMAGE_BY_PCNA_CONTAINING_REPLICATION_COMPLEX	18	0.37447	1.24923	0.170418	0.925993	0.90042	1650	tags=50%, list=27%, signal=37%	6233/9978/56852/7311/10714/57599/5111/8450/7398
REACTOME_RNA_POLYMERASE_III_TRANSCRIPTION_TERMINATION	REACTOME_RNA_POLYMERASE_III_TRANSCRIPTION_TERMINATION	10	-0.530676	-1.27302	0.174772	0.933392	0.907615	796	tags=40%, list=13%, signal=35%	55718/4782/171568/9533
KEGG_PYRUVATE_METABOLISM	KEGG_PYRUVATE_METABOLISM	17	-0.469081	-1.2676	0.174927	0.933392	0.907615	1272	tags=41%, list=20%, signal=33%	38/5160/98/223/32/1737/39
BIOCARTA_HCMV_PATHWAY	BIOCARTA_HCMV_PATHWAY	15	0.39506	1.26365	0.174699	0.933392	0.907615	833	tags=27%, list=13%, signal=23%	1432/5608/5594/5294
BIOCARTA_INSULIN_PATHWAY	BIOCARTA_INSULIN_PATHWAY	13	-0.4955	-1.26047	0.172466	0.933392	0.907615	178	tags=15%, list=3%, signal=15%	2353/3725
WP_CHOLESTEROL_METABOLISM_WITH_BLOCH_AND_KANDUTSCHRUSSELL_PATHWAYS	WP_CHOLESTEROL_METABOLISM_WITH_BLOCH_AND_KANDUTSCHRUSSELL_PATHWAYS	21	-0.437935	-1.2587	0.17305	0.933392	0.907615	438	tags=19%, list=7%, signal=18%	60481/4047/3157/39
KEGG_OXIDATIVE_PHOSPHORYLATION	KEGG_OXIDATIVE_PHOSPHORYLATION	54	0.271189	1.15708	0.175115	0.933392	0.907615	726	tags=26%, list=12%, signal=23%	4513/4538/4540/4519/1349/523/4535/4514/4536/526/4698/4508/528/4731
REACTOME_POTASSIUM_CHANNELS	REACTOME_POTASSIUM_CHANNELS	13	-0.493688	-1.25587	0.178517	0.948515	0.92232	2985	tags=85%, list=48%, signal=44%	2782/54331/3749/2550/56479/3784/10681/3772/8514/9424/3779
PID_LKB1_PATHWAY	PID_LKB1_PATHWAY	26	-0.4134	-1.25619	0.179452	0.950473	0.924224	1120	tags=27%, list=18%, signal=22%	7157/57521/4609/7249/1509/200186/11140
REACTOME_RMTS_METHYLATE_HISTONE_ARGININES	REACTOME_RMTS_METHYLATE_HISTONE_ARGININES	26	-0.411901	-1.25163	0.180822	0.952069	0.925776	1995	tags=46%, list=32%, signal=31%	8364/6595/6187/8289/6598/54496/11091/1788/6597/8367/6601/8370
REACTOME_SIGNALING_BY_FGFR3	REACTOME_SIGNALING_BY_FGFR3	20	0.367542	1.23186	0.180887	0.952069	0.925776	1518	tags=35%, list=24%, signal=27%	6233/4893/5594/7311/6654/3845/5515
REACTOME_SUMOYLATION_OF_TRANSCRIPTION_COFACTORS	REACTOME_SUMOYLATION_OF_TRANSCRIPTION_COFACTORS	30	-0.399571	-1.25267	0.182944	0.952385	0.926083	1895	tags=47%, list=30%, signal=33%	6612/57591/25942/4152/1387/2033/1616/28996/1911/10401/11315/7329/9612/7341
REACTOME_KINESINS	REACTOME_KINESINS	19	-0.445273	-1.24959	0.186344	0.952385	0.926083	1813	tags=58%, list=29%, signal=41%	7846/3835/10749/29127/10376/11127/23046/23303/3831/55605/64837
REACTOME_MISCELLANEOUS_TRANSPORT_AND_BINDING_EVENTS	REACTOME_MISCELLANEOUS_TRANSPORT_AND_BINDING_EVENTS	13	0.404735	1.24375	0.181818	0.952385	0.926083	1062	tags=46%, list=17%, signal=38%	123606/23507/120/93380/84230/55144
REACTOME_SPRY_REGULATION_OF_FGF_SIGNALING	REACTOME_SPRY_REGULATION_OF_FGF_SIGNALING	12	0.420013	1.23652	0.185759	0.952385	0.926083	915	tags=25%, list=15%, signal=21%	6233/5594/7311
REACTOME_SYNTHESIS_OF_ACTIVE_UBIQUITIN_ROLES_OF_E1_AND_E2_ENZYMES	REACTOME_SYNTHESIS_OF_ACTIVE_UBIQUITIN_ROLES_OF_E1_AND_E2_ENZYMES	24	0.351914	1.23525	0.18662	0.952385	0.926083	1220	tags=33%, list=20%, signal=27%	6233/7322/7321/7324/8239/7311/3093/65264
WP_TOLLLIKE_RECEPTOR_SIGNALING_RELATED_TO_MYD88	WP_TOLLLIKE_RECEPTOR_SIGNALING_RELATED_TO_MYD88	22	0.359807	1.23463	0.184028	0.952385	0.926083	542	tags=27%, list=9%, signal=25%	51311/7096/7097/1147/7099/51135
REACTOME_DEGRADATION_OF_THE_EXTRACELLULAR_MATRIX	REACTOME_DEGRADATION_OF_THE_EXTRACELLULAR_MATRIX	24	0.349673	1.22739	0.18662	0.952385	0.926083	1202	tags=38%, list=19%, signal=30%	2201/824/23473/836/1520/8754/1310/826/5663
KEGG_ACUTE_MYELOID_LEUKEMIA	KEGG_ACUTE_MYELOID_LEUKEMIA	42	-0.361161	-1.21617	0.184697	0.952385	0.926083	1800	tags=40%, list=29%, signal=29%	208/5293/6932/4790/861/8517/369/4609/5467/5371/23533/6934/7704/11040/5914/6688/1978
REACTOME_MRNA_SPLICING	REACTOME_MRNA_SPLICING	134	-0.286644	-1.16674	0.186073	0.952385	0.926083	2154	tags=46%, list=35%, signal=30%	9128/51691/22916/3178/51729/29894/9939/6431/11325/10992/3185/10949/55110/6627/27316/53938/3187/8683/1994/57703/9416/5437/9129/55696/6637/23524/5725/11100/220988/9092/3181/5430/6626/26121/7307/2963/56949/5093/6426/10921/2521/9785/4670/57794/7536/6430/6429/6634/10189/51503/10291/84991/51593/10236/3188/8175/85437/10262/10523/4904/27238
REACTOME_DEVELOPMENTAL_BIOLOGY	REACTOME_DEVELOPMENTAL_BIOLOGY	406	0.18203	1.06064	0.182547	0.952385	0.926083	416	tags=11%, list=7%, signal=11%	6231/6144/6170/6386/9349/10092/6176/10094/6233/6159/6164/103910/6189/892/6223/6222/6152/8334/6230/6193/5701/8850/4893/92/948/6160/10627/6134/6129/55534/6168/9978/10093/8726/6188/3690/6175/6655/81027/6207/1432/4686/5608
BIOCARTA_D4GDI_PATHWAY	BIOCARTA_D4GDI_PATHWAY	11	0.445348	1.26984	0.189024	0.96101	0.93447	813	tags=45%, list=13%, signal=40%	834/843/836/317/394
REACTOME_O_LINKED_GLYCOSYLATION_OF_MUCINS	REACTOME_O_LINKED_GLYCOSYLATION_OF_MUCINS	17	0.382693	1.2523	0.189873	0.96101	0.93447	198	tags=18%, list=3%, signal=17%	2650/51301/2589
KEGG_ADIPOCYTOKINE_SIGNALING_PATHWAY	KEGG_ADIPOCYTOKINE_SIGNALING_PATHWAY	36	-0.372068	-1.21092	0.190027	0.96101	0.93447	1800	tags=39%, list=29%, signal=28%	208/4790/10645/51094/6513/8517/1374/5465/51422/7186/32/8717/4792/9021
WP_NUCLEAR_RECEPTORS	WP_NUCLEAR_RECEPTORS	11	-0.513808	-1.26618	0.191395	0.964615	0.937976	1559	tags=45%, list=25%, signal=34%	7067/7421/5465/5467/5914
WP_SPHINGOLIPID_PATHWAY	WP_SPHINGOLIPID_PATHWAY	17	0.380702	1.24578	0.193038	0.964615	0.937976	1208	tags=47%, list=19%, signal=38%	253782/7357/166929/29956/427/10087/8879/91012
REACTOME_SUMOYLATION_OF_INTRACELLULAR_RECEPTORS	REACTOME_SUMOYLATION_OF_INTRACELLULAR_RECEPTORS	18	-0.448558	-1.23853	0.192475	0.964615	0.937976	1098	tags=33%, list=18%, signal=28%	7421/5465/10401/7329/5914/7341
BIOCARTA_BCELLSURVIVAL_PATHWAY	BIOCARTA_BCELLSURVIVAL_PATHWAY	14	-0.4803	-1.23347	0.192771	0.964615	0.937976	630	tags=21%, list=10%, signal=19%	51341/2353/3727
REACTOME_GLYCOGEN_SYNTHESIS	REACTOME_GLYCOGEN_SYNTHESIS	10	0.453679	1.25559	0.194767	0.965972	0.939295	1366	tags=40%, list=22%, signal=31%	6233/7311/7360/5236
BIOCARTA_IGF1_PATHWAY	BIOCARTA_IGF1_PATHWAY	14	-0.480089	-1.23293	0.194277	0.965972	0.939295	178	tags=14%, list=3%, signal=14%	2353/3725
PID_IL1_PATHWAY	PID_IL1_PATHWAY	25	0.341212	1.22121	0.195035	0.965972	0.939295	830	tags=32%, list=13%, signal=28%	834/5584/1147/5608/51135/5599/11213/23118
REACTOME_NUCLEOTIDE_SALVAGE	REACTOME_NUCLEOTIDE_SALVAGE	10	-0.520981	-1.24976	0.203647	0.967461	0.940743	505	tags=30%, list=8%, signal=28%	1890/7371/161823
WP_MITOCHONDRIAL_COMPLEX_IV_ASSEMBLY	WP_MITOCHONDRIAL_COMPLEX_IV_ASSEMBLY	14	0.397369	1.24512	0.201183	0.967461	0.940743	278	tags=21%, list=4%, signal=21%	4513/1349/4514
KEGG_ECM_RECEPTOR_INTERACTION	KEGG_ECM_RECEPTOR_INTERACTION	10	0.447912	1.23963	0.203488	0.967461	0.940743	367	tags=20%, list=6%, signal=19%	948/3690
PID_ATM_PATHWAY	PID_ATM_PATHWAY	22	-0.423218	-1.23374	0.203081	0.967461	0.940743	1723	tags=50%, list=28%, signal=36%	4683/8243/7014/5932/25/9126/9025/10524/51720/641/9656
WP_TGFBETA_RECEPTOR_SIGNALING	WP_TGFBETA_RECEPTOR_SIGNALING	29	-0.396456	-1.23265	0.199725	0.967461	0.940743	1667	tags=41%, list=27%, signal=30%	1387/4790/4088/864/4086/2033/4090/4092/7040/6497/2353/3725
PID_HIV_NEF_PATHWAY	PID_HIV_NEF_PATHWAY	25	-0.410207	-1.23168	0.2	0.967461	0.940743	662	tags=28%, list=11%, signal=25%	919/7186/8737/8717/9020/4792/839
WP_PHOTODYNAMIC_THERAPYINDUCED_HIF1_SURVIVAL_SIGNALING	WP_PHOTODYNAMIC_THERAPYINDUCED_HIF1_SURVIVAL_SIGNALING	16	-0.459259	-1.22989	0.199418	0.967461	0.940743	2414	tags=69%, list=39%, signal=42%	3091/5315/55662/665/4170/6515/6513/664/7157/5160/5211
REACTOME_B_WICH_COMPLEX_POSITIVELY_REGULATES_RRNA_EXPRESSION	REACTOME_B_WICH_COMPLEX_POSITIVELY_REGULATES_RRNA_EXPRESSION	31	-0.390361	-1.22686	0.203883	0.967461	0.940743	1677	tags=45%, list=27%, signal=33%	5437/9013/79101/2033/8467/9014/64425/4641/10514/3020/30834/8367/9533/8370
REACTOME_DOWNREGULATION_OF_SMAD2_3_SMAD4_TRANSCRIPTIONAL_ACTIVITY	REACTOME_DOWNREGULATION_OF_SMAD2_3_SMAD4_TRANSCRIPTIONAL_ACTIVITY	22	0.356504	1.2233	0.197917	0.967461	0.940743	915	tags=36%, list=15%, signal=31%	6233/3065/6498/5494/7321/4089/8239/7311
KEGG_FRUCTOSE_AND_MANNOSE_METABOLISM	KEGG_FRUCTOSE_AND_MANNOSE_METABOLISM	15	-0.464386	-1.22049	0.198507	0.967461	0.940743	1454	tags=47%, list=23%, signal=36%	6652/5373/197258/29926/5211/5209/4351
WP_HISTONE_MODIFICATIONS	WP_HISTONE_MODIFICATIONS	33	-0.380877	-1.21384	0.206284	0.967461	0.940743	1121	tags=27%, list=18%, signal=22%	64754/8085/10919/9869/3020/23067/8367/84444/121536
KEGG_PEROXISOME	KEGG_PEROXISOME	27	0.329077	1.20551	0.19708	0.967461	0.940743	1009	tags=30%, list=16%, signal=25%	5825/5828/225/847/51/5052/84188/5189
WP_FAS_LIGAND_PATHWAY_AND_STRESS_INDUCTION_OF_HEAT_SHOCK_PROTEINS	WP_FAS_LIGAND_PATHWAY_AND_STRESS_INDUCTION_OF_HEAT_SHOCK_PROTEINS	29	0.319708	1.19446	0.199275	0.967461	0.940743	671	tags=28%, list=11%, signal=25%	11124/843/836/355/4799/5599/317/8767
REACTOME_CELLULAR_SENESCENCE	REACTOME_CELLULAR_SENESCENCE	90	-0.301358	-1.15761	0.20425	0.967461	0.940743	1827	tags=38%, list=29%, signal=27%	23112/23043/4343/4683/7013/57634/4790/7014/2114/7295/23523/7867/26277/5606/7157/6196/1911/9448/10524/54386/29882/23135/10919/1051/3020/57690/8367/3006/50488/2113/29855/2353/3725/8370
REACTOME_SWITCHING_OF_ORIGINS_TO_A_POST_REPLICATIVE_STATE	REACTOME_SWITCHING_OF_ORIGINS_TO_A_POST_REPLICATIVE_STATE	49	0.272865	1.15043	0.206009	0.967461	0.940743	597	tags=16%, list=10%, signal=15%	6233/51434/5701/29945/9978/7321/51433/7324
REACTOME_RESPIRATORY_ELECTRON_TRANSPORT	REACTOME_RESPIRATORY_ELECTRON_TRANSPORT	45	0.276709	1.13876	0.205882	0.967461	0.940743	348	tags=20%, list=6%, signal=19%	4513/4538/4540/4519/1349/4535/4514/2108/4536
REACTOME_CLATHRIN_MEDIATED_ENDOCYTOSIS	REACTOME_CLATHRIN_MEDIATED_ENDOCYTOSIS	87	0.238709	1.12751	0.203822	0.967461	0.940743	1507	tags=32%, list=24%, signal=25%	10092/10094/6233/115548/6845/10093/3267/8301/1861/5869/154/9341/163/950/7037/7311/915/1213/10920/29979/26130/8027/3312/920/917/5286/8533/382
KEGG_APOPTOSIS	KEGG_APOPTOSIS	59	0.254682	1.12428	0.205742	0.967461	0.940743	923	tags=29%, list=15%, signal=25%	5534/8743/11261/1147/843/23052/824/836/355/51135/5567/5532/317/11213/5294/5533/5577
REACTOME_ADAPTIVE_IMMUNE_SYSTEM	REACTOME_ADAPTIVE_IMMUNE_SYSTEM	438	0.185187	1.05368	0.199118	0.967461	0.940743	915	tags=18%, list=15%, signal=17%	3127/6279/26234/51164/5534/6233/7096/4734/50852/51444/51434/5701/4893/7322/6280/948/9520/151888/7097/22954/1781/9039/1147/925/29945/9978/26263/942/7099/25898/27071/26191/81027/26268/55008/154214/8065/51132/8655/9976/4591/7321/26224/64167/829/8945/10802/51433/5567/9341/5532/7324/998/10533/912/5476/3105/1520/8767/54210/163/29927/567/84516/117145/6921/197131/23304/25847/83737/23118/253260/3903/7277/…
REACTOME_ASSEMBLY_OF_THE_HIV_VIRION	REACTOME_ASSEMBLY_OF_THE_HIV_VIRION	11	0.437838	1.24843	0.207317	0.969597	0.94282	210	tags=27%, list=3%, signal=26%	6233/9397/137492
KEGG_CARDIAC_MUSCLE_CONTRACTION	KEGG_CARDIAC_MUSCLE_CONTRACTION	21	0.345301	1.17739	0.208754	0.970387	0.943588	278	tags=19%, list=4%, signal=18%	4513/4519/1349/4514
WP_INSULIN_SIGNALING	WP_INSULIN_SIGNALING	101	-0.296697	-1.15751	0.20922	0.970387	0.943588	1847	tags=34%, list=30%, signal=24%	5583/4215/8773/2309/208/4296/5293/5880/5607/6513/10211/5579/5606/5871/252983/11127/6844/6196/23678/10938/5867/2997/5211/9448/4641/2308/7249/9020/50488/6813/2353/1978/9021/3725
PID_FOXO_PATHWAY	PID_FOXO_PATHWAY	37	0.290687	1.14098	0.208494	0.970387	0.943588	1425	tags=35%, list=23%, signal=27%	8850/23411/1147/5899/847/5599/5934/53944/7514/5601/7534/7532/6648
REACTOME_TRAF6_MEDIATED_NF_KB_ACTIVATION	REACTOME_TRAF6_MEDIATED_NF_KB_ACTIVATION	18	-0.441323	-1.21855	0.211288	0.976727	0.949753	1653	tags=50%, list=27%, signal=37%	4790/89122/23586/8517/3146/7186/4791/28512/4792
REACTOME_EPIGENETIC_REGULATION_OF_GENE_EXPRESSION	REACTOME_EPIGENETIC_REGULATION_OF_GENE_EXPRESSION	71	-0.315239	-1.16819	0.21175	0.976727	0.949753	1778	tags=41%, list=29%, signal=30%	11176/25942/11335/8932/5437/23378/9013/54815/79101/2033/51742/57459/8467/9014/64425/5252/200424/1788/1107/9219/10919/4641/10514/3020/30834/8367/9533/121536/8370
BIOCARTA_HDAC_PATHWAY	BIOCARTA_HDAC_PATHWAY	16	0.376469	1.21012	0.212698	0.978413	0.951392	855	tags=31%, list=14%, signal=27%	1432/5608/5532/5294/5533
REACTOME_SUMOYLATION_OF_TRANSCRIPTION_FACTORS	REACTOME_SUMOYLATION_OF_TRANSCRIPTION_FACTORS	11	-0.502159	-1.23747	0.216617	0.986548	0.959303	467	tags=36%, list=8%, signal=34%	7157/10401/7329/7341
WP_ONECARBON_METABOLISM	WP_ONECARBON_METABOLISM	12	-0.488751	-1.2302	0.228277	0.986548	0.959303	2343	tags=83%, list=38%, signal=52%	471/23382/2618/10797/2745/6472/1786/4552/4548/1788
REACTOME_SEMA3A_PAK_DEPENDENT_AXON_REPULSION	REACTOME_SEMA3A_PAK_DEPENDENT_AXON_REPULSION	11	-0.498458	-1.22835	0.228487	0.986548	0.959303	1865	tags=45%, list=30%, signal=32%	2534/3326/3984/55558/8829
REACTOME_ERK_MAPK_TARGETS	REACTOME_ERK_MAPK_TARGETS	15	0.381163	1.2192	0.216867	0.986548	0.959303	2106	tags=60%, list=34%, signal=40%	1432/5594/1845/6197/1848/5515/51231/9252/5519
BIOCARTA_TNFR1_PATHWAY	BIOCARTA_TNFR1_PATHWAY	22	-0.416991	-1.21558	0.226891	0.986548	0.959303	612	tags=18%, list=10%, signal=16%	7186/8737/8717/3725
REACTOME_HEPARAN_SULFATE_HEPARIN_HS_GAG_METABOLISM	REACTOME_HEPARAN_SULFATE_HEPARIN_HS_GAG_METABOLISM	14	-0.47322	-1.21528	0.21988	0.986548	0.959303	475	tags=29%, list=8%, signal=26%	3423/64132/11285/3425
REACTOME_SYNTHESIS_OF_IP3_AND_IP4_IN_THE_CYTOSOL	REACTOME_SYNTHESIS_OF_IP3_AND_IP4_IN_THE_CYTOSOL	13	-0.477404	-1.21444	0.229955	0.986548	0.959303	2172	tags=69%, list=35%, signal=45%	3636/4952/801/3635/3705/3707/23236/5335/5330
REACTOME_ACTIVATED_PKN1_STIMULATES_TRANSCRIPTION_OF_AR_ANDROGEN_RECEPTOR_REGULATED_GENES_KLK2_AND_KLK3	REACTOME_ACTIVATED_PKN1_STIMULATES_TRANSCRIPTION_OF_AR_ANDROGEN_RECEPTOR_REGULATED_GENES_KLK2_AND_KLK3	14	-0.472329	-1.213	0.222892	0.986548	0.959303	496	tags=21%, list=8%, signal=20%	3020/8367/8370
SA_CASPASE_CASCADE	SA_CASPASE_CASCADE	15	0.378773	1.21155	0.216867	0.986548	0.959303	668	tags=27%, list=11%, signal=24%	843/836/355/317
WP_NANOPARTICLEMEDIATED_ACTIVATION_OF_RECEPTOR_SIGNALING	WP_NANOPARTICLEMEDIATED_ACTIVATION_OF_RECEPTOR_SIGNALING	17	0.369628	1.20955	0.218354	0.986548	0.959303	1508	tags=41%, list=24%, signal=31%	4893/1432/5599/5594/5601/6654/3845
PID_SYNDECAN_2_PATHWAY	PID_SYNDECAN_2_PATHWAY	15	0.377379	1.20709	0.222892	0.986548	0.959303	1089	tags=33%, list=18%, signal=28%	6386/836/5599/5594/10399
BIOCARTA_EDG1_PATHWAY	BIOCARTA_EDG1_PATHWAY	14	0.384226	1.20394	0.221893	0.986548	0.959303	841	tags=29%, list=14%, signal=25%	3690/5594/5294/427
WP_G1_TO_S_CELL_CYCLE_CONTROL	WP_G1_TO_S_CELL_CYCLE_CONTROL	26	-0.395846	-1.20285	0.231507	0.986548	0.959303	1722	tags=35%, list=28%, signal=25%	1388/6117/5426/896/4176/7157/4609/894/5557
WP_SPHINGOLIPID_METABOLISM_IN_SENESCENCE	WP_SPHINGOLIPID_METABOLISM_IN_SENESCENCE	18	0.359963	1.20083	0.22508	0.986548	0.959303	841	tags=39%, list=14%, signal=34%	2720/7357/8560/166929/29956/5594/427
WP_PATHOGENESIS_OF_SARSCOV2_MEDIATED_BY_NSP9NSP10_COMPLEX	WP_PATHOGENESIS_OF_SARSCOV2_MEDIATED_BY_NSP9NSP10_COMPLEX	12	0.407417	1.19944	0.229102	0.986548	0.959303	267	tags=17%, list=4%, signal=16%	3127/925
REACTOME_ASSEMBLY_OF_THE_ORC_COMPLEX_AT_THE_ORIGIN_OF_REPLICATION	REACTOME_ASSEMBLY_OF_THE_ORC_COMPLEX_AT_THE_ORIGIN_OF_REPLICATION	15	-0.456366	-1.19941	0.226866	0.986548	0.959303	496	tags=20%, list=8%, signal=18%	3020/8367/8370
REACTOME_DISEASES_OF_DNA_REPAIR	REACTOME_DISEASES_OF_DNA_REPAIR	15	0.374971	1.19939	0.228916	0.986548	0.959303	623	tags=27%, list=10%, signal=24%	5395/2956/7156/5892
KEGG_VALINE_LEUCINE_AND_ISOLEUCINE_DEGRADATION	KEGG_VALINE_LEUCINE_AND_ISOLEUCINE_DEGRADATION	24	-0.402697	-1.19313	0.231198	0.986548	0.959303	1440	tags=38%, list=23%, signal=29%	64087/11112/38/5095/223/3028/549/3157/39
REACTOME_SIGNALING_BY_KIT_IN_DISEASE	REACTOME_SIGNALING_BY_KIT_IN_DISEASE	14	0.379766	1.18996	0.227811	0.986548	0.959303	1927	tags=50%, list=31%, signal=35%	4893/6777/4067/6654/3845/6774/5290
PID_HDAC_CLASSI_PATHWAY	PID_HDAC_CLASSI_PATHWAY	46	-0.34685	-1.18899	0.217448	0.986548	0.959303	1776	tags=43%, list=29%, signal=31%	25942/8932/1387/4790/54815/2033/57459/5905/10013/4149/1107/9219/8841/4092/51564/161882/7329/9612/4792/7341
REACTOME_SENESCENCE_ASSOCIATED_SECRETORY_PHENOTYPE_SASP	REACTOME_SENESCENCE_ASSOCIATED_SECRETORY_PHENOTYPE_SASP	37	-0.358769	-1.17815	0.228802	0.986548	0.959303	690	tags=22%, list=11%, signal=19%	29882/10919/1051/3020/8367/2353/3725/8370
WP_DNA_IRDAMAGE_AND_CELLULAR_RESPONSE_VIA_ATR	WP_DNA_IRDAMAGE_AND_CELLULAR_RESPONSE_VIA_ATR	43	-0.348138	-1.17796	0.227931	0.986548	0.959303	1826	tags=47%, list=29%, signal=33%	7979/604/4683/7486/8243/7323/8924/6117/5932/22897/5423/8517/7157/7507/5371/1196/51720/55215/6601/9656
REACTOME_INTERACTIONS_OF_VPR_WITH_HOST_CELLULAR_PROTEINS	REACTOME_INTERACTIONS_OF_VPR_WITH_HOST_CELLULAR_PROTEINS	30	0.313959	1.1739	0.221818	0.986548	0.959303	1317	tags=37%, list=21%, signal=29%	11097/55746/292/9631/23279/9972/3836/79023/8480/4927/23511
WP_NOVEL_INTRACELLULAR_COMPONENTS_OF_RIGILIKE_RECEPTOR_RLR_PATHWAY	WP_NOVEL_INTRACELLULAR_COMPONENTS_OF_RIGILIKE_RECEPTOR_RLR_PATHWAY	37	-0.357389	-1.17362	0.231494	0.986548	0.959303	703	tags=27%, list=11%, signal=24%	29110/7186/5300/8737/3661/8717/54941/26007/55593/4792
REACTOME_ACTIVATION_OF_BH3_ONLY_PROTEINS	REACTOME_ACTIVATION_OF_BH3_ONLY_PROTEINS	20	0.348757	1.1689	0.221843	0.986548	0.959303	1377	tags=30%, list=22%, signal=23%	5534/8655/5599/5533/7534/7532
BIOCARTA_MAPK_PATHWAY	BIOCARTA_MAPK_PATHWAY	58	-0.326166	-1.16749	0.228535	0.986548	0.959303	1835	tags=38%, list=30%, signal=27%	4215/4296/5607/8569/4790/2872/7867/5606/5871/6196/1616/4609/9448/4149/7186/8737/8717/9020/7040/2353/4792/3725
REACTOME_INACTIVATION_OF_CSF3_G_CSF_SIGNALING	REACTOME_INACTIVATION_OF_CSF3_G_CSF_SIGNALING	21	0.340883	1.16233	0.225589	0.986548	0.959303	915	tags=29%, list=15%, signal=24%	6233/7322/8065/7321/6921/7311
PID_NFAT_3PATHWAY	PID_NFAT_3PATHWAY	41	0.277831	1.13107	0.228	0.986548	0.959303	1557	tags=34%, list=25%, signal=26%	5534/11261/1432/836/5599/5532/7514/5601/5581/7534/7532/4214/5580/2932
REACTOME_APC_C_CDH1_MEDIATED_DEGRADATION_OF_CDC20_AND_OTHER_APC_C_CDH1_TARGETED_PROTEINS_IN_LATE_MITOSIS_EARLY_G1	REACTOME_APC_C_CDH1_MEDIATED_DEGRADATION_OF_CDC20_AND_OTHER_APC_C_CDH1_TARGETED_PROTEINS_IN_LATE_MITOSIS_EARLY_G1	42	0.276431	1.12635	0.229508	0.986548	0.959303	1407	tags=31%, list=23%, signal=24%	6233/51434/5701/29945/7321/51433/7324/7311/5708/5719/23198/5689/5685
REACTOME_DNA_METHYLATION	REACTOME_DNA_METHYLATION	12	-0.483419	-1.21678	0.240059	0.990317	0.962967	841	tags=33%, list=14%, signal=29%	1788/3020/8367/8370
BIOCARTA_PML_PATHWAY	BIOCARTA_PML_PATHWAY	13	-0.473114	-1.20353	0.236006	0.990317	0.962967	1120	tags=46%, list=18%, signal=38%	7157/1616/84106/5371/5914/7341
REACTOME_PRC2_METHYLATES_HISTONES_AND_DNA	REACTOME_PRC2_METHYLATES_HISTONES_AND_DNA	21	-0.417595	-1.20024	0.235461	0.990317	0.962967	1012	tags=29%, list=16%, signal=24%	5252/1788/3020/8367/121536/8370
REACTOME_SIGNALING_BY_PDGFR_IN_DISEASE	REACTOME_SIGNALING_BY_PDGFR_IN_DISEASE	15	0.371837	1.18937	0.237952	0.990317	0.962967	1927	tags=53%, list=31%, signal=37%	4893/6801/57599/6654/3845/5291/6774/5290
BIOCARTA_CASPASE_PATHWAY	BIOCARTA_CASPASE_PATHWAY	17	0.360459	1.17954	0.237342	0.990317	0.962967	1490	tags=41%, list=24%, signal=31%	834/843/836/317/1676/837/329
WP_IL4_SIGNALING_PATHWAY	WP_IL4_SIGNALING_PATHWAY	36	-0.358844	-1.16788	0.239892	0.990317	0.962967	1739	tags=33%, list=28%, signal=24%	5293/4790/3566/9846/2033/5777/7297/1051/2353/2625/4792/9021
REACTOME_EPHB_MEDIATED_FORWARD_SIGNALING	REACTOME_EPHB_MEDIATED_FORWARD_SIGNALING	23	0.341246	1.1644	0.234432	0.990317	0.962967	607	tags=17%, list=10%, signal=16%	10092/10094/10093/998
WP_NONALCOHOLIC_FATTY_LIVER_DISEASE	WP_NONALCOHOLIC_FATTY_LIVER_DISEASE	67	-0.31669	-1.16068	0.239802	0.990317	0.962967	656	tags=19%, list=11%, signal=18%	4697/7186/4704/7388/4092/4714/7040/9167/9377/374291/9021/3725/4716
REACTOME_METABOLISM_OF_STEROIDS	REACTOME_METABOLISM_OF_STEROIDS	60	-0.322353	-1.15455	0.239186	0.990317	0.962967	1098	tags=22%, list=18%, signal=18%	7421/3295/5465/83930/3638/9885/114881/32/7329/4047/2230/3157/39
WP_TOLLLIKE_RECEPTOR_SIGNALING_PATHWAY	WP_TOLLLIKE_RECEPTOR_SIGNALING_PATHWAY	55	0.258951	1.11726	0.233945	0.990317	0.962967	833	tags=25%, list=13%, signal=22%	51311/7096/7097/1147/3454/942/7099/1432/5608/51135/5599/5594/23118/5294
KEGG_TOLL_LIKE_RECEPTOR_SIGNALING_PATHWAY	KEGG_TOLL_LIKE_RECEPTOR_SIGNALING_PATHWAY	54	0.260892	1.11315	0.235023	0.990317	0.962967	833	tags=26%, list=13%, signal=23%	51311/7096/7097/1147/3454/942/7099/1432/5608/51135/5599/5594/23118/5294
REACTOME_OPIOID_SIGNALLING	REACTOME_OPIOID_SIGNALLING	43	0.270145	1.10683	0.238683	0.990317	0.962967	923	tags=21%, list=15%, signal=18%	5534/2776/5567/5532/2773/5142/5594/5533/5577
PID_ERBB1_DOWNSTREAM_PATHWAY	PID_ERBB1_DOWNSTREAM_PATHWAY	72	0.241323	1.0942	0.237569	0.990317	0.962967	1533	tags=35%, list=25%, signal=26%	10092/10094/4893/10093/824/5599/998/10746/10006/5520/5594/253260/1386/6197/5601/1848/8826/7534/7532/4214/6654/5580/3845/5515/5291
REACTOME_LATE_ENDOSOMAL_MICROAUTOPHAGY	REACTOME_LATE_ENDOSOMAL_MICROAUTOPHAGY	18	0.352063	1.17448	0.241158	0.992411	0.965004	210	tags=17%, list=3%, signal=16%	3043/6233/137492
REACTOME_TOLL_LIKE_RECEPTOR_9_TLR9_CASCADE	REACTOME_TOLL_LIKE_RECEPTOR_9_TLR9_CASCADE	69	0.243074	1.09522	0.242105	0.993875	0.966427	1152	tags=32%, list=19%, signal=26%	6233/57161/1147/7099/1432/5608/8411/6283/8945/51135/5599/8767/5594/23118/30849/7311/1386/1845/7334/6197/5601/1848
PID_CERAMIDE_PATHWAY	PID_CERAMIDE_PATHWAY	28	-0.38756	-1.19629	0.243132	0.994096	0.966642	1287	tags=29%, list=21%, signal=23%	5610/4609/9448/7186/8737/8717/1509/4792
REACTOME_RECOGNITION_AND_ASSOCIATION_OF_DNA_GLYCOSYLASE_WITH_SITE_CONTAINING_AN_AFFECTED_PURINE	REACTOME_RECOGNITION_AND_ASSOCIATION_OF_DNA_GLYCOSYLASE_WITH_SITE_CONTAINING_AN_AFFECTED_PURINE	13	-0.470126	-1.19593	0.24357	0.994096	0.966642	1995	tags=69%, list=32%, signal=47%	8364/8347/7013/7014/26277/4968/54386/8367/8370
KEGG_RIG_I_LIKE_RECEPTOR_SIGNALING_PATHWAY	KEGG_RIG_I_LIKE_RECEPTOR_SIGNALING_PATHWAY	36	-0.357776	-1.1644	0.243935	0.994096	0.966642	703	tags=28%, list=11%, signal=25%	29110/7186/5300/8737/3661/8717/54941/26007/55593/4792
WP_CANONICAL_AND_NONCANONICAL_NOTCH_SIGNALING	WP_CANONICAL_AND_NONCANONICAL_NOTCH_SIGNALING	11	0.425435	1.21306	0.25	0.998789	0.971206	259	tags=18%, list=4%, signal=17%	1147/55534
WP_MAPK_PATHWAY_IN_CONGENITAL_THYROID_CANCER	WP_MAPK_PATHWAY_IN_CONGENITAL_THYROID_CANCER	11	-0.491154	-1.21035	0.252226	0.998789	0.971206	178	tags=27%, list=3%, signal=27%	4609/2353/3725
REACTOME_SYNTHESIS_OF_PC	REACTOME_SYNTHESIS_OF_PC	12	0.40291	1.18617	0.250774	0.998789	0.971206	1627	tags=42%, list=26%, signal=31%	10390/1459/171586/5130/23446
PID_PLK1_PATHWAY	PID_PLK1_PATHWAY	16	-0.436006	-1.16762	0.25182	0.998789	0.971206	2335	tags=56%, list=38%, signal=35%	387/23291/9475/7178/10735/994/2801/79866/64689
KEGG_LEISHMANIA_INFECTION	KEGG_LEISHMANIA_INFECTION	40	-0.352269	-1.16711	0.250336	0.998789	0.971206	923	tags=25%, list=15%, signal=21%	5777/3654/653361/3109/10454/7040/2353/4792/65108/3725
BIOCARTA_BAD_PATHWAY	BIOCARTA_BAD_PATHWAY	13	0.378512	1.16317	0.246334	0.998789	0.971206	923	tags=31%, list=15%, signal=26%	5567/5594/5294/5577
REACTOME_GLOBAL_GENOME_NUCLEOTIDE_EXCISION_REPAIR_GG_NER	REACTOME_GLOBAL_GENOME_NUCLEOTIDE_EXCISION_REPAIR_GG_NER	52	-0.332556	-1.16182	0.25097	0.998789	0.971206	467	tags=15%, list=8%, signal=14%	10401/64708/93973/7329/7336/8607/7341/3978
REACTOME_TRANSCRIPTIONAL_ACTIVATION_OF_MITOCHONDRIAL_BIOGENESIS	REACTOME_TRANSCRIPTIONAL_ACTIVATION_OF_MITOCHONDRIAL_BIOGENESIS	38	-0.350689	-1.15349	0.249664	0.998789	0.971206	1179	tags=26%, list=19%, signal=21%	64784/5465/64854/3054/6742/8841/133522/23373/23082/200186
REACTOME_METABOLISM_OF_VITAMINS_AND_COFACTORS	REACTOME_METABOLISM_OF_VITAMINS_AND_COFACTORS	61	-0.318222	-1.14683	0.252185	0.998789	0.971206	2275	tags=43%, list=37%, signal=27%	10797/2194/154807/79717/29914/6472/952/80025/5096/4552/65220/6515/7804/4548/54981/6513/64087/5095/84875/2356/27235/32/57107/5805/60490/10229
WP_NEUROINFLAMMATION_AND_GLUTAMATERGIC_SIGNALING	WP_NEUROINFLAMMATION_AND_GLUTAMATERGIC_SIGNALING	60	-0.319403	-1.14399	0.248092	0.998789	0.971206	1653	tags=32%, list=27%, signal=23%	6515/4790/3566/10645/23236/4088/6513/5579/5330/5160/56262/26012/4092/1737/4791/7040/2353/63826/9021
PID_CDC42_PATHWAY	PID_CDC42_PATHWAY	48	0.269414	1.12122	0.248908	0.998789	0.971206	1432	tags=38%, list=23%, signal=29%	10092/10094/10093/1432/5608/5599/4735/998/5594/1386/9459/7074/5601/5581/8826/4214/5062/6198
REACTOME_GLYCEROPHOSPHOLIPID_BIOSYNTHESIS	REACTOME_GLYCEROPHOSPHOLIPID_BIOSYNTHESIS	50	0.262131	1.1144	0.251082	0.998789	0.971206	1416	tags=36%, list=23%, signal=28%	10390/8895/3032/54947/374986/79887/2820/154141/55750/80821/50640/8760/56261/1459/171586/5130/55500/8904
REACTOME_NEUREXINS_AND_NEUROLIGINS	REACTOME_NEUREXINS_AND_NEUROLIGINS	11	-0.48676	-1.19953	0.256677	1	0.972383	1599	tags=45%, list=26%, signal=34%	321/28988/23136/2037/57669
BIOCARTA_NGF_PATHWAY	BIOCARTA_NGF_PATHWAY	12	-0.476215	-1.19865	0.263623	1	0.972383	178	tags=25%, list=3%, signal=24%	5335/2353/3725
WP_HOSTPATHOGEN_INTERACTION_OF_HUMAN_CORONAVIRUSES_APOPTOSIS	WP_HOSTPATHOGEN_INTERACTION_OF_HUMAN_CORONAVIRUSES_APOPTOSIS	11	0.419624	1.19649	0.268293	1	0.972383	668	tags=27%, list=11%, signal=24%	1432/836/317
WP_NEUROINFLAMMATION	WP_NEUROINFLAMMATION	11	0.416438	1.18741	0.277439	1	0.972383	565	tags=45%, list=9%, signal=41%	4513/1147/7099/1432/5599
REACTOME_G1_S_SPECIFIC_TRANSCRIPTION	REACTOME_G1_S_SPECIFIC_TRANSCRIPTION	12	0.402491	1.18494	0.25387	1	0.972383	1601	tags=67%, list=26%, signal=50%	3065/132660/5934/6241/5928/5933/5111/1874
WP_PHOTODYNAMIC_THERAPYINDUCED_NFE2L2_NRF2_SURVIVAL_SIGNALING	WP_PHOTODYNAMIC_THERAPYINDUCED_NFE2L2_NRF2_SURVIVAL_SIGNALING	10	-0.492568	-1.1816	0.256839	1	0.972383	178	tags=20%, list=3%, signal=19%	2353/3725
KEGG_RNA_POLYMERASE	KEGG_RNA_POLYMERASE	15	-0.446333	-1.17304	0.262687	1	0.972383	1677	tags=53%, list=27%, signal=39%	5437/548644/5430/64425/171568/30834/246721/9533
REACTOME_SENSORY_PROCESSING_OF_SOUND_BY_OUTER_HAIR_CELLS_OF_THE_COCHLEA	REACTOME_SENSORY_PROCESSING_OF_SOUND_BY_OUTER_HAIR_CELLS_OF_THE_COCHLEA	18	-0.42444	-1.17193	0.267728	1	0.972383	2280	tags=50%, list=37%, signal=32%	7430/64072/6711/4627/4478/5962/23136/3779/4641
REACTOME_CLEC7A_DECTIN_1_INDUCES_NFAT_ACTIVATION	REACTOME_CLEC7A_DECTIN_1_INDUCES_NFAT_ACTIVATION	11	0.410083	1.16929	0.289634	1	0.972383	596	tags=18%, list=10%, signal=16%	5534/5532
PID_TCR_CALCIUM_PATHWAY	PID_TCR_CALCIUM_PATHWAY	14	-0.452702	-1.16259	0.274096	1	0.972383	579	tags=29%, list=9%, signal=26%	4772/2353/3726/3725
PID_ILK_PATHWAY	PID_ILK_PATHWAY	34	-0.362	-1.16228	0.258457	1	0.972383	429	tags=15%, list=7%, signal=14%	8440/7791/8607/11140/3725
REACTOME_CONDENSATION_OF_PROPHASE_CHROMOSOMES	REACTOME_CONDENSATION_OF_PROPHASE_CHROMOSOMES	16	-0.432776	-1.15897	0.260553	1	0.972383	496	tags=25%, list=8%, signal=23%	23133/3020/8367/8370
PID_AVB3_OPN_PATHWAY	PID_AVB3_OPN_PATHWAY	24	-0.390929	-1.15826	0.277159	1	0.972383	301	tags=17%, list=5%, signal=16%	9020/2353/4792/3725
REACTOME_HDACS_DEACETYLATE_HISTONES	REACTOME_HDACS_DEACETYLATE_HISTONES	29	-0.372294	-1.15753	0.278237	1	0.972383	1487	tags=34%, list=24%, signal=26%	54815/51742/57459/51317/1107/9219/8841/8367/9612/8370
BIOCARTA_HSWI_SNF_PATHWAY	BIOCARTA_HSWI_SNF_PATHWAY	11	-0.469283	-1.15646	0.295252	1	0.972383	2011	tags=45%, list=32%, signal=31%	2957/8289/6598/6597/6601
REACTOME_MEIOTIC_RECOMBINATION	REACTOME_MEIOTIC_RECOMBINATION	18	-0.418305	-1.155	0.29233	1	0.972383	496	tags=22%, list=8%, signal=21%	3020/641/8367/8370
KEGG_PROPANOATE_METABOLISM	KEGG_PROPANOATE_METABOLISM	17	-0.426939	-1.15372	0.276968	1	0.972383	2590	tags=65%, list=42%, signal=38%	8801/4594/84532/224/5096/23417/38/5095/223/32/39
WP_MITOCHONDRIAL_COMPLEX_I_ASSEMBLY_MODEL_OXPHOS_SYSTEM	WP_MITOCHONDRIAL_COMPLEX_I_ASSEMBLY_MODEL_OXPHOS_SYSTEM	16	0.358748	1.15316	0.260317	1	0.972383	1292	tags=56%, list=21%, signal=45%	4538/4540/4535/4536/4698/4731/51300/55471/28976
BIOCARTA_PPARA_PATHWAY	BIOCARTA_PPARA_PATHWAY	32	-0.362851	-1.15245	0.283765	1	0.972383	1667	tags=34%, list=27%, signal=25%	1387/3303/2033/5579/3295/5465/4609/5576/9612/4792/3725
WP_RETT_SYNDROME_CAUSING_GENES	WP_RETT_SYNDROME_CAUSING_GENES	24	-0.388674	-1.15158	0.289694	1	0.972383	2943	tags=79%, list=47%, signal=42%	9611/23221/10765/55869/6925/8295/3064/6907/3615/23224/673/6595/8243/4204/9014/56949/6597/8831/9612
BIOCARTA_CARM_ER_PATHWAY	BIOCARTA_CARM_ER_PATHWAY	15	-0.437767	-1.15053	0.304478	1	0.972383	2179	tags=67%, list=35%, signal=43%	9759/2957/11331/1387/2033/23013/10013/8841/27043/9612
WP_OXIDATIVE_STRESS_RESPONSE	WP_OXIDATIVE_STRESS_RESPONSE	15	-0.437387	-1.14953	0.310448	1	0.972383	178	tags=20%, list=3%, signal=19%	2353/6647/3726
REACTOME_BRANCHED_CHAIN_AMINO_ACID_CATABOLISM	REACTOME_BRANCHED_CHAIN_AMINO_ACID_CATABOLISM	13	-0.45152	-1.1486	0.295008	1	0.972383	1440	tags=38%, list=23%, signal=30%	64087/11112/38/3028/549
WP_PREIMPLANTATION_EMBRYO	WP_PREIMPLANTATION_EMBRYO	15	-0.436949	-1.14838	0.31194	1	0.972383	1339	tags=53%, list=22%, signal=42%	8570/1994/3662/678/6597/9314/2625/2354
REACTOME_BASE_EXCISION_REPAIR_AP_SITE_FORMATION	REACTOME_BASE_EXCISION_REPAIR_AP_SITE_FORMATION	15	-0.436615	-1.1475	0.314925	1	0.972383	2053	tags=67%, list=33%, signal=45%	8930/8364/8347/7013/7014/26277/4968/54386/8367/8370
REACTOME_CHAPERONE_MEDIATED_AUTOPHAGY	REACTOME_CHAPERONE_MEDIATED_AUTOPHAGY	15	0.358606	1.14704	0.289157	1	0.972383	1365	tags=47%, list=22%, signal=37%	3043/6233/3920/7431/7311/1915/3312
SA_B_CELL_RECEPTOR_COMPLEXES	SA_B_CELL_RECEPTOR_COMPLEXES	18	-0.41531	-1.14672	0.299566	1	0.972383	995	tags=22%, list=16%, signal=19%	23162/7410/2353/3725
WP_ENDODERM_DIFFERENTIATION	WP_ENDODERM_DIFFERENTIATION	68	-0.310367	-1.14432	0.256724	1	0.972383	554	tags=15%, list=9%, signal=14%	2308/8320/57690/57669/54623/7709/7040/27245/23373/121536
REACTOME_SUMOYLATION_OF_DNA_DAMAGE_RESPONSE_AND_REPAIR_PROTEINS	REACTOME_SUMOYLATION_OF_DNA_DAMAGE_RESPONSE_AND_REPAIR_PROTEINS	57	-0.319695	-1.14371	0.26043	1	0.972383	1895	tags=44%, list=30%, signal=31%	6612/348995/9883/5885/10735/7486/8243/8924/6117/6396/165918/9126/57122/79677/1911/81929/23636/5371/641/51564/56160/7329/100101267/9656/7341
REACTOME_STING_MEDIATED_INDUCTION_OF_HOST_IMMUNE_RESPONSES	REACTOME_STING_MEDIATED_INDUCTION_OF_HOST_IMMUNE_RESPONSES	12	-0.453673	-1.14191	0.322533	1	0.972383	1193	tags=33%, list=19%, signal=27%	2547/29110/51428/3661
BIOCARTA_IGF1R_PATHWAY	BIOCARTA_IGF1R_PATHWAY	14	0.364268	1.1414	0.278107	1	0.972383	1943	tags=57%, list=31%, signal=39%	5567/5594/5577/6654/3480/5894/5290/5573
REACTOME_BINDING_AND_UPTAKE_OF_LIGANDS_BY_SCAVENGER_RECEPTORS	REACTOME_BINDING_AND_UPTAKE_OF_LIGANDS_BY_SCAVENGER_RECEPTORS	16	0.354949	1.14094	0.269841	1	0.972383	168	tags=12%, list=3%, signal=12%	3043/948
PID_LYSOPHOSPHOLIPID_PATHWAY	PID_LYSOPHOSPHOLIPID_PATHWAY	28	-0.369613	-1.14089	0.299451	1	0.972383	1018	tags=25%, list=16%, signal=21%	5335/5829/9138/2769/2353/4792/3725
WP_HEMATOPOIETIC_STEM_CELL_DIFFERENTIATION	WP_HEMATOPOIETIC_STEM_CELL_DIFFERENTIATION	22	-0.391292	-1.14067	0.30112	1	0.972383	178	tags=32%, list=3%, signal=31%	4851/861/3663/91/2353/6688/2354
WP_EBSTEINBARR_VIRUS_LMP1_SIGNALING	WP_EBSTEINBARR_VIRUS_LMP1_SIGNALING	17	-0.421903	-1.14011	0.28863	1	0.972383	343	tags=47%, list=6%, signal=45%	4215/4790/8517/3654/8717/4791/9020/4792
WP_INTERACTIONS_BETWEEN_IMMUNE_CELLS_AND_MICRORNAS_IN_TUMOR_MICROENVIRONMENT	WP_INTERACTIONS_BETWEEN_IMMUNE_CELLS_AND_MICRORNAS_IN_TUMOR_MICROENVIRONMENT	15	0.356183	1.13929	0.292169	1	0.972383	634	tags=33%, list=10%, signal=30%	51311/942/7099/51135/7048
REACTOME_GLUCONEOGENESIS	REACTOME_GLUCONEOGENESIS	10	0.411218	1.13808	0.302326	1	0.972383	1496	tags=40%, list=24%, signal=30%	7167/2023/4190/2597
BIOCARTA_PRC2_PATHWAY	BIOCARTA_PRC2_PATHWAY	10	0.411008	1.1375	0.302326	1	0.972383	1243	tags=40%, list=20%, signal=32%	3065/8726/3066/5928
WP_OREXIN_RECEPTOR_PATHWAY	WP_OREXIN_RECEPTOR_PATHWAY	41	-0.339923	-1.13683	0.280585	1	0.972383	1747	tags=37%, list=28%, signal=26%	26031/3309/861/3663/5337/6513/7428/4609/51523/9314/7873/5914/2353/3726/2354
BIOCARTA_TPO_PATHWAY	BIOCARTA_TPO_PATHWAY	19	-0.404833	-1.1361	0.30441	1	0.972383	1212	tags=21%, list=19%, signal=17%	5579/5335/2353/3725
REACTOME_SENSORY_PERCEPTION	REACTOME_SENSORY_PERCEPTION	47	-0.329175	-1.13267	0.276983	1	0.972383	1837	tags=38%, list=30%, signal=27%	4836/80331/6711/10681/7804/4627/10988/832/222236/4478/6844/285440/5962/5330/23136/259290/3779/4641
WP_DNA_DAMAGE_RESPONSE	WP_DNA_DAMAGE_RESPONSE	31	-0.360296	-1.13237	0.31484	1	0.972383	1723	tags=42%, list=28%, signal=30%	4683/8795/8243/27244/5981/896/25/11011/7157/4609/5371/894/55367
REACTOME_INTERLEUKIN_20_FAMILY_SIGNALING	REACTOME_INTERLEUKIN_20_FAMILY_SIGNALING	12	-0.449723	-1.13197	0.332842	1	0.972383	914	tags=17%, list=15%, signal=14%	7297/9021
REACTOME_TRAF6_MEDIATED_INDUCTION_OF_TAK1_COMPLEX_WITHIN_TLR4_COMPLEX	REACTOME_TRAF6_MEDIATED_INDUCTION_OF_TAK1_COMPLEX_WITHIN_TLR4_COMPLEX	12	0.384429	1.13176	0.306502	1	0.972383	915	tags=33%, list=15%, signal=28%	6233/7099/23118/7311
WP_PATHWAYS_AFFECTED_IN_ADENOID_CYSTIC_CARCINOMA	WP_PATHWAYS_AFFECTED_IN_ADENOID_CYSTIC_CARCINOMA	42	-0.335926	-1.13119	0.279683	1	0.972383	2178	tags=43%, list=35%, signal=28%	284058/10933/6595/2309/1387/8243/4851/8289/546/2033/51742/7157/2064/4609/4149/23135/23774/54880
BIOCARTA_TID_PATHWAY	BIOCARTA_TID_PATHWAY	11	-0.458626	-1.1302	0.330861	1	0.972383	1653	tags=36%, list=27%, signal=27%	4790/3303/7157/4792
REACTOME_NUCLEOTIDE_EXCISION_REPAIR	REACTOME_NUCLEOTIDE_EXCISION_REPAIR	69	-0.306281	-1.13004	0.26601	1	0.972383	1581	tags=29%, list=25%, signal=22%	6117/5981/5426/54107/2033/5430/56949/7507/3150/283899/57654/10401/64708/93973/91603/7329/7336/8607/7341/3978
WP_PROTEOGLYCAN_BIOSYNTHESIS	WP_PROTEOGLYCAN_BIOSYNTHESIS	10	-0.470965	-1.12978	0.329787	1	0.972383	596	tags=30%, list=10%, signal=27%	54928/64132/11285
REACTOME_PROTEIN_FOLDING	REACTOME_PROTEIN_FOLDING	40	0.278861	1.12943	0.254826	1	0.972383	1177	tags=28%, list=19%, signal=22%	26234/2776/7203/81027/26224/10575/10574/7277/22803/10694/1459
KEGG_GLYCOSYLPHOSPHATIDYLINOSITOL_GPI_ANCHOR_BIOSYNTHESIS	KEGG_GLYCOSYLPHOSPHATIDYLINOSITOL_GPI_ANCHOR_BIOSYNTHESIS	10	-0.470446	-1.12854	0.329787	1	0.972383	1675	tags=50%, list=27%, signal=37%	54872/54965/55650/51604/9091
REACTOME_P75NTR_SIGNALS_VIA_NF_KB	REACTOME_P75NTR_SIGNALS_VIA_NF_KB	13	0.367037	1.12791	0.293255	1	0.972383	915	tags=31%, list=15%, signal=26%	6233/5584/8767/7311
BIOCARTA_IL2RB_PATHWAY	BIOCARTA_IL2RB_PATHWAY	26	-0.370979	-1.12729	0.330137	1	0.972383	1007	tags=19%, list=16%, signal=16%	4609/5777/5478/2353/9021
PID_IL4_2PATHWAY	PID_IL4_2PATHWAY	30	-0.359398	-1.12672	0.310867	1	0.972383	534	tags=27%, list=9%, signal=24%	604/3566/3662/5777/1051/2113/6688/9021
REACTOME_NUCLEAR_PORE_COMPLEX_NPC_DISASSEMBLY	REACTOME_NUCLEAR_PORE_COMPLEX_NPC_DISASSEMBLY	28	0.304494	1.12662	0.259124	1	0.972383	1317	tags=36%, list=21%, signal=28%	11097/55746/9631/140609/23279/9972/79023/8480/4927/23511
KEGG_GALACTOSE_METABOLISM	KEGG_GALACTOSE_METABOLISM	13	0.366446	1.12609	0.296188	1	0.972383	1948	tags=54%, list=31%, signal=37%	2720/7360/2585/5236/3099/55276/2595
REACTOME_LDL_CLEARANCE	REACTOME_LDL_CLEARANCE	10	0.406755	1.12573	0.313953	1	0.972383	1017	tags=40%, list=16%, signal=34%	6646/3988/163/1213
KEGG_DRUG_METABOLISM_OTHER_ENZYMES	KEGG_DRUG_METABOLISM_OTHER_ENZYMES	12	-0.446851	-1.12474	0.340206	1	0.972383	505	tags=25%, list=8%, signal=23%	1890/7371/7172
WP_TNFALPHA_SIGNALING_PATHWAY	WP_TNFALPHA_SIGNALING_PATHWAY	70	-0.304148	-1.1244	0.274631	1	0.972383	1225	tags=24%, list=20%, signal=20%	8517/5606/5871/56957/7128/11035/29110/7186/8737/10454/8717/4791/9020/56616/4792/11140/3725
BIOCARTA_PCAF_PATHWAY	BIOCARTA_PCAF_PATHWAY	11	-0.455861	-1.12338	0.335312	1	0.972383	1667	tags=64%, list=27%, signal=47%	1387/4790/3663/3662/3146/3661/3725
PID_BCR_5PATHWAY	PID_BCR_5PATHWAY	50	-0.323495	-1.12241	0.304799	1	0.972383	923	tags=20%, list=15%, signal=17%	5777/5452/8915/1796/7410/4772/2113/2353/4792/3725
WP_ENDOTHELIN_PATHWAYS	WP_ENDOTHELIN_PATHWAYS	14	0.358128	1.12216	0.292899	1	0.972383	4	tags=7%, list=0%, signal=7%	4513
BIOCARTA_TCR_PATHWAY	BIOCARTA_TCR_PATHWAY	37	-0.341709	-1.12213	0.300135	1	0.972383	1314	tags=24%, list=21%, signal=19%	808/5579/7535/5335/919/4772/2353/4792/3725
REACTOME_DNA_DAMAGE_BYPASS	REACTOME_DNA_DAMAGE_BYPASS	30	0.300097	1.12207	0.276364	1	0.972383	1660	tags=43%, list=27%, signal=32%	6233/9978/25898/51426/5980/56852/7311/10714/57599/5111/8450/7398/7353
REACTOME_CELL_JUNCTION_ORGANIZATION	REACTOME_CELL_JUNCTION_ORGANIZATION	22	0.326826	1.12147	0.270833	1	0.972383	1824	tags=45%, list=29%, signal=32%	5584/50848/9459/3611/3655/5817/6251/1495/1499/2316
WP_TUMOR_SUPPRESSOR_ACTIVITY_OF_SMARCB1	WP_TUMOR_SUPPRESSOR_ACTIVITY_OF_SMARCB1	19	-0.399596	-1.1214	0.328592	1	0.972383	1531	tags=32%, list=25%, signal=24%	8289/6598/5727/6597/3020/6601
REACTOME_RUNX1_REGULATES_GENES_INVOLVED_IN_MEGAKARYOCYTE_DIFFERENTIATION_AND_PLATELET_FUNCTION	REACTOME_RUNX1_REGULATES_GENES_INVOLVED_IN_MEGAKARYOCYTE_DIFFERENTIATION_AND_PLATELET_FUNCTION	36	-0.344321	-1.12061	0.312668	1	0.972383	2062	tags=47%, list=33%, signal=32%	865/8364/8347/23112/4343/25942/861/9757/2033/8085/11091/3020/57690/23067/8367/161882/8370
WP_WNT_SIGNALING_PATHWAY_AND_PLURIPOTENCY	WP_WNT_SIGNALING_PATHWAY_AND_PLURIPOTENCY	47	-0.325463	-1.1199	0.291287	1	0.972383	1700	tags=34%, list=27%, signal=25%	6932/1387/896/29127/2033/1857/5579/7157/4609/5467/7976/894/5521/8312/6934/3725
REACTOME_DDX58_IFIH1_MEDIATED_INDUCTION_OF_INTERFERON_ALPHA_BETA	REACTOME_DDX58_IFIH1_MEDIATED_INDUCTION_OF_INTERFERON_ALPHA_BETA	55	-0.316053	-1.11944	0.304847	1	0.972383	1692	tags=44%, list=27%, signal=32%	3326/1387/4790/7323/89122/2033/84166/23586/8517/3146/7128/9474/29110/7186/5300/8737/3661/9246/4791/54941/28512/26007/55593/4792
WP_GASTRIN_SIGNALING_PATHWAY	WP_GASTRIN_SIGNALING_PATHWAY	67	-0.304823	-1.11719	0.304079	1	0.972383	1018	tags=19%, list=16%, signal=16%	5335/4609/5829/10524/2308/25865/9314/388/51564/2353/4792/1978/3725
REACTOME_AMYLOID_FIBER_FORMATION	REACTOME_AMYLOID_FIBER_FORMATION	34	-0.347868	-1.11691	0.317997	1	0.972383	715	tags=21%, list=11%, signal=18%	26088/3020/5045/10098/9246/8367/8370
WP_PDGFRBETA_PATHWAY	WP_PDGFRBETA_PATHWAY	23	-0.377731	-1.11672	0.311385	1	0.972383	1287	tags=22%, list=21%, signal=17%	5610/5579/5335/2353/3725
WP_EMBRYONIC_STEM_CELL_PLURIPOTENCY_PATHWAYS	WP_EMBRYONIC_STEM_CELL_PLURIPOTENCY_PATHWAYS	38	-0.339017	-1.1151	0.289933	1	0.972383	1800	tags=42%, list=29%, signal=30%	10000/673/208/5293/5607/4086/1857/5606/369/7976/2260/8312/4090/4092/2353/3725
BIOCARTA_MET_PATHWAY	BIOCARTA_MET_PATHWAY	24	-0.376272	-1.11484	0.33844	1	0.972383	178	tags=8%, list=3%, signal=8%	2353/3725
REACTOME_RNA_POLYMERASE_I_PROMOTER_ESCAPE	REACTOME_RNA_POLYMERASE_I_PROMOTER_ESCAPE	27	-0.364627	-1.11481	0.331044	1	0.972383	2046	tags=52%, list=33%, signal=35%	2966/8364/8347/11335/5437/9013/79101/9014/64425/3020/30834/8367/9533/8370
BIOCARTA_NFAT_PATHWAY	BIOCARTA_NFAT_PATHWAY	29	0.29837	1.11474	0.286232	1	0.972383	923	tags=28%, list=15%, signal=24%	1432/5567/5599/5532/5594/5294/5533/5577
WP_OXIDATIVE_PHOSPHORYLATION	WP_OXIDATIVE_PHOSPHORYLATION	24	-0.375494	-1.11253	0.344011	1	0.972383	762	tags=29%, list=12%, signal=26%	10476/4697/4704/4714/374291/27109/4716
WP_HEPATOCYTE_GROWTH_FACTOR_RECEPTOR_SIGNALING	WP_HEPATOCYTE_GROWTH_FACTOR_RECEPTOR_SIGNALING	23	-0.376304	-1.1125	0.318244	1	0.972383	178	tags=13%, list=3%, signal=13%	5829/2353/3725
KEGG_BASE_EXCISION_REPAIR	KEGG_BASE_EXCISION_REPAIR	14	-0.433183	-1.11247	0.338855	1	0.972383	2145	tags=57%, list=34%, signal=38%	142/8930/5426/54107/5423/3146/4968/3978
BIOCARTA_GLEEVEC_PATHWAY	BIOCARTA_GLEEVEC_PATHWAY	20	-0.390995	-1.11164	0.308886	1	0.972383	178	tags=15%, list=3%, signal=15%	4609/2353/3725
SA_PTEN_PATHWAY	SA_PTEN_PATHWAY	14	0.35471	1.11145	0.310651	1	0.972383	1473	tags=36%, list=24%, signal=27%	5934/5594/26034/3611/6654
REACTOME_SIGNALLING_TO_ERKS	REACTOME_SIGNALLING_TO_ERKS	20	0.331614	1.11145	0.269625	1	0.972383	795	tags=20%, list=13%, signal=17%	4893/5899/1432/5594
WP_NUCLEOTIDE_EXCISION_REPAIR_IN_XERODERMA_PIGMENTOSUM	WP_NUCLEOTIDE_EXCISION_REPAIR_IN_XERODERMA_PIGMENTOSUM	39	-0.336219	-1.11096	0.291498	1	0.972383	1581	tags=33%, list=25%, signal=25%	6117/5981/5426/54107/56949/7507/3150/57654/84464/3020/8367/3978/8370
BIOCARTA_KERATINOCYTE_PATHWAY	BIOCARTA_KERATINOCYTE_PATHWAY	35	-0.342538	-1.11037	0.339572	1	0.972383	612	tags=29%, list=10%, signal=26%	5579/5606/1616/7186/8737/9020/2113/2353/4792/3725
REACTOME_REGULATION_OF_TNFR1_SIGNALING	REACTOME_REGULATION_OF_TNFR1_SIGNALING	28	-0.359584	-1.10993	0.342033	1	0.972383	1225	tags=29%, list=20%, signal=23%	8517/56957/7128/7186/8737/8717/27005/10616
REACTOME_NOTCH3_INTRACELLULAR_DOMAIN_REGULATES_TRANSCRIPTION	REACTOME_NOTCH3_INTRACELLULAR_DOMAIN_REGULATES_TRANSCRIPTION	11	0.38896	1.10906	0.338415	1	0.972383	259	tags=18%, list=4%, signal=17%	8850/55534
REACTOME_GAMMA_CARBOXYLATION_HYPUSINE_FORMATION_AND_ARYLSULFATASE_ACTIVATION	REACTOME_GAMMA_CARBOXYLATION_HYPUSINE_FORMATION_AND_ARYLSULFATASE_ACTIVATION	15	0.346679	1.10889	0.316265	1	0.972383	814	tags=27%, list=13%, signal=23%	285362/8459/414/23463
WP_HOSTPATHOGEN_INTERACTION_OF_HUMAN_CORONAVIRUSES_INTERFERON_INDUCTION	WP_HOSTPATHOGEN_INTERACTION_OF_HUMAN_CORONAVIRUSES_INTERFERON_INDUCTION	30	-0.353593	-1.10853	0.337001	1	0.972383	1307	tags=33%, list=21%, signal=26%	23586/5610/8517/7297/29110/8737/3661/2353/4792/3725
REACTOME_THE_CITRIC_ACID_TCA_CYCLE_AND_RESPIRATORY_ELECTRON_TRANSPORT	REACTOME_THE_CITRIC_ACID_TCA_CYCLE_AND_RESPIRATORY_ELECTRON_TRANSPORT	80	-0.294734	-1.1085	0.28034	1	0.972383	1275	tags=30%, list=21%, signal=24%	80219/3420/7381/6389/2954/5164/90639/5467/5160/8050/10476/4697/5166/4704/7388/1737/4714/7416/9167/80224/9377/374291/27109/4716
REACTOME_SIGNALING_BY_NOTCH1_PEST_DOMAIN_MUTANTS_IN_CANCER	REACTOME_SIGNALING_BY_NOTCH1_PEST_DOMAIN_MUTANTS_IN_CANCER	37	0.281877	1.1064	0.27027	1	0.972383	303	tags=16%, list=5%, signal=16%	6233/892/8850/3065/55534/9978
REACTOME_CREB1_PHOSPHORYLATION_THROUGH_NMDA_RECEPTOR_MEDIATED_ACTIVATION_OF_RAS_SIGNALING	REACTOME_CREB1_PHOSPHORYLATION_THROUGH_NMDA_RECEPTOR_MEDIATED_ACTIVATION_OF_RAS_SIGNALING	14	0.352785	1.10542	0.319527	1	0.972383	1729	tags=36%, list=28%, signal=26%	4893/5594/6197/3845/817
REACTOME_TRANSPORT_OF_INORGANIC_CATIONS_ANIONS_AND_AMINO_ACIDS_OLIGOPEPTIDES	REACTOME_TRANSPORT_OF_INORGANIC_CATIONS_ANIONS_AND_AMINO_ACIDS_OLIGOPEPTIDES	28	0.298735	1.10531	0.273723	1	0.972383	1245	tags=29%, list=20%, signal=23%	6558/6565/6521/9497/54407/9498/121260/84679
WP_THYMIC_STROMAL_LYMPHOPOIETIN_TSLP_SIGNALING_PATHWAY	WP_THYMIC_STROMAL_LYMPHOPOIETIN_TSLP_SIGNALING_PATHWAY	34	-0.34424	-1.10526	0.331529	1	0.972383	307	tags=12%, list=5%, signal=11%	4791/1154/4792/1978
WP_IL9_SIGNALING_PATHWAY	WP_IL9_SIGNALING_PATHWAY	12	0.375282	1.10483	0.343653	1	0.972383	3889	tags=100%, list=63%, signal=38%	5594/6777/3716/6774/2885/3718/5605/6776/6772/5295/5604/1025
REACTOME_STIMULI_SENSING_CHANNELS	REACTOME_STIMULI_SENSING_CHANNELS	32	0.28919	1.10381	0.289963	1	0.972383	915	tags=25%, list=15%, signal=21%	28962/6233/2040/197259/196527/255231/54822/7311
BIOCARTA_CCR5_PATHWAY	BIOCARTA_CCR5_PATHWAY	13	-0.433878	-1.10372	0.372163	1	0.972383	1314	tags=38%, list=21%, signal=30%	808/5579/5335/2353/3725
PID_BARD1_PATHWAY	PID_BARD1_PATHWAY	16	-0.412126	-1.10367	0.340611	1	0.972383	1730	tags=50%, list=28%, signal=36%	2130/4683/7323/5932/2547/7157/7332/2188
WP_TNFRELATED_WEAK_INDUCER_OF_APOPTOSIS_TWEAK_SIGNALING_PATHWAY	WP_TNFRELATED_WEAK_INDUCER_OF_APOPTOSIS_TWEAK_SIGNALING_PATHWAY	31	-0.350985	-1.10311	0.338419	1	0.972383	612	tags=19%, list=10%, signal=18%	7186/8737/4791/9020/4792/3725
WP_CELL_MIGRATION_AND_INVASION_THROUGH_P75NTR	WP_CELL_MIGRATION_AND_INVASION_THROUGH_P75NTR	12	-0.438061	-1.10261	0.36377	1	0.972383	26	tags=42%, list=0%, signal=42%	387/10000/208/7204/3725
WP_NEOVASCULARISATION_PROCESSES	WP_NEOVASCULARISATION_PROCESSES	17	-0.407943	-1.10239	0.333819	1	0.972383	1653	tags=47%, list=27%, signal=35%	4790/4851/4088/4086/5971/4090/4791/7040
REACTOME_PRE_NOTCH_PROCESSING_IN_GOLGI	REACTOME_PRE_NOTCH_PROCESSING_IN_GOLGI	12	-0.437654	-1.10159	0.36377	1	0.972383	2245	tags=50%, list=36%, signal=32%	6400/6487/4851/489/488/5045
WP_DNA_REPLICATION	WP_DNA_REPLICATION	15	-0.419067	-1.10138	0.376119	1	0.972383	1581	tags=40%, list=25%, signal=30%	6117/5981/5426/4176/5422/5557
REACTOME_PRE_NOTCH_EXPRESSION_AND_PROCESSING	REACTOME_PRE_NOTCH_EXPRESSION_AND_PROCESSING	46	-0.32113	-1.10082	0.320312	1	0.972383	1995	tags=43%, list=32%, signal=30%	8364/8347/6487/9794/23112/4343/1387/4851/861/489/2033/488/7157/23509/3020/5045/57690/8367/3725/8370
REACTOME_COMPLEX_I_BIOGENESIS	REACTOME_COMPLEX_I_BIOGENESIS	19	-0.39131	-1.09815	0.359886	1	0.972383	528	tags=26%, list=8%, signal=24%	4704/4714/80224/374291/4716
REACTOME_NOTCH1_INTRACELLULAR_DOMAIN_REGULATES_TRANSCRIPTION	REACTOME_NOTCH1_INTRACELLULAR_DOMAIN_REGULATES_TRANSCRIPTION	35	0.285565	1.09796	0.271654	1	0.972383	303	tags=17%, list=5%, signal=16%	6233/892/8850/3065/55534/9978
KEGG_ALLOGRAFT_REJECTION	KEGG_ALLOGRAFT_REJECTION	17	0.335141	1.09669	0.325949	1	0.972383	651	tags=24%, list=10%, signal=21%	3127/942/355/3105
KEGG_AUTOIMMUNE_THYROID_DISEASE	KEGG_AUTOIMMUNE_THYROID_DISEASE	17	0.335141	1.09669	0.325949	1	0.972383	651	tags=24%, list=10%, signal=21%	3127/942/355/3105
KEGG_SPLICEOSOME	KEGG_SPLICEOSOME	91	-0.285	-1.09657	0.301176	1	0.972383	2349	tags=47%, list=38%, signal=30%	9128/51691/22916/3178/51729/9939/6431/11325/10929/10992/55110/6627/27316/8683/9416/10915/9129/55696/55119/6637/3303/220988/9092/6626/26121/7307/56949/5093/6426/153527/9785/4670/6430/6429/6634/10189/51503/10291/84991/7919/8175/10262/10523
BIOCARTA_ARENRF2_PATHWAY	BIOCARTA_ARENRF2_PATHWAY	11	-0.444969	-1.09654	0.367953	1	0.972383	178	tags=36%, list=3%, signal=35%	1429/5579/2353/3725
REACTOME_INLB_MEDIATED_ENTRY_OF_LISTERIA_MONOCYTOGENES_INTO_HOST_CELL	REACTOME_INLB_MEDIATED_ENTRY_OF_LISTERIA_MONOCYTOGENES_INTO_HOST_CELL	11	0.384548	1.09648	0.35061	1	0.972383	2120	tags=64%, list=34%, signal=42%	6233/7311/8027/10254/7316/30011/2060
WP_OVERLAP_BETWEEN_SIGNAL_TRANSDUCTION_PATHWAYS_CONTRIBUTING_TO_LMNA_LAMINOPATHIES	WP_OVERLAP_BETWEEN_SIGNAL_TRANSDUCTION_PATHWAYS_CONTRIBUTING_TO_LMNA_LAMINOPATHIES	29	-0.352558	-1.09617	0.352617	1	0.972383	1787	tags=45%, list=29%, signal=32%	1052/4673/6932/1387/4851/4088/10269/23592/8312/1051/6934/7040/3726
REACTOME_SENSORY_PROCESSING_OF_SOUND	REACTOME_SENSORY_PROCESSING_OF_SOUND	25	-0.364898	-1.09563	0.355556	1	0.972383	1830	tags=56%, list=29%, signal=40%	1488/60/7430/64072/80331/6711/4627/832/4478/6844/5962/23136/3779/4641
BIOCARTA_CSK_PATHWAY	BIOCARTA_CSK_PATHWAY	16	0.340636	1.09494	0.330159	1	0.972383	960	tags=31%, list=15%, signal=26%	3127/5567/5577/5788/915
KEGG_JAK_STAT_SIGNALING_PATHWAY	KEGG_JAK_STAT_SIGNALING_PATHWAY	60	-0.305564	-1.09442	0.328244	1	0.972383	1976	tags=32%, list=32%, signal=22%	3600/3570/208/5293/1387/3566/896/2033/50615/4609/5777/7297/23533/894/10401/1438/1154/9021/3590
KEGG_PHOSPHATIDYLINOSITOL_SIGNALING_SYSTEM	KEGG_PHOSPHATIDYLINOSITOL_SIGNALING_SYSTEM	49	-0.31553	-1.09304	0.336801	1	0.972383	1848	tags=33%, list=30%, signal=23%	3705/1606/5293/3707/3612/23236/5298/808/8527/5579/5335/5330/23533/56623/1609/23396
WP_SYNAPTIC_VESICLE_PATHWAY	WP_SYNAPTIC_VESICLE_PATHWAY	16	-0.408034	-1.09271	0.353712	1	0.972383	1470	tags=44%, list=24%, signal=33%	8775/161/6844/6809/1211/2054/11315
REACTOME_PD_1_SIGNALING	REACTOME_PD_1_SIGNALING	13	0.355452	1.0923	0.328446	1	0.972383	3	tags=8%, list=0%, signal=8%	3127
REACTOME_TRANSPORT_OF_THE_SLBP_DEPENDANT_MATURE_MRNA	REACTOME_TRANSPORT_OF_THE_SLBP_DEPENDANT_MATURE_MRNA	31	0.286882	1.09178	0.316726	1	0.972383	1317	tags=35%, list=21%, signal=28%	11097/55746/9631/4686/23279/9972/1977/79023/8480/4927/23511
KEGG_AMINO_SUGAR_AND_NUCLEOTIDE_SUGAR_METABOLISM	KEGG_AMINO_SUGAR_AND_NUCLEOTIDE_SUGAR_METABOLISM	23	-0.369215	-1.09155	0.349794	1	0.972383	1443	tags=30%, list=23%, signal=23%	5373/197258/29926/64841/51005/55907/4351
REACTOME_SELECTIVE_AUTOPHAGY	REACTOME_SELECTIVE_AUTOPHAGY	42	0.267632	1.09049	0.295082	1	0.972383	1177	tags=33%, list=19%, signal=27%	6233/81631/9140/1781/55669/81027/8655/7431/7277/7311/4077/9927/7334/1459
WP_MALIGNANT_PLEURAL_MESOTHELIOMA	WP_MALIGNANT_PLEURAL_MESOTHELIOMA	160	-0.261626	-1.08886	0.295429	1	0.972383	1839	tags=32%, list=30%, signal=23%	4170/4215/23043/208/90550/4296/5293/5607/6932/8569/4790/283349/6259/896/6513/10397/2872/1857/1981/5606/3146/5871/59343/7157/57521/1911/4609/8408/3150/11091/51422/7976/3054/9448/4771/4149/2260/894/9686/3965/7186/9869/8312/2308/7249/6934/283106/50488/7040/11113/1978/3725
REACTOME_ATF4_ACTIVATES_GENES_IN_RESPONSE_TO_ENDOPLASMIC_RETICULUM_STRESS	REACTOME_ATF4_ACTIVATES_GENES_IN_RESPONSE_TO_ENDOPLASMIC_RETICULUM_STRESS	15	0.340313	1.08853	0.334337	1	0.972383	711	tags=33%, list=11%, signal=30%	5073/5393/4800/22894/22926
REACTOME_ERCC6_CSB_AND_EHMT2_G9A_POSITIVELY_REGULATE_RRNA_EXPRESSION	REACTOME_ERCC6_CSB_AND_EHMT2_G9A_POSITIVELY_REGULATE_RRNA_EXPRESSION	23	-0.368126	-1.08833	0.355281	1	0.972383	805	tags=26%, list=13%, signal=23%	1107/9219/10919/3020/8367/8370
PID_RB_1PATHWAY	PID_RB_1PATHWAY	38	-0.330741	-1.08788	0.346309	1	0.972383	1924	tags=39%, list=31%, signal=27%	6046/1786/1052/1387/896/26574/6598/2033/25/6597/894/8841/1051/6688/3725
PID_AR_TF_PATHWAY	PID_AR_TF_PATHWAY	37	0.276981	1.08718	0.301158	1	0.972383	1273	tags=38%, list=20%, signal=30%	8850/23411/3065/7181/25898/1432/5608/5599/29843/7182/5451/10399/4193/8648
REACTOME_TP53_REGULATES_TRANSCRIPTION_OF_ADDITIONAL_CELL_CYCLE_GENES_WHOSE_EXACT_ROLE_IN_THE_P53_PATHWAY_REMAIN_UNCERTAIN	REACTOME_TP53_REGULATES_TRANSCRIPTION_OF_ADDITIONAL_CELL_CYCLE_GENES_WHOSE_EXACT_ROLE_IN_THE_P53_PATHWAY_REMAIN_UNCERTAIN	14	-0.422876	-1.08599	0.378012	1	0.972383	1437	tags=43%, list=23%, signal=33%	4849/9125/9337/7157/7832/85456
NABA_SECRETED_FACTORS	NABA_SECRETED_FACTORS	21	0.318371	1.08557	0.30303	1	0.972383	539	tags=24%, list=9%, signal=22%	6279/6280/8743/6283/1955
WP_SARSCOV2_INNATE_IMMUNITY_EVASION_AND_CELLSPECIFIC_IMMUNE_RESPONSE	WP_SARSCOV2_INNATE_IMMUNITY_EVASION_AND_CELLSPECIFIC_IMMUNE_RESPONSE	34	-0.338085	-1.0855	0.351827	1	0.972383	1653	tags=32%, list=27%, signal=24%	4790/4088/2033/23586/23367/29110/7186/8737/3661/8717/7040
REACTOME_TRANSLESION_SYNTHESIS_BY_POLH	REACTOME_TRANSLESION_SYNTHESIS_BY_POLH	12	0.368653	1.08532	0.359133	1	0.972383	915	tags=25%, list=15%, signal=21%	6233/25898/7311
WP_EGFEGFR_SIGNALING_PATHWAY	WP_EGFEGFR_SIGNALING_PATHWAY	112	-0.272242	-1.08309	0.321759	1	0.972383	773	tags=14%, list=12%, signal=13%	5898/29924/9138/3985/7410/9146/2308/10401/8440/10188/5037/2353/2354/1978/3725/3727
REACTOME_EPH_EPHRIN_SIGNALING	REACTOME_EPH_EPHRIN_SIGNALING	46	0.262959	1.08294	0.303419	1	0.972383	352	tags=13%, list=6%, signal=12%	6386/10092/10094/103910/10627/10093
WP_APOPTOSIS	WP_APOPTOSIS	54	-0.306845	-1.08292	0.36051	1	0.972383	1940	tags=39%, list=31%, signal=27%	665/3002/4170/8795/4790/840/3663/3662/8517/7157/3070/4609/7186/8737/3661/8717/56616/4792/839/8718/3725
PID_RHOA_PATHWAY	PID_RHOA_PATHWAY	32	-0.340227	-1.08059	0.362892	1	0.972383	1518	tags=31%, list=24%, signal=24%	3984/5337/5606/4478/5962/3985/23396/2353/11113/3725
BIOCARTA_TCRA_PATHWAY	BIOCARTA_TCRA_PATHWAY	11	0.378857	1.08025	0.359756	1	0.972383	1450	tags=45%, list=23%, signal=35%	3127/5788/915/920/917
WP_TCELL_ANTIGEN_RECEPTOR_TCR_PATHWAY_DURING_STAPHYLOCOCCUS_AUREUS_INFECTION	WP_TCELL_ANTIGEN_RECEPTOR_TCR_PATHWAY_DURING_STAPHYLOCOCCUS_AUREUS_INFECTION	47	-0.31376	-1.07963	0.353706	1	0.972383	2019	tags=36%, list=32%, signal=25%	3937/3702/2534/84433/9402/4790/940/8517/7535/5335/5777/8915/10598/9020/2353/4792/3725
REACTOME_CYCLIN_D_ASSOCIATED_EVENTS_IN_G1	REACTOME_CYCLIN_D_ASSOCIATED_EVENTS_IN_G1	27	0.294626	1.07931	0.332117	1	0.972383	2106	tags=48%, list=34%, signal=32%	6233/5934/5520/7311/4067/5933/5515/1874/1871/6500/8454/7316/5519
REACTOME_NEGATIVE_EPIGENETIC_REGULATION_OF_RRNA_EXPRESSION	REACTOME_NEGATIVE_EPIGENETIC_REGULATION_OF_RRNA_EXPRESSION	40	-0.325706	-1.0791	0.348587	1	0.972383	2195	tags=55%, list=35%, signal=36%	7270/79595/2966/8364/8347/1786/11176/25942/8932/5437/23378/9013/79101/51742/8467/9014/64425/3020/30834/8367/9533/8370
KEGG_UBIQUITIN_MEDIATED_PROTEOLYSIS	KEGG_UBIQUITIN_MEDIATED_PROTEOLYSIS	98	0.223389	1.07876	0.264516	1	0.972383	804	tags=18%, list=13%, signal=16%	4734/51434/7322/22954/9039/29945/9978/25898/8065/4591/7321/10054/8945/51433/7324/6921/25847/83737
PID_PTP1B_PATHWAY	PID_PTP1B_PATHWAY	25	-0.358982	-1.07787	0.372222	1	0.972383	914	tags=28%, list=15%, signal=24%	1445/2534/7295/7297/1796/4904/9021
BIOCARTA_EGF_PATHWAY	BIOCARTA_EGF_PATHWAY	20	-0.37908	-1.07777	0.366714	1	0.972383	178	tags=20%, list=3%, signal=19%	5579/5335/2353/3725
WP_ANDROGEN_RECEPTOR_SIGNALING_PATHWAY	WP_ANDROGEN_RECEPTOR_SIGNALING_PATHWAY	62	-0.297141	-1.07656	0.363073	1	0.972383	1410	tags=26%, list=23%, signal=20%	2033/811/573/57178/1616/10273/10524/3985/2308/10401/388/11315/7329/9612/7341/3725
REACTOME_NR1H3_NR1H2_REGULATE_GENE_EXPRESSION_LINKED_TO_CHOLESTEROL_TRANSPORT_AND_EFFLUX	REACTOME_NR1H3_NR1H2_REGULATE_GENE_EXPRESSION_LINKED_TO_CHOLESTEROL_TRANSPORT_AND_EFFLUX	23	-0.363777	-1.07547	0.378601	1	0.972383	668	tags=48%, list=11%, signal=43%	27161/6907/27327/192669/23112/4343/2033/8841/57690/9612/80820
KEGG_MISMATCH_REPAIR	KEGG_MISMATCH_REPAIR	11	0.37705	1.0751	0.359756	1	0.972383	80	tags=18%, list=1%, signal=18%	5395/2956
BIOCARTA_CREB_PATHWAY	BIOCARTA_CREB_PATHWAY	17	0.328504	1.07498	0.370253	1	0.972383	2021	tags=53%, list=33%, signal=36%	1432/5567/5594/5577/6654/5290/5573/1385/9252
REACTOME_ACTIVATION_OF_BAD_AND_TRANSLOCATION_TO_MITOCHONDRIA	REACTOME_ACTIVATION_OF_BAD_AND_TRANSLOCATION_TO_MITOCHONDRIA	11	0.376133	1.07249	0.362805	1	0.972383	1377	tags=36%, list=22%, signal=28%	5534/5533/7534/7532
KEGG_TYPE_I_DIABETES_MELLITUS	KEGG_TYPE_I_DIABETES_MELLITUS	17	0.327571	1.07192	0.370253	1	0.972383	651	tags=24%, list=10%, signal=21%	3127/942/355/3105
WP_ALZHEIMERS_DISEASE_AND_MIRNA_EFFECTS	WP_ALZHEIMERS_DISEASE_AND_MIRNA_EFFECTS	129	0.210082	1.07125	0.270492	1	0.972383	1299	tags=29%, list=21%, signal=24%	5534/292/2776/7417/5701/4893/1147/824/81027/55102/836/355/81671/4311/5599/5481/5532/10313/203068/317/22926/5594/5533/30849/7277/5708/1536/1965/9706/5719/5601/1459/5663/7132/4217/7494/5689/2081
BIOCARTA_P38MAPK_PATHWAY	BIOCARTA_P38MAPK_PATHWAY	25	-0.356702	-1.07102	0.380556	1	0.972383	1083	tags=32%, list=17%, signal=27%	1616/4609/3150/4149/7186/8737/8717/7040
REACTOME_DUAL_INCISION_IN_GG_NER	REACTOME_DUAL_INCISION_IN_GG_NER	21	0.314089	1.07097	0.316498	1	0.972383	1097	tags=29%, list=18%, signal=24%	6233/9978/2965/51426/7311/10714
REACTOME_SIGNALING_BY_NOTCH1	REACTOME_SIGNALING_BY_NOTCH1	45	0.26002	1.07008	0.327731	1	0.972383	915	tags=24%, list=15%, signal=21%	6233/892/8850/3065/55534/9978/57534/9734/83737/7091/7311
WP_VITAMIN_D_IN_INFLAMMATORY_DISEASES	WP_VITAMIN_D_IN_INFLAMMATORY_DISEASES	19	0.321291	1.06959	0.344482	1	0.972383	647	tags=26%, list=10%, signal=24%	5534/1147/1432/5608/4089
WP_ELECTRON_TRANSPORT_CHAIN_OXPHOS_SYSTEM_IN_MITOCHONDRIA	WP_ELECTRON_TRANSPORT_CHAIN_OXPHOS_SYSTEM_IN_MITOCHONDRIA	44	-0.315354	-1.06947	0.363276	1	0.972383	762	tags=25%, list=12%, signal=22%	10476/4697/4704/7388/4714/9167/9377/374291/27109/93974/4716
REACTOME_NS1_MEDIATED_EFFECTS_ON_HOST_PATHWAYS	REACTOME_NS1_MEDIATED_EFFECTS_ON_HOST_PATHWAYS	31	0.280945	1.06918	0.345196	1	0.972383	1317	tags=35%, list=21%, signal=28%	11097/55746/9631/23279/9972/3836/79023/3840/8480/4927/23511
WP_SELENIUM_MICRONUTRIENT_NETWORK	WP_SELENIUM_MICRONUTRIENT_NETWORK	23	0.313261	1.06891	0.318681	1	0.972383	746	tags=30%, list=12%, signal=27%	3043/8942/847/5742/51734/9403/5052
WP_SELECTIVE_EXPRESSION_OF_CHEMOKINE_RECEPTORS_DURING_TCELL_POLARIZATION	WP_SELECTIVE_EXPRESSION_OF_CHEMOKINE_RECEPTORS_DURING_TCELL_POLARIZATION	13	0.347766	1.06869	0.363636	1	0.972383	65	tags=15%, list=1%, signal=15%	729230/1230
REACTOME_SIGNALING_BY_GPCR	REACTOME_SIGNALING_BY_GPCR	168	0.203659	1.06865	0.362637	1	0.972383	1127	tags=22%, list=18%, signal=19%	5534/729230/10161/5997/1230/2015/2776/4893/2357/1524/29933/63940/6655/5151/154/53829/5567/5532/2773/998/8477/1240/10800/221955/5142/10672/5594/5294/5533/5577/301/9459/121512/7074/64407/57105/6197
WP_WNT_SIGNALING	WP_WNT_SIGNALING	44	-0.314946	-1.06808	0.364597	1	0.972383	1560	tags=36%, list=25%, signal=27%	6932/23236/6259/896/1857/5579/59343/4609/5330/7976/894/8312/4772/6934/283106/3725
REACTOME_AGGREPHAGY	REACTOME_AGGREPHAGY	22	0.311205	1.06786	0.3125	1	0.972383	1122	tags=36%, list=18%, signal=30%	6233/1781/81027/8655/7431/7277/7311/7334
REACTOME_MATURATION_OF_SARS_COV_2_NUCLEOPROTEIN	REACTOME_MATURATION_OF_SARS_COV_2_NUCLEOPROTEIN	13	-0.419727	-1.06772	0.416036	1	0.972383	1464	tags=31%, list=24%, signal=24%	6733/84875/7329/7341
WP_HEREDITARY_LEIOMYOMATOSIS_AND_RENAL_CELL_CARCINOMA_PATHWAY	WP_HEREDITARY_LEIOMYOMATOSIS_AND_RENAL_CELL_CARCINOMA_PATHWAY	14	-0.415077	-1.06597	0.406627	1	0.972383	1471	tags=29%, list=24%, signal=22%	6513/7157/5160/32
BIOCARTA_EIF_PATHWAY	BIOCARTA_EIF_PATHWAY	13	0.346794	1.0657	0.369501	1	0.972383	1106	tags=38%, list=18%, signal=32%	1982/1983/10209/1977/1965
BIOCARTA_MCALPAIN_PATHWAY	BIOCARTA_MCALPAIN_PATHWAY	10	0.384841	1.06508	0.366279	1	0.972383	1157	tags=40%, list=19%, signal=33%	824/5567/5577/826
WP_NRF2ARE_REGULATION	WP_NRF2ARE_REGULATION	11	0.373534	1.06508	0.378049	1	0.972383	2061	tags=73%, list=33%, signal=49%	9978/5599/2729/4094/2932/8452/5290/4780
REACTOME_INTERLEUKIN_7_SIGNALING	REACTOME_INTERLEUKIN_7_SIGNALING	10	-0.443557	-1.06403	0.405775	1	0.972383	838	tags=50%, list=13%, signal=43%	6776/5295/54014/6597/1154
REACTOME_FOXO_MEDIATED_TRANSCRIPTION	REACTOME_FOXO_MEDIATED_TRANSCRIPTION	37	0.271001	1.06371	0.312741	1	0.972383	1425	tags=38%, list=23%, signal=29%	8850/23411/3065/847/694/4800/5934/4089/901/10628/3066/7534/7532/6648
BIOCARTA_MITOCHONDRIA_PATHWAY	BIOCARTA_MITOCHONDRIA_PATHWAY	12	-0.422489	-1.06342	0.394698	1	0.972383	207	tags=25%, list=3%, signal=24%	840/56616/839
KEGG_GRAFT_VERSUS_HOST_DISEASE	KEGG_GRAFT_VERSUS_HOST_DISEASE	17	0.324551	1.06204	0.382911	1	0.972383	651	tags=24%, list=10%, signal=21%	3127/942/355/3105
PID_MYC_ACTIV_PATHWAY	PID_MYC_ACTIV_PATHWAY	43	-0.313843	-1.06192	0.375494	1	0.972383	1723	tags=40%, list=28%, signal=29%	4683/1387/3329/5757/4088/6513/2033/1981/7157/4609/4149/10524/1104/894/92140/11235/8607
WP_HEMATOPOIETIC_STEM_CELL_GENE_REGULATION_BY_GABP_ALPHABETA_COMPLEX	WP_HEMATOPOIETIC_STEM_CELL_GENE_REGULATION_BY_GABP_ALPHABETA_COMPLEX	18	-0.384433	-1.06147	0.408104	1	0.972383	2026	tags=61%, list=33%, signal=41%	2120/3002/1786/4170/2309/1387/7014/2553/2033/1788/6597
REACTOME_INSULIN_RECEPTOR_SIGNALLING_CASCADE	REACTOME_INSULIN_RECEPTOR_SIGNALLING_CASCADE	18	0.318065	1.06106	0.366559	1	0.972383	1533	tags=39%, list=25%, signal=29%	4893/117145/5594/30849/6654/3845/5291
REACTOME_TNF_SIGNALING	REACTOME_TNF_SIGNALING	35	-0.326986	-1.05996	0.395722	1	0.972383	1225	tags=26%, list=20%, signal=21%	8517/56957/7128/7186/8737/10454/8717/27005/10616
REACTOME_PROTEIN_PROTEIN_INTERACTIONS_AT_SYNAPSES	REACTOME_PROTEIN_PROTEIN_INTERACTIONS_AT_SYNAPSES	16	-0.39554	-1.05925	0.407569	1	0.972383	1599	tags=38%, list=26%, signal=28%	321/28988/10211/23136/2037/57669
WP_HOSTPATHOGEN_INTERACTION_OF_HUMAN_CORONAVIRUSES_MAPK_SIGNALING	WP_HOSTPATHOGEN_INTERACTION_OF_HUMAN_CORONAVIRUSES_MAPK_SIGNALING	24	-0.357491	-1.05919	0.4039	1	0.972383	178	tags=12%, list=3%, signal=12%	2353/3726/3725
REACTOME_SEPARATION_OF_SISTER_CHROMATIDS	REACTOME_SEPARATION_OF_SISTER_CHROMATIDS	94	0.220152	1.05861	0.324675	1	0.972383	1298	tags=29%, list=21%, signal=23%	55746/6233/51434/5701/9184/1781/29945/81027/8655/7321/51433/7324/23279/6232/57551/7277/7311/7514/23063/5708/5525/79023/5719/23198/6249/9793/5689
BIOCARTA_HIVNEF_PATHWAY	BIOCARTA_HIVNEF_PATHWAY	42	-0.314145	-1.05785	0.386544	1	0.972383	612	tags=17%, list=10%, signal=15%	7186/8737/984/8717/9020/4792/839
REACTOME_NEUROTRANSMITTER_RELEASE_CYCLE	REACTOME_NEUROTRANSMITTER_RELEASE_CYCLE	12	0.359321	1.05785	0.390093	1	0.972383	1365	tags=50%, list=22%, signal=39%	54407/10550/2744/27163/7915/3312
BIOCARTA_GPCR_PATHWAY	BIOCARTA_GPCR_PATHWAY	23	-0.35772	-1.05756	0.390947	1	0.972383	1314	tags=30%, list=21%, signal=24%	808/5579/5335/5576/4772/2353/3725
WP_T_CELL_RECEPTOR_AND_COSTIMULATORY_SIGNALING	WP_T_CELL_RECEPTOR_AND_COSTIMULATORY_SIGNALING	25	-0.351795	-1.05629	0.394444	1	0.972383	1915	tags=36%, list=31%, signal=25%	3702/2534/4790/940/926/7535/5335/5777/4792
REACTOME_TRNA_MODIFICATION_IN_THE_NUCLEUS_AND_CYTOSOL	REACTOME_TRNA_MODIFICATION_IN_THE_NUCLEUS_AND_CYTOSOL	20	-0.371486	-1.05618	0.397743	1	0.972383	910	tags=25%, list=15%, signal=21%	54888/81605/55253/91801/54517
WP_DNA_MISMATCH_REPAIR	WP_DNA_MISMATCH_REPAIR	11	0.370377	1.05607	0.381098	1	0.972383	80	tags=18%, list=1%, signal=18%	5395/2956
REACTOME_MRNA_SPLICING_MINOR_PATHWAY	REACTOME_MRNA_SPLICING_MINOR_PATHWAY	33	-0.331344	-1.05598	0.392077	1	0.972383	2149	tags=39%, list=35%, signal=26%	6431/11325/10992/9416/5437/6637/5430/2963/6426/6634/85437/10262/4904
REACTOME_OTHER_INTERLEUKIN_SIGNALING	REACTOME_OTHER_INTERLEUKIN_SIGNALING	12	-0.419462	-1.0558	0.412371	1	0.972383	1949	tags=50%, list=31%, signal=34%	9235/200081/6844/6809/7297/6813
PID_RET_PATHWAY	PID_RET_PATHWAY	18	-0.382358	-1.05574	0.41534	1	0.972383	950	tags=17%, list=15%, signal=14%	5829/1796/3725
WP_G13_SIGNALING_PATHWAY	WP_G13_SIGNALING_PATHWAY	27	-0.34525	-1.05557	0.406593	1	0.972383	194	tags=15%, list=3%, signal=14%	9138/5216/10188/11113
REACTOME_G2_M_CHECKPOINTS	REACTOME_G2_M_CHECKPOINTS	72	-0.283653	-1.05446	0.372716	1	0.972383	2227	tags=43%, list=36%, signal=28%	7529/5698/5706/5718/9577/8364/8347/5720/5714/7979/4683/7486/5691/8924/6117/5932/4176/165918/7157/5710/9025/10524/10213/51720/641/5711/8367/7336/9656/7341/8370
REACTOME_INTRINSIC_PATHWAY_FOR_APOPTOSIS	REACTOME_INTRINSIC_PATHWAY_FOR_APOPTOSIS	34	0.272199	1.05375	0.34981	1	0.972383	1034	tags=24%, list=17%, signal=20%	5534/8655/836/5599/317/5594/5533/51074
REACTOME_SIGNALING_BY_CSF3_G_CSF	REACTOME_SIGNALING_BY_CSF3_G_CSF	25	0.294408	1.0537	0.368794	1	0.972383	915	tags=24%, list=15%, signal=21%	6233/7322/8065/7321/6921/7311
REACTOME_REGULATION_OF_IFNA_SIGNALING	REACTOME_REGULATION_OF_IFNA_SIGNALING	10	-0.439156	-1.05348	0.431611	1	0.972383	923	tags=30%, list=15%, signal=26%	5777/7297/9021
WP_TCELL_ACTIVATION_SARSCOV2	WP_TCELL_ACTIVATION_SARSCOV2	57	-0.294466	-1.05345	0.375474	1	0.972383	1865	tags=37%, list=30%, signal=26%	2534/2309/84433/9402/5293/4790/940/8517/7535/7157/57521/5335/7297/8915/8809/919/4772/7249/2353/4792/3725
REACTOME_COPI_MEDIATED_ANTEROGRADE_TRANSPORT	REACTOME_COPI_MEDIATED_ANTEROGRADE_TRANSPORT	58	0.240973	1.05292	0.342857	1	0.972383	976	tags=24%, list=16%, signal=21%	51164/1315/1781/81027/8655/81876/829/8774/381/84516/288/26958/7277/10959
REACTOME_TRANSCRIPTIONAL_REGULATION_BY_RUNX1	REACTOME_TRANSCRIPTIONAL_REGULATION_BY_RUNX1	116	-0.264339	-1.05273	0.379791	1	0.972383	1995	tags=36%, list=32%, signal=25%	8364/8347/6595/5720/5714/23112/7979/4343/25942/1387/5691/861/8289/896/9757/6598/2033/25/5579/5710/28996/1911/8085/5371/11091/6597/10213/894/8312/6929/3020/57690/5711/23067/26053/8367/6601/161882/2625/6688/9021/8370
WP_BREAST_CANCER_PATHWAY	WP_BREAST_CANCER_PATHWAY	58	-0.293756	-1.05148	0.380051	1	0.972383	1800	tags=31%, list=29%, signal=22%	208/5293/4683/6932/4851/1857/369/7157/2064/4609/7976/2260/8312/6934/283106/4791/2353/3725
REACTOME_PARASITE_INFECTION	REACTOME_PARASITE_INFECTION	42	0.257755	1.05025	0.372951	1	0.972383	795	tags=19%, list=13%, signal=17%	10092/10094/10093/3071/63916/998/10006/5594
WP_INTERACTIONS_OF_NATURAL_KILLER_CELLS_IN_PANCREATIC_CANCER	WP_INTERACTIONS_OF_NATURAL_KILLER_CELLS_IN_PANCREATIC_CANCER	13	-0.412701	-1.04985	0.438729	1	0.972383	1007	tags=31%, list=16%, signal=26%	4609/9437/201633/2308
REACTOME_CONSTITUTIVE_SIGNALING_BY_LIGAND_RESPONSIVE_EGFR_CANCER_VARIANTS	REACTOME_CONSTITUTIVE_SIGNALING_BY_LIGAND_RESPONSIVE_EGFR_CANCER_VARIANTS	14	0.334716	1.0488	0.408284	1	0.972383	155	tags=14%, list=2%, signal=14%	6233/4893
REACTOME_SIGNALING_BY_EGFR_IN_CANCER	REACTOME_SIGNALING_BY_EGFR_IN_CANCER	14	0.334716	1.0488	0.408284	1	0.972383	155	tags=14%, list=2%, signal=14%	6233/4893
REACTOME_RESPONSE_OF_MTB_TO_PHAGOCYTOSIS	REACTOME_RESPONSE_OF_MTB_TO_PHAGOCYTOSIS	18	0.314354	1.04868	0.376206	1	0.972383	1395	tags=39%, list=22%, signal=30%	6233/5594/7311/5987/2023/3836/7879
KEGG_GLYCOSAMINOGLYCAN_BIOSYNTHESIS_CHONDROITIN_SULFATE	KEGG_GLYCOSAMINOGLYCAN_BIOSYNTHESIS_CHONDROITIN_SULFATE	12	-0.416483	-1.0483	0.418262	1	0.972383	351	tags=17%, list=6%, signal=16%	64132/11285
REACTOME_INTERLEUKIN_6_SIGNALING	REACTOME_INTERLEUKIN_6_SIGNALING	10	-0.43696	-1.04821	0.43921	1	0.972383	914	tags=20%, list=15%, signal=17%	7297/9021
REACTOME_REGULATION_OF_TP53_ACTIVITY_THROUGH_METHYLATION	REACTOME_REGULATION_OF_TP53_ACTIVITY_THROUGH_METHYLATION	14	0.334503	1.04813	0.408284	1	0.972383	1644	tags=50%, list=26%, signal=37%	6233/56950/91875/7311/4193/4194/472
PID_ERBB4_PATHWAY	PID_ERBB4_PATHWAY	20	0.312606	1.04774	0.341297	1	0.972383	1533	tags=35%, list=25%, signal=26%	4734/5594/83737/23118/4193/6777/5291
REACTOME_REGULATION_OF_KIT_SIGNALING	REACTOME_REGULATION_OF_KIT_SIGNALING	10	-0.436518	-1.04715	0.440729	1	0.972383	1865	tags=40%, list=30%, signal=28%	2534/10019/5777/9306
REACTOME_NUCLEAR_RECEPTOR_TRANSCRIPTION_PATHWAY	REACTOME_NUCLEAR_RECEPTOR_TRANSCRIPTION_PATHWAY	17	-0.38736	-1.04677	0.427114	1	0.972383	1098	tags=35%, list=18%, signal=29%	7067/7421/5465/5467/5914/9612
REACTOME_TRAF6_MEDIATED_IRF7_ACTIVATION	REACTOME_TRAF6_MEDIATED_IRF7_ACTIVATION	14	-0.407565	-1.04667	0.439759	1	0.972383	2380	tags=71%, list=38%, signal=44%	64135/57506/9641/1387/89122/2033/23586/29110/7186/3661
REACTOME_GLYCOSAMINOGLYCAN_METABOLISM	REACTOME_GLYCOSAMINOGLYCAN_METABOLISM	38	0.264475	1.04656	0.36965	1	0.972383	676	tags=21%, list=11%, signal=19%	2720/50515/11261/2799/10855/1462/55790/9653
REACTOME_CILIUM_ASSEMBLY	REACTOME_CILIUM_ASSEMBLY	95	-0.270548	-1.04605	0.393655	1	0.972383	1442	tags=24%, list=23%, signal=19%	22897/26005/10376/80254/84747/5310/11127/10013/9814/5108/5116/84131/583/56623/11116/54820/55755/79598/55764/51668/55212/90410/26146
REACTOME_SIGNALING_BY_FGFR1	REACTOME_SIGNALING_BY_FGFR1	20	0.312074	1.04596	0.34471	1	0.972383	1518	tags=35%, list=24%, signal=27%	6233/4893/5594/7311/6654/3845/5515
WP_MELATONIN_METABOLISM_AND_EFFECTS	WP_MELATONIN_METABOLISM_AND_EFFECTS	17	-0.386785	-1.04521	0.432945	1	0.972383	1657	tags=29%, list=27%, signal=22%	1453/4790/3654/2308/5187
BIOCARTA_IL12_PATHWAY	BIOCARTA_IL12_PATHWAY	12	-0.415034	-1.04465	0.419735	1	0.972383	914	tags=33%, list=15%, signal=28%	7297/8809/919/3725
WP_NETRINUNC5B_SIGNALING_PATHWAY	WP_NETRINUNC5B_SIGNALING_PATHWAY	23	-0.353314	-1.04454	0.408779	1	0.972383	138	tags=9%, list=2%, signal=9%	4756/3725
PID_MAPK_TRK_PATHWAY	PID_MAPK_TRK_PATHWAY	21	0.306261	1.04428	0.356902	1	0.972383	795	tags=24%, list=13%, signal=21%	4893/1432/5608/10746/5594
REACTOME_LISTERIA_MONOCYTOGENES_ENTRY_INTO_HOST_CELLS	REACTOME_LISTERIA_MONOCYTOGENES_ENTRY_INTO_HOST_CELLS	14	0.333228	1.04414	0.414201	1	0.972383	2120	tags=57%, list=34%, signal=38%	6233/7311/8027/10254/1499/7316/30011/2060
PID_IL2_1PATHWAY	PID_IL2_1PATHWAY	40	-0.315151	-1.04413	0.398385	1	0.972383	298	tags=10%, list=5%, signal=10%	1154/2353/9021/3725
REACTOME_GOLGI_TO_ER_RETROGRADE_TRANSPORT	REACTOME_GOLGI_TO_ER_RETROGRADE_TRANSPORT	72	0.229946	1.04262	0.331492	1	0.972383	886	tags=21%, list=14%, signal=18%	51164/1315/2589/1781/5049/22930/81027/8655/81876/829/8774/381/84516/26958/7277
REACTOME_SIGNALING_BY_FLT3_FUSION_PROTEINS	REACTOME_SIGNALING_BY_FLT3_FUSION_PROTEINS	16	0.324175	1.04202	0.374603	1	0.972383	1508	tags=38%, list=24%, signal=28%	4893/7750/6777/2804/6654/3845
REACTOME_GLYCOLYSIS	REACTOME_GLYCOLYSIS	48	0.250316	1.04174	0.336245	1	0.972383	1518	tags=33%, list=24%, signal=25%	11097/55746/9631/7167/5567/23279/9972/83440/2023/79023/8480/4927/23511/4928/2597/5515
PID_CASPASE_PATHWAY	PID_CASPASE_PATHWAY	34	-0.324327	-1.04132	0.399188	1	0.972383	612	tags=18%, list=10%, signal=16%	7186/8737/8717/56616/839/55367
REACTOME_REGULATION_OF_TP53_ACTIVITY_THROUGH_ACETYLATION	REACTOME_REGULATION_OF_TP53_ACTIVITY_THROUGH_ACETYLATION	24	-0.351279	-1.04079	0.427577	1	0.972383	1487	tags=42%, list=24%, signal=32%	54815/2033/57459/7157/5371/7862/1107/9219/5300/23774
KEGG_HEMATOPOIETIC_CELL_LINEAGE	KEGG_HEMATOPOIETIC_CELL_LINEAGE	37	0.265133	1.04067	0.351351	1	0.972383	618	tags=19%, list=10%, signal=17%	3127/931/948/925/3690/4311/912
REACTOME_RND2_GTPASE_CYCLE	REACTOME_RND2_GTPASE_CYCLE	22	-0.356751	-1.03997	0.40056	1	0.972383	2183	tags=59%, list=35%, signal=38%	23074/5295/91544/224/10970/23513/27316/11188/253980/23048/23592/2802/11180
KEGG_LONG_TERM_DEPRESSION	KEGG_LONG_TERM_DEPRESSION	26	0.286207	1.03929	0.375	1	0.972383	795	tags=19%, list=13%, signal=17%	2776/4893/2773/10672/5594
REACTOME_EXPORT_OF_VIRAL_RIBONUCLEOPROTEINS_FROM_NUCLEUS	REACTOME_EXPORT_OF_VIRAL_RIBONUCLEOPROTEINS_FROM_NUCLEUS	29	0.278129	1.03912	0.40942	1	0.972383	1317	tags=34%, list=21%, signal=27%	11097/55746/9631/23279/9972/7514/79023/8480/4927/23511
PID_IL27_PATHWAY	PID_IL27_PATHWAY	13	-0.40836	-1.0388	0.447806	1	0.972383	914	tags=23%, list=15%, signal=20%	7297/7040/2625
REACTOME_HIV_ELONGATION_ARREST_AND_RECOVERY	REACTOME_HIV_ELONGATION_ARREST_AND_RECOVERY	20	-0.365232	-1.0384	0.417489	1	0.972383	1677	tags=35%, list=27%, signal=26%	5437/51497/6829/5430/2963/7469/6924
WP_THYROID_STIMULATING_HORMONE_TSH_SIGNALING_PATHWAY	WP_THYROID_STIMULATING_HORMONE_TSH_SIGNALING_PATHWAY	46	0.252055	1.03803	0.346154	1	0.972383	795	tags=20%, list=13%, signal=17%	103910/2776/1432/5608/8458/5934/2773/10672/5594
REACTOME_REGULATION_OF_GLUCOKINASE_BY_GLUCOKINASE_REGULATORY_PROTEIN	REACTOME_REGULATION_OF_GLUCOKINASE_BY_GLUCOKINASE_REGULATORY_PROTEIN	26	0.28575	1.03764	0.375	1	0.972383	1456	tags=38%, list=23%, signal=30%	11097/55746/9631/23279/9972/79023/8480/4927/23511/4928
BIOCARTA_IL3_PATHWAY	BIOCARTA_IL3_PATHWAY	10	-0.432306	-1.03704	0.446809	1	0.972383	923	tags=60%, list=15%, signal=51%	3717/6776/1439/5604/5777/2353
REACTOME_TP53_REGULATES_TRANSCRIPTION_OF_CELL_CYCLE_GENES	REACTOME_TP53_REGULATES_TRANSCRIPTION_OF_CELL_CYCLE_GENES	24	-0.349902	-1.03671	0.435933	1	0.972383	1437	tags=33%, list=23%, signal=26%	4849/2033/9125/25946/9337/7157/7832/85456
REACTOME_TRNA_PROCESSING	REACTOME_TRNA_PROCESSING	61	0.236034	1.03633	0.368159	1	0.972383	1241	tags=31%, list=20%, signal=25%	283742/11097/79691/55746/51095/2058/25821/9631/51493/116461/23279/9972/51637/23536/63892/1787/79023/8480/4927
WP_MAMMARY_GLAND_DEVELOPMENT_PATHWAY_PREGNANCY_AND_LACTATION_STAGE_3_OF_4	WP_MAMMARY_GLAND_DEVELOPMENT_PATHWAY_PREGNANCY_AND_LACTATION_STAGE_3_OF_4	12	-0.411396	-1.0355	0.437408	1	0.972383	1058	tags=33%, list=17%, signal=28%	2064/4609/1051/7392
WP_TYROBP_CAUSAL_NETWORK_IN_MICROGLIA	WP_TYROBP_CAUSAL_NETWORK_IN_MICROGLIA	40	-0.312431	-1.03512	0.40646	1	0.972383	1646	tags=30%, list=26%, signal=22%	10019/3059/864/10312/7305/678/951/170954/2000/64092/29108/79690
REACTOME_INTEGRIN_CELL_SURFACE_INTERACTIONS	REACTOME_INTEGRIN_CELL_SURFACE_INTERACTIONS	18	0.310064	1.03437	0.395498	1	0.972383	1536	tags=33%, list=25%, signal=25%	50848/3690/5175/3385/3655/3676
REACTOME_INTERFERON_SIGNALING	REACTOME_INTERFERON_SIGNALING	126	0.203305	1.03227	0.352459	1	0.972383	816	tags=18%, list=13%, signal=16%	3127/317649/11097/55746/6233/4734/1982/3454/9631/2635/10475/4939/24138/6041/7324/3105/5495/6059/567/23279/10346/9972/1977
WP_ALLOGRAFT_REJECTION	WP_ALLOGRAFT_REJECTION	31	0.2711	1.03172	0.402135	1	0.972383	651	tags=19%, list=10%, signal=17%	3127/2551/942/836/355/3105
WP_NANOMATERIAL_INDUCED_APOPTOSIS	WP_NANOMATERIAL_INDUCED_APOPTOSIS	11	-0.418569	-1.03148	0.442136	1	0.972383	207	tags=18%, list=3%, signal=18%	56616/839
KEGG_ALANINE_ASPARTATE_AND_GLUTAMATE_METABOLISM	KEGG_ALANINE_ASPARTATE_AND_GLUTAMATE_METABOLISM	10	0.371873	1.02919	0.418605	1	0.972383	1356	tags=40%, list=22%, signal=31%	56954/5471/2744/7915
KEGG_LYSOSOME	KEGG_LYSOSOME	71	0.227425	1.02895	0.356757	1	0.972383	851	tags=23%, list=14%, signal=20%	256471/2720/23431/285362/8763/2799/1200/3988/5476/10717/1520/5538/950/427/3920/4126
BIOCARTA_CD40_PATHWAY	BIOCARTA_CD40_PATHWAY	13	-0.404254	-1.02836	0.462935	1	0.972383	1653	tags=38%, list=27%, signal=28%	4790/8517/7128/9020/4792
WP_SPINAL_CORD_INJURY	WP_SPINAL_CORD_INJURY	38	0.259834	1.0282	0.396887	1	0.972383	944	tags=26%, list=15%, signal=22%	900/729230/50515/7099/836/1462/998/5594/7431/301
PID_SYNDECAN_4_PATHWAY	PID_SYNDECAN_4_PATHWAY	12	0.34909	1.02772	0.417957	1	0.972383	22	tags=8%, list=0%, signal=8%	6386
WP_ALZHEIMERS_DISEASE	WP_ALZHEIMERS_DISEASE	127	0.202925	1.0276	0.360656	1	0.972383	1299	tags=29%, list=21%, signal=24%	5534/292/2776/7417/5701/4893/1147/824/81027/55102/836/355/4311/5599/5481/5532/10313/203068/317/22926/5594/5533/30849/7277/5708/1536/1965/9706/5719/5601/1459/5663/7132/4217/7494/5689/2081
REACTOME_RNA_POLYMERASE_I_TRANSCRIPTION	REACTOME_RNA_POLYMERASE_I_TRANSCRIPTION	41	-0.307211	-1.02743	0.433511	1	0.972383	1752	tags=49%, list=28%, signal=35%	2966/8364/8347/11335/8932/5437/9013/54815/79101/57459/9014/64425/1107/9219/10919/3020/30834/8367/9533/8370
REACTOME_HOST_INTERACTIONS_OF_HIV_FACTORS	REACTOME_HOST_INTERACTIONS_OF_HIV_FACTORS	98	0.212741	1.02734	0.36129	1	0.972383	1456	tags=31%, list=23%, signal=24%	11097/55746/6233/292/5701/9978/9631/8065/8945/3105/163/567/23279/6921/9972/7311/7514/5708/3836/79023/5719/23198/8480/4927/5689/23511/5685/5062/920/4928
WP_MESODERMAL_COMMITMENT_PATHWAY	WP_MESODERMAL_COMMITMENT_PATHWAY	61	-0.285058	-1.02731	0.426966	1	0.972383	836	tags=16%, list=13%, signal=14%	23181/2260/8312/8320/9314/57669/27245/2625/23373/121536
WP_EPO_RECEPTOR_SIGNALING	WP_EPO_RECEPTOR_SIGNALING	17	0.313318	1.02528	0.411392	1	0.972383	1902	tags=53%, list=31%, signal=37%	5594/5294/5788/6777/6654/5921/5163/6774/5894
PID_P53_DOWNSTREAM_PATHWAY	PID_P53_DOWNSTREAM_PATHWAY	71	-0.276428	-1.02437	0.436965	1	0.972383	1839	tags=37%, list=30%, signal=26%	4170/604/4802/8795/1387/27244/3663/8797/54487/2033/10397/25946/7157/7421/5371/9448/6597/639/7249/7832/29108/1509/51065/839/55367/3725
WP_INTEGRATED_CANCER_PATHWAY	WP_INTEGRATED_CANCER_PATHWAY	24	0.29181	1.02428	0.397887	1	0.972383	1644	tags=46%, list=26%, signal=34%	2956/836/571/545/5451/4193/4217/4436/4087/3716/472
REACTOME_NEGATIVE_REGULATION_OF_FGFR1_SIGNALING	REACTOME_NEGATIVE_REGULATION_OF_FGFR1_SIGNALING	14	0.326315	1.02248	0.446746	1	0.972383	915	tags=21%, list=15%, signal=18%	6233/5594/7311
PID_EPHA_FWDPATHWAY	PID_EPHA_FWDPATHWAY	16	-0.381805	-1.02247	0.462882	1	0.972383	1399	tags=62%, list=22%, signal=49%	2268/10451/6093/387/2534/2043/5335/23533/7410/2041
REACTOME_FOXO_MEDIATED_TRANSCRIPTION_OF_CELL_DEATH_GENES	REACTOME_FOXO_MEDIATED_TRANSCRIPTION_OF_CELL_DEATH_GENES	10	-0.426038	-1.02201	0.465046	1	0.972383	1810	tags=70%, list=29%, signal=50%	10370/2309/604/4802/1387/2033/2308
REACTOME_TCR_SIGNALING	REACTOME_TCR_SIGNALING	86	0.217537	1.02185	0.403846	1	0.972383	1450	tags=29%, list=23%, signal=23%	3127/6233/50852/5701/7322/1147/26191/7321/8945/8767/23118/5795/7311/5788/915/5708/10892/7334/5719/23198/5689/5685/5062/920/917
REACTOME_PROTEIN_LOCALIZATION	REACTOME_PROTEIN_LOCALIZATION	70	-0.276318	-1.02152	0.454433	1	0.972383	1661	tags=40%, list=27%, signal=30%	7917/118424/3329/23417/293/50/7323/56993/9804/79145/23203/100287932/6844/3295/90639/4580/25813/10165/54927/6449/27235/8266/4714/7416/56942/29928/10440/10651
WP_MITOCHONDRIAL_GENE_EXPRESSION	WP_MITOCHONDRIAL_GENE_EXPRESSION	13	-0.401438	-1.02119	0.472012	1	0.972383	854	tags=38%, list=14%, signal=33%	2553/3054/50804/133522/23082
WNT_SIGNALING	WNT_SIGNALING	35	-0.31491	-1.02081	0.43984	1	0.972383	1700	tags=31%, list=27%, signal=23%	6932/1453/896/2033/59343/4609/7976/894/8312/607/3725
BIOCARTA_G2_PATHWAY	BIOCARTA_G2_PATHWAY	10	-0.425424	-1.02054	0.471125	1	0.972383	1410	tags=40%, list=23%, signal=31%	2033/7157/994/997
REACTOME_INTERLEUKIN_37_SIGNALING	REACTOME_INTERLEUKIN_37_SIGNALING	15	-0.388265	-1.02043	0.473134	1	0.972383	1554	tags=47%, list=25%, signal=35%	4088/5771/10068/59307/5777/8809/29110
WP_NETWORK_MAP_OF_SARSCOV2_SIGNALING_PATHWAY	WP_NETWORK_MAP_OF_SARSCOV2_SIGNALING_PATHWAY	92	-0.26458	-1.01895	0.453693	1	0.972383	1343	tags=27%, list=22%, signal=22%	11345/23586/8517/7535/57521/55823/1974/8408/5777/23367/3654/7226/29110/919/7186/1051/4090/3661/57617/4791/1509/2353/3726/1978/3725
BIOCARTA_PDGF_PATHWAY	BIOCARTA_PDGF_PATHWAY	21	-0.354389	-1.01857	0.44539	1	0.972383	178	tags=19%, list=3%, signal=19%	5579/5335/2353/3725
BIOCARTA_FAS_PATHWAY	BIOCARTA_FAS_PATHWAY	23	0.298433	1.01831	0.380952	1	0.972383	671	tags=26%, list=11%, signal=23%	11124/843/836/355/5599/8767
REACTOME_DEGRADATION_OF_GLI1_BY_THE_PROTEASOME	REACTOME_DEGRADATION_OF_GLI1_BY_THE_PROTEASOME	37	0.259334	1.01791	0.378378	1	0.972383	1407	tags=32%, list=23%, signal=25%	6233/5701/9978/8945/5567/83737/7311/5708/5719/23198/5689/5685
REACTOME_TRANSPORT_OF_MATURE_TRANSCRIPT_TO_CYTOPLASM	REACTOME_TRANSPORT_OF_MATURE_TRANSCRIPT_TO_CYTOPLASM	64	0.229122	1.01743	0.408163	1	0.972383	1241	tags=28%, list=20%, signal=23%	51692/11097/55746/9631/2733/4686/9295/84248/9984/23279/9972/1977/79023/9775/6428/8480/8563/4927
PID_REG_GR_PATHWAY	PID_REG_GR_PATHWAY	39	-0.307848	-1.01722	0.445344	1	0.972383	1120	tags=23%, list=18%, signal=19%	7157/7251/6597/4772/6601/2353/2625/6688/3725
KEGG_SMALL_CELL_LUNG_CANCER	KEGG_SMALL_CELL_LUNG_CANCER	42	-0.301916	-1.01667	0.44723	1	0.972383	1225	tags=29%, list=20%, signal=23%	208/5293/4790/8517/7157/4609/2272/4149/23533/7186/10401/4792
REACTOME_CELL_CYCLE	REACTOME_CELL_CYCLE	333	-0.230045	-1.01582	0.442842	1	0.972383	1723	tags=29%, list=28%, signal=22%	4683/7013/4926/10735/3326/5437/1453/7486/8243/7014/5691/8924/6117/22995/5981/6396/5426/5932/27183/896/54107/4176/546/22897/2033/25/165918/10376/10844/80254/8467/26277/5430/5579/25946/23592/7157/5905/5710/23133/23141/1616/994/9126/57122/23383/4609/81929/23636/9025/81565/9814/25936/4149/80169/10524/5108/1104/10213/5116/84131/54386/894/91750/29882/11116/2801/79866/54820/55755/51720/3020/8556/641/918…
REACTOME_GLUCOSE_METABOLISM	REACTOME_GLUCOSE_METABOLISM	52	0.239154	1.0156	0.388646	1	0.972383	1518	tags=33%, list=24%, signal=25%	11097/55746/9631/7167/5567/23279/9972/83440/2023/79023/8480/4927/4190/23511/4928/2597/5515
BIOCARTA_UCALPAIN_PATHWAY	BIOCARTA_UCALPAIN_PATHWAY	10	0.366946	1.01555	0.427326	1	0.972383	3940	tags=100%, list=63%, signal=37%	3690/826/7094/3688/5879/6709/823/87/387/7430
WP_MICROTUBULE_CYTOSKELETON_REGULATION	WP_MICROTUBULE_CYTOSKELETON_REGULATION	26	0.279487	1.01489	0.415441	1	0.972383	1927	tags=42%, list=31%, signal=29%	2776/998/57551/7074/6249/2932/1729/90102/814/6774/5290
KEGG_BASAL_TRANSCRIPTION_FACTORS	KEGG_BASAL_TRANSCRIPTION_FACTORS	15	-0.386109	-1.01476	0.48209	1	0.972383	1038	tags=27%, list=17%, signal=22%	2963/27097/2960/2961
PID_IL8_CXCR1_PATHWAY	PID_IL8_CXCR1_PATHWAY	21	-0.353003	-1.01459	0.451064	1	0.972383	1743	tags=33%, list=28%, signal=24%	409/156/23236/5337/5579/5330/2769
WP_PROSTAGLANDIN_SYNTHESIS_AND_REGULATION	WP_PROSTAGLANDIN_SYNTHESIS_AND_REGULATION	14	-0.39431	-1.01264	0.489458	1	0.972383	523	tags=21%, list=8%, signal=20%	133522/3248/5729
WP_NOTCH_SIGNALING	WP_NOTCH_SIGNALING	21	0.296848	1.01218	0.390572	1	0.972383	259	tags=14%, list=4%, signal=14%	8850/3065/55534
WP_HIPPOYAP_SIGNALING_PATHWAY	WP_HIPPOYAP_SIGNALING_PATHWAY	13	-0.397754	-1.01182	0.479576	1	0.972383	1423	tags=69%, list=23%, signal=53%	11184/11186/23043/55249/10397/5871/9448/4771/50488
WP_PHOSPHODIESTERASES_IN_NEURONAL_FUNCTION	WP_PHOSPHODIESTERASES_IN_NEURONAL_FUNCTION	10	0.365431	1.01136	0.436047	1	0.972383	2002	tags=60%, list=32%, signal=41%	5151/5142/8654/5140/5144/1385
REACTOME_ANTIGEN_PROCESSING_UBIQUITINATION_PROTEASOME_DEGRADATION	REACTOME_ANTIGEN_PROCESSING_UBIQUITINATION_PROTEASOME_DEGRADATION	185	0.193042	1.01075	0.450549	1	0.972383	804	tags=17%, list=13%, signal=15%	26234/6233/4734/51444/51434/5701/7322/9520/22954/9039/29945/9978/26263/25898/26268/55008/154214/8065/51132/4591/7321/26224/8945/51433/7324/10533/6921/197131/23304/25847/83737
WP_LUNG_FIBROSIS	WP_LUNG_FIBROSIS	14	0.322495	1.01051	0.45858	1	0.972383	302	tags=21%, list=5%, signal=20%	729230/5073/6498
WP_NONGENOMIC_ACTIONS_OF_125_DIHYDROXYVITAMIN_D3	WP_NONGENOMIC_ACTIONS_OF_125_DIHYDROXYVITAMIN_D3	41	0.248034	1.00976	0.42	1	0.972383	565	tags=20%, list=9%, signal=18%	51311/4893/7097/10964/7099/1432/4939/5599
REACTOME_REGULATED_NECROSIS	REACTOME_REGULATED_NECROSIS	39	0.251789	1.0091	0.43295	1	0.972383	608	tags=18%, list=10%, signal=16%	6386/6233/834/8743/836/355/197259
REACTOME_SIGNALING_BY_ALK	REACTOME_SIGNALING_BY_ALK	16	-0.376639	-1.00863	0.481805	1	0.972383	1776	tags=44%, list=29%, signal=31%	25942/2033/5335/4609/5777/8841/639
PID_AVB3_INTEGRIN_PATHWAY	PID_AVB3_INTEGRIN_PATHWAY	28	0.272501	1.00824	0.423358	1	0.972383	1927	tags=43%, list=31%, signal=30%	50848/3690/7048/5594/3611/6198/5286/7414/3480/7094/3320/5290
REACTOME_NOTCH4_INTRACELLULAR_DOMAIN_REGULATES_TRANSCRIPTION	REACTOME_NOTCH4_INTRACELLULAR_DOMAIN_REGULATES_TRANSCRIPTION	10	0.36415	1.00781	0.444767	1	0.972383	259	tags=20%, list=4%, signal=19%	8850/55534
WP_HOSTPATHOGEN_INTERACTION_OF_HUMAN_CORONAVIRUSES_AUTOPHAGY	WP_HOSTPATHOGEN_INTERACTION_OF_HUMAN_CORONAVIRUSES_AUTOPHAGY	16	0.31324	1.00688	0.422222	1	0.972383	1688	tags=50%, list=27%, signal=37%	53349/9140/10533/30849/9706/64422/8678/9821
REACTOME_TRANSCRIPTIONAL_ACTIVITY_OF_SMAD2_SMAD3_SMAD4_HETEROTRIMER	REACTOME_TRANSCRIPTIONAL_ACTIVITY_OF_SMAD2_SMAD3_SMAD4_HETEROTRIMER	37	0.256494	1.00676	0.397683	1	0.972383	915	tags=27%, list=15%, signal=23%	6233/892/3065/6498/5494/7321/4089/5594/8239/7311
REACTOME_INTERLEUKIN_17_SIGNALING	REACTOME_INTERLEUKIN_17_SIGNALING	52	0.236649	1.00497	0.414847	1	0.972383	1152	tags=31%, list=19%, signal=25%	6233/1147/1432/5608/8945/5599/8767/5594/23118/7311/1386/1845/7334/6197/5601/1848
REACTOME_RHO_GTPASES_ACTIVATE_PAKS	REACTOME_RHO_GTPASES_ACTIVATE_PAKS	14	0.32053	1.00435	0.45858	1	0.972383	1412	tags=36%, list=23%, signal=28%	103910/998/4637/5500/5062
WP_WNT_SIGNALING_PATHWAY	WP_WNT_SIGNALING_PATHWAY	33	-0.315075	-1.00413	0.463115	1	0.972383	1743	tags=33%, list=28%, signal=24%	409/1453/6259/1857/5579/4609/8312/6929/7249/6934/607
REACTOME_FACTORS_INVOLVED_IN_MEGAKARYOCYTE_DEVELOPMENT_AND_PLATELET_PRODUCTION	REACTOME_FACTORS_INVOLVED_IN_MEGAKARYOCYTE_DEVELOPMENT_AND_PLATELET_PRODUCTION	68	-0.272335	-1.0041	0.462103	1	0.972383	1848	tags=40%, list=30%, signal=28%	3705/3835/25942/64780/10749/10019/832/29127/25/10376/11127/7157/23046/10938/51317/55604/23303/5576/3831/25970/50808/55605/3020/161882/2625/64837/1795
REACTOME_RHO_GTPASES_ACTIVATE_PKNS	REACTOME_RHO_GTPASES_ACTIVATE_PKNS	31	-0.319446	-1.00398	0.464632	1	0.972383	496	tags=13%, list=8%, signal=12%	3020/388/8367/8370
BIOCARTA_41BB_PATHWAY	BIOCARTA_41BB_PATHWAY	12	-0.398789	-1.00376	0.478645	1	0.972383	612	tags=25%, list=10%, signal=23%	7186/4792/3725
REACTOME_SYNTHESIS_OF_SUBSTRATES_IN_N_GLYCAN_BIOSYTHESIS	REACTOME_SYNTHESIS_OF_SUBSTRATES_IN_N_GLYCAN_BIOSYTHESIS	25	-0.334169	-1.00336	0.470833	1	0.972383	1443	tags=36%, list=23%, signal=28%	5373/197258/29926/6482/64841/51005/55907/4351/22845
WP_LEUKOCYTEINTRINSIC_HIPPO_PATHWAY_FUNCTIONS	WP_LEUKOCYTEINTRINSIC_HIPPO_PATHWAY_FUNCTIONS	18	0.300575	1.00272	0.440514	1	0.972383	477	tags=22%, list=8%, signal=21%	23012/55233/1432/81671
WP_ENDOCHONDRAL_OSSIFICATION	WP_ENDOCHONDRAL_OSSIFICATION	20	-0.352652	-1.00263	0.459803	1	0.972383	1559	tags=35%, list=25%, signal=26%	7067/864/5727/11127/2260/7040/3157
WP_ENDOCHONDRAL_OSSIFICATION_WITH_SKELETAL_DYSPLASIAS	WP_ENDOCHONDRAL_OSSIFICATION_WITH_SKELETAL_DYSPLASIAS	20	-0.352652	-1.00263	0.459803	1	0.972383	1559	tags=35%, list=25%, signal=26%	7067/864/5727/11127/2260/7040/3157
REACTOME_CALNEXIN_CALRETICULIN_CYCLE	REACTOME_CALNEXIN_CALRETICULIN_CYCLE	19	0.300953	1.00188	0.454849	1	0.972383	1109	tags=37%, list=18%, signal=30%	6233/7844/80267/7311/11236/267/56886
REACTOME_O_LINKED_GLYCOSYLATION	REACTOME_O_LINKED_GLYCOSYLATION	21	0.292882	0.998658	0.410774	1	0.972383	266	tags=19%, list=4%, signal=18%	2650/51301/2589/148789
REACTOME_CD28_DEPENDENT_VAV1_PATHWAY	REACTOME_CD28_DEPENDENT_VAV1_PATHWAY	10	0.360747	0.998397	0.459302	1	0.972383	607	tags=20%, list=10%, signal=18%	942/998
REACTOME_SIRT1_NEGATIVELY_REGULATES_RRNA_EXPRESSION	REACTOME_SIRT1_NEGATIVELY_REGULATES_RRNA_EXPRESSION	15	-0.379858	-0.998331	0.5	1	0.972383	1995	tags=60%, list=32%, signal=41%	8364/8347/23378/9013/79101/9014/3020/8367/8370
REACTOME_AUTOPHAGY	REACTOME_AUTOPHAGY	84	0.214202	0.998203	0.469136	1	0.972383	1177	tags=27%, list=19%, signal=23%	3043/6233/81631/9140/6009/137492/1781/55669/81027/8655/10533/153129/3920/30849/7431/7277/7311/4077/9927/51652/7334/1915/1459
WP_MIRNA_REGULATION_OF_DNA_DAMAGE_RESPONSE	WP_MIRNA_REGULATION_OF_DNA_DAMAGE_RESPONSE	33	-0.312781	-0.99682	0.471311	1	0.972383	1723	tags=42%, list=28%, signal=31%	4683/8795/8243/27244/5981/896/4176/25/11011/7157/4609/5371/894/55367
REACTOME_TRANSCRIPTIONAL_REGULATION_BY_E2F6	REACTOME_TRANSCRIPTIONAL_REGULATION_BY_E2F6	22	0.290398	0.996466	0.413194	1	0.972383	1424	tags=41%, list=23%, signal=32%	23429/8726/317/23269/6241/80314/10138/5928/8409
REACTOME_NEGATIVE_REGULATION_OF_FLT3	REACTOME_NEGATIVE_REGULATION_OF_FLT3	10	0.359961	0.996221	0.459302	1	0.972383	915	tags=30%, list=15%, signal=26%	6233/5795/7311
PID_S1P_S1P2_PATHWAY	PID_S1P_S1P2_PATHWAY	14	-0.387789	-0.995888	0.510542	1	0.972383	424	tags=21%, list=7%, signal=20%	2769/2353/3725
REACTOME_N_GLYCAN_ANTENNAE_ELONGATION_IN_THE_MEDIAL_TRANS_GOLGI	REACTOME_N_GLYCAN_ANTENNAE_ELONGATION_IN_THE_MEDIAL_TRANS_GOLGI	10	0.359569	0.995137	0.459302	1	0.972383	1171	tags=40%, list=19%, signal=33%	2530/11320/4124/11282
REACTOME_DISEASES_OF_CARBOHYDRATE_METABOLISM	REACTOME_DISEASES_OF_CARBOHYDRATE_METABOLISM	16	0.309182	0.993831	0.438095	1	0.972383	293	tags=19%, list=5%, signal=18%	6233/2720/2799
REACTOME_TRANS_GOLGI_NETWORK_VESICLE_BUDDING	REACTOME_TRANS_GOLGI_NETWORK_VESICLE_BUDDING	48	0.238693	0.993362	0.427948	1	0.972383	1039	tags=23%, list=17%, signal=19%	26258/23431/6845/2799/8301/10717/1362/27131/7037/1213/6272
REACTOME_HATS_ACETYLATE_HISTONES	REACTOME_HATS_ACETYLATE_HISTONES	66	-0.271659	-0.993275	0.485785	1	0.972383	954	tags=38%, list=15%, signal=32%	284058/79595/10933/10445/56943/8364/8347/55929/23338/1387/57634/2033/9643/27097/26009/11091/7862/3054/10524/112869/54556/23774/8367/8607/8370
WP_PURINERGIC_SIGNALING	WP_PURINERGIC_SIGNALING	10	0.358645	0.992579	0.462209	1	0.972383	599	tags=30%, list=10%, signal=27%	10161/53829/2773
REACTOME_SEMAPHORIN_INTERACTIONS	REACTOME_SEMAPHORIN_INTERACTIONS	35	-0.305587	-0.990591	0.481283	1	0.972383	1909	tags=40%, list=31%, signal=28%	9475/9826/9855/2534/3326/4627/3984/7305/2064/3985/55558/8829/388/23396
PID_IL5_PATHWAY	PID_IL5_PATHWAY	12	0.336397	0.990358	0.470588	1	0.972383	22	tags=8%, list=0%, signal=8%	6386
REACTOME_E3_UBIQUITIN_LIGASES_UBIQUITINATE_TARGET_PROTEINS	REACTOME_E3_UBIQUITIN_LIGASES_UBIQUITINATE_TARGET_PROTEINS	39	0.246792	0.989075	0.490421	1	0.972383	727	tags=21%, list=12%, signal=18%	6233/5828/7322/9646/7321/7324/3105/56852
WP_OVARIAN_INFERTILITY	WP_OVARIAN_INFERTILITY	11	-0.401335	-0.989014	0.498516	1	0.972383	1554	tags=45%, list=25%, signal=34%	23224/4088/7421/894/1051
REACTOME_BIOSYNTHESIS_OF_THE_N_GLYCAN_PRECURSOR_DOLICHOL_LIPID_LINKED_OLIGOSACCHARIDE_LLO_AND_TRANSFER_TO_A_NASCENT_PROTEIN	REACTOME_BIOSYNTHESIS_OF_THE_N_GLYCAN_PRECURSOR_DOLICHOL_LIPID_LINKED_OLIGOSACCHARIDE_LLO_AND_TRANSFER_TO_A_NASCENT_PROTEIN	30	-0.315419	-0.988848	0.497937	1	0.972383	1443	tags=33%, list=23%, signal=26%	5373/197258/29926/6482/64841/51005/79053/55907/4351/22845
WP_TCELL_RECEPTOR_TCR_SIGNALING_PATHWAY	WP_TCELL_RECEPTOR_TCR_SIGNALING_PATHWAY	71	-0.266821	-0.988765	0.495716	1	0.972383	1915	tags=32%, list=31%, signal=23%	3702/2534/84433/9402/4790/10019/940/28988/9846/3662/8517/9051/7535/5335/8915/919/4772/9020/7040/2353/2625/4792/3725
REACTOME_SNRNP_ASSEMBLY	REACTOME_SNRNP_ASSEMBLY	36	0.255037	0.988096	0.465385	1	0.972383	1317	tags=35%, list=21%, signal=28%	6606/11097/55746/9631/4686/23279/9972/6633/79023/1207/8480/4927/23511
WP_PHOTODYNAMIC_THERAPYINDUCED_AP1_SURVIVAL_SIGNALING	WP_PHOTODYNAMIC_THERAPYINDUCED_AP1_SURVIVAL_SIGNALING	27	-0.322682	-0.986568	0.491758	1	0.972383	178	tags=22%, list=3%, signal=22%	5606/7157/7186/2353/3726/3725
WP_FOLLICLE_STIMULATING_HORMONE_FSH_SIGNALING_PATHWAY	WP_FOLLICLE_STIMULATING_HORMONE_FSH_SIGNALING_PATHWAY	16	-0.368262	-0.986199	0.509461	1	0.972383	554	tags=19%, list=9%, signal=17%	2308/7249/1978
PID_E2F_PATHWAY	PID_E2F_PATHWAY	35	0.256401	0.985829	0.484252	1	0.972383	1709	tags=40%, list=27%, signal=29%	8850/23411/23429/3065/5934/317/6241/5928/5933/8409/1874/1871/472/7528
REACTOME_OXIDATIVE_STRESS_INDUCED_SENESCENCE	REACTOME_OXIDATIVE_STRESS_INDUCED_SENESCENCE	54	-0.279305	-0.985727	0.507006	1	0.972383	1255	tags=24%, list=20%, signal=19%	7867/5606/7157/1911/9448/23135/3020/57690/8367/50488/2353/3725/8370
PID_SHP2_PATHWAY	PID_SHP2_PATHWAY	28	0.266328	0.985402	0.448905	1	0.972383	1927	tags=36%, list=31%, signal=25%	4893/2773/3572/6654/3845/3459/3716/3480/5894/5290
REACTOME_RUNX1_REGULATES_TRANSCRIPTION_OF_GENES_INVOLVED_IN_DIFFERENTIATION_OF_HSCS	REACTOME_RUNX1_REGULATES_TRANSCRIPTION_OF_GENES_INVOLVED_IN_DIFFERENTIATION_OF_HSCS	53	-0.280657	-0.985161	0.501935	1	0.972383	506	tags=13%, list=8%, signal=12%	6929/3020/5711/8367/2625/6688/8370
BIOCARTA_BCR_PATHWAY	BIOCARTA_BCR_PATHWAY	26	-0.324205	-0.985156	0.482192	1	0.972383	1314	tags=23%, list=21%, signal=18%	808/5579/5335/4772/2353/3725
PID_RAC1_PATHWAY	PID_RAC1_PATHWAY	42	0.24175	0.985036	0.487705	1	0.972383	1412	tags=36%, list=23%, signal=28%	10092/10094/10093/1432/5608/5599/10006/394/1386/1536/5601/8394/8826/4214/5062
REACTOME_SIGNALING_BY_TGFB_FAMILY_MEMBERS	REACTOME_SIGNALING_BY_TGFB_FAMILY_MEMBERS	64	0.221781	0.984827	0.494898	1	0.972383	994	tags=27%, list=16%, signal=23%	6233/892/92/3065/50848/6498/5494/9958/7321/659/7048/4089/5594/8239/7311/7514/7046
PID_S1P_S1P1_PATHWAY	PID_S1P_S1P1_PATHWAY	11	0.345294	0.984554	0.469512	1	0.972383	795	tags=27%, list=13%, signal=24%	3690/2773/5594
PID_SMAD2_3PATHWAY	PID_SMAD2_3PATHWAY	12	0.334059	0.983473	0.479876	1	0.972383	795	tags=33%, list=13%, signal=29%	5494/4089/9972/5594
REACTOME_METABOLISM_OF_WATER_SOLUBLE_VITAMINS_AND_COFACTORS	REACTOME_METABOLISM_OF_WATER_SOLUBLE_VITAMINS_AND_COFACTORS	45	-0.288899	-0.983284	0.5	1	0.972383	2436	tags=47%, list=39%, signal=29%	4594/133686/10797/2194/79717/6472/952/80025/5096/4552/65220/6515/4548/54981/6513/64087/5095/84875/2356/32/60490
WP_NEPHROTIC_SYNDROME	WP_NEPHROTIC_SYNDROME	17	-0.363646	-0.982684	0.520408	1	0.972383	1597	tags=35%, list=26%, signal=26%	4627/10269/5373/4643/27235/57107
REACTOME_OVARIAN_TUMOR_DOMAIN_PROTEASES	REACTOME_OVARIAN_TUMOR_DOMAIN_PROTEASES	29	-0.31565	-0.981413	0.50551	1	0.972383	1816	tags=41%, list=29%, signal=29%	10318/7415/10392/89122/54764/23586/8517/7157/56957/7128/8737/55593
REACTOME_G_ALPHA_12_13_SIGNALLING_EVENTS	REACTOME_G_ALPHA_12_13_SIGNALLING_EVENTS	39	-0.296982	-0.981311	0.496626	1	0.972383	2559	tags=54%, list=41%, signal=32%	10451/695/6093/387/89846/2768/221472/64857/9475/8874/23229/9826/10681/7204/84033/6453/23370/9181/9138/7410/388
REACTOME_MTOR_SIGNALLING	REACTOME_MTOR_SIGNALLING	26	-0.322892	-0.981165	0.490411	1	0.972383	1355	tags=27%, list=22%, signal=21%	1981/55004/57521/51422/7249/1978/81617
WP_ERBB_SIGNALING_PATHWAY	WP_ERBB_SIGNALING_PATHWAY	50	-0.282472	-0.980078	0.501946	1	0.972383	1212	tags=20%, list=19%, signal=16%	5579/369/7157/2064/5335/4609/2308/8440/1978/3725
REACTOME_NR1H2_AND_NR1H3_MEDIATED_SIGNALING	REACTOME_NR1H2_AND_NR1H3_MEDIATED_SIGNALING	26	-0.322508	-0.979998	0.490411	1	0.972383	668	tags=50%, list=11%, signal=45%	29116/27161/6907/27327/192669/2194/23112/4343/2033/8841/57690/9612/80820
KEGG_MTOR_SIGNALING_PATHWAY	KEGG_MTOR_SIGNALING_PATHWAY	33	-0.307223	-0.979108	0.493169	1	0.972383	1110	tags=21%, list=18%, signal=18%	57521/6196/8408/23533/7249/1978/81617
BIOCARTA_NDKDYNAMIN_PATHWAY	BIOCARTA_NDKDYNAMIN_PATHWAY	13	0.318594	0.97904	0.486804	1	0.972383	855	tags=23%, list=14%, signal=20%	8301/5532/5533
REACTOME_UPTAKE_AND_ACTIONS_OF_BACTERIAL_TOXINS	REACTOME_UPTAKE_AND_ACTIONS_OF_BACTERIAL_TOXINS	14	-0.380762	-0.977841	0.536145	1	0.972383	1692	tags=36%, list=27%, signal=26%	3326/5606/7296/6844/5045
WP_22Q112_COPY_NUMBER_VARIATION_SYNDROME	WP_22Q112_COPY_NUMBER_VARIATION_SYNDROME	40	-0.295138	-0.977824	0.502019	1	0.972383	1496	tags=32%, list=24%, signal=25%	79680/54487/284361/5430/51586/7157/5905/84861/9993/1104/2260/8841/8131
REACTOME_G0_AND_EARLY_G1	REACTOME_G0_AND_EARLY_G1	13	0.318079	0.97746	0.489736	1	0.972383	1601	tags=54%, list=26%, signal=40%	3065/132660/5934/5928/5933/5111/1874
PID_TCR_JNK_PATHWAY	PID_TCR_JNK_PATHWAY	12	-0.38829	-0.977339	0.515464	1	0.972383	2019	tags=42%, list=32%, signal=28%	3937/9402/28988/5579/3725
REACTOME_COLLAGEN_FORMATION	REACTOME_COLLAGEN_FORMATION	11	0.342618	0.976923	0.47561	1	0.972383	1861	tags=55%, list=30%, signal=38%	1520/1310/5033/3655/64175/79709
PID_RANBP2_PATHWAY	PID_RANBP2_PATHWAY	11	-0.396418	-0.976897	0.507418	1	0.972383	230	tags=27%, list=4%, signal=26%	5905/7329/7341
KEGG_TIGHT_JUNCTION	KEGG_TIGHT_JUNCTION	54	0.228922	0.976744	0.456221	1	0.972383	1713	tags=37%, list=28%, signal=27%	103910/5584/4893/10627/50848/2773/998/5520/9218/55844/1459/60412/5581/51776/5580/3845/5515/22800/1495/1499
BIOCARTA_TFF_PATHWAY	BIOCARTA_TFF_PATHWAY	12	0.33168	0.97647	0.489164	1	0.972383	1927	tags=50%, list=31%, signal=35%	317/5594/5294/6654/1499/5290
PID_ALPHA_SYNUCLEIN_PATHWAY	PID_ALPHA_SYNUCLEIN_PATHWAY	19	-0.347769	-0.975959	0.496444	1	0.972383	1016	tags=37%, list=16%, signal=31%	2534/5337/10273/5330/7332/2869/11315
KEGG_RNA_DEGRADATION	KEGG_RNA_DEGRADATION	39	0.243436	0.975627	0.528736	1	0.972383	1326	tags=33%, list=21%, signal=26%	25904/5073/84186/5393/1656/22894/22803/64895/29883/2023/57472/55802/51013
REACTOME_CDC42_GTPASE_CYCLE	REACTOME_CDC42_GTPASE_CYCLE	91	-0.253417	-0.97505	0.531765	1	0.972383	2310	tags=44%, list=37%, signal=28%	89846/116985/221472/57480/64857/10652/55114/124997/613/28964/4650/8874/57584/26030/23229/23513/9826/23268/8773/4296/7204/91010/4983/5337/23048/29127/57514/23526/79658/55004/6453/257106/752/393/147179/64333/7410/201176/9644/51291
REACTOME_TAK1_ACTIVATES_NFKB_BY_PHOSPHORYLATION_AND_ACTIVATION_OF_IKKS_COMPLEX	REACTOME_TAK1_ACTIVATES_NFKB_BY_PHOSPHORYLATION_AND_ACTIVATION_OF_IKKS_COMPLEX	26	-0.320834	-0.974911	0.49589	1	0.972383	1225	tags=38%, list=20%, signal=31%	4790/10392/8517/3146/3654/10454/4791/3656/28512/4792
KEGG_HOMOLOGOUS_RECOMBINATION	KEGG_HOMOLOGOUS_RECOMBINATION	10	-0.406248	-0.974534	0.513678	1	0.972383	1826	tags=60%, list=29%, signal=42%	7979/4683/6117/6742/641/80198
WP_TARGET_OF_RAPAMYCIN_TOR_SIGNALING	WP_TARGET_OF_RAPAMYCIN_TOR_SIGNALING	23	-0.329354	-0.973702	0.506173	1	0.972383	1110	tags=22%, list=18%, signal=18%	57521/8408/51422/7249/1978
KEGG_CELL_ADHESION_MOLECULES_CAMS	KEGG_CELL_ADHESION_MOLECULES_CAMS	43	0.237605	0.973505	0.526749	1	0.972383	1536	tags=37%, list=25%, signal=28%	3127/925/50848/942/1462/3105/5175/10666/5788/914/3385/3655/5817/920/959/3676
WP_MFAP5_EFFECT_ON_PERMEABILITY_AND_MOTILITY_OF_ENDOTHELIAL_CELLS_VIA_CYTOSKELETON_REARRANGEMENT	WP_MFAP5_EFFECT_ON_PERMEABILITY_AND_MOTILITY_OF_ENDOTHELIAL_CELLS_VIA_CYTOSKELETON_REARRANGEMENT	12	-0.386335	-0.972419	0.521355	1	0.972383	1018	tags=25%, list=16%, signal=21%	5335/5829/3725
REACTOME_SIGNALING_BY_TYPE_1_INSULIN_LIKE_GROWTH_FACTOR_1_RECEPTOR_IGF1R	REACTOME_SIGNALING_BY_TYPE_1_INSULIN_LIKE_GROWTH_FACTOR_1_RECEPTOR_IGF1R	18	0.291365	0.971992	0.504823	1	0.972383	1927	tags=50%, list=31%, signal=35%	4893/117145/30849/6654/3845/5291/5140/3480/5290
REACTOME_RNA_POLYMERASE_I_TRANSCRIPTION_TERMINATION	REACTOME_RNA_POLYMERASE_I_TRANSCRIPTION_TERMINATION	16	-0.362765	-0.971478	0.522562	1	0.972383	2195	tags=56%, list=35%, signal=36%	7270/2966/5437/9013/79101/9014/64425/30834/9533
REACTOME_TRANSCRIPTION_OF_E2F_TARGETS_UNDER_NEGATIVE_CONTROL_BY_DREAM_COMPLEX	REACTOME_TRANSCRIPTION_OF_E2F_TARGETS_UNDER_NEGATIVE_CONTROL_BY_DREAM_COMPLEX	12	0.329848	0.971075	0.49226	1	0.972383	1601	tags=58%, list=26%, signal=43%	3065/132660/5934/5928/5933/5111/1874
BIOCARTA_CTL_PATHWAY	BIOCARTA_CTL_PATHWAY	11	0.340179	0.96997	0.487805	1	0.972383	960	tags=36%, list=15%, signal=31%	355/3105/567/915
WP_ESTROGEN_SIGNALING_PATHWAY	WP_ESTROGEN_SIGNALING_PATHWAY	18	-0.351089	-0.969402	0.510854	1	0.972383	178	tags=11%, list=3%, signal=11%	2353/3725
REACTOME_RESOLUTION_OF_D_LOOP_STRUCTURES	REACTOME_RESOLUTION_OF_D_LOOP_STRUCTURES	13	-0.381005	-0.969217	0.524962	1	0.972383	1723	tags=54%, list=28%, signal=39%	4683/7486/5932/10524/84464/641/80198
KEGG_GLYCOLYSIS_GLUCONEOGENESIS	KEGG_GLYCOLYSIS_GLUCONEOGENESIS	23	-0.327791	-0.969082	0.513032	1	0.972383	904	tags=22%, list=15%, signal=19%	5160/5211/223/1737/221
KEGG_P53_SIGNALING_PATHWAY	KEGG_P53_SIGNALING_PATHWAY	29	0.258958	0.967495	0.518116	1	0.972383	978	tags=31%, list=16%, signal=26%	900/25898/143686/836/355/317/545/901/6241
REACTOME_RUNX2_REGULATES_BONE_DEVELOPMENT	REACTOME_RUNX2_REGULATES_BONE_DEVELOPMENT	12	-0.38421	-0.96707	0.527246	1	0.972383	2179	tags=58%, list=35%, signal=38%	9759/865/4086/25/10013/8841/10432
WP_NRF2_PATHWAY	WP_NRF2_PATHWAY	33	0.251249	0.966796	0.503704	1	0.972383	746	tags=21%, list=12%, signal=19%	57181/9588/2729/7048/6526/55334/5052
WP_EUKARYOTIC_TRANSCRIPTION_INITIATION	WP_EUKARYOTIC_TRANSCRIPTION_INITIATION	21	-0.335951	-0.96558	0.512057	1	0.972383	1236	tags=33%, list=20%, signal=27%	5430/64425/2963/55718/171568/2960/2961
REACTOME_TRANSCRIPTIONAL_REGULATION_BY_MECP2	REACTOME_TRANSCRIPTIONAL_REGULATION_BY_MECP2	35	-0.297871	-0.965577	0.509358	1	0.972383	1879	tags=54%, list=30%, signal=38%	3064/27161/818/6907/27327/192669/2289/23112/4343/25942/6515/4851/54487/4204/28996/3654/8841/57690/9612
REACTOME_REGULATION_OF_TP53_EXPRESSION_AND_DEGRADATION	REACTOME_REGULATION_OF_TP53_EXPRESSION_AND_DEGRADATION	27	0.263243	0.964339	0.49635	1	0.972383	1644	tags=37%, list=26%, signal=27%	900/6233/253260/7311/4193/4194/5515/51230/7874/472
WP_NEURAL_CREST_CELL_MIGRATION_DURING_DEVELOPMENT	WP_NEURAL_CREST_CELL_MIGRATION_DURING_DEVELOPMENT	19	-0.343457	-0.96386	0.512091	1	0.972383	178	tags=37%, list=3%, signal=36%	10000/208/5293/7204/23533/2353/3725
REACTOME_MOLECULES_ASSOCIATED_WITH_ELASTIC_FIBRES	REACTOME_MOLECULES_ASSOCIATED_WITH_ELASTIC_FIBRES	10	0.348119	0.963449	0.505814	1	0.972383	683	tags=30%, list=11%, signal=27%	2201/3690/4052
REACTOME_RHO_GTPASES_ACTIVATE_CIT	REACTOME_RHO_GTPASES_ACTIVATE_CIT	11	-0.390797	-0.963045	0.534125	1	0.972383	363	tags=18%, list=6%, signal=17%	388/11113
BIOCARTA_IGF1MTOR_PATHWAY	BIOCARTA_IGF1MTOR_PATHWAY	18	-0.348635	-0.962627	0.525326	1	0.972383	1188	tags=28%, list=19%, signal=23%	8894/1968/5164/8893/1978
REACTOME_MHC_CLASS_II_ANTIGEN_PRESENTATION	REACTOME_MHC_CLASS_II_ANTIGEN_PRESENTATION	64	0.216666	0.962114	0.545918	1	0.972383	736	tags=17%, list=12%, signal=15%	3127/51164/1781/81027/8655/829/10802/5476/1520/163/84516
WP_METHIONINE_DE_NOVO_AND_SALVAGE_PATHWAY	WP_METHIONINE_DE_NOVO_AND_SALVAGE_PATHWAY	10	-0.400394	-0.960491	0.530395	1	0.972383	1636	tags=40%, list=26%, signal=30%	4548/7295/4482/6611
REACTOME_RHOBTB2_GTPASE_CYCLE	REACTOME_RHOBTB2_GTPASE_CYCLE	20	-0.337784	-0.96036	0.528914	1	0.972383	700	tags=35%, list=11%, signal=31%	11329/27316/3326/29766/124540/7919/11140
REACTOME_CYTOCHROME_P450_ARRANGED_BY_SUBSTRATE_TYPE	REACTOME_CYTOCHROME_P450_ARRANGED_BY_SUBSTRATE_TYPE	10	-0.400177	-0.959971	0.530395	1	0.972383	1024	tags=20%, list=16%, signal=17%	285440/2230
BIOCARTA_NOS1_PATHWAY	BIOCARTA_NOS1_PATHWAY	12	0.326059	0.959922	0.520124	1	0.972383	923	tags=33%, list=15%, signal=28%	5567/5532/5533/5577
WP_KIT_RECEPTOR_SIGNALING_PATHWAY	WP_KIT_RECEPTOR_SIGNALING_PATHWAY	40	-0.289717	-0.959866	0.527591	1	0.972383	1520	tags=30%, list=24%, signal=23%	2534/2309/9846/2033/5579/4145/5335/5777/9306/1796/2353/3726
PID_IL12_STAT4_PATHWAY	PID_IL12_STAT4_PATHWAY	25	-0.319541	-0.959446	0.526389	1	0.972383	749	tags=20%, list=12%, signal=18%	8809/919/7040/2353/3725
BIOCARTA_INTEGRIN_PATHWAY	BIOCARTA_INTEGRIN_PATHWAY	25	-0.3195	-0.959321	0.526389	1	0.972383	245	tags=44%, list=4%, signal=42%	823/5604/87/6093/387/2889/613/1445/2534/7791/3725
WP_MIRNAS_INVOLVEMENT_IN_THE_IMMUNE_RESPONSE_IN_SEPSIS	WP_MIRNAS_INVOLVEMENT_IN_THE_IMMUNE_RESPONSE_IN_SEPSIS	23	0.281039	0.958962	0.487179	1	0.972383	565	tags=26%, list=9%, signal=24%	51311/1147/7099/1432/51135/5599
WP_FAMILIAL_PARTIAL_LIPODYSTROPHY_FPLD	WP_FAMILIAL_PARTIAL_LIPODYSTROPHY_FPLD	11	-0.388715	-0.957914	0.540059	1	0.972383	165	tags=45%, list=3%, signal=44%	208/10269/5465/2625/10365
REACTOME_SIGNALING_BY_TGF_BETA_RECEPTOR_COMPLEX	REACTOME_SIGNALING_BY_TGF_BETA_RECEPTOR_COMPLEX	57	0.222202	0.957862	0.526066	1	0.972383	994	tags=26%, list=16%, signal=22%	6233/892/3065/50848/6498/5494/9958/7321/7048/4089/5594/8239/7311/7514/7046
REACTOME_PROCESSING_OF_SMDT1	REACTOME_PROCESSING_OF_SMDT1	12	-0.38041	-0.957506	0.544919	1	0.972383	1999	tags=58%, list=32%, signal=40%	5245/90550/11331/23203/6687/10367/79568
WP_STING_PATHWAY_IN_KAWASAKILIKE_DISEASE_AND_COVID19	WP_STING_PATHWAY_IN_KAWASAKILIKE_DISEASE_AND_COVID19	13	-0.375712	-0.955752	0.543116	1	0.972383	2205	tags=54%, list=35%, signal=35%	79792/9641/4790/8517/29110/3661/4792
WP_REGULATORY_CIRCUITS_OF_THE_STAT3_SIGNALING_PATHWAY	WP_REGULATORY_CIRCUITS_OF_THE_STAT3_SIGNALING_PATHWAY	35	-0.294782	-0.955565	0.524064	1	0.972383	1254	tags=23%, list=20%, signal=18%	50615/5579/57521/7297/10401/1438/9021/3590
REACTOME_JNK_C_JUN_KINASES_PHOSPHORYLATION_AND_ACTIVATION_MEDIATED_BY_ACTIVATED_HUMAN_TAK1	REACTOME_JNK_C_JUN_KINASES_PHOSPHORYLATION_AND_ACTIVATION_MEDIATED_BY_ACTIVATED_HUMAN_TAK1	20	0.284734	0.954323	0.515358	1	0.972383	1146	tags=35%, list=18%, signal=29%	6233/5599/8767/23118/7311/7334/5601
REACTOME_REGULATION_OF_SIGNALING_BY_CBL	REACTOME_REGULATION_OF_SIGNALING_BY_CBL	17	0.291328	0.953324	0.522152	1	0.972383	2006	tags=41%, list=32%, signal=28%	6233/7311/4067/5291/7409/5290/7316
WP_DNA_IRDOUBLE_STRAND_BREAKS_AND_CELLULAR_RESPONSE_VIA_ATM	WP_DNA_IRDOUBLE_STRAND_BREAKS_AND_CELLULAR_RESPONSE_VIA_ATM	30	-0.303997	-0.95304	0.54608	1	0.972383	1723	tags=37%, list=28%, signal=27%	4683/8243/7014/25/7157/9126/9025/10524/3297/641/9656
REACTOME_METABOLISM_OF_CARBOHYDRATES	REACTOME_METABOLISM_OF_CARBOHYDRATES	123	0.188271	0.952615	0.610687	1	0.972383	1327	tags=27%, list=21%, signal=22%	11097/55746/6233/2720/50515/11261/2799/9631/7167/10855/5567/1462/55790/9653/5631/23279/5256/9972/4126/7311/7360/83440/2023/170384/79023/5836/8480/4927/5257/6888/4190/23511/51363
WP_IL3_SIGNALING_PATHWAY	WP_IL3_SIGNALING_PATHWAY	35	-0.293869	-0.952603	0.533422	1	0.972383	251	tags=9%, list=4%, signal=8%	7040/2353/3725
WP_PHYSIOLOGICAL_AND_PATHOLOGICAL_HYPERTROPHY_OF_THE_HEART	WP_PHYSIOLOGICAL_AND_PATHOLOGICAL_HYPERTROPHY_OF_THE_HEART	18	-0.344604	-0.951497	0.531114	1	0.972383	1212	tags=28%, list=19%, signal=22%	5579/5606/50804/2353/3725
REACTOME_ACTIVATION_OF_IRF3_IRF7_MEDIATED_BY_TBK1_IKK_EPSILON	REACTOME_ACTIVATION_OF_IRF3_IRF7_MEDIATED_BY_TBK1_IKK_EPSILON	12	0.32317	0.951415	0.535604	1	0.972383	338	tags=17%, list=5%, signal=16%	6233/7099
WP_VITAMIN_D_RECEPTOR_PATHWAY	WP_VITAMIN_D_RECEPTOR_PATHWAY	58	-0.265686	-0.95101	0.556818	1	0.972383	1533	tags=34%, list=25%, signal=26%	3663/976/240/3662/22906/7421/7128/23274/4609/5467/22997/3965/56262/639/2308/997/9314/55090/7040/3726
REACTOME_REGULATION_OF_INNATE_IMMUNE_RESPONSES_TO_CYTOSOLIC_DNA	REACTOME_REGULATION_OF_INNATE_IMMUNE_RESPONSES_TO_CYTOSOLIC_DNA	11	-0.385729	-0.950556	0.545994	1	0.972383	1134	tags=45%, list=18%, signal=37%	81844/29110/51428/81030/3661
WP_B_CELL_RECEPTOR_SIGNALING_PATHWAY	WP_B_CELL_RECEPTOR_SIGNALING_PATHWAY	77	-0.254199	-0.950535	0.568651	1	0.972383	1971	tags=32%, list=32%, signal=22%	4209/673/2534/84433/604/5880/4790/3059/9846/3662/8517/5579/5335/4609/5777/4149/8915/6452/7410/2308/25780/2113/23396/4792/3725
KEGG_NOD_LIKE_RECEPTOR_SIGNALING_PATHWAY	KEGG_NOD_LIKE_RECEPTOR_SIGNALING_PATHWAY	39	0.237129	0.950351	0.563218	1	0.972383	830	tags=23%, list=13%, signal=20%	834/1147/1432/10910/4671/5599/8767/5594/23118
REACTOME_SUMOYLATION_OF_CHROMATIN_ORGANIZATION_PROTEINS	REACTOME_SUMOYLATION_OF_CHROMATIN_ORGANIZATION_PROTEINS	46	-0.276977	-0.949467	0.545573	1	0.972383	1052	tags=22%, list=17%, signal=18%	57122/1911/81929/23636/1107/8367/7329/100101267/7341/8370
REACTOME_MITOCHONDRIAL_TRANSLATION	REACTOME_MITOCHONDRIAL_TRANSLATION	21	-0.330335	-0.949439	0.529078	1	0.972383	1436	tags=33%, list=23%, signal=26%	51253/64432/5018/64968/10573/54148/51023
REACTOME_MITOTIC_METAPHASE_AND_ANAPHASE	REACTOME_MITOTIC_METAPHASE_AND_ANAPHASE	122	0.187528	0.948503	0.614815	1	0.972383	1196	tags=25%, list=19%, signal=21%	55746/6233/51434/5701/9184/1781/29945/9631/81027/8655/7321/7443/51433/7324/23279/5520/6232/57551/7277/7311/7514/7444/23063/5708/5525/51652/79023/5719/7112/23198/6249
BIOCARTA_MEF2D_PATHWAY	BIOCARTA_MEF2D_PATHWAY	17	0.289766	0.948213	0.537975	1	0.972383	1157	tags=35%, list=19%, signal=29%	3065/824/5532/5533/3066/826
REACTOME_BIOLOGICAL_OXIDATIONS	REACTOME_BIOLOGICAL_OXIDATIONS	40	0.234069	0.948016	0.567568	1	0.972383	918	tags=22%, list=15%, signal=19%	27284/8459/5742/80777/4257/217/2729/405/7360
KEGG_SELENOAMINO_ACID_METABOLISM	KEGG_SELENOAMINO_ACID_METABOLISM	11	-0.384615	-0.947809	0.548961	1	0.972383	1726	tags=36%, list=28%, signal=26%	51409/22929/4141/55798
WP_NAD_BIOSYNTHETIC_PATHWAYS	WP_NAD_BIOSYNTHETIC_PATHWAYS	11	0.332003	0.946657	0.515244	1	0.972383	2026	tags=55%, list=33%, signal=37%	23411/80351/10135/143/23408/8658
WP_ENERGY_METABOLISM	WP_ENERGY_METABOLISM	34	0.244344	0.945916	0.574144	1	0.972383	1053	tags=26%, list=17%, signal=22%	5534/23411/3065/2551/1432/5532/5533/1386/4899
WP_VITAMIN_B12_METABOLISM	WP_VITAMIN_B12_METABOLISM	13	-0.371839	-0.9459	0.559758	1	0.972383	483	tags=69%, list=8%, signal=64%	4594/6352/6472/4552/4790/4548/3039/4791/6647
REACTOME_REGULATION_OF_MRNA_STABILITY_BY_PROTEINS_THAT_BIND_AU_RICH_ELEMENTS	REACTOME_REGULATION_OF_MRNA_STABILITY_BY_PROTEINS_THAT_BIND_AU_RICH_ELEMENTS	59	0.214273	0.945898	0.535885	1	0.972383	1478	tags=32%, list=24%, signal=25%	6233/5701/5073/5393/1432/22894/7311/7514/5708/5719/23198/55802/5689/51013/7534/3312/5685/8125/5580
WP_IL5_SIGNALING_PATHWAY	WP_IL5_SIGNALING_PATHWAY	30	-0.301357	-0.944761	0.559835	1	0.972383	178	tags=7%, list=3%, signal=7%	2353/3725
REACTOME_TRAF3_DEPENDENT_IRF_ACTIVATION_PATHWAY	REACTOME_TRAF3_DEPENDENT_IRF_ACTIVATION_PATHWAY	12	-0.374886	-0.943601	0.558174	1	0.972383	2380	tags=75%, list=38%, signal=46%	64135/57506/9641/1387/89122/2033/23586/29110/3661
REACTOME_REGULATION_OF_PTEN_GENE_TRANSCRIPTION	REACTOME_REGULATION_OF_PTEN_GENE_TRANSCRIPTION	33	-0.296054	-0.943512	0.557377	1	0.972383	1487	tags=33%, list=24%, signal=25%	54815/57459/55004/7157/57521/1911/1107/9219/8841/51564/3725
WP_PROSTAGLANDIN_SIGNALING	WP_PROSTAGLANDIN_SIGNALING	12	0.320439	0.943377	0.551084	1	0.972383	98	tags=17%, list=2%, signal=16%	729230/834
WP_NSP1_FROM_SARSCOV2_INHIBITS_TRANSLATION_INITIATION_IN_THE_HOST_CELL	WP_NSP1_FROM_SARSCOV2_INHIBITS_TRANSLATION_INITIATION_IN_THE_HOST_CELL	17	0.288183	0.943032	0.553797	1	0.972383	1348	tags=41%, list=22%, signal=32%	8667/1983/10209/1965/8663/728689/8668
REACTOME_SIGNALING_BY_ERBB2_ECD_MUTANTS	REACTOME_SIGNALING_BY_ERBB2_ECD_MUTANTS	11	-0.382234	-0.941943	0.548961	1	0.972383	1058	tags=27%, list=17%, signal=23%	2064/5335/11140
REACTOME_RESPIRATORY_ELECTRON_TRANSPORT_ATP_SYNTHESIS_BY_CHEMIOSMOTIC_COUPLING_AND_HEAT_PRODUCTION_BY_UNCOUPLING_PROTEINS	REACTOME_RESPIRATORY_ELECTRON_TRANSPORT_ATP_SYNTHESIS_BY_CHEMIOSMOTIC_COUPLING_AND_HEAT_PRODUCTION_BY_UNCOUPLING_PROTEINS	54	-0.266759	-0.941449	0.568153	1	0.972383	762	tags=20%, list=12%, signal=18%	10476/4697/4704/7388/4714/9167/80224/9377/374291/27109/4716
REACTOME_POSTMITOTIC_NUCLEAR_PORE_COMPLEX_NPC_REFORMATION	REACTOME_POSTMITOTIC_NUCLEAR_PORE_COMPLEX_NPC_REFORMATION	24	-0.317324	-0.940181	0.554318	1	0.972383	1107	tags=42%, list=18%, signal=34%	348995/9883/6396/5905/57122/81929/23636/1104/7329/7341
REACTOME_ACTIVATION_OF_GENE_EXPRESSION_BY_SREBF_SREBP	REACTOME_ACTIVATION_OF_GENE_EXPRESSION_BY_SREBF_SREBP	26	-0.308957	-0.938822	0.546575	1	0.972383	410	tags=42%, list=7%, signal=40%	6907/4520/2222/2194/6721/4802/1387/5465/32/4047/3157
KEGG_N_GLYCAN_BIOSYNTHESIS	KEGG_N_GLYCAN_BIOSYNTHESIS	26	0.258423	0.938407	0.522059	1	0.972383	821	tags=27%, list=13%, signal=23%	6185/201595/2530/29929/11320/4124/29880
REACTOME_RHO_GTPASE_EFFECTORS	REACTOME_RHO_GTPASE_EFFECTORS	147	0.181337	0.937999	0.688073	1	0.972383	1076	tags=22%, list=17%, signal=19%	6279/10092/55746/10094/103910/8334/6280/9184/1781/10093/1730/81027/57120/1432/8655/3071/286205/998/10006/23279/5594/6232/57551/30849/7277/4637/7514/5586/23433/8338/1536/5525/94239
KEGG_VIRAL_MYOCARDITIS	KEGG_VIRAL_MYOCARDITIS	31	0.246329	0.937448	0.565836	1	0.972383	651	tags=16%, list=10%, signal=15%	3127/1982/942/836/3105
REACTOME_MYD88_INDEPENDENT_TLR4_CASCADE	REACTOME_MYD88_INDEPENDENT_TLR4_CASCADE	73	-0.252242	-0.936984	0.586291	1	0.972383	1255	tags=23%, list=20%, signal=19%	7867/8517/5606/3146/6196/3654/11035/29110/8737/10454/3661/4791/3656/28512/2353/4792/3725
WP_NEURAL_CREST_CELL_MIGRATION_IN_CANCER	WP_NEURAL_CREST_CELL_MIGRATION_IN_CANCER	21	-0.325848	-0.936543	0.537589	1	0.972383	178	tags=33%, list=3%, signal=32%	10000/208/5293/7204/23533/2353/3725
WP_LEPTIN_SIGNALING_PATHWAY	WP_LEPTIN_SIGNALING_PATHWAY	54	-0.265185	-0.935895	0.57707	1	0.972383	1276	tags=19%, list=21%, signal=15%	10657/8517/2064/5335/25970/2308/32/1154/1978/9021
NABA_ECM_REGULATORS	NABA_ECM_REGULATORS	36	-0.287509	-0.935712	0.561995	1	0.972383	304	tags=14%, list=5%, signal=13%	112398/54507/1509/1519/170691
WP_TYPE_I_INTERFERON_INDUCTION_AND_SIGNALING_DURING_SARSCOV2_INFECTION	WP_TYPE_I_INTERFERON_INDUCTION_AND_SIGNALING_DURING_SARSCOV2_INFECTION	23	0.274115	0.935334	0.512821	1	0.972383	542	tags=22%, list=9%, signal=20%	7097/3454/7099/4939/51135
REACTOME_VIRAL_MESSENGER_RNA_SYNTHESIS	REACTOME_VIRAL_MESSENGER_RNA_SYNTHESIS	33	0.242988	0.935008	0.581481	1	0.972383	1456	tags=36%, list=23%, signal=28%	11097/55746/9631/23279/9972/79023/5440/8480/4927/23511/5431/4928
BIOCARTA_GCR_PATHWAY	BIOCARTA_GCR_PATHWAY	13	0.304188	0.934771	0.557185	1	0.972383	944	tags=23%, list=15%, signal=20%	154/5294/301
REACTOME_ION_CHANNEL_TRANSPORT	REACTOME_ION_CHANNEL_TRANSPORT	66	0.207921	0.934613	0.611399	1	0.972383	915	tags=21%, list=15%, signal=18%	28962/6233/523/374868/2040/526/197259/528/10396/196527/493/255231/54822/7311
WP_TLR4_SIGNALING_AND_TOLERANCE	WP_TLR4_SIGNALING_AND_TOLERANCE	21	-0.325175	-0.934608	0.540426	1	0.972383	872	tags=33%, list=14%, signal=29%	8517/3654/29110/8737/10454/3661/4792
WP_MIRNA_REGULATION_OF_PROSTATE_CANCER_SIGNALING_PATHWAYS	WP_MIRNA_REGULATION_OF_PROSTATE_CANCER_SIGNALING_PATHWAYS	24	-0.315277	-0.934116	0.55571	1	0.972383	1700	tags=33%, list=27%, signal=24%	6932/1387/4790/8517/7157/84901/2308/4792
REACTOME_TP53_REGULATES_TRANSCRIPTION_OF_DNA_REPAIR_GENES	REACTOME_TP53_REGULATES_TRANSCRIPTION_OF_DNA_REPAIR_GENES	40	-0.281918	-0.934026	0.577389	1	0.972383	1497	tags=28%, list=24%, signal=21%	51497/6829/5430/7157/2963/7469/6924/55215/2353/9656/3725
KEGG_REGULATION_OF_ACTIN_CYTOSKELETON	KEGG_REGULATION_OF_ACTIN_CYTOSKELETON	100	0.192729	0.932428	0.677419	1	0.972383	376	tags=10%, list=6%, signal=10%	10092/10094/103910/7114/4893/10627/10093/1730/3690/6655
WP_ECTODERM_DIFFERENTIATION	WP_ECTODERM_DIFFERENTIATION	54	-0.263905	-0.931378	0.583439	1	0.972383	1706	tags=52%, list=27%, signal=38%	11177/5297/5150/4061/23229/2534/4926/51043/5269/4204/57476/9924/79658/23133/440193/4609/10013/5467/51422/9935/4771/5452/7226/7593/4772/6929/54880/7704
KEGG_SYSTEMIC_LUPUS_ERYTHEMATOSUS	KEGG_SYSTEMIC_LUPUS_ERYTHEMATOSUS	26	-0.306304	-0.930759	0.553425	1	0.972383	752	tags=19%, list=12%, signal=17%	3109/6634/3020/8367/8370
REACTOME_ELASTIC_FIBRE_FORMATION	REACTOME_ELASTIC_FIBRE_FORMATION	12	-0.369163	-0.929195	0.580265	1	0.972383	440	tags=25%, list=7%, signal=23%	5045/7040/4054
REACTOME_HIV_TRANSCRIPTION_INITIATION	REACTOME_HIV_TRANSCRIPTION_INITIATION	23	-0.314283	-0.929145	0.562414	1	0.972383	2046	tags=39%, list=33%, signal=26%	2966/2957/8148/5437/5430/2963/2960/83860/2961
REACTOME_HDR_THROUGH_SINGLE_STRAND_ANNEALING_SSA	REACTOME_HDR_THROUGH_SINGLE_STRAND_ANNEALING_SSA	14	-0.361639	-0.928732	0.582831	1	0.972383	1723	tags=50%, list=28%, signal=36%	4683/7486/6117/5932/25/10524/641
REACTOME_PROCESSING_OF_CAPPED_INTRON_CONTAINING_PRE_MRNA	REACTOME_PROCESSING_OF_CAPPED_INTRON_CONTAINING_PRE_MRNA	173	-0.22089	-0.928665	0.650165	1	0.972383	1297	tags=33%, list=21%, signal=27%	6627/27316/53938/3187/348995/8683/9883/1994/57703/9416/5437/9129/6396/55696/6637/23524/5725/11100/220988/9092/3181/5430/6626/26121/57122/7307/2963/56949/5093/81929/6426/23636/10921/2521/9785/4670/57794/7536/57721/6430/6429/6634/10189/51503/10291/84991/51593/10236/7919/3188/8175/85437/100101267/10262/10523/4904/27238
REACTOME_INSERTION_OF_TAIL_ANCHORED_PROTEINS_INTO_THE_ENDOPLASMIC_RETICULUM_MEMBRANE	REACTOME_INSERTION_OF_TAIL_ANCHORED_PROTEINS_INTO_THE_ENDOPLASMIC_RETICULUM_MEMBRANE	10	-0.386927	-0.928185	0.56231	1	0.972383	2183	tags=70%, list=35%, signal=45%	224/351/7917/118424/6844/6449/8266
PID_UPA_UPAR_PATHWAY	PID_UPA_UPAR_PATHWAY	12	0.315252	0.928105	0.578947	1	0.972383	367	tags=17%, list=6%, signal=16%	2357/3690
BIOCARTA_AGR_PATHWAY	BIOCARTA_AGR_PATHWAY	12	-0.368661	-0.927933	0.580265	1	0.972383	26	tags=8%, list=0%, signal=8%	3725
REACTOME_CTLA4_INHIBITORY_SIGNALING	REACTOME_CTLA4_INHIBITORY_SIGNALING	15	0.28986	0.927152	0.560241	1	0.972383	4420	tags=100%, list=71%, signal=29%	942/5525/4067/5515/5519/5529/207/5518/3932/5527/5781/5528/10000/2534/208
WP_INITIATION_OF_TRANSCRIPTION_AND_TRANSLATION_ELONGATION_AT_THE_HIV1_LTR	WP_INITIATION_OF_TRANSCRIPTION_AND_TRANSLATION_ELONGATION_AT_THE_HIV1_LTR	26	-0.30487	-0.926403	0.563014	1	0.972383	1667	tags=42%, list=27%, signal=31%	1387/4790/51497/6829/2033/7469/8841/10614/4772/51564/4792
REACTOME_SIALIC_ACID_METABOLISM	REACTOME_SIALIC_ACID_METABOLISM	11	0.324822	0.926182	0.564024	1	0.972383	682	tags=27%, list=11%, signal=24%	2720/5476/10825
PID_FCER1_PATHWAY	PID_FCER1_PATHWAY	42	-0.274636	-0.924809	0.587071	1	0.972383	2019	tags=31%, list=32%, signal=21%	3937/3702/2534/4790/3059/9846/8517/5579/5335/5829/1796/2353/3725
PID_MET_PATHWAY	PID_MET_PATHWAY	54	-0.26201	-0.924687	0.591083	1	0.972383	1201	tags=17%, list=19%, signal=14%	5771/57521/5335/5829/9146/8440/2113/1978/3725
REACTOME_RIPK1_MEDIATED_REGULATED_NECROSIS	REACTOME_RIPK1_MEDIATED_REGULATED_NECROSIS	27	0.252061	0.923379	0.551095	1	0.972383	608	tags=19%, list=10%, signal=17%	6386/6233/8743/355/197259
WP_RELATIONSHIP_BETWEEN_INFLAMMATION_COX2_AND_EGFR	WP_RELATIONSHIP_BETWEEN_INFLAMMATION_COX2_AND_EGFR	13	0.300327	0.922906	0.571848	1	0.972383	1533	tags=38%, list=25%, signal=29%	4893/5594/5294/3845/5291
PID_FANCONI_PATHWAY	PID_FANCONI_PATHWAY	16	-0.344588	-0.9228	0.58952	1	0.972383	850	tags=38%, list=14%, signal=32%	4683/6117/57697/641/55215/2188
REACTOME_TRANSPORT_TO_THE_GOLGI_AND_SUBSEQUENT_MODIFICATION	REACTOME_TRANSPORT_TO_THE_GOLGI_AND_SUBSEQUENT_MODIFICATION	107	0.189525	0.922597	0.703226	1	0.972383	1313	tags=27%, list=21%, signal=22%	51164/1315/1781/81027/8655/81876/829/23256/10802/128637/8774/2530/11320/381/4124/84516/288/26958/7277/10959/9632/1075/11282/9382/27095/55860/10427/83548/10905
PID_PI3K_PLC_TRK_PATHWAY	PID_PI3K_PLC_TRK_PATHWAY	20	0.275074	0.921948	0.600683	1	0.972383	2002	tags=50%, list=32%, signal=34%	4893/7534/7532/6654/5580/3845/2932/814/5290/1385
REACTOME_PROGRAMMED_CELL_DEATH	REACTOME_PROGRAMMED_CELL_DEATH	125	0.181693	0.921527	0.696	1	0.972383	1495	tags=32%, list=24%, signal=25%	6386/5534/6233/834/5701/8743/7099/8655/836/355/5599/197259/317/5594/5533/7431/7311/10134/5708/51074/51652/8473/2339/3836/5719/1676/51765/23198/10059/5689/26060/7534/837/7532/5685/5062/5580/329/6304/2934
SIG_CD40PATHWAYMAP	SIG_CD40PATHWAYMAP	21	-0.320457	-0.921048	0.563121	1	0.972383	1739	tags=38%, list=28%, signal=28%	5293/4790/8517/23162/7186/4791/64689/4792
REACTOME_SIGNALING_BY_INSULIN_RECEPTOR	REACTOME_SIGNALING_BY_INSULIN_RECEPTOR	31	0.241387	0.918639	0.597865	1	0.972383	859	tags=23%, list=14%, signal=20%	4893/523/526/528/117145/5594/30849
WP_S1P_RECEPTOR_SIGNAL_TRANSDUCTION	WP_S1P_RECEPTOR_SIGNAL_TRANSDUCTION	13	-0.361095	-0.918571	0.591528	1	0.972383	2079	tags=46%, list=33%, signal=31%	10000/208/23236/29127/5330/53637
REACTOME_CELLULAR_RESPONSE_TO_CHEMICAL_STRESS	REACTOME_CELLULAR_RESPONSE_TO_CHEMICAL_STRESS	98	0.190068	0.917846	0.703226	1	0.972383	333	tags=9%, list=5%, signal=9%	4513/3043/6233/5701/9588/1349/4514/9978/847
REACTOME_NEDDYLATION	REACTOME_NEDDYLATION	124	0.180944	0.916168	0.703125	1	0.972383	535	tags=14%, list=9%, signal=13%	26234/6233/55827/5701/7322/80067/9039/9978/26263/26268/8065/51397/7321/26224/8945/23142/51122
BIOCARTA_ARF_PATHWAY	BIOCARTA_ARF_PATHWAY	11	-0.371683	-0.915941	0.580119	1	0.972383	1403	tags=36%, list=23%, signal=28%	25/7157/4609/9533
BIOCARTA_PTDINS_PATHWAY	BIOCARTA_PTDINS_PATHWAY	18	-0.33138	-0.914983	0.577424	1	0.972383	1018	tags=22%, list=16%, signal=19%	5335/5211/9181/7410
REACTOME_ABORTIVE_ELONGATION_OF_HIV_1_TRANSCRIPT_IN_THE_ABSENCE_OF_TAT	REACTOME_ABORTIVE_ELONGATION_OF_HIV_1_TRANSCRIPT_IN_THE_ABSENCE_OF_TAT	13	-0.359674	-0.914953	0.597579	1	0.972383	1677	tags=46%, list=27%, signal=34%	5437/51497/6829/5430/2963/7469
PID_PS1_PATHWAY	PID_PS1_PATHWAY	28	-0.296376	-0.914829	0.600275	1	0.972383	1007	tags=21%, list=16%, signal=18%	4609/5467/8312/10454/2353/3725
REACTOME_MAPK_TARGETS_NUCLEAR_EVENTS_MEDIATED_BY_MAP_KINASES	REACTOME_MAPK_TARGETS_NUCLEAR_EVENTS_MEDIATED_BY_MAP_KINASES	21	-0.317969	-0.913896	0.577305	1	0.972383	178	tags=10%, list=3%, signal=9%	2353/3725
REACTOME_BILE_ACID_AND_BILE_SALT_METABOLISM	REACTOME_BILE_ACID_AND_BILE_SALT_METABOLISM	10	-0.380615	-0.913045	0.585106	1	0.972383	1064	tags=40%, list=17%, signal=33%	26031/3295/9885/114881
REACTOME_SYNTHESIS_OF_BILE_ACIDS_AND_BILE_SALTS	REACTOME_SYNTHESIS_OF_BILE_ACIDS_AND_BILE_SALTS	10	-0.380615	-0.913045	0.585106	1	0.972383	1064	tags=40%, list=17%, signal=33%	26031/3295/9885/114881
WP_CORI_CYCLE	WP_CORI_CYCLE	10	0.329845	0.912872	0.572674	1	0.972383	2152	tags=50%, list=35%, signal=33%	7167/6888/2597/3939/5230
PID_ALK1_PATHWAY	PID_ALK1_PATHWAY	15	0.28503	0.911702	0.590361	1	0.972383	994	tags=40%, list=16%, signal=34%	92/659/7048/4089/5594/7046
WP_COPPER_HOMEOSTASIS	WP_COPPER_HOMEOSTASIS	28	-0.295119	-0.91095	0.608516	1	0.972383	65	tags=11%, list=1%, signal=11%	2308/6647/3725
WP_GLUCOCORTICOID_RECEPTOR_PATHWAY	WP_GLUCOCORTICOID_RECEPTOR_PATHWAY	31	0.239326	0.910793	0.6121	1	0.972383	1288	tags=32%, list=21%, signal=26%	5997/221079/2040/11057/9792/5142/121512/5552/5272/3895
REACTOME_SUPPRESSION_OF_PHAGOSOMAL_MATURATION	REACTOME_SUPPRESSION_OF_PHAGOSOMAL_MATURATION	11	0.319394	0.910703	0.582317	1	0.972383	2060	tags=64%, list=33%, signal=43%	6233/7311/3836/7879/5868/7316/11151
REACTOME_DEFECTIVE_INTRINSIC_PATHWAY_FOR_APOPTOSIS	REACTOME_DEFECTIVE_INTRINSIC_PATHWAY_FOR_APOPTOSIS	14	-0.354528	-0.910469	0.60241	1	0.972383	1120	tags=29%, list=18%, signal=23%	7157/994/2801/3725
REACTOME_RNA_POLYMERASE_III_TRANSCRIPTION	REACTOME_RNA_POLYMERASE_III_TRANSCRIPTION	18	-0.329486	-0.909754	0.587554	1	0.972383	796	tags=33%, list=13%, signal=29%	5437/2975/55718/4782/171568/9533
REACTOME_ENERGY_DEPENDENT_REGULATION_OF_MTOR_BY_LKB1_AMPK	REACTOME_ENERGY_DEPENDENT_REGULATION_OF_MTOR_BY_LKB1_AMPK	16	-0.339701	-0.909714	0.605531	1	0.972383	1217	tags=31%, list=20%, signal=25%	55004/57521/51422/7249/81617
REACTOME_IRS_MEDIATED_SIGNALLING	REACTOME_IRS_MEDIATED_SIGNALLING	17	0.277918	0.909441	0.598101	1	0.972383	1927	tags=47%, list=31%, signal=33%	4893/117145/30849/6654/3845/5291/5140/5290
REACTOME_SIGNALING_BY_NOTCH4	REACTOME_SIGNALING_BY_NOTCH4	50	0.213903	0.909362	0.597403	1	0.972383	303	tags=10%, list=5%, signal=10%	6233/5701/8850/55534/9978
REACTOME_THROMBIN_SIGNALLING_THROUGH_PROTEINASE_ACTIVATED_RECEPTORS_PARS	REACTOME_THROMBIN_SIGNALLING_THROUGH_PROTEINASE_ACTIVATED_RECEPTORS_PARS	11	0.3187	0.908724	0.582317	1	0.972383	795	tags=27%, list=13%, signal=24%	2776/10672/5594
REACTOME_CASPASE_MEDIATED_CLEAVAGE_OF_CYTOSKELETAL_PROTEINS	REACTOME_CASPASE_MEDIATED_CLEAVAGE_OF_CYTOSKELETAL_PROTEINS	10	-0.378792	-0.908672	0.586626	1	0.972383	1738	tags=50%, list=28%, signal=36%	5339/28988/840/118/839
REACTOME_SIGNALING_BY_NOTCH3	REACTOME_SIGNALING_BY_NOTCH3	23	0.266074	0.907898	0.575092	1	0.972383	259	tags=13%, list=4%, signal=13%	6233/8850/55534
PID_BMP_PATHWAY	PID_BMP_PATHWAY	21	-0.315605	-0.907103	0.580142	1	0.972383	520	tags=24%, list=8%, signal=22%	23645/10454/4090/4092/6497
REACTOME_DEFECTS_IN_VITAMIN_AND_COFACTOR_METABOLISM	REACTOME_DEFECTS_IN_VITAMIN_AND_COFACTOR_METABOLISM	15	-0.345089	-0.906953	0.607463	1	0.972383	3119	tags=60%, list=50%, signal=30%	31/166785/5826/4594/5096/4552/4548/64087/5095
KEGG_ERBB_SIGNALING_PATHWAY	KEGG_ERBB_SIGNALING_PATHWAY	47	-0.263495	-0.906672	0.608583	1	0.972383	1212	tags=21%, list=19%, signal=17%	25/5579/369/2064/5335/4609/23533/8440/1978/3725
PID_AR_NONGENOMIC_PATHWAY	PID_AR_NONGENOMIC_PATHWAY	20	-0.318738	-0.906208	0.596615	1	0.972383	1018	tags=25%, list=16%, signal=21%	23236/5335/5330/27043/2353
REACTOME_SIGNALING_BY_ERBB2_IN_CANCER	REACTOME_SIGNALING_BY_ERBB2_IN_CANCER	12	-0.360024	-0.906193	0.602356	1	0.972383	1058	tags=25%, list=17%, signal=21%	2064/5335/11140
BIOCARTA_TOB1_PATHWAY	BIOCARTA_TOB1_PATHWAY	13	-0.356027	-0.905678	0.612708	1	0.972383	1632	tags=46%, list=26%, signal=34%	940/4088/10766/919/10140/7040
REACTOME_SIGNALING_BY_WNT	REACTOME_SIGNALING_BY_WNT	149	-0.218976	-0.905487	0.676372	1	0.972383	1995	tags=32%, list=32%, signal=22%	8364/8347/23513/7090/5720/5714/23112/7979/208/4343/10681/409/5880/6932/1387/1455/5691/23236/6259/864/161/2033/54764/1857/5579/5710/440193/4609/5330/8085/283149/7976/6597/10524/10213/8312/4772/3020/6934/57690/1211/607/5711/8367/4221/5216/8607/8370
REACTOME_INTERFERON_GAMMA_SIGNALING	REACTOME_INTERFERON_GAMMA_SIGNALING	53	-0.257585	-0.904174	0.619355	1	0.972383	923	tags=25%, list=15%, signal=21%	115361/3662/5771/5777/5371/3134/81603/7726/3106/3661/3107/7341/9021
REACTOME_CYTOPROTECTION_BY_HMOX1	REACTOME_CYTOPROTECTION_BY_HMOX1	81	0.196867	0.9033	0.742515	1	0.972383	303	tags=9%, list=5%, signal=8%	4513/3043/6233/5701/1349/4514/9978
WP_NUCLEOTIDEBINDING_OLIGOMERIZATION_DOMAIN_NOD_PATHWAY	WP_NUCLEOTIDEBINDING_OLIGOMERIZATION_DOMAIN_NOD_PATHWAY	27	0.246559	0.903222	0.59854	1	0.972383	671	tags=22%, list=11%, signal=20%	834/1147/10910/4671/91662/8767
REACTOME_ACTIVATED_TAK1_MEDIATES_P38_MAPK_ACTIVATION	REACTOME_ACTIVATED_TAK1_MEDIATES_P38_MAPK_ACTIVATION	21	0.264777	0.902827	0.622896	1	0.972383	1122	tags=33%, list=18%, signal=27%	6233/1432/5608/8767/23118/7311/7334
REACTOME_RNA_POLYMERASE_III_TRANSCRIPTION_INITIATION_FROM_TYPE_3_PROMOTER	REACTOME_RNA_POLYMERASE_III_TRANSCRIPTION_INITIATION_FROM_TYPE_3_PROMOTER	12	-0.358309	-0.901877	0.611193	1	0.972383	796	tags=25%, list=13%, signal=22%	55718/171568/9533
REACTOME_REGULATION_OF_HSF1_MEDIATED_HEAT_SHOCK_RESPONSE	REACTOME_REGULATION_OF_HSF1_MEDIATED_HEAT_SHOCK_RESPONSE	49	0.213795	0.901383	0.635193	1	0.972383	1365	tags=31%, list=22%, signal=24%	11097/55746/23411/9631/7266/545/23279/9972/5594/79023/8480/4927/6767/23511/3312
REACTOME_PLATELET_CALCIUM_HOMEOSTASIS	REACTOME_PLATELET_CALCIUM_HOMEOSTASIS	13	-0.354247	-0.901148	0.620272	1	0.972383	1449	tags=69%, list=23%, signal=53%	6546/801/3708/3710/6786/489/488/5026/5025
WP_EBOLA_VIRUS_INFECTION_IN_HOST	WP_EBOLA_VIRUS_INFECTION_IN_HOST	81	-0.238066	-0.900924	0.667066	1	0.972383	1796	tags=31%, list=29%, signal=22%	3678/5293/1387/4790/5981/27183/2033/23586/5971/5610/55823/7251/9367/3134/3109/29110/7410/3106/3661/57617/1211/388/4791/3107/9021
REACTOME_INITIATION_OF_NUCLEAR_ENVELOPE_NE_REFORMATION	REACTOME_INITIATION_OF_NUCLEAR_ENVELOPE_NE_REFORMATION	10	0.325522	0.90091	0.593023	1	0.972383	1518	tags=50%, list=24%, signal=38%	7443/5520/7444/7112/5515
KEGG_NATURAL_KILLER_CELL_MEDIATED_CYTOTOXICITY	KEGG_NATURAL_KILLER_CELL_MEDIATED_CYTOTOXICITY	72	0.198553	0.900272	0.707182	1	0.972383	855	tags=19%, list=14%, signal=17%	5534/4893/8743/11261/3454/6655/836/355/5532/3105/51744/5594/5294/5533
REACTOME_SYNTHESIS_OF_PIPS_AT_THE_EARLY_ENDOSOME_MEMBRANE	REACTOME_SYNTHESIS_OF_PIPS_AT_THE_EARLY_ENDOSOME_MEMBRANE	14	0.28704	0.899412	0.585799	1	0.972383	1652	tags=43%, list=27%, signal=32%	30849/200576/8821/5286/54893/9110
REACTOME_MITOCHONDRIAL_TRNA_AMINOACYLATION	REACTOME_MITOCHONDRIAL_TRNA_AMINOACYLATION	10	0.32498	0.899409	0.593023	1	0.972383	1756	tags=50%, list=28%, signal=36%	5859/10352/57038/79587/27068
REACTOME_TRANSLESION_SYNTHESIS_BY_Y_FAMILY_DNA_POLYMERASES_BYPASSES_LESIONS_ON_DNA_TEMPLATE	REACTOME_TRANSLESION_SYNTHESIS_BY_Y_FAMILY_DNA_POLYMERASES_BYPASSES_LESIONS_ON_DNA_TEMPLATE	22	0.262024	0.899104	0.628472	1	0.972383	1097	tags=27%, list=18%, signal=23%	6233/25898/51426/5980/7311/10714
REACTOME_REGULATION_OF_LIPID_METABOLISM_BY_PPARALPHA	REACTOME_REGULATION_OF_LIPID_METABOLISM_BY_PPARALPHA	63	-0.247656	-0.898954	0.638958	1	0.972383	1927	tags=32%, list=31%, signal=22%	9967/6721/9440/25942/4802/1387/2033/1024/3992/7296/51586/1374/5465/8841/133522/55090/9612/6837/3157/54797
WP_MAPK_CASCADE	WP_MAPK_CASCADE	22	0.261667	0.897879	0.628472	1	0.972383	795	tags=27%, list=13%, signal=24%	4893/6655/1432/5608/10746/5594
REACTOME_DISORDERS_OF_TRANSMEMBRANE_TRANSPORTERS	REACTOME_DISORDERS_OF_TRANSMEMBRANE_TRANSPORTERS	82	0.194431	0.897515	0.753012	1	0.972383	1456	tags=27%, list=23%, signal=21%	30061/11097/55746/6233/5701/9631/23443/6521/23279/9972/7311/5708/79023/5719/23198/8480/4927/5689/23511/19/5685/4928
WP_P38_MAPK_SIGNALING_PATHWAY	WP_P38_MAPK_SIGNALING_PATHWAY	24	-0.302896	-0.897432	0.610028	1	0.972383	1083	tags=29%, list=17%, signal=24%	1616/4609/3150/4149/7186/8737/8717
REACTOME_INTRA_GOLGI_TRAFFIC	REACTOME_INTRA_GOLGI_TRAFFIC	31	-0.28526	-0.896538	0.624133	1	0.972383	2701	tags=61%, list=43%, signal=35%	9827/4121/9321/9342/143187/10652/9266/22796/27128/10228/8775/1523/9527/9267/63908/9570/57511/57134/9950
WP_TYPE_2_PAPILLARY_RENAL_CELL_CARCINOMA	WP_TYPE_2_PAPILLARY_RENAL_CELL_CARCINOMA	16	-0.334484	-0.895741	0.62591	1	0.972383	1667	tags=44%, list=27%, signal=32%	1387/6513/7428/2033/6421/112398/7040
WP_7Q1123_COPY_NUMBER_VARIATION_SYNDROME	WP_7Q1123_COPY_NUMBER_VARIATION_SYNDROME	56	-0.251694	-0.894967	0.640665	1	0.972383	1122	tags=21%, list=18%, signal=18%	6844/7251/4609/8408/23636/10013/8841/4641/10514/32/9246/7461
KEGG_CITRATE_CYCLE_TCA_CYCLE	KEGG_CITRATE_CYCLE_TCA_CYCLE	15	-0.340407	-0.894649	0.619403	1	0.972383	1916	tags=40%, list=31%, signal=28%	6390/50/3420/6389/5160/1737
REACTOME_RNA_POLYMERASE_III_TRANSCRIPTION_INITIATION_FROM_TYPE_1_PROMOTER	REACTOME_RNA_POLYMERASE_III_TRANSCRIPTION_INITIATION_FROM_TYPE_1_PROMOTER	13	-0.351654	-0.894554	0.626324	1	0.972383	1677	tags=38%, list=27%, signal=28%	5437/2975/55718/171568/9533
REACTOME_INTERACTIONS_OF_REV_WITH_HOST_CELLULAR_PROTEINS	REACTOME_INTERACTIONS_OF_REV_WITH_HOST_CELLULAR_PROTEINS	32	0.234318	0.89437	0.654275	1	0.972383	1317	tags=31%, list=21%, signal=25%	11097/55746/9631/23279/9972/7514/79023/8480/4927/23511
PID_RETINOIC_ACID_PATHWAY	PID_RETINOIC_ACID_PATHWAY	20	0.266842	0.894357	0.645051	1	0.972383	795	tags=25%, list=13%, signal=22%	8850/3065/1432/5599/5594
REACTOME_SIGNALING_BY_PTK6	REACTOME_SIGNALING_BY_PTK6	28	-0.289665	-0.894115	0.625	1	0.972383	1331	tags=25%, list=21%, signal=20%	6421/10657/2064/5829/1796/27043/9021
WP_AIRWAY_SMOOTH_MUSCLE_CELL_CONTRACTION	WP_AIRWAY_SMOOTH_MUSCLE_CELL_CONTRACTION	12	0.303665	0.893993	0.616099	1	0.972383	501	tags=17%, list=8%, signal=15%	2776/154
WP_ANGIOGENESIS	WP_ANGIOGENESIS	10	0.322478	0.892485	0.601744	1	0.972383	795	tags=30%, list=13%, signal=26%	1432/405/5594
BIOCARTA_MYOSIN_PATHWAY	BIOCARTA_MYOSIN_PATHWAY	11	0.312709	0.891641	0.597561	1	0.972383	813	tags=27%, list=13%, signal=24%	2776/10672/394
SIG_IL4RECEPTOR_IN_B_LYPHOCYTES	SIG_IL4RECEPTOR_IN_B_LYPHOCYTES	20	0.265892	0.891173	0.65529	1	0.972383	4570	tags=100%, list=73%, signal=27%	6655/5594/6654/2932/3716/5894/5290/6778/2885/5170/3718/207/23368/5295/596/11184/10000/208/5293/3566
WP_OVERVIEW_OF_INTERFERONSMEDIATED_SIGNALING_PATHWAY	WP_OVERVIEW_OF_INTERFERONSMEDIATED_SIGNALING_PATHWAY	12	0.302681	0.891096	0.625387	1	0.972383	1927	tags=50%, list=31%, signal=35%	3454/3455/6773/3459/3716/5290
REACTOME_PURINERGIC_SIGNALING_IN_LEISHMANIASIS_INFECTION	REACTOME_PURINERGIC_SIGNALING_IN_LEISHMANIASIS_INFECTION	16	-0.332399	-0.89016	0.631732	1	0.972383	1692	tags=62%, list=27%, signal=46%	79792/351/3326/4790/7295/9051/5025/957/4791/29108
WP_RETINOBLASTOMA_GENE_IN_CANCER	WP_RETINOBLASTOMA_GENE_IN_CANCER	42	-0.264342	-0.890142	0.62533	1	0.972383	1934	tags=43%, list=31%, signal=30%	6595/1786/25942/8243/6117/5426/3275/896/4176/25/3146/7157/994/9126/4609/5877/5422/5557
REACTOME_EGFR_DOWNREGULATION	REACTOME_EGFR_DOWNREGULATION	15	0.278246	0.890005	0.611446	1	0.972383	2120	tags=60%, list=34%, signal=40%	6233/998/7311/8027/10254/5782/7316/30011/2060
REACTOME_KERATAN_SULFATE_KERATIN_METABOLISM	REACTOME_KERATAN_SULFATE_KERATIN_METABOLISM	12	0.302035	0.889196	0.631579	1	0.972383	293	tags=17%, list=5%, signal=16%	2720/2799
REACTOME_RHOB_GTPASE_CYCLE	REACTOME_RHOB_GTPASE_CYCLE	37	-0.270691	-0.888912	0.641992	1	0.972383	2413	tags=46%, list=39%, signal=28%	6093/9748/6793/613/9475/4650/57584/9826/8773/4983/29127/10211/9181/9138/7410/388/11113
KEGG_PURINE_METABOLISM	KEGG_PURINE_METABOLISM	58	-0.248315	-0.888829	0.656566	1	0.972383	1748	tags=33%, list=28%, signal=24%	51292/5437/5141/5426/54107/548644/158/5430/64425/159/2272/9583/957/171568/5422/30834/246721/9533/5557
PID_RAS_PATHWAY	PID_RAS_PATHWAY	18	0.26642	0.888776	0.633441	1	0.972383	1508	tags=44%, list=24%, signal=34%	4893/6655/5922/115727/5581/10125/6654/3845
REACTOME_TNFR2_NON_CANONICAL_NF_KB_PATHWAY	REACTOME_TNFR2_NON_CANONICAL_NF_KB_PATHWAY	53	-0.253192	-0.888755	0.637419	1	0.972383	775	tags=17%, list=12%, signal=15%	10213/10913/7186/5711/4791/9020/8764/10673/8718
REACTOME_DEADENYLATION_DEPENDENT_MRNA_DECAY	REACTOME_DEADENYLATION_DEPENDENT_MRNA_DECAY	40	-0.2678	-0.887251	0.64603	1	0.972383	1616	tags=35%, list=26%, signal=26%	80349/28960/4849/9125/1981/9924/9337/1974/118460/23404/10767/219988/27257/85456
NABA_MATRISOME	NABA_MATRISOME	104	-0.226375	-0.887207	0.704009	1	0.972383	645	tags=13%, list=10%, signal=12%	112398/3965/55558/145864/78987/54507/7040/10673/1509/4054/1519/170591/25849/170691
WP_CCL18_SIGNALING_PATHWAY	WP_CCL18_SIGNALING_PATHWAY	16	0.275862	0.886726	0.625397	1	0.972383	477	tags=12%, list=8%, signal=12%	4513/81671
WP_ALPHA_6_BETA_4_SIGNALING_PATHWAY	WP_ALPHA_6_BETA_4_SIGNALING_PATHWAY	14	-0.345077	-0.886198	0.63253	1	0.972383	42	tags=36%, list=1%, signal=36%	5295/5781/2475/387/1978
NABA_MATRISOME_ASSOCIATED	NABA_MATRISOME_ASSOCIATED	84	-0.232112	-0.885719	0.702381	1	0.972383	645	tags=13%, list=10%, signal=12%	112398/3965/55558/54507/7040/10673/1509/1519/170591/25849/170691
REACTOME_NEGATIVE_REGULATORS_OF_DDX58_IFIH1_SIGNALING	REACTOME_NEGATIVE_REGULATORS_OF_DDX58_IFIH1_SIGNALING	31	-0.281627	-0.885121	0.63939	1	0.972383	1591	tags=39%, list=26%, signal=29%	7323/89122/84166/23586/7128/9474/29110/5300/3661/9246/54941/55593
PID_TNF_PATHWAY	PID_TNF_PATHWAY	37	-0.269412	-0.884713	0.651413	1	0.972383	1835	tags=35%, list=30%, signal=25%	4215/23043/4790/7295/8517/5606/5871/7128/9448/7186/8737/10454/8717
REACTOME_NUCLEAR_IMPORT_OF_REV_PROTEIN	REACTOME_NUCLEAR_IMPORT_OF_REV_PROTEIN	30	0.236585	0.884592	0.64	1	0.972383	1317	tags=30%, list=21%, signal=24%	11097/55746/9631/23279/9972/79023/8480/4927/23511
KEGG_ANTIGEN_PROCESSING_AND_PRESENTATION	KEGG_ANTIGEN_PROCESSING_AND_PRESENTATION	38	-0.268666	-0.883697	0.652349	1	0.972383	1929	tags=45%, list=31%, signal=31%	5720/821/3309/4802/3326/926/3303/3824/811/5993/972/3134/3109/2923/3106/6892/3107
REACTOME_AQUAPORIN_MEDIATED_TRANSPORT	REACTOME_AQUAPORIN_MEDIATED_TRANSPORT	13	0.287331	0.88297	0.624633	1	0.972383	923	tags=23%, list=15%, signal=20%	366/5567/5577
REACTOME_GLUCAGON_SIGNALING_IN_METABOLIC_REGULATION	REACTOME_GLUCAGON_SIGNALING_IN_METABOLIC_REGULATION	10	0.319025	0.882928	0.625	1	0.972383	1126	tags=30%, list=18%, signal=25%	5567/5577/57105
PID_IL12_2PATHWAY	PID_IL12_2PATHWAY	38	0.222964	0.882297	0.727626	1	0.972383	968	tags=26%, list=16%, signal=22%	5534/925/1432/5608/5532/3105/8767/567/915/1386
KEGG_SNARE_INTERACTIONS_IN_VESICULAR_TRANSPORT	KEGG_SNARE_INTERACTIONS_IN_VESICULAR_TRANSPORT	23	-0.298062	-0.881189	0.633745	1	0.972383	2532	tags=65%, list=41%, signal=39%	9342/8674/143187/10652/10282/8676/10228/8773/9527/9570/6844/6809/8673/2054/55850
REACTOME_NEGATIVE_REGULATION_OF_MAPK_PATHWAY	REACTOME_NEGATIVE_REGULATION_OF_MAPK_PATHWAY	29	0.235833	0.881095	0.637681	1	0.972383	1152	tags=21%, list=19%, signal=17%	6233/4893/5594/7311/5525/1848
REACTOME_SIGNALING_BY_NTRK2_TRKB	REACTOME_SIGNALING_BY_NTRK2_TRKB	13	-0.346324	-0.880995	0.649017	1	0.972383	19	tags=15%, list=0%, signal=15%	5335/1795
WP_PI3KAKTMTOR_VITD3_SIGNALING	WP_PI3KAKTMTOR_VITD3_SIGNALING	16	-0.328957	-0.880942	0.643377	1	0.972383	1098	tags=38%, list=18%, signal=31%	5210/6515/7421/4609/5160/7249
KEGG_HUNTINGTONS_DISEASE	KEGG_HUNTINGTONS_DISEASE	80	-0.234128	-0.880562	0.695388	1	0.972383	528	tags=15%, list=8%, signal=14%	4704/7388/1211/4714/246721/7416/9167/83544/9377/374291/6647/4716
WP_MECP2_AND_ASSOCIATED_RETT_SYNDROME	WP_MECP2_AND_ASSOCIATED_RETT_SYNDROME	39	-0.2664	-0.880259	0.65722	1	0.972383	2199	tags=38%, list=35%, signal=25%	1465/3185/5978/3187/2289/1052/25942/604/4204/10664/9126/200424/2521/23435/4904
WP_HEPATITIS_B_INFECTION	WP_HEPATITIS_B_INFECTION	96	0.183512	0.87915	0.807947	1	0.972383	668	tags=17%, list=11%, signal=15%	4893/7097/1147/843/3454/7099/6655/1432/5608/836/355/51135/5599/7048/4089/317
REACTOME_HCMV_INFECTION	REACTOME_HCMV_INFECTION	70	0.194364	0.878582	0.768421	1	0.972383	430	tags=13%, list=7%, signal=12%	11097/55746/8334/137492/1781/9631/8726/81027/8655
WP_PI3KAKTMTOR_SIGNALING_PATHWAY_AND_THERAPEUTIC_OPPORTUNITIES	WP_PI3KAKTMTOR_SIGNALING_PATHWAY_AND_THERAPEUTIC_OPPORTUNITIES	22	-0.301263	-0.878222	0.634454	1	0.972383	1110	tags=23%, list=18%, signal=19%	57521/8408/2308/7249/1978
REACTOME_CASPASE_ACTIVATION_VIA_EXTRINSIC_APOPTOTIC_SIGNALLING_PATHWAY	REACTOME_CASPASE_ACTIVATION_VIA_EXTRINSIC_APOPTOTIC_SIGNALLING_PATHWAY	15	-0.334098	-0.878066	0.643284	1	0.972383	612	tags=27%, list=10%, signal=24%	7186/9500/8737/8717
REACTOME_DEUBIQUITINATION	REACTOME_DEUBIQUITINATION	172	-0.208812	-0.878045	0.748075	1	0.972383	1826	tags=27%, list=29%, signal=20%	7979/10318/7415/9868/9100/409/10392/5691/4088/89122/4086/2033/54764/9804/5423/23586/8517/7157/5710/56957/7128/4609/283899/51651/3054/91833/10213/219333/7186/9146/8312/8737/51720/10454/4092/93973/5711/221937/7416/114785/7040/2625/27005/55593/4792/79594/8607
KEGG_NOTCH_SIGNALING_PATHWAY	KEGG_NOTCH_SIGNALING_PATHWAY	23	0.257149	0.877445	0.655678	1	0.972383	259	tags=13%, list=4%, signal=13%	8850/3065/55534
REACTOME_ER_TO_GOLGI_ANTEROGRADE_TRANSPORT	REACTOME_ER_TO_GOLGI_ANTEROGRADE_TRANSPORT	93	0.181907	0.877427	0.762821	1	0.972383	1309	tags=26%, list=21%, signal=21%	51164/1315/1781/81027/8655/81876/829/23256/10802/128637/8774/381/84516/288/26958/7277/10959/9632/1075/9382/27095/55860/10427/83548
REACTOME_RNA_POLYMERASE_I_TRANSCRIPTION_INITIATION	REACTOME_RNA_POLYMERASE_I_TRANSCRIPTION_INITIATION	29	-0.282152	-0.877263	0.652893	1	0.972383	1677	tags=41%, list=27%, signal=30%	5437/9013/54815/79101/57459/9014/64425/1107/9219/10919/30834/9533
REACTOME_RAP1_SIGNALLING	REACTOME_RAP1_SIGNALLING	10	-0.365597	-0.877017	0.632219	1	0.972383	942	tags=50%, list=15%, signal=42%	7529/5908/23108/6494/10235
WP_ETHANOL_EFFECTS_ON_HISTONE_MODIFICATIONS	WP_ETHANOL_EFFECTS_ON_HISTONE_MODIFICATIONS	14	0.279733	0.876519	0.615385	1	0.972383	1105	tags=43%, list=18%, signal=35%	8850/3065/217/9734/1386/3066
WP_JOUBERT_SYNDROME	WP_JOUBERT_SYNDROME	34	-0.272899	-0.876202	0.64276	1	0.972383	807	tags=21%, list=13%, signal=18%	10524/5108/5116/583/56623/79598/55212
REACTOME_IRE1ALPHA_ACTIVATES_CHAPERONES	REACTOME_IRE1ALPHA_ACTIVATES_CHAPERONES	26	-0.288344	-0.876184	0.636986	1	0.972383	1402	tags=31%, list=23%, signal=24%	6734/118/9570/6745/9820/64061/7709/4189
BIOCARTA_FCER1_PATHWAY	BIOCARTA_FCER1_PATHWAY	29	-0.281769	-0.876073	0.652893	1	0.972383	1314	tags=21%, list=21%, signal=16%	808/5579/5335/4772/2353/3725
KEGG_EPITHELIAL_CELL_SIGNALING_IN_HELICOBACTER_PYLORI_INFECTION	KEGG_EPITHELIAL_CELL_SIGNALING_IN_HELICOBACTER_PYLORI_INFECTION	41	0.215115	0.875748	0.696	1	0.972383	664	tags=22%, list=11%, signal=20%	523/1147/50848/1432/836/526/5599/998/528
WP_PRIMARY_FOCAL_SEGMENTAL_GLOMERULOSCLEROSIS_FSGS	WP_PRIMARY_FOCAL_SEGMENTAL_GLOMERULOSCLEROSIS_FSGS	29	0.234302	0.875376	0.641304	1	0.972383	1040	tags=24%, list=17%, signal=20%	7099/3690/4311/64423/950/7431/3611
REACTOME_NUCLEOTIDE_BINDING_DOMAIN_LEUCINE_RICH_REPEAT_CONTAINING_RECEPTOR_NLR_SIGNALING_PATHWAYS	REACTOME_NUCLEOTIDE_BINDING_DOMAIN_LEUCINE_RICH_REPEAT_CONTAINING_RECEPTOR_NLR_SIGNALING_PATHWAYS	47	0.210122	0.874948	0.72103	1	0.972383	1122	tags=26%, list=18%, signal=21%	6233/834/1147/1432/5608/10910/8767/83737/23118/7311/10628/7334
REACTOME_COSTIMULATION_BY_THE_CD28_FAMILY	REACTOME_COSTIMULATION_BY_THE_CD28_FAMILY	45	0.212558	0.874753	0.710084	1	0.972383	1518	tags=29%, list=24%, signal=22%	3127/151888/942/998/117145/253260/915/5525/4067/5062/920/917/5515
REACTOME_SIGNALING_BY_FLT3_ITD_AND_TKD_MUTANTS	REACTOME_SIGNALING_BY_FLT3_ITD_AND_TKD_MUTANTS	12	0.296807	0.873804	0.647059	1	0.972383	1508	tags=33%, list=24%, signal=25%	4893/6777/6654/3845
PID_CD8_TCR_DOWNSTREAM_PATHWAY	PID_CD8_TCR_DOWNSTREAM_PATHWAY	38	-0.265275	-0.872545	0.665772	1	0.972383	662	tags=16%, list=11%, signal=14%	919/4772/8320/2353/3726/3725
REACTOME_EXTRACELLULAR_MATRIX_ORGANIZATION	REACTOME_EXTRACELLULAR_MATRIX_ORGANIZATION	61	0.198711	0.872465	0.726368	1	0.972383	1311	tags=28%, list=21%, signal=22%	2201/50848/824/3690/23473/836/1462/1520/4052/5175/8754/1310/826/5663/3385/5033/3655
REACTOME_PROLONGED_ERK_ACTIVATION_EVENTS	REACTOME_PROLONGED_ERK_ACTIVATION_EVENTS	10	0.315077	0.872002	0.639535	1	0.972383	4262	tags=100%, list=69%, signal=32%	5594/1399/10818/5605/57498/5906/5604/2889/7529/673
REACTOME_HCMV_EARLY_EVENTS	REACTOME_HCMV_EARLY_EVENTS	57	0.202198	0.87163	0.777251	1	0.972383	430	tags=14%, list=7%, signal=13%	11097/55746/8334/1781/9631/8726/81027/8655
WP_GLYCEROPHOSPHOLIPID_BIOSYNTHETIC_PATHWAY	WP_GLYCEROPHOSPHOLIPID_BIOSYNTHETIC_PATHWAY	15	0.272293	0.870964	0.63253	1	0.972383	1166	tags=33%, list=19%, signal=27%	10390/2710/5294/8760/8394
KEGG_FATTY_ACID_METABOLISM	KEGG_FATTY_ACID_METABOLISM	16	-0.325111	-0.870641	0.655022	1	0.972383	1272	tags=31%, list=20%, signal=25%	38/1374/223/2639/39
PID_ARF6_DOWNSTREAM_PATHWAY	PID_ARF6_DOWNSTREAM_PATHWAY	10	0.314411	0.870158	0.642442	1	0.972383	2001	tags=60%, list=32%, signal=41%	5594/7074/8394/382/8766/375
PID_INTEGRIN2_PATHWAY	PID_INTEGRIN2_PATHWAY	10	0.314272	0.869773	0.642442	1	0.972383	4267	tags=100%, list=69%, signal=31%	50848/3385/959/3689/7045/3684/5329/3687/3384/3683
REACTOME_SIGNAL_REGULATORY_PROTEIN_FAMILY_INTERACTIONS	REACTOME_SIGNAL_REGULATORY_PROTEIN_FAMILY_INTERACTIONS	10	-0.362272	-0.869041	0.636778	1	0.972383	1305	tags=40%, list=21%, signal=32%	961/5781/7305/5777
WP_DNA_DAMAGE_RESPONSE_ONLY_ATM_DEPENDENT	WP_DNA_DAMAGE_RESPONSE_ONLY_ATM_DEPENDENT	67	-0.236834	-0.868004	0.700865	1	0.972383	1810	tags=33%, list=29%, signal=24%	2309/208/604/5293/5880/6932/4790/4088/896/25/1857/3146/7157/2064/4609/23533/894/8312/6934/4791/7040/3725
REACTOME_IMMUNOREGULATORY_INTERACTIONS_BETWEEN_A_LYMPHOID_AND_A_NON_LYMPHOID_CELL	REACTOME_IMMUNOREGULATORY_INTERACTIONS_BETWEEN_A_LYMPHOID_AND_A_NON_LYMPHOID_CELL	53	-0.247105	-0.867389	0.685161	1	0.972383	2133	tags=43%, list=34%, signal=29%	4068/945/3384/3683/10219/57823/342510/11025/114836/926/4267/3824/7305/10288/10859/146722/11024/3134/9437/919/3106/79168/3107
REACTOME_BUDDING_AND_MATURATION_OF_HIV_VIRION	REACTOME_BUDDING_AND_MATURATION_OF_HIV_VIRION	17	0.264893	0.866819	0.661392	1	0.972383	210	tags=12%, list=3%, signal=11%	6233/137492
REACTOME_SMAD2_SMAD3_SMAD4_HETEROTRIMER_REGULATES_TRANSCRIPTION	REACTOME_SMAD2_SMAD3_SMAD4_HETEROTRIMER_REGULATES_TRANSCRIPTION	26	0.238543	0.866216	0.650735	1	0.972383	915	tags=23%, list=15%, signal=20%	6233/892/3065/4089/5594/7311
REACTOME_AMINO_ACIDS_REGULATE_MTORC1	REACTOME_AMINO_ACIDS_REGULATE_MTORC1	27	-0.283174	-0.865775	0.653846	1	0.972383	1891	tags=48%, list=30%, signal=34%	529/10542/9550/51606/27244/6396/10312/23334/55004/57521/55846/81929/8131
REACTOME_FOXO_MEDIATED_TRANSCRIPTION_OF_CELL_CYCLE_GENES	REACTOME_FOXO_MEDIATED_TRANSCRIPTION_OF_CELL_CYCLE_GENES	10	0.312765	0.865604	0.645349	1	0.972383	835	tags=40%, list=13%, signal=35%	694/5934/4089/901
PID_S1P_META_PATHWAY	PID_S1P_META_PATHWAY	11	-0.351144	-0.865328	0.635015	1	0.972383	424	tags=18%, list=7%, signal=17%	2769/53637
REACTOME_RUNX1_INTERACTS_WITH_CO_FACTORS_WHOSE_PRECISE_EFFECT_ON_RUNX1_TARGETS_IS_NOT_KNOWN	REACTOME_RUNX1_INTERACTS_WITH_CO_FACTORS_WHOSE_PRECISE_EFFECT_ON_RUNX1_TARGETS_IS_NOT_KNOWN	26	-0.284761	-0.865299	0.652055	1	0.972383	1536	tags=35%, list=25%, signal=26%	861/8289/6598/2033/28996/1911/6597/26053/6601
REACTOME_DEACTIVATION_OF_THE_BETA_CATENIN_TRANSACTIVATING_COMPLEX	REACTOME_DEACTIVATION_OF_THE_BETA_CATENIN_TRANSACTIVATING_COMPLEX	26	0.237883	0.863818	0.650735	1	0.972383	991	tags=27%, list=16%, signal=23%	6233/3065/8945/7091/7311/7514/5929
REACTOME_REGULATION_OF_MECP2_EXPRESSION_AND_ACTIVITY	REACTOME_REGULATION_OF_MECP2_EXPRESSION_AND_ACTIVITY	25	-0.287611	-0.863574	0.65	1	0.972383	2592	tags=56%, list=42%, signal=33%	3064/27161/818/6907/27327/192669/23112/4343/25942/4204/28996/8841/57690/9612
REACTOME_DNA_REPLICATION_PRE_INITIATION	REACTOME_DNA_REPLICATION_PRE_INITIATION	55	-0.243767	-0.863404	0.683673	1	0.972383	496	tags=38%, list=8%, signal=35%	5698/5706/5718/8364/8347/5720/5714/7979/5691/6117/5426/54107/4176/5710/10213/3020/5711/5422/8367/5557/8370
WP_ENDOMETRIAL_CANCER	WP_ENDOMETRIAL_CANCER	37	-0.262915	-0.863377	0.681023	1	0.972383	2079	tags=38%, list=33%, signal=25%	10000/673/2309/208/5293/6932/369/7157/2064/4609/2260/8312/6934/2353
PID_HDAC_CLASSIII_PATHWAY	PID_HDAC_CLASSIII_PATHWAY	13	-0.339202	-0.862877	0.673222	1	0.972383	2313	tags=77%, list=37%, signal=48%	84532/9759/4209/2309/1387/2033/10376/2547/7157/2308
KEGG_INOSITOL_PHOSPHATE_METABOLISM	KEGG_INOSITOL_PHOSPHATE_METABOLISM	31	-0.274486	-0.862677	0.668516	1	0.972383	1848	tags=32%, list=30%, signal=23%	3705/5293/3707/3612/23236/5298/5335/5330/56623/23396
WP_NUCLEAR_RECEPTORS_METAPATHWAY	WP_NUCLEAR_RECEPTORS_METAPATHWAY	98	-0.222563	-0.862508	0.735537	1	0.972383	1759	tags=30%, list=28%, signal=22%	6515/5243/3326/10057/8243/7295/4259/3303/6513/2033/10728/7296/7421/7128/1374/5465/4609/6397/5467/56606/5166/56262/2308/4791/7040/11140/3726/3725/3727
KEGG_TGF_BETA_SIGNALING_PATHWAY	KEGG_TGF_BETA_SIGNALING_PATHWAY	36	0.222486	0.861983	0.738462	1	0.972383	1620	tags=42%, list=26%, signal=31%	92/9978/659/5934/7048/4089/4052/5594/7046/9765/5933/6198/5515/1874/4087
WP_IL17_SIGNALING_PATHWAY	WP_IL17_SIGNALING_PATHWAY	18	-0.312128	-0.861826	0.648336	1	0.972383	1787	tags=28%, list=29%, signal=20%	1052/4790/8517/1051/9020
REACTOME_FORMATION_OF_INCISION_COMPLEX_IN_GG_NER	REACTOME_FORMATION_OF_INCISION_COMPLEX_IN_GG_NER	29	-0.276869	-0.860838	0.687328	1	0.972383	467	tags=14%, list=8%, signal=13%	10401/7329/7336/7341
REACTOME_TP53_REGULATES_TRANSCRIPTION_OF_CELL_DEATH_GENES	REACTOME_TP53_REGULATES_TRANSCRIPTION_OF_CELL_DEATH_GENES	21	-0.299362	-0.860416	0.646809	1	0.972383	2070	tags=52%, list=33%, signal=35%	94241/665/1121/604/8795/1387/8797/10397/7157/839/55367
REACTOME_TCF_DEPENDENT_SIGNALING_IN_RESPONSE_TO_WNT	REACTOME_TCF_DEPENDENT_SIGNALING_IN_RESPONSE_TO_WNT	98	-0.221997	-0.860313	0.737898	1	0.972383	1995	tags=33%, list=32%, signal=23%	8364/8347/7090/5720/5714/7979/208/6932/1387/1455/5691/6259/864/2033/1857/5710/440193/4609/8085/283149/6597/10524/10213/8312/3020/6934/607/5711/8367/4221/8607/8370
WP_GLYCOGEN_SYNTHESIS_AND_DEGRADATION	WP_GLYCOGEN_SYNTHESIS_AND_DEGRADATION	24	0.244942	0.859772	0.68662	1	0.972383	1557	tags=38%, list=25%, signal=28%	5520/5256/7360/5525/5836/5257/5236/5515/2932
WP_SMALL_CELL_LUNG_CANCER	WP_SMALL_CELL_LUNG_CANCER	41	-0.256997	-0.859498	0.670213	1	0.972383	1225	tags=27%, list=20%, signal=22%	208/5293/4790/8517/7157/4609/2272/4149/7186/7709/4792
WP_TCA_CYCLE_AND_DEFICIENCY_OF_PYRUVATE_DEHYDROGENASE_COMPLEX_PDHC	WP_TCA_CYCLE_AND_DEFICIENCY_OF_PYRUVATE_DEHYDROGENASE_COMPLEX_PDHC	10	-0.35809	-0.85901	0.656535	1	0.972383	1203	tags=30%, list=19%, signal=24%	6389/5160/1737
PID_VEGFR1_PATHWAY	PID_VEGFR1_PATHWAY	16	-0.320625	-0.858628	0.671033	1	0.972383	1212	tags=38%, list=19%, signal=30%	5295/5781/3091/5579/5335/8829
KEGG_WNT_SIGNALING_PATHWAY	KEGG_WNT_SIGNALING_PATHWAY	72	-0.230943	-0.85851	0.724726	1	0.972383	1709	tags=31%, list=27%, signal=22%	5880/6932/1387/23236/4088/27101/896/2033/1857/5579/59343/7157/4609/5330/5467/7976/894/8312/4772/6934/8607/3725
REACTOME_SIGNAL_TRANSDUCTION_BY_L1	REACTOME_SIGNAL_TRANSDUCTION_BY_L1	14	-0.334121	-0.858062	0.671687	1	0.972383	755	tags=21%, list=12%, signal=19%	2260/7410/8829
WP_PARKINSONS_DISEASE_PATHWAY	WP_PARKINSONS_DISEASE_PATHWAY	22	-0.2942	-0.857633	0.658263	1	0.972383	633	tags=18%, list=10%, signal=16%	7332/9246/11315/839
REACTOME_GENERATION_OF_SECOND_MESSENGER_MOLECULES	REACTOME_GENERATION_OF_SECOND_MESSENGER_MOLECULES	22	0.249896	0.857489	0.708333	1	0.972383	3	tags=5%, list=0%, signal=5%	3127
WP_HEDGEHOG_SIGNALING_PATHWAY_WP4249	WP_HEDGEHOG_SIGNALING_PATHWAY_WP4249	20	-0.301508	-0.857221	0.669958	1	0.972383	1743	tags=40%, list=28%, signal=29%	409/156/1453/1455/64839/5727/11127/894
REACTOME_HEME_SIGNALING	REACTOME_HEME_SIGNALING	35	-0.264436	-0.857196	0.685829	1	0.972383	1211	tags=29%, list=19%, signal=23%	2033/3040/64784/5465/64854/10743/8841/3039/23373/200186
WP_HEPATITIS_C_AND_HEPATOCELLULAR_CARCINOMA	WP_HEPATITIS_C_AND_HEPATOCELLULAR_CARCINOMA	28	-0.277694	-0.857162	0.686813	1	0.972383	1925	tags=36%, list=31%, signal=25%	3570/26509/4790/4088/840/7157/4609/7410/7040/3725
REACTOME_CA2_PATHWAY	REACTOME_CA2_PATHWAY	32	-0.269653	-0.856443	0.6794	1	0.972383	1827	tags=34%, list=29%, signal=24%	23112/4343/10681/6932/23236/4609/5330/7976/4772/6934/57690
REACTOME_MRNA_DECAY_BY_3_TO_5_EXORIBONUCLEASE	REACTOME_MRNA_DECAY_BY_3_TO_5_EXORIBONUCLEASE	10	-0.356707	-0.855692	0.658055	1	0.972383	1616	tags=50%, list=26%, signal=37%	80349/28960/118460/23404/10767
PID_TCR_PATHWAY	PID_TCR_PATHWAY	56	-0.240581	-0.855453	0.710997	1	0.972383	2091	tags=38%, list=34%, signal=25%	27347/83593/3937/1445/3702/2534/84433/9402/940/28988/9846/8517/5579/7535/5335/5777/8915/6452/919/10235/9020
WP_ENDOPLASMIC_RETICULUM_STRESS_RESPONSE_IN_CORONAVIRUS_INFECTION	WP_ENDOPLASMIC_RETICULUM_STRESS_RESPONSE_IN_CORONAVIRUS_INFECTION	27	-0.27979	-0.85543	0.674451	1	0.972383	1732	tags=37%, list=28%, signal=27%	5511/3309/6992/26051/54776/5610/23645/84687/90673/5514
WP_MAPK_SIGNALING_PATHWAY	WP_MAPK_SIGNALING_PATHWAY	122	-0.21326	-0.855363	0.764706	1	0.972383	1289	tags=23%, list=21%, signal=19%	5971/7867/8517/5606/9344/5871/369/7157/1616/994/4609/23162/8911/9448/4149/2260/7186/10235/4772/10454/782/25780/4791/9020/7040/2353/3725/3727
WP_IL6_SIGNALING_PATHWAY	WP_IL6_SIGNALING_PATHWAY	32	-0.269022	-0.854439	0.683492	1	0.972383	64	tags=12%, list=1%, signal=12%	7297/639/3726/9021
REACTOME_VESICLE_MEDIATED_TRANSPORT	REACTOME_VESICLE_MEDIATED_TRANSPORT	385	0.146274	0.854137	1	1	0.972383	1514	tags=27%, list=24%, signal=22%	3043/26258/10092/51164/10094/6233/1315/81631/51542/23431/948/2589/115548/137492/6845/1781/2665/5049/5874/2799/22930/51762/10093/84079/3267/8301/1861/81027/8655/81876/829/6814/23256/5869/154/10802/128637/60560/9341/11031/8774/64786/10717/1362/381/163/4124/84516/60684/950/288/10260/26958/27131/122830/7037/7277/1122/7311/10890/915/10959/22878/1213/23433/6272/10920/51652/29979/9632/1075/23216/23011/9…
REACTOME_REGULATION_OF_PTEN_STABILITY_AND_ACTIVITY	REACTOME_REGULATION_OF_PTEN_STABILITY_AND_ACTIVITY	45	0.207503	0.853952	0.747899	1	0.972383	1407	tags=29%, list=23%, signal=23%	6233/4734/5701/7311/5987/81847/5708/5719/1459/23198/80351/5689/5685
REACTOME_MITOCHONDRIAL_CALCIUM_ION_TRANSPORT	REACTOME_MITOCHONDRIAL_CALCIUM_ION_TRANSPORT	18	-0.309151	-0.853606	0.668596	1	0.972383	1999	tags=44%, list=32%, signal=30%	5245/90550/11331/23203/6687/10367/7416/79568
NABA_CORE_MATRISOME	NABA_CORE_MATRISOME	20	0.254515	0.85304	0.723549	1	0.972383	1129	tags=35%, list=18%, signal=29%	2201/1462/10875/4052/203522/1310/5552
WP_BURN_WOUND_HEALING	WP_BURN_WOUND_HEALING	36	-0.261938	-0.852492	0.698113	1	0.972383	1653	tags=39%, list=27%, signal=29%	4790/10392/1265/4088/3146/7157/7128/284004/2260/9314/7040/6876/5216/4792
WP_3Q29_COPY_NUMBER_VARIATION_SYNDROME	WP_3Q29_COPY_NUMBER_VARIATION_SYNDROME	34	-0.2655	-0.852445	0.687415	1	0.972383	1539	tags=35%, list=25%, signal=27%	840/54965/165918/6990/4609/5829/9025/4771/11116/7040/3077/3725
WP_IL1_SIGNALING_PATHWAY	WP_IL1_SIGNALING_PATHWAY	41	-0.254884	-0.852431	0.679521	1	0.972383	1225	tags=22%, list=20%, signal=18%	8517/5606/5335/3654/10454/9020/3656/4792/3725
PID_NEPHRIN_NEPH1_PATHWAY	PID_NEPHRIN_NEPH1_PATHWAY	19	-0.30373	-0.85237	0.667141	1	0.972383	1865	tags=32%, list=30%, signal=22%	2534/409/5293/5335/8440/3725
REACTOME_RHOH_GTPASE_CYCLE	REACTOME_RHOH_GTPASE_CYCLE	26	0.234709	0.852293	0.672794	1	0.972383	884	tags=23%, list=14%, signal=20%	2040/9497/253959/9341/55968/7037
BIOCARTA_CERAMIDE_PATHWAY	BIOCARTA_CERAMIDE_PATHWAY	15	-0.32426	-0.85221	0.676119	1	0.972383	612	tags=20%, list=10%, signal=18%	7186/8737/8717
WP_TRYPTOPHAN_METABOLISM	WP_TRYPTOPHAN_METABOLISM	12	0.289342	0.851826	0.684211	1	0.972383	545	tags=25%, list=9%, signal=23%	8942/847/217
REACTOME_PHASE_II_CONJUGATION_OF_COMPOUNDS	REACTOME_PHASE_II_CONJUGATION_OF_COMPOUNDS	19	0.255697	0.851226	0.719064	1	0.972383	918	tags=26%, list=15%, signal=22%	27284/8459/4257/2729/7360
WP_FLUOROPYRIMIDINE_ACTIVITY	WP_FLUOROPYRIMIDINE_ACTIVITY	12	-0.3376	-0.84975	0.659794	1	0.972383	1120	tags=33%, list=18%, signal=27%	7157/2356/1890/7371
KEGG_HYPERTROPHIC_CARDIOMYOPATHY_HCM	KEGG_HYPERTROPHIC_CARDIOMYOPATHY_HCM	19	-0.302676	-0.849412	0.672831	1	0.972383	1194	tags=21%, list=19%, signal=17%	488/51422/782/7040
NABA_ECM_GLYCOPROTEINS	NABA_ECM_GLYCOPROTEINS	15	0.26546	0.849106	0.671687	1	0.972383	892	tags=27%, list=14%, signal=23%	2201/10875/4052/203522
PID_P38_MK2_PATHWAY	PID_P38_MK2_PATHWAY	13	-0.333619	-0.848674	0.691377	1	0.972383	1255	tags=54%, list=20%, signal=43%	4046/7531/7529/7867/994/6929/7249
BIOCARTA_NTHI_PATHWAY	BIOCARTA_NTHI_PATHWAY	18	0.254362	0.848549	0.684887	1	0.972383	647	tags=28%, list=10%, signal=25%	1147/1432/5608/7048/4089
BIOCARTA_CTCF_PATHWAY	BIOCARTA_CTCF_PATHWAY	19	-0.302278	-0.848296	0.674253	1	0.972383	1467	tags=32%, list=24%, signal=24%	4086/7157/10664/4609/4090/7040
REACTOME_FCERI_MEDIATED_MAPK_ACTIVATION	REACTOME_FCERI_MEDIATED_MAPK_ACTIVATION	23	-0.286874	-0.848112	0.681756	1	0.972383	611	tags=17%, list=10%, signal=16%	5335/7410/2353/3725
WP_PREGNANE_X_RECEPTOR_PATHWAY	WP_PREGNANE_X_RECEPTOR_PATHWAY	11	0.297287	0.847668	0.646341	1	0.972383	1295	tags=36%, list=21%, signal=29%	7266/10257/8648/8204
REACTOME_TRANSCRIPTION_COUPLED_NUCLEOTIDE_EXCISION_REPAIR_TC_NER	REACTOME_TRANSCRIPTION_COUPLED_NUCLEOTIDE_EXCISION_REPAIR_TC_NER	46	-0.247183	-0.847335	0.708333	1	0.972383	1677	tags=30%, list=27%, signal=22%	5437/6117/5981/5426/54107/2033/5430/56949/7507/3150/57654/64708/91603/3978
REACTOME_COHESIN_LOADING_ONTO_CHROMATIN	REACTOME_COHESIN_LOADING_ONTO_CHROMATIN	10	-0.353109	-0.847061	0.671733	1	0.972383	1750	tags=50%, list=28%, signal=36%	5885/10735/8243/9126/23383
REACTOME_MITOTIC_TELOPHASE_CYTOKINESIS	REACTOME_MITOTIC_TELOPHASE_CYTOKINESIS	10	-0.353109	-0.847061	0.671733	1	0.972383	1750	tags=50%, list=28%, signal=36%	5885/10735/8243/9126/23383
KEGG_AXON_GUIDANCE	KEGG_AXON_GUIDANCE	48	0.203528	0.847019	0.79476	1	0.972383	855	tags=19%, list=14%, signal=16%	5534/4893/11261/5532/2773/998/5594/10154/5533
PID_P75_NTR_PATHWAY	PID_P75_NTR_PATHWAY	41	-0.252677	-0.84505	0.695479	1	0.972383	575	tags=22%, list=9%, signal=20%	8517/7157/3654/9500/5045/388/56160/56616/839
REACTOME_NEGATIVE_REGULATION_OF_MET_ACTIVITY	REACTOME_NEGATIVE_REGULATION_OF_MET_ACTIVITY	16	0.262788	0.844703	0.704762	1	0.972383	2120	tags=56%, list=34%, signal=37%	6233/5795/7311/8027/10254/9101/7316/30011/2060
WP_PI3KAKT_SIGNALING_PATHWAY	WP_PI3KAKT_SIGNALING_PATHWAY	109	0.172754	0.844538	0.906667	1	0.972383	1643	tags=32%, list=26%, signal=24%	10161/4893/6009/7097/1147/3454/7099/3690/6655/5934/117145/5520/5594/1977/5294/55844/1386/5586/55012/5525/4193/3455/9586/3655/118788/6198/6654/3845/5515/5291/3676/2932/7248/9470/3716
BIOCARTA_ERAD_PATHWAY	BIOCARTA_ERAD_PATHWAY	17	-0.312522	-0.844532	0.688047	1	0.972383	786	tags=24%, list=13%, signal=21%	7841/4123/57134/7329
WP_BLADDER_CANCER	WP_BLADDER_CANCER	18	-0.305741	-0.844192	0.672938	1	0.972383	1136	tags=28%, list=18%, signal=23%	369/7157/2064/4609/1890
WP_PDGF_PATHWAY	WP_PDGF_PATHWAY	30	-0.269102	-0.843644	0.698762	1	0.972383	1018	tags=20%, list=16%, signal=17%	5335/23647/7410/2353/4792/3725
REACTOME_FATTY_ACYL_COA_BIOSYNTHESIS	REACTOME_FATTY_ACYL_COA_BIOSYNTHESIS	16	0.262178	0.842744	0.704762	1	0.972383	734	tags=25%, list=12%, signal=22%	401494/79993/84869/5538
REACTOME_CELLULAR_RESPONSE_TO_HYPOXIA	REACTOME_CELLULAR_RESPONSE_TO_HYPOXIA	45	0.204606	0.842028	0.789916	1	0.972383	1298	tags=27%, list=21%, signal=21%	6233/5701/7322/9978/7321/6921/405/7311/5708/5719/23198/5689
PID_INSULIN_PATHWAY	PID_INSULIN_PATHWAY	29	-0.270766	-0.841861	0.716253	1	0.972383	613	tags=10%, list=10%, signal=9%	1796/8440/1978
REACTOME_RESPONSE_TO_ELEVATED_PLATELET_CYTOSOLIC_CA2	REACTOME_RESPONSE_TO_ELEVATED_PLATELET_CYTOSOLIC_CA2	57	-0.235184	-0.841372	0.742099	1	0.972383	912	tags=18%, list=15%, signal=15%	9948/51368/78991/5478/7040/7873/10447/6813/5216/6647
REACTOME_NOTCH3_ACTIVATION_AND_TRANSMISSION_OF_SIGNAL_TO_THE_NUCLEUS	REACTOME_NOTCH3_ACTIVATION_AND_TRANSMISSION_OF_SIGNAL_TO_THE_NUCLEUS	12	0.285773	0.841321	0.690402	1	0.972383	1592	tags=50%, list=26%, signal=37%	6233/57534/7311/5663/83464/23385
BIOCARTA_RHO_PATHWAY	BIOCARTA_RHO_PATHWAY	17	-0.311212	-0.840992	0.69242	1	0.972383	1518	tags=47%, list=24%, signal=36%	6093/387/9826/3984/4983/393/9138/5216
REACTOME_UCH_PROTEINASES	REACTOME_UCH_PROTEINASES	57	-0.234974	-0.840617	0.744627	1	0.972383	937	tags=19%, list=15%, signal=17%	5710/283899/3054/10213/4092/93973/5711/221937/114785/7040/8607
WP_MYOMETRIAL_RELAXATION_AND_CONTRACTION_PATHWAYS	WP_MYOMETRIAL_RELAXATION_AND_CONTRACTION_PATHWAYS	61	-0.233253	-0.840615	0.735331	1	0.972383	1873	tags=33%, list=30%, signal=23%	10636/5583/10681/10287/409/1388/4790/1265/2870/2114/489/2553/808/5579/488/5335/5576/2869/2353/3725
REACTOME_INTRA_GOLGI_AND_RETROGRADE_GOLGI_TO_ER_TRAFFIC	REACTOME_INTRA_GOLGI_AND_RETROGRADE_GOLGI_TO_ER_TRAFFIC	116	0.167794	0.839579	0.893617	1	0.972383	886	tags=17%, list=14%, signal=15%	51164/1315/51542/2589/1781/5049/22930/81027/8655/81876/829/60560/9341/8774/381/4124/84516/26958/122830/7277
REACTOME_UB_SPECIFIC_PROCESSING_PROTEASES	REACTOME_UB_SPECIFIC_PROCESSING_PROTEASES	119	-0.209805	-0.839193	0.787703	1	0.972383	1318	tags=19%, list=21%, signal=16%	5423/23586/8517/7157/5710/4609/51651/91833/10213/219333/7186/9146/8312/8737/10454/4092/5711/7416/2625/27005/4792/79594/8607
WP_MAPK_AND_NFKB_SIGNALING_PATHWAYS_INHIBITED_BY_YERSINIA_YOPJ	WP_MAPK_AND_NFKB_SIGNALING_PATHWAYS_INHIBITED_BY_YERSINIA_YOPJ	11	-0.340034	-0.837948	0.676558	1	0.972383	301	tags=36%, list=5%, signal=35%	4790/8517/9020/4792
KEGG_ABC_TRANSPORTERS	KEGG_ABC_TRANSPORTERS	16	0.260383	0.836971	0.714286	1	0.972383	157	tags=12%, list=3%, signal=12%	5825/225
REACTOME_RAC3_GTPASE_CYCLE	REACTOME_RAC3_GTPASE_CYCLE	56	0.193123	0.836851	0.831818	1	0.972383	1412	tags=30%, list=23%, signal=24%	23075/3071/9341/998/10006/116984/51347/394/7037/7444/23344/1536/7074/7112/10424/7879/5062
REACTOME_G_BETA_GAMMA_SIGNALLING_THROUGH_PI3KGAMMA	REACTOME_G_BETA_GAMMA_SIGNALLING_THROUGH_PI3KGAMMA	11	-0.33941	-0.83641	0.679525	1	0.972383	2335	tags=64%, list=38%, signal=40%	2782/54331/387/10000/208/10681/23533
PID_AMB2_NEUTROPHILS_PATHWAY	PID_AMB2_NEUTROPHILS_PATHWAY	18	-0.302904	-0.836359	0.680174	1	0.972383	3197	tags=67%, list=51%, signal=32%	5906/3932/3055/2268/5329/4035/6093/387/5908/2534/4790/3146
REACTOME_POST_TRANSLATIONAL_MODIFICATION_SYNTHESIS_OF_GPI_ANCHORED_PROTEINS	REACTOME_POST_TRANSLATIONAL_MODIFICATION_SYNTHESIS_OF_GPI_ANCHORED_PROTEINS	17	0.25551	0.836113	0.708861	1	0.972383	690	tags=18%, list=11%, signal=16%	8875/10026/55350
KEGG_BLADDER_CANCER	KEGG_BLADDER_CANCER	18	-0.30277	-0.835987	0.680174	1	0.972383	1136	tags=28%, list=18%, signal=23%	369/7157/2064/4609/1890
PID_AURORA_A_PATHWAY	PID_AURORA_A_PATHWAY	18	-0.302744	-0.835914	0.680174	1	0.972383	2086	tags=39%, list=34%, signal=26%	28964/8874/10460/7157/994/81565/4792
PID_INTEGRIN_A4B1_PATHWAY	PID_INTEGRIN_A4B1_PATHWAY	18	0.250547	0.835822	0.697749	1	0.972383	1536	tags=33%, list=25%, signal=25%	10863/5567/10006/7534/382/3676
KEGG_PPAR_SIGNALING_PATHWAY	KEGG_PPAR_SIGNALING_PATHWAY	16	0.260003	0.835752	0.714286	1	0.972383	1795	tags=44%, list=29%, signal=31%	948/51/2710/3611/2181/2182/51703
PID_P38_ALPHA_BETA_DOWNSTREAM_PATHWAY	PID_P38_ALPHA_BETA_DOWNSTREAM_PATHWAY	22	-0.286664	-0.835662	0.691877	1	0.972383	42	tags=36%, list=1%, signal=36%	2664/8569/2005/7867/7157/1051/1978/3725
WP_OSTEOBLAST_DIFFERENTIATION_AND_RELATED_DISEASES	WP_OSTEOBLAST_DIFFERENTIATION_AND_RELATED_DISEASES	36	0.215604	0.835321	0.796154	1	0.972383	859	tags=22%, list=14%, signal=19%	5584/1432/659/5599/4089/5594/5294/30849
WP_CILIARY_LANDSCAPE	WP_CILIARY_LANDSCAPE	133	-0.205437	-0.834902	0.80137	1	0.972383	728	tags=13%, list=12%, signal=12%	583/6103/10296/9255/4704/10432/3020/64708/79598/55764/9669/80344/51668/55212/90410/26146/85456
WP_NOCGMPPKG_MEDIATED_NEUROPROTECTION	WP_NOCGMPPKG_MEDIATED_NEUROPROTECTION	11	-0.33875	-0.834784	0.679525	1	0.972383	143	tags=45%, list=2%, signal=44%	801/596/818/4790/4792
REACTOME_CIRCADIAN_CLOCK	REACTOME_CIRCADIAN_CLOCK	48	-0.24044	-0.831368	0.737387	1	0.972383	1179	tags=19%, list=19%, signal=15%	64784/1374/5465/64854/10743/8841/23373/200186/5187
KEGG_PROSTATE_CANCER	KEGG_PROSTATE_CANCER	53	-0.236753	-0.83105	0.738065	1	0.972383	2187	tags=38%, list=35%, signal=25%	468/64764/10000/673/208/5293/6932/3326/1387/4790/2033/8517/369/7157/2064/23533/2260/2308/6934/4792
BIOCARTA_TCYTOTOXIC_PATHWAY	BIOCARTA_TCYTOTOXIC_PATHWAY	10	0.300168	0.830739	0.697674	1	0.972383	1450	tags=50%, list=23%, signal=38%	925/5788/915/914/917
REACTOME_INTERFERON_ALPHA_BETA_SIGNALING	REACTOME_INTERFERON_ALPHA_BETA_SIGNALING	38	-0.252212	-0.829576	0.742282	1	0.972383	923	tags=18%, list=15%, signal=16%	5777/7297/3134/3106/3661/3107/9021
WP_RAC1PAK1P38MMP2_PATHWAY	WP_RAC1PAK1P38MMP2_PATHWAY	36	-0.254637	-0.82873	0.74124	1	0.972383	1225	tags=31%, list=20%, signal=25%	10318/4790/840/8517/7157/2064/4609/5829/2308/4792/1978
WP_EXERCISEINDUCED_CIRCADIAN_REGULATION	WP_EXERCISEINDUCED_CIRCADIAN_REGULATION	33	-0.260025	-0.828691	0.724044	1	0.972383	534	tags=33%, list=9%, signal=31%	2120/51582/6612/10787/11335/5813/51663/1051/10140/7341/5187
REACTOME_COPI_DEPENDENT_GOLGI_TO_ER_RETROGRADE_TRAFFIC	REACTOME_COPI_DEPENDENT_GOLGI_TO_ER_RETROGRADE_TRAFFIC	47	-0.240827	-0.828676	0.738622	1	0.972383	1448	tags=32%, list=23%, signal=25%	8775/3835/10749/29127/10376/63908/11127/23046/372/23303/3831/55605/9183/64837/55850
WP_CHROMOSOMAL_AND_MICROSATELLITE_INSTABILITY_IN_COLORECTAL_CANCER	WP_CHROMOSOMAL_AND_MICROSATELLITE_INSTABILITY_IN_COLORECTAL_CANCER	47	-0.240666	-0.828119	0.738622	1	0.972383	1136	tags=21%, list=18%, signal=18%	369/7157/4609/5898/29110/8312/6934/7040/2353/3725
KEGG_CYTOKINE_CYTOKINE_RECEPTOR_INTERACTION	KEGG_CYTOKINE_CYTOKINE_RECEPTOR_INTERACTION	53	-0.235866	-0.827935	0.745806	1	0.972383	866	tags=17%, list=14%, signal=15%	91/8809/10913/1438/8764/7040/10673/8718/3590
PID_TRAIL_PATHWAY	PID_TRAIL_PATHWAY	21	0.242693	0.827523	0.760943	1	0.972383	795	tags=24%, list=13%, signal=21%	8743/1147/843/5599/5594
REACTOME_MICRORNA_MIRNA_BIOGENESIS	REACTOME_MICRORNA_MIRNA_BIOGENESIS	15	0.258699	0.827481	0.704819	1	0.972383	1372	tags=33%, list=22%, signal=26%	57510/23405/5440/5431/192670
REACTOME_RECRUITMENT_OF_MITOTIC_CENTROSOME_PROTEINS_AND_COMPLEXES	REACTOME_RECRUITMENT_OF_MITOTIC_CENTROSOME_PROTEINS_AND_COMPLEXES	47	-0.240456	-0.827396	0.739922	1	0.972383	2094	tags=36%, list=34%, signal=24%	80184/7846/121441/11190/1453/22995/22897/10844/80254/9814/5108/5116/84131/11116/54820/55755/984
REACTOME_ANTIGEN_PRESENTATION_FOLDING_ASSEMBLY_AND_PEPTIDE_LOADING_OF_CLASS_I_MHC	REACTOME_ANTIGEN_PRESENTATION_FOLDING_ASSEMBLY_AND_PEPTIDE_LOADING_OF_CLASS_I_MHC	24	-0.279145	-0.827064	0.714485	1	0.972383	806	tags=38%, list=13%, signal=33%	821/3309/6396/811/3134/2923/3106/6892/3107
BIOCARTA_TGFB_PATHWAY	BIOCARTA_TGFB_PATHWAY	14	-0.322011	-0.826963	0.722892	1	0.972383	1667	tags=43%, list=27%, signal=31%	1387/4088/2033/10454/4092/7040
WP_CIRCADIAN_RHYTHM_GENES	WP_CIRCADIAN_RHYTHM_GENES	82	-0.218188	-0.826797	0.778708	1	0.972383	1410	tags=21%, list=23%, signal=16%	2033/6421/5971/83759/57805/7157/1374/5465/5371/10743/8841/9500/10514/23373/3725/5187/3727
REACTOME_TGF_BETA_RECEPTOR_SIGNALING_ACTIVATES_SMADS	REACTOME_TGF_BETA_RECEPTOR_SIGNALING_ACTIVATES_SMADS	26	0.227575	0.826388	0.738971	1	0.972383	994	tags=27%, list=16%, signal=23%	6233/9958/7048/4089/7311/7514/7046
REACTOME_SEMA4D_INDUCED_CELL_MIGRATION_AND_GROWTH_CONE_COLLAPSE	REACTOME_SEMA4D_INDUCED_CELL_MIGRATION_AND_GROWTH_CONE_COLLAPSE	13	-0.324432	-0.825304	0.71407	1	0.972383	2413	tags=69%, list=39%, signal=42%	6093/387/9475/9826/4627/3984/2064/3985/388
REACTOME_NF_KB_ACTIVATION_THROUGH_FADD_RIP_1_PATHWAY_MEDIATED_BY_CASPASE_8_AND_10	REACTOME_NF_KB_ACTIVATION_THROUGH_FADD_RIP_1_PATHWAY_MEDIATED_BY_CASPASE_8_AND_10	11	0.2893	0.824896	0.685976	1	0.972383	281	tags=18%, list=5%, signal=17%	1147/843
REACTOME_PERK_REGULATES_GENE_EXPRESSION	REACTOME_PERK_REGULATES_GENE_EXPRESSION	20	0.24607	0.824735	0.761092	1	0.972383	711	tags=25%, list=11%, signal=22%	5073/5393/4800/22894/22926
REACTOME_MEMBRANE_TRAFFICKING	REACTOME_MEMBRANE_TRAFFICKING	371	0.143486	0.82458	1	1	0.972383	1514	tags=27%, list=24%, signal=22%	26258/10092/51164/10094/6233/1315/81631/51542/23431/2589/115548/137492/6845/1781/2665/5049/5874/2799/22930/51762/10093/84079/3267/8301/1861/81027/8655/81876/829/6814/23256/5869/154/10802/128637/60560/9341/11031/8774/64786/10717/1362/381/163/4124/84516/60684/950/288/10260/26958/27131/122830/7037/7277/1122/7311/10890/915/10959/22878/1213/23433/6272/10920/51652/29979/9632/1075/23216/23011/90196/9382…
KEGG_INTESTINAL_IMMUNE_NETWORK_FOR_IGA_PRODUCTION	KEGG_INTESTINAL_IMMUNE_NETWORK_FOR_IGA_PRODUCTION	17	-0.305003	-0.824211	0.723032	1	0.972383	752	tags=24%, list=12%, signal=21%	3109/9020/7040/10673
PID_INTEGRIN_CS_PATHWAY	PID_INTEGRIN_CS_PATHWAY	11	0.289029	0.824121	0.685976	1	0.972383	4424	tags=100%, list=71%, signal=29%	3690/3655/3676/3689/3688/3695/3684/3685/3687/3683/3678
REACTOME_SEMA4D_IN_SEMAPHORIN_SIGNALING	REACTOME_SEMA4D_IN_SEMAPHORIN_SIGNALING	15	-0.313465	-0.82384	0.716418	1	0.972383	2413	tags=60%, list=39%, signal=37%	6093/387/9475/9826/4627/3984/2064/3985/388
REACTOME_SIGNALING_BY_INTERLEUKINS	REACTOME_SIGNALING_BY_INTERLEUKINS	240	-0.190667	-0.823667	0.86688	1	0.972383	1255	tags=18%, list=20%, signal=15%	7867/50615/3181/8517/5606/5771/3146/10068/4478/6844/7157/5710/6196/6809/4609/59307/5777/7297/3654/6597/10213/5898/8809/29110/5478/3965/2308/10454/1438/5711/4791/1154/7040/3656/6813/28512/2353/2625/4792/6647/3726/9021/3725/3590
REACTOME_RHO_GTPASES_ACTIVATE_IQGAPS	REACTOME_RHO_GTPASES_ACTIVATE_IQGAPS	15	0.257441	0.823457	0.707831	1	0.972383	1713	tags=47%, list=28%, signal=34%	81027/998/7277/6249/8826/1495/1499
REACTOME_CONSTITUTIVE_SIGNALING_BY_EGFRVIII	REACTOME_CONSTITUTIVE_SIGNALING_BY_EGFRVIII	10	-0.343254	-0.82342	0.703647	1	0.972383	70	tags=20%, list=1%, signal=20%	5335/11140
BIOCARTA_AKT_PATHWAY	BIOCARTA_AKT_PATHWAY	14	-0.320626	-0.823404	0.724398	1	0.972383	1810	tags=36%, list=29%, signal=25%	2309/4790/8517/2308/4792
KEGG_MAPK_SIGNALING_PATHWAY	KEGG_MAPK_SIGNALING_PATHWAY	124	-0.204721	-0.823387	0.827231	1	0.972383	1289	tags=31%, list=21%, signal=25%	4215/208/4296/409/5880/5607/8569/4790/2005/3303/2872/5971/7867/8517/5579/5606/9344/5871/7157/6196/1616/994/4609/23162/8911/9448/4149/2260/7186/10235/10454/782/25780/4791/9020/7040/2353/3725/3727
REACTOME_NRAGE_SIGNALS_DEATH_THROUGH_JNK	REACTOME_NRAGE_SIGNALS_DEATH_THROUGH_JNK	34	-0.256382	-0.82317	0.733424	1	0.972383	2310	tags=44%, list=37%, signal=28%	89846/221472/64857/8874/23229/9826/7204/26574/84033/6453/23370/9181/9138/7410/9500
REACTOME_DAP12_INTERACTIONS	REACTOME_DAP12_INTERACTIONS	28	-0.266519	-0.822669	0.726648	1	0.972383	2019	tags=36%, list=32%, signal=24%	3937/342510/2534/9402/3824/7305/5335/7410/3106/3107
WP_INHIBITION_OF_EXOSOME_BIOGENESIS_AND_SECRETION_BY_MANUMYCIN_A_IN_CRPC_CELLS	WP_INHIBITION_OF_EXOSOME_BIOGENESIS_AND_SECRETION_BY_MANUMYCIN_A_IN_CRPC_CELLS	13	0.267658	0.822515	0.721408	1	0.972383	795	tags=23%, list=13%, signal=20%	4893/5869/5594
WP_NRP1TRIGGERED_SIGNALING_PATHWAYS_IN_PANCREATIC_CANCER	WP_NRP1TRIGGERED_SIGNALING_PATHWAYS_IN_PANCREATIC_CANCER	22	-0.28207	-0.822272	0.70028	1	0.972383	1800	tags=36%, list=29%, signal=26%	10000/208/4790/4088/5971/8829/4791/7040
REACTOME_HEDGEHOG_OFF_STATE	REACTOME_HEDGEHOG_OFF_STATE	55	0.190573	0.822242	0.862385	1	0.972383	1408	tags=29%, list=23%, signal=23%	6233/5701/9978/81027/8945/5567/83737/7277/7311/5577/5708/5719/23198/5689/5685/8481
BIOCARTA_RAS_PATHWAY	BIOCARTA_RAS_PATHWAY	14	0.262027	0.821038	0.704142	1	0.972383	833	tags=21%, list=13%, signal=19%	1147/998/5294
WP_MICRORNAS_IN_CARDIOMYOCYTE_HYPERTROPHY	WP_MICRORNAS_IN_CARDIOMYOCYTE_HYPERTROPHY	50	-0.236632	-0.821032	0.756161	1	0.972383	1225	tags=22%, list=20%, signal=18%	8517/5579/5606/5330/50804/8893/10454/51564/9020/1154/7040
REACTOME_APOPTOSIS	REACTOME_APOPTOSIS	106	0.169554	0.820927	0.915033	1	0.972383	1495	tags=32%, list=24%, signal=25%	5534/6233/5701/8743/7099/8655/836/355/5599/317/5594/5533/7431/7311/10134/5708/51074/2339/3836/5719/1676/51765/23198/10059/5689/26060/7534/7532/5685/5062/5580/329/6304/2934
PID_REELIN_PATHWAY	PID_REELIN_PATHWAY	17	-0.30378	-0.820907	0.728863	1	0.972383	2288	tags=41%, list=37%, signal=26%	2889/4043/2534/4296/7804/9181/8440
PID_ARF6_PATHWAY	PID_ARF6_PATHWAY	17	0.250487	0.819677	0.731013	1	0.972383	1011	tags=29%, list=16%, signal=25%	2776/3690/154/116984/26034
WP_EFFECT_OF_PROGERIN_ON_GENES_INVOLVED_IN_HUTCHINSONGILFORD_PROGERIA_SYNDROME	WP_EFFECT_OF_PROGERIN_ON_GENES_INVOLVED_IN_HUTCHINSONGILFORD_PROGERIA_SYNDROME	17	-0.303088	-0.819036	0.730321	1	0.972383	1752	tags=35%, list=28%, signal=25%	11335/8932/7157/1107/9219/3020
REACTOME_NUCLEOTIDE_BIOSYNTHESIS	REACTOME_NUCLEOTIDE_BIOSYNTHESIS	10	-0.341355	-0.818865	0.714286	1	0.972383	1366	tags=50%, list=22%, signal=39%	2618/3615/158/159/1723
WP_MIRNA_REGULATION_OF_P53_PATHWAY_IN_PROSTATE_CANCER	WP_MIRNA_REGULATION_OF_P53_PATHWAY_IN_PROSTATE_CANCER	14	0.261317	0.818813	0.707101	1	0.972383	668	tags=21%, list=11%, signal=19%	143686/836/317
PID_FAK_PATHWAY	PID_FAK_PATHWAY	42	-0.243137	-0.818737	0.759894	1	0.972383	2335	tags=36%, list=38%, signal=22%	387/2889/5908/9475/8874/673/9826/2534/3678/5335/23162/5829/8440/2113/3725
REACTOME_PYROPTOSIS	REACTOME_PYROPTOSIS	12	0.278036	0.818542	0.724458	1	0.972383	436	tags=17%, list=7%, signal=16%	834/836
BIOCARTA_PAR1_PATHWAY	BIOCARTA_PAR1_PATHWAY	15	0.255758	0.818074	0.707831	1	0.972383	833	tags=20%, list=13%, signal=17%	2776/10672/5294
WP_CILIOPATHIES	WP_CILIOPATHIES	51	-0.235076	-0.817781	0.773902	1	0.972383	847	tags=18%, list=14%, signal=15%	23093/84131/583/56623/55764/755/83544/55212/26146
REACTOME_NUCLEAR_EVENTS_STIMULATED_BY_ALK_SIGNALING_IN_CANCER	REACTOME_NUCLEAR_EVENTS_STIMULATED_BY_ALK_SIGNALING_IN_CANCER	14	-0.318362	-0.81759	0.728916	1	0.972383	534	tags=21%, list=9%, signal=20%	4204/1051/3726
WP_PROTEASOME_DEGRADATION	WP_PROTEASOME_DEGRADATION	38	0.20646	0.816989	0.828794	1	0.972383	651	tags=16%, list=10%, signal=14%	4734/5701/7322/7321/6185/3105
PID_ECADHERIN_STABILIZATION_PATHWAY	PID_ECADHERIN_STABILIZATION_PATHWAY	22	-0.280193	-0.816801	0.708683	1	0.972383	245	tags=41%, list=4%, signal=39%	87/6093/387/28964/4026/1500/10787/7791/23396
BIOCARTA_MAL_PATHWAY	BIOCARTA_MAL_PATHWAY	13	0.265797	0.816797	0.727273	1	0.972383	795	tags=23%, list=13%, signal=20%	5599/998/5594
BIOCARTA_PYK2_PATHWAY	BIOCARTA_PYK2_PATHWAY	23	-0.276275	-0.816779	0.717421	1	0.972383	1314	tags=22%, list=21%, signal=17%	808/5579/5606/5335/3725
REACTOME_CASPASE_ACTIVATION_VIA_DEATH_RECEPTORS_IN_THE_PRESENCE_OF_LIGAND	REACTOME_CASPASE_ACTIVATION_VIA_DEATH_RECEPTORS_IN_THE_PRESENCE_OF_LIGAND	11	-0.331257	-0.816319	0.703264	1	0.972383	612	tags=45%, list=10%, signal=41%	8795/8797/7186/8737/8717
REACTOME_SIGNALING_BY_NOTCH	REACTOME_SIGNALING_BY_NOTCH	119	-0.204071	-0.816258	0.829466	1	0.972383	1995	tags=34%, list=32%, signal=23%	8364/8347/6487/7090/3002/5720/5714/9794/23112/7979/4343/11060/409/10460/1387/5691/4851/4088/861/489/2033/1024/488/7157/5710/4609/23509/10013/10213/8841/3020/5045/57690/5711/51564/8367/9612/4904/3725/8370
REACTOME_TBC_RABGAPS	REACTOME_TBC_RABGAPS	28	-0.264393	-0.816105	0.728022	1	0.972383	1535	tags=36%, list=25%, signal=27%	26000/374403/11345/23163/8408/5867/4943/26088/7249/84958
WP_SREBF_AND_MIR33_IN_CHOLESTEROL_AND_LIPID_HOMEOSTASIS	WP_SREBF_AND_MIR33_IN_CHOLESTEROL_AND_LIPID_HOMEOSTASIS	10	-0.339675	-0.814836	0.717325	1	0.972383	1148	tags=60%, list=18%, signal=49%	2475/2194/6721/51586/5465/3157
PID_PDGFRB_PATHWAY	PID_PDGFRB_PATHWAY	98	-0.210181	-0.814524	0.811098	1	0.972383	1018	tags=14%, list=16%, signal=12%	5335/4609/5867/6494/23533/5521/1796/7410/5300/8440/6876/2353/3725/3727
KEGG_GLYCEROLIPID_METABOLISM	KEGG_GLYCEROLIPID_METABOLISM	17	-0.30137	-0.814394	0.736152	1	0.972383	1239	tags=29%, list=20%, signal=24%	8527/56894/223/1609/26007
PID_EPO_PATHWAY	PID_EPO_PATHWAY	25	-0.271226	-0.814375	0.727778	1	0.972383	1018	tags=24%, list=16%, signal=20%	4790/10019/5335/5777/7410/9021
REACTOME_IRAK2_MEDIATED_ACTIVATION_OF_TAK1_COMPLEX	REACTOME_IRAK2_MEDIATED_ACTIVATION_OF_TAK1_COMPLEX	10	-0.339288	-0.813907	0.720365	1	0.972383	520	tags=20%, list=8%, signal=18%	10454/3656
REACTOME_BETA_CATENIN_INDEPENDENT_WNT_SIGNALING	REACTOME_BETA_CATENIN_INDEPENDENT_WNT_SIGNALING	79	-0.216514	-0.813589	0.801693	1	0.972383	1943	tags=34%, list=31%, signal=24%	23513/5720/5714/23112/7979/4343/10681/409/5880/6932/5691/23236/6259/161/1857/5579/5710/4609/5330/7976/10213/4772/6934/57690/1211/5711/5216
WP_FOLATE_METABOLISM	WP_FOLATE_METABOLISM	16	-0.303615	-0.813075	0.723435	1	0.972383	2343	tags=62%, list=38%, signal=39%	2618/10797/6472/4552/4790/4548/7157/3039/4791/6647
WP_CELL_CYCLE	WP_CELL_CYCLE	61	0.185143	0.812893	0.870647	1	0.972383	1644	tags=38%, list=26%, signal=28%	51434/9184/3065/29945/9978/51433/5934/4089/545/25847/3066/10926/4193/7534/7532/5933/5111/2932/1874/5000/4087/1871/472
REACTOME_TRANSCRIPTIONAL_REGULATION_BY_TP53	REACTOME_TRANSCRIPTIONAL_REGULATION_BY_TP53	206	-0.190713	-0.812591	0.883696	1	0.972383	1827	tags=30%, list=29%, signal=22%	23112/208/4343/604/8148/4683/8795/5437/1387/7486/27244/6117/5932/7295/51497/54815/6829/8797/4849/2033/10397/9125/57459/5430/55004/7296/25946/9337/7157/57521/1616/90639/2963/28996/7469/5371/51422/7862/10524/1107/9219/6924/4697/10919/639/5300/23774/7249/641/57690/83860/55215/7832/9167/2353/9656/9377/839/55367/3725/85456
REACTOME_RHOBTB_GTPASE_CYCLE	REACTOME_RHOBTB_GTPASE_CYCLE	29	-0.261209	-0.812146	0.743802	1	0.972383	2137	tags=34%, list=34%, signal=23%	11329/5930/9475/27316/3326/29766/23013/124540/7919/11140
PID_P73PATHWAY	PID_P73PATHWAY	34	0.209776	0.812095	0.802281	1	0.972383	817	tags=24%, list=13%, signal=21%	23411/9184/25898/1432/355/5567/83737/8682
WP_METAPATHWAY_BIOTRANSFORMATION_PHASE_I_AND_II	WP_METAPATHWAY_BIOTRANSFORMATION_PHASE_I_AND_II	24	-0.273906	-0.811542	0.733983	1	0.972383	104	tags=29%, list=2%, signal=29%	9435/4259/8514/2954/285440/7172/79690
REACTOME_DOWNREGULATION_OF_TGF_BETA_RECEPTOR_SIGNALING	REACTOME_DOWNREGULATION_OF_TGF_BETA_RECEPTOR_SIGNALING	22	0.236446	0.811335	0.78125	1	0.972383	994	tags=27%, list=16%, signal=23%	6233/9958/7048/7311/7514/7046
WP_INTERLEUKIN1_IL1_STRUCTURAL_PATHWAY	WP_INTERLEUKIN1_IL1_STRUCTURAL_PATHWAY	37	-0.246934	-0.810896	0.759085	1	0.972383	1835	tags=32%, list=30%, signal=23%	4215/8569/4790/2872/5606/4609/3654/10454/9020/3656/2353/4792
BIOCARTA_WNT_PATHWAY	BIOCARTA_WNT_PATHWAY	17	0.247459	0.809768	0.75	1	0.972383	647	tags=24%, list=10%, signal=21%	3065/8945/51701/4089
REACTOME_INTERLEUKIN_1_SIGNALING	REACTOME_INTERLEUKIN_1_SIGNALING	70	0.178853	0.808464	0.915789	1	0.972383	1191	tags=24%, list=19%, signal=20%	6233/5701/57161/1147/9978/5608/6283/8945/51135/8767/11213/23118/7311/5708/7334/5719/23198
BIOCARTA_PITX2_PATHWAY	BIOCARTA_PITX2_PATHWAY	12	-0.32115	-0.808345	0.709867	1	0.972383	1667	tags=33%, list=27%, signal=24%	1387/2033/10524/8312
KEGG_VIBRIO_CHOLERAE_INFECTION	KEGG_VIBRIO_CHOLERAE_INFECTION	29	0.216315	0.808174	0.764493	1	0.972383	709	tags=21%, list=11%, signal=18%	6558/523/526/5567/528/29927
WP_RAS_SIGNALING	WP_RAS_SIGNALING	83	-0.21242	-0.807468	0.813842	1	0.972383	1800	tags=29%, list=29%, signal=21%	208/10681/5293/5880/4790/9846/2114/5337/25/808/8517/5579/7535/22821/5335/5863/5898/2260/8831/64926/10235/25780/2113/11145
REACTOME_PHASE_I_FUNCTIONALIZATION_OF_COMPOUNDS	REACTOME_PHASE_I_FUNCTIONALIZATION_OF_COMPOUNDS	20	0.240835	0.807189	0.774744	1	0.972383	783	tags=20%, list=13%, signal=18%	5742/80777/217/405
REACTOME_SIGNALING_BY_FGFR2	REACTOME_SIGNALING_BY_FGFR2	35	0.209905	0.807058	0.834646	1	0.972383	1518	tags=31%, list=24%, signal=24%	6233/4893/4686/5594/7311/7072/5440/5431/6654/3845/5515
SA_TRKA_RECEPTOR	SA_TRKA_RECEPTOR	10	-0.33619	-0.806476	0.726444	1	0.972383	2710	tags=50%, list=44%, signal=28%	5604/387/10000/208/5293
WP_INTERFERON_TYPE_I_SIGNALING_PATHWAYS	WP_INTERFERON_TYPE_I_SIGNALING_PATHWAYS	45	-0.236579	-0.805211	0.777487	1	0.972383	1209	tags=18%, list=19%, signal=14%	5606/7535/57521/5777/7297/10401/1978/9021
KEGG_STARCH_AND_SUCROSE_METABOLISM	KEGG_STARCH_AND_SUCROSE_METABOLISM	14	0.256717	0.8044	0.721893	1	0.972383	1948	tags=50%, list=31%, signal=34%	7360/5836/5236/3099/80146/55276/2595
PID_GMCSF_PATHWAY	PID_GMCSF_PATHWAY	28	-0.26037	-0.803688	0.741758	1	0.972383	420	tags=11%, list=7%, signal=10%	1438/1154/2353
REACTOME_C_TYPE_LECTIN_RECEPTORS_CLRS	REACTOME_C_TYPE_LECTIN_RECEPTORS_CLRS	89	0.169846	0.803625	0.923077	1	0.972383	596	tags=12%, list=10%, signal=11%	5534/6233/5701/4893/7322/9039/1147/7321/8945/5567/5532
KEGG_COLORECTAL_CANCER	KEGG_COLORECTAL_CANCER	44	-0.236926	-0.803491	0.783355	1	0.972383	1800	tags=32%, list=29%, signal=23%	208/5293/5880/6932/4088/369/7157/4609/23533/8312/6934/7040/2353/3725
REACTOME_TRANSLATION_OF_SARS_COV_1_STRUCTURAL_PROTEINS	REACTOME_TRANSLATION_OF_SARS_COV_1_STRUCTURAL_PROTEINS	23	-0.271768	-0.803454	0.739369	1	0.972383	1320	tags=26%, list=21%, signal=21%	5589/84875/6482/7841/7329/7341
WP_CANCER_IMMUNOTHERAPY_BY_PD1_BLOCKADE	WP_CANCER_IMMUNOTHERAPY_BY_PD1_BLOCKADE	16	-0.299956	-0.803278	0.73508	1	0.972383	1653	tags=31%, list=27%, signal=23%	4790/926/7535/4772/3725
REACTOME_SIGNALING_BY_RECEPTOR_TYROSINE_KINASES	REACTOME_SIGNALING_BY_RECEPTOR_TYROSINE_KINASES	230	-0.186462	-0.802546	0.900641	1	0.972383	2124	tags=30%, list=34%, signal=21%	4664/5908/79109/10000/9475/3185/1500/26018/8874/5978/4209/673/1445/3187/529/2534/10787/208/9402/25942/5607/8569/9550/5437/10019/51606/9846/161/10312/5725/2033/537/7867/5430/5579/5771/4145/6196/2064/23163/2963/5335/10273/4609/5867/5829/5777/653361/9306/4670/5898/2260/29924/8841/7410/9146/639/8829/10152/5045/8440/1211/535/2353/11140/3726/4665/2354/1795/3727
REACTOME_TRANSCRIPTIONAL_REGULATION_BY_VENTX	REACTOME_TRANSCRIPTIONAL_REGULATION_BY_VENTX	26	-0.264083	-0.802464	0.732877	1	0.972383	690	tags=35%, list=11%, signal=31%	23112/4343/4790/7157/29882/10919/1051/6934/57690
REACTOME_RAB_GEFS_EXCHANGE_GTP_FOR_GDP_ON_RABS	REACTOME_RAB_GEFS_EXCHANGE_GTP_FOR_GDP_ON_RABS	62	0.182977	0.801831	0.892308	1	0.972383	1301	tags=27%, list=21%, signal=22%	2665/5874/22930/51762/84079/81876/5869/11031/60684/10260/1122/10890/22878/23011/27095/26130/117177
REACTOME_SYNTHESIS_OF_PIPS_AT_THE_PLASMA_MEMBRANE	REACTOME_SYNTHESIS_OF_PIPS_AT_THE_PLASMA_MEMBRANE	37	-0.244038	-0.801389	0.771198	1	0.972383	973	tags=14%, list=16%, signal=11%	5867/23533/80230/54477/23396
KEGG_FC_EPSILON_RI_SIGNALING_PATHWAY	KEGG_FC_EPSILON_RI_SIGNALING_PATHWAY	44	0.194263	0.801174	0.844898	1	0.972383	1533	tags=32%, list=25%, signal=24%	4893/6655/1432/5608/5599/5594/5294/5601/5581/4067/6654/5580/3845/5291
REACTOME_RHO_GTPASE_CYCLE	REACTOME_RHO_GTPASE_CYCLE	267	-0.18416	-0.800905	0.910338	1	0.972383	2312	tags=37%, list=37%, signal=24%	9748/89846/116985/221472/57480/6793/2889/64857/10652/143098/157769/224/55114/124997/613/11329/10970/5930/28964/9475/6472/4650/8874/57584/26030/23229/9235/23513/27316/1445/9826/9855/10409/23268/8773/10787/7415/6711/11060/4296/11188/5880/3326/4548/29766/253980/7204/91010/4983/51566/832/5337/23048/29127/57514/537/84033/10376/23526/10211/79180/79658/55004/6453/7535/23013/23370/23592/257106/23141/4580…
WP_SYNAPTIC_SIGNALING_PATHWAYS_ASSOCIATED_WITH_AUTISM_SPECTRUM_DISORDER	WP_SYNAPTIC_SIGNALING_PATHWAYS_ASSOCIATED_WITH_AUTISM_SPECTRUM_DISORDER	26	-0.263363	-0.800278	0.736986	1	0.972383	1110	tags=19%, list=18%, signal=16%	57521/51422/8831/7249/1978
REACTOME_PROTEIN_UBIQUITINATION	REACTOME_PROTEIN_UBIQUITINATION	54	0.187328	0.799273	0.903226	1	0.972383	1220	tags=24%, list=20%, signal=20%	6233/5828/7322/9646/7321/7324/3105/56852/8239/7311/7334/3093/65264
BIOCARTA_SPPA_PATHWAY	BIOCARTA_SPPA_PATHWAY	10	0.288772	0.799201	0.732558	1	0.972383	795	tags=20%, list=13%, signal=17%	5742/5594
REACTOME_FCERI_MEDIATED_NF_KB_ACTIVATION	REACTOME_FCERI_MEDIATED_NF_KB_ACTIVATION	58	0.182846	0.798937	0.885714	1	0.972383	1430	tags=31%, list=23%, signal=24%	6233/5701/7322/1147/7321/8945/115727/23118/7311/5708/10892/7334/5719/23198/5689/4067/5685/10125
REACTOME_ASPARAGINE_N_LINKED_GLYCOSYLATION	REACTOME_ASPARAGINE_N_LINKED_GLYCOSYLATION	167	0.151983	0.798882	0.978022	1	0.972383	1362	tags=26%, list=22%, signal=21%	51164/6233/1315/2720/1781/7844/81027/8655/81876/829/23256/6185/10802/128637/8774/5476/2530/29929/11320/10825/381/4124/84516/288/29880/26958/7277/80267/7311/11236/10959/267/56886/9632/1075/11282/9382/27095/55860/10427/83548/10905/10299/5238
REACTOME_FATTY_ACID_METABOLISM	REACTOME_FATTY_ACID_METABOLISM	55	-0.225537	-0.798836	0.788265	1	0.972383	1480	tags=29%, list=24%, signal=22%	240/84320/79777/10728/64834/3992/197322/5095/1374/3295/5467/51422/58526/60481/32/3248
WP_MEASLES_VIRUS_INFECTION	WP_MEASLES_VIRUS_INFECTION	78	-0.2131	-0.798723	0.830097	1	0.972383	1307	tags=23%, list=21%, signal=18%	23586/5610/8517/4478/7157/7128/9367/7297/3654/894/29110/3661/283106/8717/4791/2353/4792/3725
BIOCARTA_VDR_PATHWAY	BIOCARTA_VDR_PATHWAY	21	-0.277333	-0.797102	0.756028	1	0.972383	1667	tags=33%, list=27%, signal=24%	1387/8289/2033/7421/6597/7249/6601
REACTOME_TRANSCRIPTION_OF_THE_HIV_GENOME	REACTOME_TRANSCRIPTION_OF_THE_HIV_GENOME	40	-0.240212	-0.795847	0.786003	1	0.972383	2331	tags=40%, list=37%, signal=25%	1025/22916/8731/2966/2957/8148/5437/51497/6829/5430/2963/7469/6924/2960/83860/2961
REACTOME_SUMOYLATION_OF_SUMOYLATION_PROTEINS	REACTOME_SUMOYLATION_OF_SUMOYLATION_PROTEINS	29	0.212939	0.79556	0.789855	1	0.972383	1317	tags=34%, list=21%, signal=27%	11097/55746/9631/23279/9972/6613/79023/8480/4927/23511
WP_UNFOLDED_PROTEIN_RESPONSE	WP_UNFOLDED_PROTEIN_RESPONSE	18	0.238343	0.795111	0.752412	1	0.972383	1299	tags=33%, list=21%, signal=26%	51493/22926/10628/1965/7494/2081
REACTOME_FORMATION_OF_RNA_POL_II_ELONGATION_COMPLEX	REACTOME_FORMATION_OF_RNA_POL_II_ELONGATION_COMPLEX	38	-0.241699	-0.794999	0.777181	1	0.972383	1677	tags=29%, list=27%, signal=21%	5437/80349/51497/6829/85403/5430/2963/7469/6924/6830/54623
WP_AGERAGE_PATHWAY	WP_AGERAGE_PATHWAY	40	-0.23955	-0.793656	0.786003	1	0.972383	143	tags=18%, list=2%, signal=17%	5579/4478/653361/2308/4792/6647/3725
REACTOME_CELL_CYCLE_MITOTIC	REACTOME_CELL_CYCLE_MITOTIC	271	-0.182445	-0.793542	0.915612	1	0.972383	1128	tags=25%, list=18%, signal=22%	4926/10735/3326/1453/8243/5691/6117/22995/5981/6396/5426/27183/896/54107/4176/22897/2033/25/10376/10844/80254/5579/23592/7157/5905/5710/23133/23141/994/9126/57122/23383/4609/81929/23636/81565/9814/25936/4149/5108/1104/10213/5116/84131/894/91750/29882/11116/2801/79866/54820/55755/3020/8556/9183/984/5711/5422/8367/64689/80152/8615/7329/100101267/2029/7341/5557/3978/8370
REACTOME_HCMV_LATE_EVENTS	REACTOME_HCMV_LATE_EVENTS	46	0.192545	0.792954	0.871795	1	0.972383	323	tags=11%, list=5%, signal=10%	11097/55746/8334/137492/9631
REACTOME_REGULATION_OF_RAS_BY_GAPS	REACTOME_REGULATION_OF_RAS_BY_GAPS	40	0.19574	0.792778	0.868726	1	0.972383	303	tags=10%, list=5%, signal=10%	6233/5701/4893/9978
REACTOME_SIGNALING_BY_ERYTHROPOIETIN	REACTOME_SIGNALING_BY_ERYTHROPOIETIN	19	0.238062	0.792517	0.785953	1	0.972383	1728	tags=42%, list=28%, signal=30%	4893/5294/6777/4067/6654/3845/5291/7409
REACTOME_SIGNALING_BY_BMP	REACTOME_SIGNALING_BY_BMP	13	-0.310743	-0.790481	0.750378	1	0.972383	501	tags=38%, list=8%, signal=35%	7323/4086/4090/4092/6497
WP_RESISTIN_AS_A_REGULATOR_OF_INFLAMMATION	WP_RESISTIN_AS_A_REGULATOR_OF_INFLAMMATION	19	-0.281588	-0.790232	0.748222	1	0.972383	1800	tags=47%, list=29%, signal=34%	10000/208/5293/4790/23236/8517/5335/5330/4792
REACTOME_PLASMA_LIPOPROTEIN_ASSEMBLY_REMODELING_AND_CLEARANCE	REACTOME_PLASMA_LIPOPROTEIN_ASSEMBLY_REMODELING_AND_CLEARANCE	22	-0.270833	-0.789515	0.757703	1	0.972383	440	tags=14%, list=7%, signal=13%	5045/55911/1211
PID_ERBB1_INTERNALIZATION_PATHWAY	PID_ERBB1_INTERNALIZATION_PATHWAY	28	0.213253	0.789029	0.817518	1	0.972383	607	tags=14%, list=10%, signal=13%	4893/7322/7321/998
REACTOME_TRISTETRAPROLIN_TTP_ZFP36_BINDS_AND_DESTABILIZES_MRNA	REACTOME_TRISTETRAPROLIN_TTP_ZFP36_BINDS_AND_DESTABILIZES_MRNA	11	0.276606	0.7887	0.734756	1	0.972383	1326	tags=36%, list=21%, signal=29%	5393/22894/55802/51013
PID_ECADHERIN_KERATINOCYTE_PATHWAY	PID_ECADHERIN_KERATINOCYTE_PATHWAY	15	-0.299947	-0.788312	0.756716	1	0.972383	2335	tags=40%, list=38%, signal=25%	387/1500/2534/208/5335/7791
REACTOME_INTERLEUKIN_RECEPTOR_SHC_SIGNALING	REACTOME_INTERLEUKIN_RECEPTOR_SHC_SIGNALING	16	-0.294335	-0.788223	0.752547	1	0.972383	2345	tags=62%, list=38%, signal=39%	3717/3636/1439/5295/3560/3635/5293/9846/5777/1438
REACTOME_BUTYRATE_RESPONSE_FACTOR_1_BRF1_BINDS_AND_DESTABILIZES_MRNA	REACTOME_BUTYRATE_RESPONSE_FACTOR_1_BRF1_BINDS_AND_DESTABILIZES_MRNA	12	0.267708	0.788136	0.76161	1	0.972383	1326	tags=33%, list=21%, signal=26%	5393/22894/55802/51013
REACTOME_METABOLISM_OF_NUCLEOTIDES	REACTOME_METABOLISM_OF_NUCLEOTIDES	41	-0.235634	-0.788051	0.791223	1	0.972383	729	tags=24%, list=12%, signal=22%	7295/158/7296/159/9583/957/1890/7371/1723/161823
REACTOME_FGFR2_ALTERNATIVE_SPLICING	REACTOME_FGFR2_ALTERNATIVE_SPLICING	16	-0.293865	-0.786965	0.754003	1	0.972383	2315	tags=56%, list=37%, signal=35%	22916/3178/3185/3187/5437/5725/5430/2963/4670
REACTOME_SIGNALING_BY_FGFR2_IN_DISEASE	REACTOME_SIGNALING_BY_FGFR2_IN_DISEASE	17	0.23922	0.782807	0.778481	1	0.972383	1508	tags=35%, list=24%, signal=27%	4893/4686/5440/5431/6654/3845
PID_ARF6_TRAFFICKING_PATHWAY	PID_ARF6_TRAFFICKING_PATHWAY	29	-0.251742	-0.782711	0.782369	1	0.972383	1482	tags=24%, list=24%, signal=18%	5337/9744/23162/5898/3831/23396/274
BIOCARTA_RANBP2_PATHWAY	BIOCARTA_RANBP2_PATHWAY	11	-0.317426	-0.782235	0.749258	1	0.972383	1107	tags=27%, list=18%, signal=22%	5905/10013/7341
REACTOME_ACTIVATION_OF_KAINATE_RECEPTORS_UPON_GLUTAMATE_BINDING	REACTOME_ACTIVATION_OF_KAINATE_RECEPTORS_UPON_GLUTAMATE_BINDING	10	-0.325847	-0.781662	0.758359	1	0.972383	1761	tags=60%, list=28%, signal=43%	2782/801/54331/10681/23236/5330
BIOCARTA_CXCR4_PATHWAY	BIOCARTA_CXCR4_PATHWAY	12	0.265189	0.78072	0.770898	1	0.972383	795	tags=17%, list=13%, signal=15%	2776/5594
REACTOME_ACTIVATION_OF_ATR_IN_RESPONSE_TO_REPLICATION_STRESS	REACTOME_ACTIVATION_OF_ATR_IN_RESPONSE_TO_REPLICATION_STRESS	10	0.281954	0.78033	0.755814	1	0.972383	1776	tags=50%, list=29%, signal=36%	545/10926/5884/5000/4999
REACTOME_DNA_REPLICATION	REACTOME_DNA_REPLICATION	73	-0.209965	-0.779942	0.850673	1	0.972383	775	tags=12%, list=12%, signal=11%	10213/29882/3020/5711/5422/8367/5557/3978/8370
REACTOME_EPH_EPHRIN_MEDIATED_REPULSION_OF_CELLS	REACTOME_EPH_EPHRIN_MEDIATED_REPULSION_OF_CELLS	20	-0.274224	-0.77965	0.764457	1	0.972383	611	tags=30%, list=10%, signal=27%	2534/161/2043/7410/1211/2041
REACTOME_CELL_CYCLE_CHECKPOINTS	REACTOME_CELL_CYCLE_CHECKPOINTS	129	-0.192397	-0.77937	0.889773	1	0.972383	1130	tags=18%, list=18%, signal=15%	25946/7157/5905/5710/57122/81929/9025/81565/25936/10524/10213/29882/54820/51720/641/9183/5711/8367/80152/7336/9656/7341/8370
WP_PANCREATIC_ADENOCARCINOMA_PATHWAY	WP_PANCREATIC_ADENOCARCINOMA_PATHWAY	54	0.182388	0.778197	0.930876	1	0.972383	1643	tags=39%, list=26%, signal=29%	1147/5899/5599/998/51426/7048/4089/5594/7046/9459/7074/5601/1848/5062/6198/5580/3845/5291/4087/1871/3716
PID_WNT_CANONICAL_PATHWAY	PID_WNT_CANONICAL_PATHWAY	10	-0.324041	-0.777331	0.765957	1	0.972383	1360	tags=30%, list=22%, signal=23%	1857/8498/8312
BIOCARTA_ALK_PATHWAY	BIOCARTA_ALK_PATHWAY	17	-0.287484	-0.77687	0.776968	1	0.972383	582	tags=29%, list=9%, signal=27%	5981/4086/8312/4090/7040
REACTOME_FLT3_SIGNALING	REACTOME_FLT3_SIGNALING	31	0.204124	0.776829	0.811388	1	0.972383	155	tags=6%, list=2%, signal=6%	6233/4893
REACTOME_RESOLUTION_OF_SISTER_CHROMATID_COHESION	REACTOME_RESOLUTION_OF_SISTER_CHROMATID_COHESION	54	0.182035	0.776688	0.930876	1	0.972383	1268	tags=28%, list=20%, signal=22%	55746/9184/1781/81027/8655/23279/6232/57551/7277/7514/23063/5525/79023/6249/9793
KEGG_CELL_CYCLE	KEGG_CELL_CYCLE	62	0.177112	0.776133	0.912821	1	0.972383	1644	tags=37%, list=26%, signal=28%	51434/9184/3065/29945/9978/51433/5934/4089/545/25847/3066/10926/4193/7534/7532/5933/5111/2932/1874/5000/4087/1871/472
REACTOME_LOSS_OF_FUNCTION_OF_MECP2_IN_RETT_SYNDROME	REACTOME_LOSS_OF_FUNCTION_OF_MECP2_IN_RETT_SYNDROME	10	-0.323339	-0.775647	0.768997	1	0.972383	1776	tags=40%, list=29%, signal=29%	25942/4204/8841/9612
REACTOME_RHOC_GTPASE_CYCLE	REACTOME_RHOC_GTPASE_CYCLE	44	0.187986	0.775287	0.881633	1	0.972383	975	tags=18%, list=16%, signal=15%	5825/93663/55219/2040/9341/394/7037/5586
WP_ACUTE_VIRAL_MYOCARDITIS	WP_ACUTE_VIRAL_MYOCARDITIS	45	-0.227629	-0.774748	0.810209	1	0.972383	437	tags=11%, list=7%, signal=10%	51528/4791/29108/7040/839
REACTOME_NEF_MEDIATES_DOWN_MODULATION_OF_CELL_SURFACE_RECEPTORS_BY_RECRUITING_THEM_TO_CLATHRIN_ADAPTERS	REACTOME_NEF_MEDIATES_DOWN_MODULATION_OF_CELL_SURFACE_RECEPTORS_BY_RECRUITING_THEM_TO_CLATHRIN_ADAPTERS	17	0.236736	0.77468	0.781646	1	0.972383	4750	tags=100%, list=76%, signal=24%	3105/163/567/920/164/375/8905/160/3932/1173/162/55690/8907/940/51606/926/161
REACTOME_HEMOSTASIS	REACTOME_HEMOSTASIS	251	-0.178663	-0.773892	0.931915	1	0.972383	1865	tags=28%, list=30%, signal=21%	2534/3705/5583/1606/3835/3678/25942/10681/409/3309/54676/5880/7804/8795/64780/10749/9057/10019/5269/5051/832/5768/8797/4267/489/29127/25/10376/83706/8527/5579/488/11127/7157/23046/5335/10938/51317/55604/5777/9948/972/5026/5025/51368/23533/78991/23303/5576/3779/3831/5478/7410/10235/25970/50808/55605/3020/1609/2769/388/7040/161882/7873/10447/6813/5216/2625/64837/6647/1795
REACTOME_ENDOSOMAL_SORTING_COMPLEX_REQUIRED_FOR_TRANSPORT_ESCRT	REACTOME_ENDOSOMAL_SORTING_COMPLEX_REQUIRED_FOR_TRANSPORT_ESCRT	20	0.230824	0.773637	0.791809	1	0.972383	210	tags=10%, list=3%, signal=10%	6233/137492
PID_TXA2PATHWAY	PID_TXA2PATHWAY	35	-0.238369	-0.772698	0.802139	1	0.972383	1865	tags=31%, list=30%, signal=22%	2534/5583/10681/409/156/5579/5330/23533/9138/2769/5729
PID_HES_HEY_PATHWAY	PID_HES_HEY_PATHWAY	27	-0.252718	-0.772661	0.778846	1	0.972383	2414	tags=44%, list=39%, signal=27%	3091/84441/2548/142/9794/1387/4851/5932/2033/23013/6929/9612
PID_DELTA_NP63_PATHWAY	PID_DELTA_NP63_PATHWAY	19	-0.275132	-0.772115	0.779516	1	0.972383	1787	tags=37%, list=29%, signal=26%	1052/4851/861/252983/7421/3070/5452
BIOCARTA_TEL_PATHWAY	BIOCARTA_TEL_PATHWAY	15	-0.293753	-0.772033	0.777612	1	0.972383	1713	tags=27%, list=28%, signal=19%	7013/2547/7157/4609
REACTOME_MITOTIC_PROPHASE	REACTOME_MITOTIC_PROPHASE	70	-0.208789	-0.771871	0.85468	1	0.972383	1212	tags=20%, list=19%, signal=16%	5579/23592/23133/57122/81929/23636/2801/3020/8367/64689/8615/100101267/2029/8370
REACTOME_FOXO_MEDIATED_TRANSCRIPTION_OF_OXIDATIVE_STRESS_METABOLIC_AND_NEURONAL_GENES	REACTOME_FOXO_MEDIATED_TRANSCRIPTION_OF_OXIDATIVE_STRESS_METABOLIC_AND_NEURONAL_GENES	13	0.251016	0.771373	0.782991	1	0.972383	647	tags=23%, list=10%, signal=21%	3065/847/4089
REACTOME_LYSOSOME_VESICLE_BIOGENESIS	REACTOME_LYSOSOME_VESICLE_BIOGENESIS	23	0.226052	0.771333	0.849817	1	0.972383	635	tags=17%, list=10%, signal=16%	23431/6845/2799/10717
WP_TRANSLATION_FACTORS	WP_TRANSLATION_FACTORS	37	-0.234624	-0.770474	0.818304	1	0.972383	1680	tags=27%, list=27%, signal=20%	8662/8894/1981/5610/1968/1974/8893/8666/9669/1978
REACTOME_DECTIN_1_MEDIATED_NONCANONICAL_NF_KB_SIGNALING	REACTOME_DECTIN_1_MEDIATED_NONCANONICAL_NF_KB_SIGNALING	39	0.19211	0.769924	0.896552	1	0.972383	255	tags=10%, list=4%, signal=10%	6233/5701/9039/1147
REACTOME_INTERLEUKIN_15_SIGNALING	REACTOME_INTERLEUKIN_15_SIGNALING	11	0.269729	0.769093	0.765244	1	0.972383	1851	tags=45%, list=30%, signal=32%	6655/6777/6654/3716/6774
REACTOME_RAF_INDEPENDENT_MAPK1_3_ACTIVATION	REACTOME_RAF_INDEPENDENT_MAPK1_3_ACTIVATION	14	0.245366	0.768832	0.778107	1	0.972383	1152	tags=29%, list=19%, signal=23%	5594/8682/3572/1848
REACTOME_RHOA_GTPASE_CYCLE	REACTOME_RHOA_GTPASE_CYCLE	83	-0.202103	-0.768251	0.875895	1	0.972383	2493	tags=46%, list=40%, signal=28%	396/10144/50619/6093/387/9748/116985/6793/10652/613/9475/4650/8874/57584/26030/9826/8773/7204/91010/4983/5337/29127/57514/537/84033/23526/10211/79658/23370/257106/393/9181/9138/64333/7410/51291/11113/65992
REACTOME_HIV_INFECTION	REACTOME_HIV_INFECTION	154	0.147811	0.768166	0.980952	1	0.972383	792	tags=14%, list=13%, signal=13%	11097/55746/6233/292/5701/9397/137492/2959/9978/9631/2965/8065/4686/8945/8732/3105/163/567/6883/23279/6921/9972
REACTOME_INFLAMMASOMES	REACTOME_INFLAMMASOMES	16	-0.286511	-0.767272	0.777293	1	0.972383	2166	tags=56%, list=35%, signal=37%	24145/351/3326/4790/22861/7295/9051/4791/29108
REACTOME_SEALING_OF_THE_NUCLEAR_ENVELOPE_NE_BY_ESCRT_III	REACTOME_SEALING_OF_THE_NUCLEAR_ENVELOPE_NE_BY_ESCRT_III	11	0.268555	0.765744	0.768293	1	0.972383	1421	tags=36%, list=23%, signal=28%	81027/7277/51652/9798
WP_PRADERWILLI_AND_ANGELMAN_SYNDROME	WP_PRADERWILLI_AND_ANGELMAN_SYNDROME	13	-0.300813	-0.765222	0.771558	1	0.972383	1583	tags=31%, list=25%, signal=23%	8924/7157/5108/894
REACTOME_DOWNSTREAM_SIGNALING_EVENTS_OF_B_CELL_RECEPTOR_BCR	REACTOME_DOWNSTREAM_SIGNALING_EVENTS_OF_B_CELL_RECEPTOR_BCR	58	0.174793	0.76375	0.928571	1	0.972383	255	tags=9%, list=4%, signal=8%	5534/6233/5701/4893/1147
BIOCARTA_G1_PATHWAY	BIOCARTA_G1_PATHWAY	14	0.243722	0.763682	0.781065	1	0.972383	693	tags=21%, list=11%, signal=19%	3065/4089/545
KEGG_NEUROACTIVE_LIGAND_RECEPTOR_INTERACTION	KEGG_NEUROACTIVE_LIGAND_RECEPTOR_INTERACTION	23	-0.258314	-0.763678	0.79561	1	0.972383	893	tags=22%, list=14%, signal=19%	5026/5025/286530/5729/53637
REACTOME_INSULIN_PROCESSING	REACTOME_INSULIN_PROCESSING	17	0.233341	0.76357	0.806962	1	0.972383	2148	tags=53%, list=35%, signal=35%	60412/55770/30001/10640/55676/4644/55763/54536/23265
WP_DNA_REPAIR_PATHWAYS_FULL_NETWORK	WP_DNA_REPAIR_PATHWAYS_FULL_NETWORK	57	-0.213136	-0.762493	0.849558	1	0.972383	1723	tags=32%, list=28%, signal=23%	4683/7486/7014/6117/5981/5426/54107/5423/2547/3146/7507/4968/57697/27434/55215/2188/11284/3978
REACTOME_DETOXIFICATION_OF_REACTIVE_OXYGEN_SPECIES	REACTOME_DETOXIFICATION_OF_REACTIVE_OXYGEN_SPECIES	17	0.232813	0.761842	0.810127	1	0.972383	1469	tags=41%, list=24%, signal=32%	9588/847/5052/1536/30001/6648/538
REACTOME_GABA_RECEPTOR_ACTIVATION	REACTOME_GABA_RECEPTOR_ACTIVATION	11	0.266796	0.760727	0.771341	1	0.972383	4562	tags=100%, list=73%, signal=27%	2773/113/59345/2771/2782/54331/2550/27020/23229/10681/3772
PID_TAP63_PATHWAY	PID_TAP63_PATHWAY	19	0.228107	0.759376	0.802676	1	0.972383	804	tags=21%, list=13%, signal=18%	1147/355/23405/83737
BIOCARTA_P53HYPOXIA_PATHWAY	BIOCARTA_P53HYPOXIA_PATHWAY	12	-0.301681	-0.759341	0.767305	1	0.972383	1753	tags=42%, list=28%, signal=30%	5243/6117/3303/2033/7157
REACTOME_SYNTHESIS_OF_DNA	REACTOME_SYNTHESIS_OF_DNA	58	0.173506	0.758126	0.933333	1	0.972383	597	tags=14%, list=10%, signal=13%	6233/51434/5701/29945/9978/7321/51433/7324
BIOCARTA_FMLP_PATHWAY	BIOCARTA_FMLP_PATHWAY	26	-0.248953	-0.756488	0.815068	1	0.972383	1653	tags=31%, list=27%, signal=23%	4790/23236/808/5606/653361/4772/2769/4792
WP_IMMUNE_RESPONSE_TO_TUBERCULOSIS	WP_IMMUNE_RESPONSE_TO_TUBERCULOSIS	17	0.230927	0.75567	0.822785	1	0.972383	1643	tags=41%, list=26%, signal=30%	3454/3455/8554/3437/6773/3459/3716
REACTOME_SIGNALING_BY_WNT_IN_CANCER	REACTOME_SIGNALING_BY_WNT_IN_CANCER	17	-0.279501	-0.755299	0.801749	1	0.972383	582	tags=12%, list=9%, signal=11%	8312/6934
BIOCARTA_MTOR_PATHWAY	BIOCARTA_MTOR_PATHWAY	20	-0.265279	-0.754218	0.794076	1	0.972383	1355	tags=30%, list=22%, signal=24%	8569/1981/5164/1974/7249/1978
REACTOME_HIV_LIFE_CYCLE	REACTOME_HIV_LIFE_CYCLE	97	-0.194664	-0.753569	0.908019	1	0.972383	1243	tags=21%, list=20%, signal=17%	51534/5430/2547/5905/57122/2963/7251/7469/81929/23636/9525/1104/6924/5478/5045/2960/83860/100101267/2961/3978
REACTOME_RECRUITMENT_OF_NUMA_TO_MITOTIC_CENTROSOMES	REACTOME_RECRUITMENT_OF_NUMA_TO_MITOTIC_CENTROSOMES	49	-0.217504	-0.753467	0.855657	1	0.972383	2094	tags=37%, list=34%, signal=25%	80184/7846/121441/11190/4926/1453/22995/22897/10376/10844/80254/9814/5108/5116/84131/11116/54820/55755
REACTOME_CD209_DC_SIGN_SIGNALING	REACTOME_CD209_DC_SIGN_SIGNALING	15	0.235556	0.753455	0.792169	1	0.972383	1508	tags=40%, list=24%, signal=30%	4893/5567/3385/4067/5062/3845
REACTOME_NOTCH_HLH_TRANSCRIPTION_PATHWAY	REACTOME_NOTCH_HLH_TRANSCRIPTION_PATHWAY	20	0.224746	0.753265	0.832765	1	0.972383	259	tags=15%, list=4%, signal=14%	8850/3065/55534
REACTOME_REGULATION_OF_HMOX1_EXPRESSION_AND_ACTIVITY	REACTOME_REGULATION_OF_HMOX1_EXPRESSION_AND_ACTIVITY	42	0.184618	0.752244	0.922131	1	0.972383	1939	tags=43%, list=31%, signal=30%	6233/5701/9978/571/7311/5708/5719/1459/23198/5689/5685/5580/9861/8452/9491/6500/5700/8454
REACTOME_TRANSCRIPTIONAL_REGULATION_BY_RUNX3	REACTOME_TRANSCRIPTIONAL_REGULATION_BY_RUNX3	60	-0.209891	-0.751752	0.881679	1	0.972383	2222	tags=45%, list=36%, signal=29%	5698/9759/5706/5718/865/3683/5720/6046/5714/9794/7979/2309/6932/1387/5691/4851/4088/861/864/2033/7157/5710/4609/10213/6934/5711/7040
REACTOME_SIGNALING_BY_EGFR	REACTOME_SIGNALING_BY_EGFR	28	0.202806	0.750373	0.868613	1	0.972383	155	tags=7%, list=2%, signal=7%	6233/4893
REACTOME_SUMOYLATION_OF_DNA_REPLICATION_PROTEINS	REACTOME_SUMOYLATION_OF_DNA_REPLICATION_PROTEINS	35	-0.231472	-0.75034	0.834225	1	0.972383	1107	tags=23%, list=18%, signal=19%	5905/57122/81929/23636/10401/7329/100101267/7341
REACTOME_BBSOME_MEDIATED_CARGO_TARGETING_TO_CILIUM	REACTOME_BBSOME_MEDIATED_CARGO_TARGETING_TO_CILIUM	10	-0.312544	-0.749751	0.81003	1	0.972383	728	tags=20%, list=12%, signal=18%	583/55212
WP_TRANSSULFURATION_AND_ONECARBON_METABOLISM	WP_TRANSSULFURATION_AND_ONECARBON_METABOLISM	11	-0.304133	-0.749478	0.79822	1	0.972383	2275	tags=55%, list=37%, signal=35%	23382/10797/6472/1786/4548/1788
REACTOME_CARGO_TRAFFICKING_TO_THE_PERICILIARY_MEMBRANE	REACTOME_CARGO_TRAFFICKING_TO_THE_PERICILIARY_MEMBRANE	27	-0.245089	-0.749335	0.807692	1	0.972383	1154	tags=19%, list=19%, signal=15%	84747/5310/583/56623/55212
REACTOME_STABILIZATION_OF_P53	REACTOME_STABILIZATION_OF_P53	36	0.19333	0.749022	0.896154	1	0.972383	1646	tags=39%, list=26%, signal=29%	6233/5701/7311/5708/5719/4193/23198/5689/64326/5685/4194/51230/472/9861
PID_P38_ALPHA_BETA_PATHWAY	PID_P38_ALPHA_BETA_PATHWAY	23	0.219465	0.748859	0.875458	1	0.972383	607	tags=17%, list=10%, signal=16%	5899/1432/5608/998
WP_PHOTODYNAMIC_THERAPYINDUCED_NFKB_SURVIVAL_SIGNALING	WP_PHOTODYNAMIC_THERAPYINDUCED_NFKB_SURVIVAL_SIGNALING	13	-0.294221	-0.748453	0.794251	1	0.972383	1653	tags=31%, list=27%, signal=23%	4790/5971/112398/4791
PID_ENDOTHELIN_PATHWAY	PID_ENDOTHELIN_PATHWAY	30	-0.238734	-0.748438	0.830812	1	0.972383	424	tags=10%, list=7%, signal=9%	2769/2353/3725
REACTOME_THE_NLRP3_INFLAMMASOME	REACTOME_THE_NLRP3_INFLAMMASOME	13	-0.294083	-0.748101	0.794251	1	0.972383	2166	tags=62%, list=35%, signal=40%	24145/351/3326/4790/7295/9051/4791/29108
REACTOME_RNA_POLYMERASE_II_TRANSCRIPTION_TERMINATION	REACTOME_RNA_POLYMERASE_II_TRANSCRIPTION_TERMINATION	42	-0.222129	-0.747996	0.864116	1	0.972383	1049	tags=21%, list=17%, signal=18%	7307/6426/10921/9785/6430/6429/6634/10189/7919
REACTOME_RETROGRADE_TRANSPORT_AT_THE_TRANS_GOLGI_NETWORK	REACTOME_RETROGRADE_TRANSPORT_AT_THE_TRANS_GOLGI_NETWORK	33	0.194367	0.747917	0.885185	1	0.972383	1736	tags=39%, list=28%, signal=29%	51542/60560/9341/8774/122830/90196/9382/83548/9648/8675/57589/4905/10466
REACTOME_DNA_DAMAGE_RECOGNITION_IN_GG_NER	REACTOME_DNA_DAMAGE_RECOGNITION_IN_GG_NER	27	-0.244441	-0.747354	0.809066	1	0.972383	455	tags=15%, list=7%, signal=14%	283899/64708/93973/8607
WP_APOPTOSIS_MODULATION_BY_HSP70	WP_APOPTOSIS_MODULATION_BY_HSP70	13	-0.293374	-0.746298	0.79879	1	0.972383	1653	tags=38%, list=27%, signal=28%	4790/840/3303/8737/839
PID_ERBB2_ERBB3_PATHWAY	PID_ERBB2_ERBB3_PATHWAY	28	-0.241478	-0.745374	0.81456	1	0.972383	178	tags=14%, list=3%, signal=14%	2064/4771/2353/3725
REACTOME_PCP_CE_PATHWAY	REACTOME_PCP_CE_PATHWAY	49	-0.215165	-0.745364	0.864759	1	0.972383	2222	tags=51%, list=36%, signal=33%	5717/5707/5686/5705/387/5698/5706/5718/23513/5720/5714/7979/409/5880/5691/6259/161/1857/5579/5710/7976/10213/1211/5711/5216
PID_ER_NONGENOMIC_PATHWAY	PID_ER_NONGENOMIC_PATHWAY	22	0.21687	0.744163	0.864583	1	0.972383	787	tags=18%, list=13%, signal=16%	2776/4893/2773/10672
REACTOME_RET_SIGNALING	REACTOME_RET_SIGNALING	13	-0.292088	-0.743025	0.801815	1	0.972383	1739	tags=31%, list=28%, signal=22%	5293/9846/5335/1796
WP_SARS_CORONAVIRUS_AND_INNATE_IMMUNITY	WP_SARS_CORONAVIRUS_AND_INNATE_IMMUNITY	13	-0.291769	-0.742215	0.803328	1	0.972383	1307	tags=54%, list=21%, signal=43%	64135/57506/9641/23586/7297/29110/3661
REACTOME_CLASS_B_2_SECRETIN_FAMILY_RECEPTORS	REACTOME_CLASS_B_2_SECRETIN_FAMILY_RECEPTORS	12	0.252091	0.742158	0.804954	1	0.972383	71	tags=8%, list=1%, signal=8%	2015
BIOCARTA_VEGF_PATHWAY	BIOCARTA_VEGF_PATHWAY	16	-0.277028	-0.741876	0.806405	1	0.972383	1805	tags=56%, list=29%, signal=40%	3091/1964/1994/8894/7428/5579/1968/5335/8893
BIOCARTA_NKT_PATHWAY	BIOCARTA_NKT_PATHWAY	12	-0.294713	-0.741802	0.793814	1	0.972383	1650	tags=42%, list=27%, signal=31%	3566/940/1236/8809/7040
REACTOME_VEGFR2_MEDIATED_CELL_PROLIFERATION	REACTOME_VEGFR2_MEDIATED_CELL_PROLIFERATION	13	0.241388	0.741786	0.821114	1	0.972383	155	tags=8%, list=2%, signal=8%	4893
REACTOME_GPVI_MEDIATED_ACTIVATION_CASCADE	REACTOME_GPVI_MEDIATED_ACTIVATION_CASCADE	23	-0.250443	-0.740408	0.832647	1	0.972383	923	tags=48%, list=15%, signal=41%	5295/5781/10451/387/3937/2534/5880/5777/23533/7410/388
PID_P38_MKK3_6PATHWAY	PID_P38_MKK3_6PATHWAY	19	0.221988	0.739005	0.826087	1	0.972383	830	tags=26%, list=13%, signal=23%	1432/5608/51347/57551/23118
REACTOME_MRNA_CAPPING	REACTOME_MRNA_CAPPING	17	0.225452	0.737755	0.848101	1	0.972383	636	tags=18%, list=10%, signal=16%	2965/4686/8732
REACTOME_GENE_AND_PROTEIN_EXPRESSION_BY_JAK_STAT_SIGNALING_AFTER_INTERLEUKIN_12_STIMULATION	REACTOME_GENE_AND_PROTEIN_EXPRESSION_BY_JAK_STAT_SIGNALING_AFTER_INTERLEUKIN_12_STIMULATION	27	-0.24129	-0.737719	0.820055	1	0.972383	2115	tags=41%, list=34%, signal=27%	5908/3185/6627/5306/9987/1265/3181/4478/5898/5478/6647
WP_GPR143_IN_MELANOCYTES_AND_RETINAL_PIGMENT_EPITHELIUM_CELLS	WP_GPR143_IN_MELANOCYTES_AND_RETINAL_PIGMENT_EPITHELIUM_CELLS	11	-0.29927	-0.737493	0.810089	1	0.972383	1743	tags=45%, list=28%, signal=33%	409/23236/5579/5330/2769
WP_INFLUENCE_OF_LAMINOPATHIES_ON_WNT_SIGNALING	WP_INFLUENCE_OF_LAMINOPATHIES_ON_WNT_SIGNALING	18	-0.26709	-0.737469	0.816208	1	0.972383	582	tags=33%, list=9%, signal=30%	1052/6932/10269/8312/1051/6934
KEGG_B_CELL_RECEPTOR_SIGNALING_PATHWAY	KEGG_B_CELL_RECEPTOR_SIGNALING_PATHWAY	56	-0.20729	-0.737078	0.882353	1	0.972383	923	tags=20%, list=15%, signal=17%	8517/5579/5777/23533/8915/7410/4772/25780/2353/4792/3725
WP_4HYDROXYTAMOXIFEN_DEXAMETHASONE_AND_RETINOIC_ACIDS_REGULATION_OF_P27_EXPRESSION	WP_4HYDROXYTAMOXIFEN_DEXAMETHASONE_AND_RETINOIC_ACIDS_REGULATION_OF_P27_EXPRESSION	16	-0.275175	-0.736915	0.80786	1	0.972383	1760	tags=31%, list=28%, signal=22%	4296/8569/2872/5606/1978
REACTOME_TRANSCRIPTIONAL_REGULATION_BY_RUNX2	REACTOME_TRANSCRIPTIONAL_REGULATION_BY_RUNX2	61	-0.204379	-0.736557	0.898876	1	0.972383	2222	tags=39%, list=36%, signal=26%	5698/9759/5706/5718/10000/865/5720/5714/7979/208/3678/5691/861/4086/25/5710/10273/10013/10213/8841/133522/10432/5711/59269
WP_P53_TRANSCRIPTIONAL_GENE_NETWORK	WP_P53_TRANSCRIPTIONAL_GENE_NETWORK	27	-0.240784	-0.736171	0.824176	1	0.972383	1612	tags=30%, list=26%, signal=22%	4851/27244/3663/6513/8408/5371/7832/55367
REACTOME_G_ALPHA_S_SIGNALLING_EVENTS	REACTOME_G_ALPHA_S_SIGNALLING_EVENTS	25	-0.245176	-0.73616	0.826389	1	0.972383	1761	tags=32%, list=28%, signal=23%	10681/409/156/5141/2870/3274/2869/5729
KEGG_PRION_DISEASES	KEGG_PRION_DISEASES	13	-0.288962	-0.735075	0.807867	1	0.972383	1865	tags=38%, list=30%, signal=27%	2534/3309/4851/3303/6647
BIOCARTA_AT1R_PATHWAY	BIOCARTA_AT1R_PATHWAY	20	-0.258397	-0.734653	0.818054	1	0.972383	26	tags=15%, list=0%, signal=15%	808/5579/3725
REACTOME_ROLE_OF_PHOSPHOLIPIDS_IN_PHAGOCYTOSIS	REACTOME_ROLE_OF_PHOSPHOLIPIDS_IN_PHAGOCYTOSIS	17	-0.271549	-0.733808	0.816327	1	0.972383	1482	tags=24%, list=24%, signal=18%	5337/84513/5335/919
PID_IL2_STAT5_PATHWAY	PID_IL2_STAT5_PATHWAY	21	-0.255244	-0.733613	0.838298	1	0.972383	2962	tags=57%, list=48%, signal=30%	3932/598/6776/5295/5781/1021/596/3560/896/9846/4609/894
REACTOME_ION_TRANSPORT_BY_P_TYPE_ATPASES	REACTOME_ION_TRANSPORT_BY_P_TYPE_ATPASES	23	-0.247848	-0.732737	0.839506	1	0.972383	1449	tags=22%, list=23%, signal=17%	489/57205/488/57130/84239
REACTOME_ACTIVATION_OF_NMDA_RECEPTORS_AND_POSTSYNAPTIC_EVENTS	REACTOME_ACTIVATION_OF_NMDA_RECEPTORS_AND_POSTSYNAPTIC_EVENTS	36	0.189023	0.732338	0.911538	1	0.972383	1127	tags=19%, list=18%, signal=16%	4893/81027/5567/5594/7277/5577/6197
REACTOME_PLATELET_ACTIVATION_SIGNALING_AND_AGGREGATION	REACTOME_PLATELET_ACTIVATION_SIGNALING_AND_AGGREGATION	121	-0.182297	-0.73213	0.945017	1	0.972383	923	tags=14%, list=15%, signal=12%	5777/9948/51368/23533/78991/5478/7410/10235/1609/2769/388/7040/7873/10447/6813/5216/6647
REACTOME_AURKA_ACTIVATION_BY_TPX2	REACTOME_AURKA_ACTIVATION_BY_TPX2	42	-0.217264	-0.731615	0.881266	1	0.972383	2094	tags=43%, list=34%, signal=29%	22919/7531/10121/80184/7846/121441/11190/1453/22995/22897/80254/9814/5108/5116/84131/11116/54820/55755
PID_NOTCH_PATHWAY	PID_NOTCH_PATHWAY	33	-0.229485	-0.73136	0.851093	1	0.972383	1612	tags=24%, list=26%, signal=18%	4851/5932/2033/23013/4609/5045/9612/2625
REACTOME_DEGRADATION_OF_DVL	REACTOME_DEGRADATION_OF_DVL	34	0.188753	0.730708	0.889734	1	0.972383	303	tags=9%, list=5%, signal=8%	6233/5701/9978
REACTOME_THE_PHOTOTRANSDUCTION_CASCADE	REACTOME_THE_PHOTOTRANSDUCTION_CASCADE	11	0.256162	0.730409	0.807927	1	0.972383	4628	tags=100%, list=74%, signal=26%	9397/2339/5578/23173/5588/2782/801/79823/4836/10681/10988
PID_EPHRINB_REV_PATHWAY	PID_EPHRINB_REV_PATHWAY	15	0.227999	0.729283	0.822289	1	0.972383	1394	tags=27%, list=22%, signal=21%	3690/5599/7074/4067
REACTOME_REGULATION_OF_BETA_CELL_DEVELOPMENT	REACTOME_REGULATION_OF_BETA_CELL_DEVELOPMENT	12	-0.289485	-0.728643	0.801178	1	0.972383	2346	tags=67%, list=38%, signal=42%	84441/10000/9794/208/1387/4851/2033/2308
KEGG_RENAL_CELL_CARCINOMA	KEGG_RENAL_CELL_CARCINOMA	42	-0.216085	-0.727642	0.887863	1	0.972383	2115	tags=36%, list=34%, signal=24%	5908/10000/673/208/5293/1387/6513/7428/2033/369/23533/112398/7040/2113/3725
BIOCARTA_EIF4_PATHWAY	BIOCARTA_EIF4_PATHWAY	20	-0.255442	-0.726251	0.825106	1	0.972383	1355	tags=30%, list=22%, signal=24%	8569/1981/5579/5164/1974/1978
WP_GLIOBLASTOMA_SIGNALING_PATHWAYS	WP_GLIOBLASTOMA_SIGNALING_PATHWAYS	52	-0.207873	-0.726231	0.886158	1	0.972383	1958	tags=33%, list=31%, signal=23%	673/5583/2309/208/5293/5607/2033/5579/5606/369/7157/2064/5335/2260/894/2308/7249
PID_AJDISS_2PATHWAY	PID_AJDISS_2PATHWAY	25	0.202628	0.725213	0.882979	1	0.972383	1726	tags=44%, list=28%, signal=32%	836/998/10672/6642/7074/8826/7879/382/1495/1499/5868
REACTOME_DEATH_RECEPTOR_SIGNALLING	REACTOME_DEATH_RECEPTOR_SIGNALLING	95	-0.187564	-0.725198	0.93537	1	0.972383	1460	tags=23%, list=23%, signal=18%	11108/8797/26574/84033/8517/6453/23370/56957/7128/3654/9181/9138/8841/7186/7410/9500/8737/10454/8717/27005/4792/10616
WP_AUTOPHAGY	WP_AUTOPHAGY	21	0.212608	0.724943	0.878788	1	0.972383	140	tags=10%, list=2%, signal=9%	81631/9140
BIOCARTA_CCR3_PATHWAY	BIOCARTA_CCR3_PATHWAY	12	0.24623	0.724905	0.814241	1	0.972383	795	tags=17%, list=13%, signal=15%	2776/5594
BIOCARTA_VIP_PATHWAY	BIOCARTA_VIP_PATHWAY	19	-0.258173	-0.724523	0.826458	1	0.972383	1314	tags=32%, list=21%, signal=25%	808/5335/4609/5576/4772/4792
WP_PPAR_SIGNALING_PATHWAY	WP_PPAR_SIGNALING_PATHWAY	14	0.23102	0.72388	0.831361	1	0.972383	1795	tags=43%, list=29%, signal=31%	948/51/3611/2181/2182/51703
KEGG_ENDOMETRIAL_CANCER	KEGG_ENDOMETRIAL_CANCER	36	-0.222303	-0.723497	0.87062	1	0.972383	2079	tags=36%, list=33%, signal=24%	10000/673/2309/208/5293/6932/369/7157/2064/4609/23533/8312/6934
KEGG_NON_SMALL_CELL_LUNG_CANCER	KEGG_NON_SMALL_CELL_LUNG_CANCER	36	-0.22223	-0.723259	0.87062	1	0.972383	2079	tags=36%, list=33%, signal=24%	10000/83593/673/2309/208/5293/5579/369/7157/2064/5335/2272/23533
KEGG_TRYPTOPHAN_METABOLISM	KEGG_TRYPTOPHAN_METABOLISM	13	-0.283934	-0.722284	0.81997	1	0.972383	692	tags=31%, list=11%, signal=27%	38/223/2639/39
WP_HEART_DEVELOPMENT	WP_HEART_DEVELOPMENT	12	0.245219	0.721928	0.820433	1	0.972383	795	tags=25%, list=13%, signal=22%	659/4089/5594
REACTOME_ROS_AND_RNS_PRODUCTION_IN_PHAGOCYTES	REACTOME_ROS_AND_RNS_PRODUCTION_IN_PHAGOCYTES	18	-0.261168	-0.721119	0.839363	1	0.972383	1891	tags=44%, list=30%, signal=31%	529/5880/9550/51606/10312/6556/653361/535
BIOCARTA_ARAP_PATHWAY	BIOCARTA_ARAP_PATHWAY	11	-0.292492	-0.720791	0.827893	1	0.972383	2461	tags=55%, list=40%, signal=33%	8729/116985/10564/9266/27128/9267
REACTOME_MUSCLE_CONTRACTION	REACTOME_MUSCLE_CONTRACTION	43	0.175689	0.719826	0.938272	1	0.972383	1069	tags=21%, list=17%, signal=17%	103910/8850/10627/302/493/7431/4637/301/7273
REACTOME_NF_KB_IS_ACTIVATED_AND_SIGNALS_SURVIVAL	REACTOME_NF_KB_IS_ACTIVATED_AND_SIGNALS_SURVIVAL	10	-0.299963	-0.71957	0.843465	1	0.972383	872	tags=30%, list=14%, signal=26%	4790/3654/4792
WP_EXTRACELLULAR_VESICLEMEDIATED_SIGNALING_IN_RECIPIENT_CELLS	WP_EXTRACELLULAR_VESICLEMEDIATED_SIGNALING_IN_RECIPIENT_CELLS	17	-0.266141	-0.719196	0.835277	1	0.972383	1058	tags=29%, list=17%, signal=24%	4088/2064/23533/8312/7040
REACTOME_P75_NTR_RECEPTOR_MEDIATED_SIGNALLING	REACTOME_P75_NTR_RECEPTOR_MEDIATED_SIGNALLING	61	0.163712	0.718797	0.99005	1	0.972383	1202	tags=23%, list=19%, signal=19%	6233/5584/3065/6655/836/5599/8767/10672/7311/9459/121512/3066/7074/5663
REACTOME_TRANSMISSION_ACROSS_CHEMICAL_SYNAPSES	REACTOME_TRANSMISSION_ACROSS_CHEMICAL_SYNAPSES	73	0.157287	0.717771	0.989189	1	0.972383	1365	tags=25%, list=22%, signal=19%	4893/81027/217/5567/2773/54407/163/10550/5594/7277/5577/2744/6197/27163/4193/83988/7915/3312
REACTOME_CYTOKINE_SIGNALING_IN_IMMUNE_SYSTEM	REACTOME_CYTOKINE_SIGNALING_IN_IMMUNE_SYSTEM	384	-0.161095	-0.717246	0.99177	1	0.972383	1949	tags=29%, list=31%, signal=21%	9235/6627/1445/5720/3570/5714/200081/821/2534/348995/3669/4170/4215/7979/9883/2309/208/5306/1052/4055/9402/604/4050/5293/4790/3566/10019/10612/9987/10392/5691/1265/7323/6396/4088/3663/9846/240/115361/1981/3662/23586/5971/5610/7867/50615/3181/8517/5606/5771/3146/10068/4478/6844/7157/5710/6196/1974/57122/6809/5335/4609/59307/81929/23636/5777/7297/5371/3654/6597/9306/3134/10213/5898/8809/81603/29110…
REACTOME_NEGATIVE_REGULATION_OF_NOTCH4_SIGNALING	REACTOME_NEGATIVE_REGULATION_OF_NOTCH4_SIGNALING	36	0.185104	0.717152	0.923077	1	0.972383	303	tags=8%, list=5%, signal=8%	6233/5701/9978
WP_NANOPARTICLE_TRIGGERED_AUTOPHAGIC_CELL_DEATH	WP_NANOPARTICLE_TRIGGERED_AUTOPHAGIC_CELL_DEATH	17	0.218971	0.716547	0.863924	1	0.972383	614	tags=24%, list=10%, signal=21%	9140/81671/51100/10533
REACTOME_GAP_FILLING_DNA_REPAIR_SYNTHESIS_AND_LIGATION_IN_GG_NER	REACTOME_GAP_FILLING_DNA_REPAIR_SYNTHESIS_AND_LIGATION_IN_GG_NER	13	-0.281655	-0.716487	0.824508	1	0.972383	1581	tags=38%, list=25%, signal=29%	6117/5981/5426/54107/3978
REACTOME_UNFOLDED_PROTEIN_RESPONSE_UPR	REACTOME_UNFOLDED_PROTEIN_RESPONSE_UPR	50	-0.206427	-0.716229	0.904021	1	0.972383	1732	tags=32%, list=28%, signal=23%	3309/4802/8894/6734/811/118/9570/1968/6745/118460/9820/23404/1051/64061/7709/4189
BIOCARTA_BARRESTIN_SRC_PATHWAY	BIOCARTA_BARRESTIN_SRC_PATHWAY	11	0.251007	0.715709	0.82622	1	0.972383	4660	tags=100%, list=75%, signal=25%	5594/5894/5605/3738/2778/3055/408/2268/5604/156/23236
BIOCARTA_GSK3_PATHWAY	BIOCARTA_GSK3_PATHWAY	13	-0.281218	-0.715375	0.824508	1	0.972383	1653	tags=23%, list=27%, signal=17%	4790/5610/8312
WP_STEROL_REGULATORY_ELEMENTBINDING_PROTEINS_SREBP_SIGNALING	WP_STEROL_REGULATORY_ELEMENTBINDING_PROTEINS_SREBP_SIGNALING	47	-0.207466	-0.713881	0.89987	1	0.972383	1564	tags=21%, list=25%, signal=16%	6396/22937/1024/51586/51422/3638/25956/133522/4047/3157
REACTOME_ARACHIDONIC_ACID_METABOLISM	REACTOME_ARACHIDONIC_ACID_METABOLISM	11	-0.289477	-0.71336	0.839763	1	0.972383	1480	tags=27%, list=24%, signal=21%	240/10728/3248
REACTOME_CARGO_CONCENTRATION_IN_THE_ER	REACTOME_CARGO_CONCENTRATION_IN_THE_ER	19	0.21399	0.71238	0.862876	1	0.972383	1266	tags=26%, list=20%, signal=21%	10802/10959/9632/1075/10427
REACTOME_DEADENYLATION_OF_MRNA	REACTOME_DEADENYLATION_OF_MRNA	23	-0.240947	-0.712335	0.858711	1	0.972383	1437	tags=30%, list=23%, signal=23%	4849/9125/1981/9924/9337/1974/85456
REACTOME_G_PROTEIN_MEDIATED_EVENTS	REACTOME_G_PROTEIN_MEDIATED_EVENTS	27	0.194437	0.712282	0.89781	1	0.972383	923	tags=19%, list=15%, signal=16%	2776/5567/2773/5594/5577
REACTOME_RAC1_GTPASE_CYCLE	REACTOME_RAC1_GTPASE_CYCLE	111	-0.179684	-0.711838	0.938156	1	0.972383	2307	tags=36%, list=37%, signal=23%	116985/57480/64857/10652/143098/55114/613/28964/4650/8874/57584/26030/9826/9855/8773/10787/11188/7204/4983/5337/29127/57514/23526/79658/55004/23370/23592/257106/752/393/147179/653361/23616/64333/7410/10152/201176/51291/11113/1795
WP_AMINO_ACID_METABOLISM	WP_AMINO_ACID_METABOLISM	37	-0.216766	-0.71183	0.877524	1	0.972383	1952	tags=30%, list=31%, signal=21%	3155/7453/50/11112/6389/5832/5160/8050/5166/549/6611
REACTOME_INTERLEUKIN_12_FAMILY_SIGNALING	REACTOME_INTERLEUKIN_12_FAMILY_SIGNALING	37	0.181251	0.71143	0.96139	1	0.972383	888	tags=22%, list=14%, signal=19%	6845/6175/829/998/302/3936/9466/3572
BIOCARTA_IL7_PATHWAY	BIOCARTA_IL7_PATHWAY	14	0.22695	0.711128	0.837278	1	0.972383	4810	tags=100%, list=77%, signal=23%	5294/6777/3716/5290/3718/3575/2185/3932/6776/5295/596/2534/1387/2033
WP_THERMOGENESIS	WP_THERMOGENESIS	53	0.165702	0.710947	0.947137	1	0.972383	1624	tags=34%, list=26%, signal=25%	4893/6009/6655/1432/5567/1386/6602/6197/4217/9586/55818/23028/6198/2181/6654/3845/7248/2182
PID_WNT_NONCANONICAL_PATHWAY	PID_WNT_NONCANONICAL_PATHWAY	17	0.217244	0.710896	0.873418	1	0.972383	1146	tags=29%, list=18%, signal=24%	51701/5599/998/23118/5601
REACTOME_SIGNALING_BY_FGFR	REACTOME_SIGNALING_BY_FGFR	37	0.181053	0.710651	0.96139	1	0.972383	1518	tags=30%, list=24%, signal=23%	6233/4893/4686/5594/7311/7072/5440/5431/6654/3845/5515
REACTOME_ORC1_REMOVAL_FROM_CHROMATIN	REACTOME_ORC1_REMOVAL_FROM_CHROMATIN	39	0.177244	0.710347	0.950192	1	0.972383	303	tags=8%, list=5%, signal=7%	6233/5701/9978
WP_CHEMOKINE_SIGNALING_PATHWAY	WP_CHEMOKINE_SIGNALING_PATHWAY	84	0.15232	0.709828	0.975309	1	0.972383	607	tags=11%, list=10%, signal=10%	729230/1230/4893/1147/1524/6655/5567/2773/998
WP_METABOLIC_REPROGRAMMING_IN_COLON_CANCER	WP_METABOLIC_REPROGRAMMING_IN_COLON_CANCER	27	-0.23179	-0.708673	0.858516	1	0.972383	2343	tags=37%, list=38%, signal=23%	2618/5315/2194/6472/6390/50/6513/5160/5211/22934
WP_FIBRIN_COMPLEMENT_RECEPTOR_3_SIGNALING_PATHWAY	WP_FIBRIN_COMPLEMENT_RECEPTOR_3_SIGNALING_PATHWAY	22	-0.242933	-0.708181	0.858543	1	0.972383	1305	tags=27%, list=21%, signal=22%	4790/7305/8517/3654/3661/3656
WP_CLEAR_CELL_RENAL_CELL_CARCINOMA_PATHWAYS	WP_CLEAR_CELL_RENAL_CELL_CARCINOMA_PATHWAYS	43	-0.209195	-0.70783	0.909091	1	0.972383	2596	tags=42%, list=42%, signal=25%	2475/8314/3091/5315/2194/6935/80184/6472/8242/1387/6513/7428/2033/57521/5211/7249/32/7040
PID_CD8_TCR_PATHWAY	PID_CD8_TCR_PATHWAY	47	-0.205681	-0.707737	0.908973	1	0.972383	2044	tags=36%, list=33%, signal=24%	83593/3937/1445/2534/84433/9402/940/926/8517/5579/7535/5335/5777/8915/919/10235/9020
REACTOME_FCGAMMA_RECEPTOR_FCGR_DEPENDENT_PHAGOCYTOSIS	REACTOME_FCGAMMA_RECEPTOR_FCGR_DEPENDENT_PHAGOCYTOSIS	61	0.161186	0.707704	0.99005	1	0.972383	795	tags=13%, list=13%, signal=12%	10092/10094/10093/3071/63916/998/10006/5594
PID_NFKAPPAB_CANONICAL_PATHWAY	PID_NFKAPPAB_CANONICAL_PATHWAY	20	-0.248663	-0.706976	0.853315	1	0.972383	1653	tags=30%, list=27%, signal=22%	4790/7323/8517/7128/8915/4792
REACTOME_RAF_ACTIVATION	REACTOME_RAF_ACTIVATION	27	0.192954	0.706851	0.912409	1	0.972383	4460	tags=96%, list=72%, signal=27%	4893/5525/5500/3845/5515/817/5894/5519/5501/5529/5605/4140/3717/5518/8036/801/8844/5527/5604/818/8315/5528/7529/5245/673/4296
REACTOME_CELLULAR_RESPONSE_TO_HEAT_STRESS	REACTOME_CELLULAR_RESPONSE_TO_HEAT_STRESS	61	-0.19548	-0.704485	0.921348	1	0.972383	1864	tags=36%, list=30%, signal=26%	348995/9883/7415/3309/3326/1387/6117/6396/3303/2033/10728/573/10049/57805/57521/57122/81929/23636/10013/3297/27000/100101267
REACTOME_RND3_GTPASE_CYCLE	REACTOME_RND3_GTPASE_CYCLE	20	-0.247751	-0.704385	0.856135	1	0.972383	2484	tags=55%, list=40%, signal=33%	91544/6093/10970/57584/23513/27316/11188/29766/253980/23592/11180
WP_HEAD_AND_NECK_SQUAMOUS_CELL_CARCINOMA	WP_HEAD_AND_NECK_SQUAMOUS_CELL_CARCINOMA	46	-0.205337	-0.70389	0.916667	1	0.972383	1120	tags=33%, list=18%, signal=27%	79109/10000/9794/208/4790/4851/27244/7157/57521/2064/23533/2260/7249/4791/1978
KEGG_CYSTEINE_AND_METHIONINE_METABOLISM	KEGG_CYSTEINE_AND_METHIONINE_METABOLISM	13	-0.276623	-0.703685	0.833585	1	0.972383	1871	tags=38%, list=30%, signal=27%	262/1786/4548/1788/6611
WP_HIPPO_SIGNALING_REGULATION_PATHWAYS	WP_HIPPO_SIGNALING_REGULATION_PATHWAYS	37	-0.214285	-0.703682	0.884253	1	0.972383	1847	tags=32%, list=30%, signal=23%	5583/6932/23236/4088/55249/5579/5330/51422/4771/2260/5576/6934
REACTOME_HOMOLOGOUS_DNA_PAIRING_AND_STRAND_EXCHANGE	REACTOME_HOMOLOGOUS_DNA_PAIRING_AND_STRAND_EXCHANGE	14	-0.273983	-0.70362	0.84488	1	0.972383	1723	tags=43%, list=28%, signal=31%	4683/7486/6117/5932/10524/641
REACTOME_M_PHASE	REACTOME_M_PHASE	209	-0.165073	-0.703362	0.985915	1	0.972383	1128	tags=17%, list=18%, signal=14%	23592/5905/5710/23133/23141/9126/57122/23383/81929/23636/81565/9814/25936/5108/1104/10213/5116/84131/29882/11116/2801/54820/55755/3020/9183/5711/8367/64689/80152/8615/7329/100101267/2029/7341/8370
REACTOME_ESTROGEN_DEPENDENT_NUCLEAR_EVENTS_DOWNSTREAM_OF_ESR_MEMBRANE_SIGNALING	REACTOME_ESTROGEN_DEPENDENT_NUCLEAR_EVENTS_DOWNSTREAM_OF_ESR_MEMBRANE_SIGNALING	11	-0.28537	-0.703239	0.851632	1	0.972383	178	tags=45%, list=3%, signal=44%	596/10000/2309/208/2353
PID_BETA_CATENIN_NUC_PATHWAY	PID_BETA_CATENIN_NUC_PATHWAY	40	-0.212156	-0.702896	0.903096	1	0.972383	1007	tags=18%, list=16%, signal=15%	4609/6597/894/6934/607/9314/3725
REACTOME_NEURONAL_SYSTEM	REACTOME_NEURONAL_SYSTEM	92	-0.18245	-0.702652	0.953107	1	0.972383	2098	tags=38%, list=34%, signal=26%	55327/2550/26960/24145/56479/28964/7846/8874/27020/23229/4900/80331/3784/10681/3772/10645/321/23236/28988/161/8514/10376/10211/5579/6844/6196/9424/5330/23136/51422/5576/2037/3779/782/57669
WP_INTERACTOME_OF_POLYCOMB_REPRESSIVE_COMPLEX_2_PRC2	WP_INTERACTOME_OF_POLYCOMB_REPRESSIVE_COMPLEX_2_PRC2	15	-0.267292	-0.702488	0.856716	1	0.972383	76	tags=40%, list=1%, signal=40%	5931/23087/2145/11329/9967/121536
KEGG_CHEMOKINE_SIGNALING_PATHWAY	KEGG_CHEMOKINE_SIGNALING_PATHWAY	86	0.14953	0.702399	0.99359	1	0.972383	607	tags=10%, list=10%, signal=10%	729230/1230/4893/1147/1524/6655/5567/2773/998
REACTOME_SIGNALING_BY_VEGF	REACTOME_SIGNALING_BY_VEGF	64	0.157928	0.701286	0.984694	1	0.972383	840	tags=16%, list=14%, signal=14%	4893/3690/1432/3071/5567/63916/998/10006/117145/253260
REACTOME_TRANSFERRIN_ENDOCYTOSIS_AND_RECYCLING	REACTOME_TRANSFERRIN_ENDOCYTOSIS_AND_RECYCLING	15	-0.26633	-0.699962	0.858209	1	0.972383	1891	tags=47%, list=30%, signal=33%	529/9550/51606/10312/537/535/3077
REACTOME_PROTEIN_METHYLATION	REACTOME_PROTEIN_METHYLATION	13	-0.274633	-0.698623	0.839637	1	0.972383	2114	tags=46%, list=34%, signal=31%	79823/151194/6187/79091/7415/399818
REACTOME_REGULATION_OF_CHOLESTEROL_BIOSYNTHESIS_BY_SREBP_SREBF	REACTOME_REGULATION_OF_CHOLESTEROL_BIOSYNTHESIS_BY_SREBP_SREBF	38	-0.212245	-0.698118	0.902013	1	0.972383	1020	tags=45%, list=16%, signal=38%	51141/3837/10484/6907/4520/51128/2222/2194/6721/4802/1387/22937/5465/3638/32/4047/3157
WP_SEROTONIN_HTR1_GROUP_AND_FOS_PATHWAY	WP_SEROTONIN_HTR1_GROUP_AND_FOS_PATHWAY	21	0.204672	0.697883	0.892256	1	0.972383	795	tags=19%, list=13%, signal=17%	1432/5608/2773/5594
REACTOME_ADORA2B_MEDIATED_ANTI_INFLAMMATORY_CYTOKINES_PRODUCTION	REACTOME_ADORA2B_MEDIATED_ANTI_INFLAMMATORY_CYTOKINES_PRODUCTION	20	0.208211	0.697845	0.890785	1	0.972383	1126	tags=25%, list=18%, signal=21%	154/5567/2773/5577/57105
PID_NCADHERIN_PATHWAY	PID_NCADHERIN_PATHWAY	23	-0.235914	-0.697455	0.88203	1	0.972383	1018	tags=61%, list=16%, signal=51%	1639/5295/5770/5781/818/22919/6093/3799/387/1500/5335/2260/8312/23396
REACTOME_ROLE_OF_LAT2_NTAL_LAB_ON_CALCIUM_MOBILIZATION	REACTOME_ROLE_OF_LAT2_NTAL_LAB_ON_CALCIUM_MOBILIZATION	11	0.244563	0.697333	0.85061	1	0.972383	4700	tags=100%, list=76%, signal=24%	4067/6654/5291/5290/6850/7462/2885/5170/5295/2534/9846
WP_SEROTONIN_RECEPTOR_467_AND_NR3C_SIGNALING	WP_SEROTONIN_RECEPTOR_467_AND_NR3C_SIGNALING	10	0.251772	0.6968	0.848837	1	0.972383	4655	tags=100%, list=75%, signal=25%	5594/1385/9252/5605/2778/5906/2908/5604/673/2005
REACTOME_ANCHORING_OF_THE_BASAL_BODY_TO_THE_PLASMA_MEMBRANE	REACTOME_ANCHORING_OF_THE_BASAL_BODY_TO_THE_PLASMA_MEMBRANE	53	-0.198146	-0.695531	0.925161	1	0.972383	2424	tags=42%, list=39%, signal=26%	22919/4218/7531/10121/51134/80184/7846/121441/11190/1453/22995/22897/26005/80254/9814/5108/5116/84131/11116/54820/55755/79598
REACTOME_RORA_ACTIVATES_GENE_EXPRESSION	REACTOME_RORA_ACTIVATES_GENE_EXPRESSION	14	-0.270665	-0.695101	0.855422	1	0.972383	1667	tags=29%, list=27%, signal=21%	1387/2033/1374/5465
WP_NAD_METABOLISM_IN_ONCOGENEINDUCED_SENESCENCE_AND_MITOCHONDRIAL_DYSFUNCTIONASSOCIATED_SENESCENCE	WP_NAD_METABOLISM_IN_ONCOGENEINDUCED_SENESCENCE_AND_MITOCHONDRIAL_DYSFUNCTIONASSOCIATED_SENESCENCE	11	0.243775	0.695088	0.85061	1	0.972383	159	tags=9%, list=3%, signal=9%	23411
BIOCARTA_CHEMICAL_PATHWAY	BIOCARTA_CHEMICAL_PATHWAY	14	-0.270496	-0.694667	0.855422	1	0.972383	1539	tags=29%, list=25%, signal=22%	840/5579/7157/839
REACTOME_METABOLISM_OF_LIPIDS	REACTOME_METABOLISM_OF_LIPIDS	310	-0.15826	-0.694374	0.993757	1	0.972383	1272	tags=18%, list=20%, signal=15%	38/64834/1024/3992/197322/57704/84895/55697/5095/7296/51586/7421/1374/114884/3295/5465/6305/83930/5867/9489/56894/5467/51422/3638/23533/56623/8841/80230/9885/51228/114881/58526/133522/51205/9791/25865/94103/60481/32/3248/55090/622/7329/221/9612/54477/23396/4047/6837/2230/3157/54797/39/11145/79603
REACTOME_DOWNSTREAM_SIGNALING_OF_ACTIVATED_FGFR1	REACTOME_DOWNSTREAM_SIGNALING_OF_ACTIVATED_FGFR1	10	0.250832	0.694199	0.857558	1	0.972383	155	tags=10%, list=2%, signal=10%	4893
KEGG_PANCREATIC_CANCER	KEGG_PANCREATIC_CANCER	44	0.16828	0.694015	0.959184	1	0.972383	1005	tags=23%, list=16%, signal=19%	1147/5899/5599/998/7048/4089/5594/5294/7046/9459
REACTOME_SUMOYLATION_OF_RNA_BINDING_PROTEINS	REACTOME_SUMOYLATION_OF_RNA_BINDING_PROTEINS	35	-0.214049	-0.69386	0.903743	1	0.972383	1052	tags=20%, list=17%, signal=17%	57122/1911/81929/23636/7329/100101267/7341
PID_EPHB_FWD_PATHWAY	PID_EPHB_FWD_PATHWAY	20	0.207004	0.693802	0.904437	1	0.972383	795	tags=15%, list=13%, signal=13%	4893/998/5594
NABA_ECM_AFFILIATED	NABA_ECM_AFFILIATED	27	-0.226378	-0.692129	0.881868	1	0.972383	620	tags=19%, list=10%, signal=17%	310/10509/3965/55558/25849
WP_ARYL_HYDROCARBON_RECEPTOR_PATHWAY_WP2586	WP_ARYL_HYDROCARBON_RECEPTOR_PATHWAY_WP2586	24	-0.23353	-0.691913	0.892758	1	0.972383	210	tags=25%, list=3%, signal=24%	4790/1316/2033/4609/9612/11140
KEGG_T_CELL_RECEPTOR_SIGNALING_PATHWAY	KEGG_T_CELL_RECEPTOR_SIGNALING_PATHWAY	77	-0.184817	-0.69109	0.953827	1	0.972383	1915	tags=30%, list=31%, signal=21%	3702/2534/84433/208/9402/5293/4790/940/926/8517/7535/5335/5777/23533/8915/919/7410/4772/8440/9020/2353/4792/3725
BIOCARTA_HER2_PATHWAY	BIOCARTA_HER2_PATHWAY	13	0.224802	0.690818	0.865103	1	0.972383	1927	tags=54%, list=31%, signal=37%	5594/5294/3572/6654/6774/5894/5290
PID_IL8_CXCR2_PATHWAY	PID_IL8_CXCR2_PATHWAY	27	-0.225766	-0.690255	0.883242	1	0.972383	1743	tags=22%, list=28%, signal=16%	409/5880/23236/5579/5330/2769
BIOCARTA_BIOPEPTIDES_PATHWAY	BIOCARTA_BIOPEPTIDES_PATHWAY	20	0.205734	0.689543	0.904437	1	0.972383	795	tags=15%, list=13%, signal=13%	1432/5599/5594
REACTOME_SYNTHESIS_OF_VERY_LONG_CHAIN_FATTY_ACYL_COAS	REACTOME_SYNTHESIS_OF_VERY_LONG_CHAIN_FATTY_ACYL_COAS	10	0.248847	0.688704	0.860465	1	0.972383	375	tags=20%, list=6%, signal=19%	401494/79993
PID_TGFBR_PATHWAY	PID_TGFBR_PATHWAY	39	-0.208329	-0.688378	0.91498	1	0.972383	1083	tags=18%, list=17%, signal=15%	1616/23645/5371/8312/10454/4092/7040
REACTOME_PI_METABOLISM	REACTOME_PI_METABOLISM	57	-0.192324	-0.688039	0.939317	1	0.972383	1444	tags=18%, list=23%, signal=14%	5298/51573/55697/6305/5867/23533/56623/80230/54477/23396
REACTOME_MTORC1_MEDIATED_SIGNALLING	REACTOME_MTORC1_MEDIATED_SIGNALLING	15	-0.261414	-0.68704	0.871642	1	0.972383	1355	tags=53%, list=22%, signal=42%	2475/10670/7529/10542/1981/55004/57521/1978
REACTOME_PEPTIDE_HORMONE_METABOLISM	REACTOME_PEPTIDE_HORMONE_METABOLISM	32	-0.216127	-0.68644	0.905866	1	0.972383	476	tags=16%, list=8%, signal=15%	290/6844/6934/9314/1509
PID_ATR_PATHWAY	PID_ATR_PATHWAY	15	-0.26101	-0.685978	0.873134	1	0.972383	2360	tags=53%, list=38%, signal=33%	11073/7529/23291/4683/6117/4176/22897/5521
REACTOME_RHOQ_GTPASE_CYCLE	REACTOME_RHOQ_GTPASE_CYCLE	38	0.173003	0.684596	0.972763	1	0.972383	1412	tags=29%, list=23%, signal=23%	2040/57120/9497/9341/998/394/7037/23433/8826/7879/5062
REACTOME_NUCLEOTIDE_CATABOLISM	REACTOME_NUCLEOTIDE_CATABOLISM	13	-0.268945	-0.684155	0.859304	1	0.972383	729	tags=23%, list=12%, signal=20%	9583/957/1890
REACTOME_SIGNALING_BY_THE_B_CELL_RECEPTOR_BCR	REACTOME_SIGNALING_BY_THE_B_CELL_RECEPTOR_BCR	79	0.148682	0.683926	0.994286	1	0.972383	596	tags=10%, list=10%, signal=9%	5534/6233/5701/4893/1147/27071/8945/5532
REACTOME_G_PROTEIN_BETA_GAMMA_SIGNALLING	REACTOME_G_PROTEIN_BETA_GAMMA_SIGNALLING	17	-0.253077	-0.683893	0.87172	1	0.972383	2468	tags=47%, list=40%, signal=28%	695/387/10000/208/10681/23236/5330/23533
WP_RALA_DOWNSTREAM_REGULATED_GENES	WP_RALA_DOWNSTREAM_REGULATED_GENES	10	-0.285003	-0.683683	0.864742	1	0.972383	773	tags=30%, list=12%, signal=26%	5880/5898/8531
REACTOME_G1_S_DNA_DAMAGE_CHECKPOINTS	REACTOME_G1_S_DNA_DAMAGE_CHECKPOINTS	38	0.172597	0.682988	0.972763	1	0.972383	1646	tags=37%, list=26%, signal=27%	6233/5701/7311/5708/5719/4193/23198/5689/64326/5685/4194/51230/472/9861
SIG_CHEMOTAXIS	SIG_CHEMOTAXIS	33	-0.214295	-0.682951	0.904372	1	0.972383	2904	tags=55%, list=47%, signal=29%	3708/23368/10096/5295/6191/3710/695/6093/10000/9475/9826/2664/208/5293/3984/29127/393/23533
REACTOME_SIGNALING_BY_HEDGEHOG	REACTOME_SIGNALING_BY_HEDGEHOG	70	0.15105	0.682787	0.984211	1	0.972383	1408	tags=24%, list=23%, signal=19%	6233/5701/9978/81027/8945/5567/339745/83737/7277/7311/5577/5708/5719/23198/5689/5685/8481
REACTOME_SIGNALING_BY_ERBB2	REACTOME_SIGNALING_BY_ERBB2	31	0.179401	0.682738	0.94306	1	0.972383	397	tags=10%, list=6%, signal=9%	6233/4893/8065
PID_ERBB1_RECEPTOR_PROXIMAL_PATHWAY	PID_ERBB1_RECEPTOR_PROXIMAL_PATHWAY	24	-0.229854	-0.681023	0.899721	1	0.972383	1018	tags=17%, list=16%, signal=14%	5335/5777/8440/23396
WP_ANGIOPOIETINLIKE_PROTEIN_8_REGULATORY_PATHWAY	WP_ANGIOPOIETINLIKE_PROTEIN_8_REGULATORY_PATHWAY	76	-0.182625	-0.680689	0.957108	1	0.972383	1835	tags=28%, list=30%, signal=20%	4215/2309/208/4296/5293/5607/7067/6513/10211/5606/5871/57521/6196/2997/51422/9448/2308/7249/9020/50488/1978
REACTOME_LEISHMANIA_INFECTION	REACTOME_LEISHMANIA_INFECTION	96	-0.1759	-0.68065	0.974148	1	0.972383	1865	tags=28%, list=30%, signal=20%	2534/10787/10109/10681/3326/4790/4627/7295/3274/25/1857/9051/5335/79651/5025/147179/5576/957/919/7410/4641/10152/5045/4791/29108/5729/3725
REACTOME_SIGNALING_BY_FGFR1_IN_DISEASE	REACTOME_SIGNALING_BY_FGFR1_IN_DISEASE	26	0.187347	0.680307	0.933824	1	0.972383	470	tags=12%, list=8%, signal=11%	4893/7750/11052
REACTOME_INTERCONVERSION_OF_NUCLEOTIDE_DI_AND_TRIPHOSPHATES	REACTOME_INTERCONVERSION_OF_NUCLEOTIDE_DI_AND_TRIPHOSPHATES	11	0.238217	0.679239	0.865854	1	0.972383	1233	tags=27%, list=20%, signal=22%	1503/6241/204
PID_GLYPICAN_1PATHWAY	PID_GLYPICAN_1PATHWAY	12	-0.269814	-0.679132	0.85567	1	0.972383	755	tags=33%, list=12%, signal=29%	351/2534/2260/7040
KEGG_INSULIN_SIGNALING_PATHWAY	KEGG_INSULIN_SIGNALING_PATHWAY	77	-0.181506	-0.678709	0.962333	1	0.972383	1393	tags=18%, list=22%, signal=14%	2872/808/10211/369/57521/2997/51422/23533/5576/2308/7249/32/1978/9021
REACTOME_CELL_DEATH_SIGNALLING_VIA_NRAGE_NRIF_AND_NADE	REACTOME_CELL_DEATH_SIGNALLING_VIA_NRAGE_NRIF_AND_NADE	46	0.164344	0.676817	0.970085	1	0.972383	1202	tags=22%, list=19%, signal=18%	6233/6655/836/5599/10672/7311/9459/121512/7074/5663
WP_NEURODEGENERATION_WITH_BRAIN_IRON_ACCUMULATION_NBIA_SUBTYPES_PATHWAY	WP_NEURODEGENERATION_WITH_BRAIN_IRON_ACCUMULATION_NBIA_SUBTYPES_PATHWAY	31	-0.214772	-0.675004	0.907074	1	0.972383	1780	tags=39%, list=29%, signal=28%	11152/80025/83734/54676/55054/4204/57521/8408/9474/7249/22863/23130
REACTOME_SCF_SKP2_MEDIATED_DEGRADATION_OF_P27_P21	REACTOME_SCF_SKP2_MEDIATED_DEGRADATION_OF_P27_P21	33	0.175278	0.674464	0.940741	1	0.972383	142	tags=6%, list=2%, signal=6%	6233/5701
REACTOME_REGULATION_OF_INSULIN_LIKE_GROWTH_FACTOR_IGF_TRANSPORT_AND_UPTAKE_BY_INSULIN_LIKE_GROWTH_FACTOR_BINDING_PROTEINS_IGFBPS	REACTOME_REGULATION_OF_INSULIN_LIKE_GROWTH_FACTOR_IGF_TRANSPORT_AND_UPTAKE_BY_INSULIN_LIKE_GROWTH_FACTOR_BINDING_PROTEINS_IGFBPS	25	-0.224383	-0.673725	0.895833	1	0.972383	1483	tags=36%, list=24%, signal=28%	334/10970/351/5768/375056/5589/51246/4924/4221
KEGG_ENDOCYTOSIS	KEGG_ENDOCYTOSIS	101	-0.172672	-0.673648	0.976359	1	0.972383	1573	tags=23%, list=25%, signal=17%	2870/27183/56904/3303/5337/161/9744/51534/57403/7251/10938/5867/9525/3134/23096/29924/80230/9146/2869/3106/1211/23396/3107
REACTOME_SIGNALING_BY_MET	REACTOME_SIGNALING_BY_MET	36	0.173622	0.672667	0.969231	1	0.972383	155	tags=6%, list=2%, signal=5%	6233/4893
REACTOME_SARS_COV_1_INFECTION	REACTOME_SARS_COV_1_INFECTION	36	-0.206647	-0.672543	0.920485	1	0.972383	2001	tags=33%, list=32%, signal=23%	7405/6487/821/7415/7428/5589/84875/6482/7841/85437/7329/7341
REACTOME_SIGNALING_BY_RHO_GTPASES_MIRO_GTPASES_AND_RHOBTB3	REACTOME_SIGNALING_BY_RHO_GTPASES_MIRO_GTPASES_AND_RHOBTB3	382	-0.150725	-0.671512	0.998974	1	0.972383	2143	tags=32%, list=34%, signal=22%	124997/613/11329/10970/5930/28964/9475/7846/6472/4650/9735/80179/8874/57584/26030/8364/8347/23229/9235/23513/27316/1445/9826/9855/10409/348995/23268/8773/10787/10109/7415/57591/6711/11060/4296/11188/5880/3326/4548/4627/29766/253980/7204/6396/3984/91010/4983/51566/832/5337/23048/29127/57514/7428/25/537/84033/1857/10376/23526/10211/79180/79658/55004/6453/5579/22906/7535/23013/23370/23592/5905/25710…
WP_ENVELOPE_PROTEINS_AND_THEIR_POTENTIAL_ROLES_IN_EDMD_PHYSIOPATHOLOGY	WP_ENVELOPE_PROTEINS_AND_THEIR_POTENTIAL_ROLES_IN_EDMD_PHYSIOPATHOLOGY	25	0.1876	0.671427	0.939716	1	0.972383	795	tags=16%, list=13%, signal=14%	4893/6655/4089/5594
KEGG_LEUKOCYTE_TRANSENDOTHELIAL_MIGRATION	KEGG_LEUKOCYTE_TRANSENDOTHELIAL_MIGRATION	62	0.153193	0.671312	1	1	0.972383	897	tags=15%, list=14%, signal=13%	103910/10627/50848/1432/2773/998/394/5294/5175
WP_FGFR3_SIGNALING_IN_CHONDROCYTE_PROLIFERATION_AND_TERMINAL_DIFFERENTIATION	WP_FGFR3_SIGNALING_IN_CHONDROCYTE_PROLIFERATION_AND_TERMINAL_DIFFERENTIATION	11	0.235213	0.670675	0.871951	1	0.972383	1518	tags=36%, list=24%, signal=28%	1432/5594/5933/5515
REACTOME_PHOSPHOLIPID_METABOLISM	REACTOME_PHOSPHOLIPID_METABOLISM	106	0.138513	0.670638	0.993464	1	0.972383	1726	tags=35%, list=28%, signal=26%	10390/8895/3032/54947/374986/84725/79887/2820/154141/55750/80821/50640/5294/30849/8760/56261/8394/1459/171586/5130/200576/55500/59338/8904/8821/5286/8776/5291/81544/54893/59339/23446/25816/9110/8897/22908/5868
PID_NFKAPPAB_ATYPICAL_PATHWAY	PID_NFKAPPAB_ATYPICAL_PATHWAY	12	-0.26618	-0.669984	0.87187	1	0.972383	143	tags=58%, list=2%, signal=57%	3932/3551/5295/1457/409/4790/4792
KEGG_TYPE_II_DIABETES_MELLITUS	KEGG_TYPE_II_DIABETES_MELLITUS	19	-0.238395	-0.669017	0.880512	1	0.972383	32	tags=11%, list=1%, signal=11%	23533/9021
REACTOME_CONSTITUTIVE_SIGNALING_BY_ABERRANT_PI3K_IN_CANCER	REACTOME_CONSTITUTIVE_SIGNALING_BY_ABERRANT_PI3K_IN_CANCER	20	0.199412	0.668356	0.921502	1	0.972383	327	tags=10%, list=5%, signal=10%	50852/942
KEGG_ARRHYTHMOGENIC_RIGHT_VENTRICULAR_CARDIOMYOPATHY_ARVC	KEGG_ARRHYTHMOGENIC_RIGHT_VENTRICULAR_CARDIOMYOPATHY_ARVC	20	-0.234807	-0.667584	0.90409	1	0.972383	1796	tags=45%, list=29%, signal=32%	1824/87/60/3685/3678/6932/488/6934/782
WP_ARRHYTHMOGENIC_RIGHT_VENTRICULAR_CARDIOMYOPATHY	WP_ARRHYTHMOGENIC_RIGHT_VENTRICULAR_CARDIOMYOPATHY	20	-0.234807	-0.667584	0.90409	1	0.972383	1796	tags=45%, list=29%, signal=32%	1824/87/60/3685/3678/6932/488/6934/782
BIOCARTA_RAC1_PATHWAY	BIOCARTA_RAC1_PATHWAY	15	-0.253958	-0.667444	0.891045	1	0.972383	1567	tags=27%, list=25%, signal=20%	7204/3984/5337/23647
REACTOME_SUMOYLATION_OF_UBIQUITINYLATION_PROTEINS	REACTOME_SUMOYLATION_OF_UBIQUITINYLATION_PROTEINS	34	-0.207762	-0.667064	0.926928	1	0.972383	1052	tags=21%, list=17%, signal=17%	57122/81929/23636/5371/7329/100101267/7341
REACTOME_RND1_GTPASE_CYCLE	REACTOME_RND1_GTPASE_CYCLE	20	0.199001	0.666979	0.931741	1	0.972383	1041	tags=20%, list=17%, signal=17%	1362/394/7037/10963
REACTOME_PLATELET_SENSITIZATION_BY_LDL	REACTOME_PLATELET_SENSITIZATION_BY_LDL	13	0.217	0.666843	0.876833	1	0.972383	1052	tags=23%, list=17%, signal=19%	1432/5175/5525
REACTOME_TERMINATION_OF_TRANSLESION_DNA_SYNTHESIS	REACTOME_TERMINATION_OF_TRANSLESION_DNA_SYNTHESIS	17	0.203734	0.666687	0.917722	1	0.972383	1097	tags=24%, list=18%, signal=19%	6233/51426/7311/10714
REACTOME_REGULATION_OF_INSULIN_SECRETION	REACTOME_REGULATION_OF_INSULIN_SECRETION	27	0.181972	0.66662	0.945255	1	0.972383	549	tags=11%, list=9%, signal=10%	2776/948/5567
WP_LIPID_METABOLISM_PATHWAY	WP_LIPID_METABOLISM_PATHWAY	15	-0.253462	-0.666141	0.891045	1	0.972383	904	tags=40%, list=15%, signal=34%	2194/10000/208/5160/51422/5576
REACTOME_VISUAL_PHOTOTRANSDUCTION	REACTOME_VISUAL_PHOTOTRANSDUCTION	18	-0.241097	-0.6657	0.88712	1	0.972383	2114	tags=39%, list=34%, signal=26%	79823/4836/10681/7804/10988/222236/285440
REACTOME_DUAL_INCISION_IN_TC_NER	REACTOME_DUAL_INCISION_IN_TC_NER	38	-0.20206	-0.664615	0.931544	1	0.972383	1677	tags=32%, list=27%, signal=23%	5437/6117/5981/5426/54107/2033/5430/56949/7507/3150/57654/91603
PID_CDC42_REG_PATHWAY	PID_CDC42_REG_PATHWAY	22	-0.227636	-0.663589	0.908964	1	0.972383	2164	tags=59%, list=35%, signal=39%	221178/10451/396/55114/28964/8874/23229/9855/23268/29127/6453/5335/7410
PID_NECTIN_PATHWAY	PID_NECTIN_PATHWAY	19	0.199301	0.66348	0.93311	1	0.972383	607	tags=16%, list=10%, signal=14%	50848/3690/998
REACTOME_PLATELET_HOMEOSTASIS	REACTOME_PLATELET_HOMEOSTASIS	34	-0.206603	-0.663345	0.929635	1	0.972383	1761	tags=62%, list=28%, signal=45%	5518/6546/2782/801/3708/54331/5527/2268/5781/3710/6786/5528/10681/7804/5051/489/488/5777/5026/5025/3779
REACTOME_HDR_THROUGH_HOMOLOGOUS_RECOMBINATION_HRR	REACTOME_HDR_THROUGH_HOMOLOGOUS_RECOMBINATION_HRR	29	-0.213249	-0.663029	0.910468	1	0.972383	1723	tags=38%, list=28%, signal=28%	4683/7486/6117/5981/5426/5932/54107/10524/84464/641/80198
REACTOME_SIGNALING_BY_FGFR_IN_DISEASE	REACTOME_SIGNALING_BY_FGFR_IN_DISEASE	35	0.171988	0.661272	0.952756	1	0.972383	470	tags=11%, list=8%, signal=11%	4893/7750/4686/11052
REACTOME_CLEC7A_DECTIN_1_SIGNALING	REACTOME_CLEC7A_DECTIN_1_SIGNALING	75	-0.17733	-0.660752	0.971814	1	0.972383	775	tags=13%, list=12%, signal=12%	10213/8915/4772/10454/997/5711/4791/9020/29108/4792
WP_PROXIMAL_TUBULE_TRANSPORT	WP_PROXIMAL_TUBULE_TRANSPORT	14	-0.256722	-0.659292	0.88253	1	0.972383	1891	tags=43%, list=30%, signal=30%	529/5243/9550/51606/6513/6575
REACTOME_TRANSLATION_OF_SARS_COV_2_STRUCTURAL_PROTEINS	REACTOME_TRANSLATION_OF_SARS_COV_2_STRUCTURAL_PROTEINS	37	0.167901	0.659028	0.980695	1	0.972383	1028	tags=22%, list=17%, signal=18%	6233/2589/6185/2530/11320/4124/7311/83666
PID_HIF2PATHWAY	PID_HIF2PATHWAY	18	-0.238661	-0.658974	0.891462	1	0.972383	2306	tags=56%, list=37%, signal=35%	328/10370/8553/55662/1387/6513/7428/2033/112398/2113
BIOCARTA_RAB_PATHWAY	BIOCARTA_RAB_PATHWAY	10	-0.274054	-0.657419	0.889058	1	0.972383	973	tags=20%, list=16%, signal=17%	5867/9367
REACTOME_DOWNREGULATION_OF_ERBB2_SIGNALING	REACTOME_DOWNREGULATION_OF_ERBB2_SIGNALING	17	-0.242854	-0.656267	0.893586	1	0.972383	1198	tags=24%, list=19%, signal=19%	4145/2064/10273/11140
REACTOME_INTERLEUKIN_12_SIGNALING	REACTOME_INTERLEUKIN_12_SIGNALING	32	-0.206081	-0.654532	0.92633	1	0.972383	2115	tags=38%, list=34%, signal=25%	5908/3185/6627/5306/9987/1265/3181/4478/7297/5898/5478/6647
REACTOME_HEDGEHOG_ON_STATE	REACTOME_HEDGEHOG_ON_STATE	45	0.158932	0.654062	0.983193	1	0.972383	1407	tags=24%, list=23%, signal=19%	6233/5701/9978/339745/83737/7311/5708/5719/23198/5689/5685
REACTOME_PLASMA_LIPOPROTEIN_CLEARANCE	REACTOME_PLASMA_LIPOPROTEIN_CLEARANCE	15	-0.248745	-0.653743	0.9	1	0.972383	425	tags=13%, list=7%, signal=12%	55911/1211
REACTOME_PTEN_REGULATION	REACTOME_PTEN_REGULATION	87	-0.170788	-0.653532	0.975148	1	0.972383	2630	tags=51%, list=42%, signal=30%	5931/5717/5707/5686/2475/27161/80012/1457/22955/27327/5705/10670/192669/5698/5706/5718/10000/5978/5720/5714/10542/23112/7979/208/4343/11060/5691/54815/57459/55004/7157/57521/5710/10273/1911/5371/1107/9219/10213/8841/57690/5711/51564/3725
REACTOME_DEGRADATION_OF_AXIN	REACTOME_DEGRADATION_OF_AXIN	35	0.169937	0.653385	0.96063	1	0.972383	1407	tags=29%, list=23%, signal=22%	6233/5701/7311/81847/5708/5719/23198/80351/5689/5685
REACTOME_DEGRADATION_OF_BETA_CATENIN_BY_THE_DESTRUCTION_COMPLEX	REACTOME_DEGRADATION_OF_BETA_CATENIN_BY_THE_DESTRUCTION_COMPLEX	58	0.149512	0.653288	0.990476	1	0.972383	2011	tags=43%, list=32%, signal=29%	6233/5701/3065/9978/8945/7091/7311/5708/5525/5719/23198/5689/5685/5515/2932/9861/1499/9491/6500/5700/10023/8454/166/7316/1487
KEGG_NUCLEOTIDE_EXCISION_REPAIR	KEGG_NUCLEOTIDE_EXCISION_REPAIR	22	-0.22388	-0.652639	0.920168	1	0.972383	1581	tags=27%, list=25%, signal=20%	6117/5981/5426/54107/7507/3978
WP_NUCLEOTIDE_EXCISION_REPAIR	WP_NUCLEOTIDE_EXCISION_REPAIR	22	-0.22388	-0.652639	0.920168	1	0.972383	1581	tags=27%, list=25%, signal=20%	6117/5981/5426/54107/7507/3978
REACTOME_REGULATION_OF_TP53_ACTIVITY	REACTOME_REGULATION_OF_TP53_ACTIVITY	88	-0.170319	-0.652468	0.977515	1	0.972383	1800	tags=28%, list=29%, signal=20%	208/8148/4683/7486/6117/5932/54815/2033/57459/25946/7157/1616/28996/5371/51422/7862/10524/1107/9219/10919/639/5300/23774/641/83860
REACTOME_VXPX_CARGO_TARGETING_TO_CILIUM	REACTOME_VXPX_CARGO_TARGETING_TO_CILIUM	15	0.203856	0.652058	0.888554	1	0.972383	3850	tags=93%, list=62%, signal=36%	60412/55770/117177/10640/8766/55763/54536/23265/149371/50807/11336/8729/5311/4218
KEGG_REGULATION_OF_AUTOPHAGY	KEGG_REGULATION_OF_AUTOPHAGY	14	-0.25374	-0.651635	0.884036	1	0.972383	1820	tags=43%, list=29%, signal=30%	84938/84971/11345/8408/9474/23192
WP_TRANSLATION_INHIBITORS_IN_CHRONICALLY_ACTIVATED_PDGFRA_CELLS	WP_TRANSLATION_INHIBITORS_IN_CHRONICALLY_ACTIVATED_PDGFRA_CELLS	37	-0.198322	-0.651262	0.940781	1	0.972383	1355	tags=19%, list=22%, signal=15%	1981/5606/57521/6196/1974/11040/1978
REACTOME_INTERLEUKIN_2_FAMILY_SIGNALING	REACTOME_INTERLEUKIN_2_FAMILY_SIGNALING	29	-0.209223	-0.650514	0.921488	1	0.972383	3148	tags=59%, list=51%, signal=29%	3717/3636/3932/6776/6772/1439/5295/84868/3560/3635/3600/5293/9846/50615/5777/3965/1438
REACTOME_MAPK6_MAPK4_SIGNALING	REACTOME_MAPK6_MAPK4_SIGNALING	54	-0.184197	-0.65007	0.946497	1	0.972383	2629	tags=48%, list=42%, signal=28%	5717/5707/5686/27161/27327/5705/192669/5698/5706/5718/5720/5714/23112/7979/2309/4343/5691/896/5710/4609/10213/2308/8556/57690/5711/3725
REACTOME_NUCLEAR_ENVELOPE_NE_REASSEMBLY	REACTOME_NUCLEAR_ENVELOPE_NE_REASSEMBLY	44	-0.191664	-0.649996	0.952444	1	0.972383	1564	tags=27%, list=25%, signal=21%	6396/27183/10376/23592/5905/23141/57122/81929/23636/1104/7329/7341
KEGG_MELANOGENESIS	KEGG_MELANOGENESIS	33	-0.203225	-0.64767	0.928962	1	0.972383	1700	tags=30%, list=27%, signal=22%	6932/1387/23236/2033/1857/808/5579/5330/7976/6934
REACTOME_CDT1_ASSOCIATION_WITH_THE_CDC6_ORC_ORIGIN_COMPLEX	REACTOME_CDT1_ASSOCIATION_WITH_THE_CDC6_ORC_ORIGIN_COMPLEX	32	0.169655	0.647558	0.959108	1	0.972383	142	tags=6%, list=2%, signal=6%	6233/5701
REACTOME_L1CAM_INTERACTIONS	REACTOME_L1CAM_INTERACTIONS	47	0.155489	0.647458	0.978541	1	0.972383	1177	tags=21%, list=19%, signal=17%	6386/3690/81027/163/288/5594/7277/1213/6197/1459
BIOCARTA_THELPER_PATHWAY	BIOCARTA_THELPER_PATHWAY	10	0.233878	0.647276	0.895349	1	0.972383	1450	tags=50%, list=23%, signal=38%	5788/915/914/920/917
WP_NOTCH_SIGNALING_PATHWAY	WP_NOTCH_SIGNALING_PATHWAY	32	-0.203718	-0.647027	0.929059	1	0.972383	1653	tags=28%, list=27%, signal=21%	9794/4790/4851/2033/9541/23013/4609/9612/2625
WP_VEGFAVEGFR2_SIGNALING_PATHWAY	WP_VEGFAVEGFR2_SIGNALING_PATHWAY	265	-0.148741	-0.646849	0.997895	1	0.972383	2384	tags=38%, list=38%, signal=25%	9209/9709/83939/23215/7531/387/6301/5496/2889/7430/6886/23291/6729/1465/22820/468/6478/7019/9759/57326/2314/7024/5908/79109/4691/9645/9475/1500/6142/23521/23476/29109/1445/6595/8665/529/9898/2534/8775/2309/4343/9100/4673/409/2130/8569/1387/4790/5757/10645/23189/4627/445815/29766/3984/91010/7295/832/3303/51278/55692/25/10397/811/1981/5579/5606/9344/3146/27044/55854/5710/51574/5335/6181/5867/5829/5…
REACTOME_POTENTIAL_THERAPEUTICS_FOR_SARS	REACTOME_POTENTIAL_THERAPEUTICS_FOR_SARS	57	-0.180278	-0.644943	0.964602	1	0.972383	1487	tags=35%, list=24%, signal=27%	3615/483/9475/5978/23476/3570/3326/54815/161/10728/51742/57459/51317/7297/1107/9219/29110/8737/81030/5045
WP_16P112_PROXIMAL_DELETION_SYNDROME	WP_16P112_PROXIMAL_DELETION_SYNDROME	47	-0.18697	-0.643353	0.958388	1	0.972383	1813	tags=28%, list=29%, signal=20%	3835/9961/4790/253980/5606/9344/4478/7157/283899/8085/8841/7186/83719
REACTOME_CD28_CO_STIMULATION	REACTOME_CD28_CO_STIMULATION	24	0.182798	0.641641	0.947183	1	0.972383	840	tags=17%, list=14%, signal=14%	942/998/117145/253260
KEGG_DILATED_CARDIOMYOPATHY	KEGG_DILATED_CARDIOMYOPATHY	20	-0.225585	-0.641365	0.921016	1	0.972383	443	tags=15%, list=7%, signal=14%	488/782/7040
WP_NUCLEOTIDE_METABOLISM	WP_NUCLEOTIDE_METABOLISM	14	-0.24974	-0.641362	0.894578	1	0.972383	1366	tags=29%, list=22%, signal=22%	158/5423/159/5422
PID_INTEGRIN1_PATHWAY	PID_INTEGRIN1_PATHWAY	11	0.224907	0.64129	0.896341	1	0.972383	4822	tags=100%, list=78%, signal=22%	2162/3655/3676/3688/7045/929/5329/975/3685/3678/93185
REACTOME_MYOGENESIS	REACTOME_MYOGENESIS	15	-0.243791	-0.640726	0.908955	1	0.972383	506	tags=13%, list=8%, signal=12%	6929/4756
REACTOME_APOPTOTIC_EXECUTION_PHASE	REACTOME_APOPTOTIC_EXECUTION_PHASE	30	-0.204222	-0.64024	0.931224	1	0.972383	1738	tags=27%, list=28%, signal=19%	5339/28988/840/118/3146/8428/3006/839
REACTOME_TP53_REGULATES_TRANSCRIPTION_OF_GENES_INVOLVED_IN_G2_CELL_CYCLE_ARREST	REACTOME_TP53_REGULATES_TRANSCRIPTION_OF_GENES_INVOLVED_IN_G2_CELL_CYCLE_ARREST	10	-0.266636	-0.639623	0.904255	1	0.972383	1410	tags=30%, list=23%, signal=23%	2033/25946/7157
REACTOME_CONSTITUTIVE_SIGNALING_BY_AKT1_E17K_IN_CANCER	REACTOME_CONSTITUTIVE_SIGNALING_BY_AKT1_E17K_IN_CANCER	15	-0.242525	-0.637397	0.913433	1	0.972383	2093	tags=40%, list=34%, signal=27%	79109/10000/2309/208/2308/7249
KEGG_NEUROTROPHIN_SIGNALING_PATHWAY	KEGG_NEUROTROPHIN_SIGNALING_PATHWAY	82	-0.168167	-0.63725	0.985646	1	0.972383	2403	tags=37%, list=39%, signal=23%	5603/7531/387/2889/7529/468/5908/10000/673/1445/4215/2309/208/5293/5607/4790/10019/11108/25/808/7157/6196/5335/3654/23533/25970/9500/3656/4792/3725
REACTOME_NCAM_SIGNALING_FOR_NEURITE_OUT_GROWTH	REACTOME_NCAM_SIGNALING_FOR_NEURITE_OUT_GROWTH	16	-0.237681	-0.636506	0.919942	1	0.972383	939	tags=31%, list=15%, signal=27%	2534/6711/8911/2260/782
WP_FATTY_ACID_BIOSYNTHESIS	WP_FATTY_ACID_BIOSYNTHESIS	11	-0.2579	-0.635544	0.909496	1	0.972383	410	tags=55%, list=7%, signal=51%	55268/47/31/2180/2194/32
REACTOME_SIGNALING_BY_CYTOSOLIC_FGFR1_FUSION_MUTANTS	REACTOME_SIGNALING_BY_CYTOSOLIC_FGFR1_FUSION_MUTANTS	18	0.190084	0.634121	0.938907	1	0.972383	470	tags=11%, list=8%, signal=10%	7750/11052
WP_FBXL10_ENHANCEMENT_OF_MAPERK_SIGNALING_IN_DIFFUSE_LARGE_BCELL_LYMPHOMA	WP_FBXL10_ENHANCEMENT_OF_MAPERK_SIGNALING_IN_DIFFUSE_LARGE_BCELL_LYMPHOMA	12	-0.251847	-0.633906	0.910162	1	0.972383	496	tags=33%, list=8%, signal=31%	604/84678/3020/54880
REACTOME_S_PHASE	REACTOME_S_PHASE	85	-0.165927	-0.633842	0.978723	1	0.972383	1929	tags=29%, list=31%, signal=21%	5720/5714/7979/208/5885/10735/8243/5691/6117/5981/5426/54107/4176/5710/994/9126/4609/4149/10213/91750/29882/5711/5422/5557/3978
REACTOME_EFFECTS_OF_PIP2_HYDROLYSIS	REACTOME_EFFECTS_OF_PIP2_HYDROLYSIS	17	-0.234471	-0.633613	0.913994	1	0.972383	1847	tags=29%, list=30%, signal=21%	5583/1606/8527/10235/1609
REACTOME_COPII_MEDIATED_VESICLE_TRANSPORT	REACTOME_COPII_MEDIATED_VESICLE_TRANSPORT	47	-0.184036	-0.63326	0.962289	1	0.972383	1311	tags=23%, list=21%, signal=19%	1453/6396/58485/63908/9570/11196/9919/2801/9117/64689/8615
REACTOME_FORMATION_OF_THE_EARLY_ELONGATION_COMPLEX	REACTOME_FORMATION_OF_THE_EARLY_ELONGATION_COMPLEX	18	-0.229146	-0.632701	0.918958	1	0.972383	1677	tags=44%, list=27%, signal=33%	22916/2966/5437/51497/6829/5430/2963/7469
REACTOME_SIGNALING_BY_PDGF	REACTOME_SIGNALING_BY_PDGF	21	-0.219939	-0.632141	0.946099	1	0.972383	1018	tags=14%, list=16%, signal=12%	5335/5045/8440
REACTOME_CARBOXYTERMINAL_POST_TRANSLATIONAL_MODIFICATIONS_OF_TUBULIN	REACTOME_CARBOXYTERMINAL_POST_TRANSLATIONAL_MODIFICATIONS_OF_TUBULIN	12	-0.251144	-0.632137	0.910162	1	0.972383	1702	tags=50%, list=27%, signal=36%	7846/26140/10376/23093/158135/22846
BIOCARTA_NKCELLS_PATHWAY	BIOCARTA_NKCELLS_PATHWAY	13	0.205663	0.632004	0.906158	1	0.972383	720	tags=15%, list=12%, signal=14%	3105/567
REACTOME_MECP2_REGULATES_NEURONAL_RECEPTORS_AND_CHANNELS	REACTOME_MECP2_REGULATES_NEURONAL_RECEPTORS_AND_CHANNELS	10	0.228254	0.631711	0.90407	1	0.972383	4801	tags=100%, list=77%, signal=23%	3065/5775/3066/1385/5770/2289/25942/6515/4851/4204
REACTOME_INTRACELLULAR_SIGNALING_BY_SECOND_MESSENGERS	REACTOME_INTRACELLULAR_SIGNALING_BY_SECOND_MESSENGERS	157	-0.151422	-0.629748	0.993333	1	0.972383	1929	tags=27%, list=31%, signal=19%	5720/5714/10542/2534/23112/7979/2309/208/4343/11060/5293/5880/156/940/5691/10645/9846/54815/57459/55004/7157/57521/5710/2064/5335/10273/1911/5371/3654/1107/9219/10213/2260/5576/8841/2308/7249/57690/5711/51564/23396/8870/3725
BIOCARTA_RACCYCD_PATHWAY	BIOCARTA_RACCYCD_PATHWAY	17	-0.232909	-0.629392	0.915452	1	0.972383	143	tags=35%, list=2%, signal=35%	5295/1021/387/4790/8517/4792
REACTOME_RHO_GTPASES_ACTIVATE_FORMINS	REACTOME_RHO_GTPASES_ACTIVATE_FORMINS	62	-0.173625	-0.629054	0.975217	1	0.972383	1107	tags=26%, list=18%, signal=21%	6396/91010/1857/10376/5905/57122/752/51466/81929/81565/25936/54820/9183/388/80152/5216
REACTOME_MATURATION_OF_SARS_COV_2_SPIKE_PROTEIN	REACTOME_MATURATION_OF_SARS_COV_2_SPIKE_PROTEIN	19	0.187927	0.625616	0.966555	1	0.972383	706	tags=21%, list=11%, signal=19%	6185/2530/11320/4124
WP_FOCAL_ADHESION_PI3KAKTMTORSIGNALING_PATHWAY	WP_FOCAL_ADHESION_PI3KAKTMTORSIGNALING_PATHWAY	108	-0.158848	-0.625146	0.989387	1	0.972383	1810	tags=22%, list=29%, signal=16%	2309/1994/208/3678/6515/5293/1388/3326/3566/6513/8517/57521/8408/2997/5209/23533/2260/5521/2308/7249/200186/11140/1978/81617
WP_EPITHELIAL_TO_MESENCHYMAL_TRANSITION_IN_COLORECTAL_CANCER	WP_EPITHELIAL_TO_MESENCHYMAL_TRANSITION_IN_COLORECTAL_CANCER	52	0.147112	0.624734	0.9869	1	0.972383	1620	tags=33%, list=26%, signal=24%	8726/6655/1432/5608/5599/7048/4089/5594/7046/7182/5928/6678/6654/3845/5291/2932/4087
REACTOME_TRANSCRIPTIONAL_REGULATION_BY_SMALL_RNAS	REACTOME_TRANSCRIPTIONAL_REGULATION_BY_SMALL_RNAS	46	-0.182112	-0.624272	0.958333	1	0.972383	1052	tags=15%, list=17%, signal=13%	57122/81929/23636/3020/8367/100101267/8370
WP_REGULATION_OF_ACTIN_CYTOSKELETON	WP_REGULATION_OF_ACTIN_CYTOSKELETON	68	0.139547	0.623749	1	1	0.972383	1621	tags=31%, list=26%, signal=23%	10092/7114/4893/6655/998/10672/5594/5294/30849/9459/8394/8826/5062/5286/6654/2934/3845/5291/22800/7414/1729
BIOCARTA_CALCINEURIN_PATHWAY	BIOCARTA_CALCINEURIN_PATHWAY	16	-0.232461	-0.622526	0.92722	1	0.972383	1314	tags=25%, list=21%, signal=20%	808/5579/5335/4772
REACTOME_RHOBTB1_GTPASE_CYCLE	REACTOME_RHOBTB1_GTPASE_CYCLE	17	0.189882	0.621359	0.933544	1	0.972383	4282	tags=94%, list=69%, signal=29%	10574/7431/8654/8452/79869/6434/3183/9318/56254/9352/10250/6093/11329/5930/9475/27316
REACTOME_ASSEMBLY_AND_CELL_SURFACE_PRESENTATION_OF_NMDA_RECEPTORS	REACTOME_ASSEMBLY_AND_CELL_SURFACE_PRESENTATION_OF_NMDA_RECEPTORS	11	0.217819	0.621077	0.911585	1	0.972383	4866	tags=100%, list=78%, signal=22%	81027/7277/817/1741/8573/1739/818/55327/26960/7846/10376
REACTOME_RHO_GTPASES_ACTIVATE_ROCKS	REACTOME_RHO_GTPASES_ACTIVATE_ROCKS	14	-0.24179	-0.620944	0.912651	1	0.972383	2413	tags=50%, list=39%, signal=31%	6093/387/9475/4627/3984/3985/388
REACTOME_INTERLEUKIN_1_FAMILY_SIGNALING	REACTOME_INTERLEUKIN_1_FAMILY_SIGNALING	89	-0.161628	-0.620917	0.985816	1	0.972383	1225	tags=19%, list=20%, signal=16%	8517/5771/3146/10068/5710/59307/5777/3654/10213/8809/29110/10454/5711/4791/3656/28512/4792
REACTOME_SARS_COV_INFECTIONS	REACTOME_SARS_COV_INFECTIONS	107	-0.157884	-0.620351	0.990555	1	0.972383	1487	tags=21%, list=24%, signal=17%	54815/161/6733/7428/10728/51742/57459/5589/84875/6482/51317/7297/1107/9219/7841/11253/29110/8737/81030/5045/85437/7329/7341
WP_OXIDATIVE_DAMAGE_RESPONSE	WP_OXIDATIVE_DAMAGE_RESPONSE	19	-0.220866	-0.619827	0.933144	1	0.972383	612	tags=11%, list=10%, signal=10%	7186/10188
WP_HIPPOMERLIN_SIGNALING_DYSREGULATION	WP_HIPPOMERLIN_SIGNALING_DYSREGULATION	38	0.156614	0.619743	0.992218	1	0.972383	1953	tags=42%, list=31%, signal=29%	4893/9978/3690/5567/5577/3655/5500/5062/3845/3676/1495/1499/3480/960/5573/5499
REACTOME_ABC_FAMILY_PROTEINS_MEDIATED_TRANSPORT	REACTOME_ABC_FAMILY_PROTEINS_MEDIATED_TRANSPORT	52	-0.177244	-0.619224	0.978008	1	0.972383	2245	tags=44%, list=36%, signal=28%	6400/5698/5706/5718/10613/5720/5714/7979/7415/5243/10057/5691/8894/22/89845/10956/1968/5710/11160/10347/10213/5711/11194
REACTOME_ION_HOMEOSTASIS	REACTOME_ION_HOMEOSTASIS	16	0.192196	0.617793	0.946032	1	0.972383	5026	tags=100%, list=81%, signal=19%	493/6717/817/10768/3709/476/490/6546/801/3708/3710/818/6786/483/489/488
BIOCARTA_GH_PATHWAY	BIOCARTA_GH_PATHWAY	16	-0.230427	-0.61708	0.930131	1	0.972383	1212	tags=19%, list=19%, signal=15%	5579/5335/5777
PID_PI3KCI_AKT_PATHWAY	PID_PI3KCI_AKT_PATHWAY	24	0.175617	0.616433	0.954225	1	0.972383	1908	tags=42%, list=31%, signal=29%	1147/253260/3836/4217/7534/7532/2932/5591/5894/3320
REACTOME_EXTRA_NUCLEAR_ESTROGEN_SIGNALING	REACTOME_EXTRA_NUCLEAR_ESTROGEN_SIGNALING	29	0.16498	0.61638	0.985507	1	0.972383	2002	tags=41%, list=32%, signal=28%	4893/2773/5594/7514/6801/3845/3480/55625/3320/5290/127933/1385
PID_CXCR4_PATHWAY	PID_CXCR4_PATHWAY	70	-0.166494	-0.615512	0.987685	1	0.972383	1936	tags=30%, list=31%, signal=21%	5908/79109/1445/2534/3678/409/5293/156/2870/23236/27183/3984/5330/5829/5777/9525/23533/919/9146/2308/388
REACTOME_NETRIN_1_SIGNALING	REACTOME_NETRIN_1_SIGNALING	19	-0.21903	-0.614673	0.935989	1	0.972383	2403	tags=42%, list=39%, signal=26%	5603/7430/6478/2534/5306/7204/5335/4756
WP_TCA_CYCLE_AKA_KREBS_OR_CITRIC_ACID_CYCLE	WP_TCA_CYCLE_AKA_KREBS_OR_CITRIC_ACID_CYCLE	11	-0.249224	-0.614166	0.921365	1	0.972383	1916	tags=55%, list=31%, signal=38%	8802/8801/6390/50/3420/6389
REACTOME_MAPK_FAMILY_SIGNALING_CASCADES	REACTOME_MAPK_FAMILY_SIGNALING_CASCADES	145	-0.148769	-0.613867	0.993274	1	0.972383	1136	tags=14%, list=18%, signal=12%	369/5710/81926/22821/2064/4609/7297/5863/10213/2260/8831/64926/2308/8556/1438/57690/5711/25780/5037/3725
WP_COMMON_PATHWAYS_UNDERLYING_DRUG_ADDICTION	WP_COMMON_PATHWAYS_UNDERLYING_DRUG_ADDICTION	20	0.182962	0.613222	0.972696	1	0.972383	5084	tags=100%, list=82%, signal=18%	5567/5594/5500/814/5894/5499/1385/5501/805/5578/71/5605/2778/5906/801/5604/60/5908/5579/369
REACTOME_REGULATION_OF_TP53_ACTIVITY_THROUGH_PHOSPHORYLATION	REACTOME_REGULATION_OF_TP53_ACTIVITY_THROUGH_PHOSPHORYLATION	42	-0.182088	-0.613163	0.969657	1	0.972383	1755	tags=29%, list=28%, signal=21%	8148/4683/7486/6117/5932/7157/28996/51422/10524/5300/641/83860
REACTOME_GENE_SILENCING_BY_RNA	REACTOME_GENE_SILENCING_BY_RNA	60	-0.17075	-0.611563	0.984733	1	0.972383	1052	tags=15%, list=17%, signal=13%	57122/81929/23636/60528/3020/57690/8367/100101267/8370
REACTOME_THE_ROLE_OF_GTSE1_IN_G2_M_PROGRESSION_AFTER_G2_CHECKPOINT	REACTOME_THE_ROLE_OF_GTSE1_IN_G2_M_PROGRESSION_AFTER_G2_CHECKPOINT	38	0.154255	0.610407	0.992218	1	0.972383	1407	tags=26%, list=23%, signal=20%	6233/5701/81027/7277/7311/5708/5719/23198/5689/5685
WP_CAMKK2_PATHWAY	WP_CAMKK2_PATHWAY	23	0.178854	0.610285	0.970696	1	0.972383	5110	tags=100%, list=82%, signal=18%	23411/5594/10059/4094/7248/814/5894/1385/4780/5879/805/8878/4773/801/2475/6786/9759/28964/8874/8243/10645/2033/57521
PID_TCR_RAS_PATHWAY	PID_TCR_RAS_PATHWAY	11	-0.247248	-0.609296	0.924332	1	0.972383	178	tags=27%, list=3%, signal=27%	673/5579/2353
KEGG_ARGININE_AND_PROLINE_METABOLISM	KEGG_ARGININE_AND_PROLINE_METABOLISM	14	-0.23698	-0.608591	0.921687	1	0.972383	1191	tags=43%, list=19%, signal=35%	262/51056/224/5832/223/6611
REACTOME_GAP_JUNCTION_TRAFFICKING_AND_REGULATION	REACTOME_GAP_JUNCTION_TRAFFICKING_AND_REGULATION	11	0.213306	0.60821	0.929878	1	0.972383	1017	tags=27%, list=16%, signal=23%	81027/7277/1213
REACTOME_PI3K_AKT_SIGNALING_IN_CANCER	REACTOME_PI3K_AKT_SIGNALING_IN_CANCER	36	-0.186482	-0.606915	0.956873	1	0.972383	2093	tags=36%, list=34%, signal=24%	79109/10000/2534/2309/208/5293/5880/940/9846/2064/2260/2308/7249
REACTOME_RHOJ_GTPASE_CYCLE	REACTOME_RHOJ_GTPASE_CYCLE	34	0.156305	0.605096	0.984791	1	0.972383	884	tags=18%, list=14%, signal=15%	2040/9497/9341/998/394/7037
REACTOME_ASYMMETRIC_LOCALIZATION_OF_PCP_PROTEINS	REACTOME_ASYMMETRIC_LOCALIZATION_OF_PCP_PROTEINS	34	0.156197	0.604677	0.984791	1	0.972383	142	tags=6%, list=2%, signal=6%	6233/5701
WP_PARKINUBIQUITIN_PROTEASOMAL_SYSTEM_PATHWAY	WP_PARKINUBIQUITIN_PROTEASOMAL_SYSTEM_PATHWAY	41	-0.180782	-0.604604	0.974734	1	0.972383	2186	tags=51%, list=35%, signal=33%	5717/5707/51465/5705/7327/6478/5706/5718/7846/5714/7326/3309/118424/3303/10376/5710/10273/10213/7332/5711/9246
REACTOME_TP53_REGULATES_METABOLIC_GENES	REACTOME_TP53_REGULATES_METABOLIC_GENES	54	-0.171264	-0.604429	0.97707	1	0.972383	1878	tags=31%, list=30%, signal=22%	10542/23112/208/4343/27244/7295/55004/7296/7157/57521/90639/51422/4697/7249/57690/9167/9377
REACTOME_INTEGRATION_OF_ENERGY_METABOLISM	REACTOME_INTEGRATION_OF_ENERGY_METABOLISM	42	-0.179329	-0.603871	0.973615	1	0.972383	1560	tags=24%, list=25%, signal=18%	10681/23236/51094/6513/6844/5330/51422/5576/2769/32
WP_NONSMALL_CELL_LUNG_CANCER	WP_NONSMALL_CELL_LUNG_CANCER	43	0.147206	0.603128	0.99177	1	0.972383	5309	tags=100%, list=85%, signal=15%	4893/6655/836/51426/5594/6777/6654/3845/5291/1871/5163/6774/5894/5290/5336/841/27436/2885/3718/5578/5605/207/5925/6256/1643/6776/5295/5604/6789/1021/11186/10000/83593/673/2309/208/5293/5579/369/7157/2064/5335/2272
REACTOME_MITOTIC_PROMETAPHASE	REACTOME_MITOTIC_PROMETAPHASE	97	-0.155791	-0.603085	0.991745	1	0.972383	1750	tags=33%, list=28%, signal=24%	80184/7846/121441/9735/11190/348995/5885/4926/10735/1453/8243/22995/6396/22897/10376/10844/80254/5905/9126/57122/81929/81565/9814/25936/5108/5116/84131/11116/54820/55755/9183/80152
WP_KALLMANN_SYNDROME	WP_KALLMANN_SYNDROME	12	-0.239389	-0.602551	0.935199	1	0.972383	755	tags=25%, list=12%, signal=22%	55636/5781/2260
WP_PURINE_METABOLISM_AND_RELATED_DISORDERS	WP_PURINE_METABOLISM_AND_RELATED_DISORDERS	13	-0.236658	-0.602021	0.933434	1	0.972383	1366	tags=38%, list=22%, signal=30%	2618/3704/158/159/7172
WP_MTHFR_DEFICIENCY	WP_MTHFR_DEFICIENCY	11	-0.243678	-0.600498	0.931751	1	0.972383	1871	tags=36%, list=30%, signal=25%	1786/4141/1788/10919
PID_AURORA_B_PATHWAY	PID_AURORA_B_PATHWAY	18	-0.217477	-0.600483	0.942113	1	0.972383	2656	tags=50%, list=43%, signal=29%	4869/1731/5528/10051/387/4691/29127/54888/5037
REACTOME_RHOU_GTPASE_CYCLE	REACTOME_RHOU_GTPASE_CYCLE	28	-0.194222	-0.599509	0.951923	1	0.972383	2086	tags=32%, list=34%, signal=21%	28964/8874/6711/11060/57514/257106/11180/9146/8440
WP_THYROID_HORMONES_PRODUCTION_AND_PERIPHERAL_DOWNSTREAM_SIGNALING_EFFECTS	WP_THYROID_HORMONES_PRODUCTION_AND_PERIPHERAL_DOWNSTREAM_SIGNALING_EFFECTS	41	0.146738	0.597381	0.992	1	0.972383	1927	tags=41%, list=31%, signal=29%	6009/3690/1432/8458/5594/1386/4193/23028/6198/6654/2932/7248/1499/11183/9728/5894/5290
PID_AR_PATHWAY	PID_AR_PATHWAY	39	-0.180766	-0.5973	0.964912	1	0.972383	563	tags=21%, list=9%, signal=19%	6840/896/2547/57178/27043/10401/984/7329
REACTOME_EPHA_MEDIATED_GROWTH_CONE_COLLAPSE	REACTOME_EPHA_MEDIATED_GROWTH_CONE_COLLAPSE	10	-0.248773	-0.596774	0.927052	1	0.972383	2413	tags=70%, list=39%, signal=43%	6093/387/9475/2534/4627/2043/2041
REACTOME_CA_DEPENDENT_EVENTS	REACTOME_CA_DEPENDENT_EVENTS	17	0.182279	0.596479	0.946203	1	0.972383	2113	tags=53%, list=34%, signal=35%	5567/5594/5577/5580/817/814/5573/1385/5613
REACTOME_FC_EPSILON_RECEPTOR_FCERI_SIGNALING	REACTOME_FC_EPSILON_RECEPTOR_FCERI_SIGNALING	100	-0.15298	-0.595897	0.996458	1	0.972383	775	tags=11%, list=12%, signal=10%	10213/8915/7410/10235/4772/10454/997/5711/2353/4792/3725
WP_VITAMIN_DSENSITIVE_CALCIUM_SIGNALING_IN_DEPRESSION	WP_VITAMIN_DSENSITIVE_CALCIUM_SIGNALING_IN_DEPRESSION	16	0.185284	0.595573	0.952381	1	0.972383	1359	tags=25%, list=22%, signal=20%	2729/493/55818/23028
REACTOME_CELL_CELL_COMMUNICATION	REACTOME_CELL_CELL_COMMUNICATION	45	0.144554	0.594895	0.995798	1	0.972383	1955	tags=36%, list=31%, signal=25%	5584/50848/9459/3611/8826/3655/5817/8935/6251/5291/1495/1499/2316/2533/5290/8976
REACTOME_HIV_TRANSCRIPTION_ELONGATION	REACTOME_HIV_TRANSCRIPTION_ELONGATION	25	-0.198098	-0.594803	0.95	1	0.972383	1677	tags=40%, list=27%, signal=29%	1025/22916/2966/5437/51497/6829/5430/2963/7469/6924
REACTOME_CITRIC_ACID_CYCLE_TCA_CYCLE	REACTOME_CITRIC_ACID_CYCLE_TCA_CYCLE	13	0.193554	0.594792	0.956012	1	0.972383	5017	tags=100%, list=81%, signal=19%	1738/4200/1743/4967/1431/4191/8802/23530/8801/6390/50/3420/6389
WP_BDNFTRKB_SIGNALING	WP_BDNFTRKB_SIGNALING	20	-0.209121	-0.594554	0.964739	1	0.972383	481	tags=30%, list=8%, signal=28%	673/8569/9846/5335/7249/1978
REACTOME_CARDIAC_CONDUCTION	REACTOME_CARDIAC_CONDUCTION	23	-0.201085	-0.594488	0.951989	1	0.972383	2587	tags=43%, list=42%, signal=25%	3710/818/6786/483/3784/489/488/9424/28996/782
REACTOME_SYNTHESIS_OF_PA	REACTOME_SYNTHESIS_OF_PA	14	-0.230797	-0.592713	0.939759	1	0.972383	1482	tags=57%, list=24%, signal=44%	56895/79888/8443/254531/5337/84895/56894/51205
WP_RENINANGIOTENSINALDOSTERONE_SYSTEM_RAAS	WP_RENINANGIOTENSINALDOSTERONE_SYSTEM_RAAS	18	0.177632	0.592579	0.958199	1	0.972383	106	tags=6%, list=2%, signal=5%	2776
REACTOME_HEDGEHOG_LIGAND_BIOGENESIS	REACTOME_HEDGEHOG_LIGAND_BIOGENESIS	36	0.152925	0.59248	0.988462	1	0.972383	142	tags=6%, list=2%, signal=5%	6233/5701
REACTOME_REPRESSION_OF_WNT_TARGET_GENES	REACTOME_REPRESSION_OF_WNT_TARGET_GENES	10	-0.246521	-0.591371	0.931611	1	0.972383	1941	tags=40%, list=31%, signal=28%	7090/6932/4609/6934
REACTOME_METABOLISM_OF_POLYAMINES	REACTOME_METABOLISM_OF_POLYAMINES	33	-0.185247	-0.590377	0.964481	1	0.972383	2629	tags=52%, list=42%, signal=30%	5717/5707/5686/5705/262/5698/5706/5718/5720/51582/5714/7979/5691/5710/10213/5711/6611
WP_CARDIAC_HYPERTROPHIC_RESPONSE	WP_CARDIAC_HYPERTROPHIC_RESPONSE	39	-0.178434	-0.589596	0.97031	1	0.972383	317	tags=8%, list=5%, signal=7%	51564/9020/7040
REACTOME_FORMATION_OF_TC_NER_PRE_INCISION_COMPLEX	REACTOME_FORMATION_OF_TC_NER_PRE_INCISION_COMPLEX	37	-0.179532	-0.589558	0.971736	1	0.972383	1410	tags=22%, list=23%, signal=17%	2033/5430/56949/7507/3150/57654/64708/91603
KEGG_PENTOSE_PHOSPHATE_PATHWAY	KEGG_PENTOSE_PHOSPHATE_PATHWAY	14	-0.229414	-0.589162	0.941265	1	0.972383	862	tags=21%, list=14%, signal=18%	25796/5211/22934
PID_TRKR_PATHWAY	PID_TRKR_PATHWAY	32	0.154274	0.58885	0.992565	1	0.972383	155	tags=6%, list=2%, signal=6%	5584/4893
WP_ONECARBON_METABOLISM_AND_RELATED_PATHWAYS	WP_ONECARBON_METABOLISM_AND_RELATED_PATHWAYS	15	-0.223649	-0.587787	0.946269	1	0.972383	65	tags=33%, list=1%, signal=33%	6472/4548/5337/1788/6647
WP_GLYCOLYSIS_AND_GLUCONEOGENESIS	WP_GLYCOLYSIS_AND_GLUCONEOGENESIS	20	-0.206564	-0.587285	0.96756	1	0.972383	904	tags=25%, list=15%, signal=21%	6515/6513/5160/5211/1737
PID_IL3_PATHWAY	PID_IL3_PATHWAY	18	-0.212472	-0.586663	0.956585	1	0.972383	534	tags=11%, list=9%, signal=10%	1051/1154
REACTOME_SYNTHESIS_OF_PIPS_AT_THE_GOLGI_MEMBRANE	REACTOME_SYNTHESIS_OF_PIPS_AT_THE_GOLGI_MEMBRANE	14	-0.228361	-0.586457	0.942771	1	0.972383	1444	tags=29%, list=23%, signal=22%	5297/5298/55697/56623
REACTOME_INSULIN_RECEPTOR_RECYCLING	REACTOME_INSULIN_RECEPTOR_RECYCLING	13	-0.230515	-0.586394	0.940998	1	0.972383	1891	tags=46%, list=30%, signal=32%	529/9550/51606/10312/537/535
REACTOME_AUF1_HNRNP_D0_BINDS_AND_DESTABILIZES_MRNA	REACTOME_AUF1_HNRNP_D0_BINDS_AND_DESTABILIZES_MRNA	35	0.152263	0.585431	0.984252	1	0.972383	142	tags=6%, list=2%, signal=6%	6233/5701
REACTOME_NICOTINATE_METABOLISM	REACTOME_NICOTINATE_METABOLISM	13	-0.229977	-0.585026	0.942511	1	0.972383	2745	tags=54%, list=44%, signal=30%	55191/93100/133686/952/65220/54981/84875
REACTOME_ANTI_INFLAMMATORY_RESPONSE_FAVOURING_LEISHMANIA_PARASITE_INFECTION	REACTOME_ANTI_INFLAMMATORY_RESPONSE_FAVOURING_LEISHMANIA_PARASITE_INFECTION	43	-0.172843	-0.584829	0.98419	1	0.972383	1018	tags=23%, list=16%, signal=20%	2534/10681/4627/3274/5335/79651/5576/919/5045/5729
WP_PHOTODYNAMIC_THERAPYINDUCED_UNFOLDED_PROTEIN_RESPONSE	WP_PHOTODYNAMIC_THERAPYINDUCED_UNFOLDED_PROTEIN_RESPONSE	19	-0.208373	-0.584767	0.961593	1	0.972383	2369	tags=42%, list=38%, signal=26%	83939/4677/468/7453/3309/811/23645/4189
REACTOME_CROSS_PRESENTATION_OF_SOLUBLE_EXOGENOUS_ANTIGENS_ENDOSOMES	REACTOME_CROSS_PRESENTATION_OF_SOLUBLE_EXOGENOUS_ANTIGENS_ENDOSOMES	26	-0.192317	-0.584391	0.963014	1	0.972383	2629	tags=54%, list=42%, signal=31%	5717/5707/5686/5705/5698/5706/5718/5720/5714/7979/5691/5710/10213/5711
REACTOME_REGULATION_OF_PLK1_ACTIVITY_AT_G2_M_TRANSITION	REACTOME_REGULATION_OF_PLK1_ACTIVITY_AT_G2_M_TRANSITION	56	-0.164267	-0.584098	0.984655	1	0.972383	853	tags=39%, list=14%, signal=34%	22919/4218/7531/10133/10121/23291/80184/7846/121441/11190/1453/22995/22897/80254/9814/5108/5116/84131/11116/79866/54820/55755
REACTOME_DOWNSTREAM_SIGNAL_TRANSDUCTION	REACTOME_DOWNSTREAM_SIGNAL_TRANSDUCTION	19	0.174987	0.582539	0.976589	1	0.972383	1927	tags=42%, list=31%, signal=29%	4893/6777/6654/3845/5291/5921/6774/5290
PID_HIF1A_PATHWAY	PID_HIF1A_PATHWAY	12	-0.230567	-0.580345	0.949926	1	0.972383	1411	tags=33%, list=23%, signal=26%	7428/10956/7157/112398
REACTOME_INOSITOL_PHOSPHATE_METABOLISM	REACTOME_INOSITOL_PHOSPHATE_METABOLISM	22	-0.198873	-0.579741	0.966387	1	0.972383	1848	tags=32%, list=30%, signal=22%	3635/3705/3707/3612/23236/5335/5330
WP_PATHWAYS_OF_NUCLEIC_ACID_METABOLISM_AND_INNATE_IMMUNE_SENSING	WP_PATHWAYS_OF_NUCLEIC_ACID_METABOLISM_AND_INNATE_IMMUNE_SENSING	11	-0.235198	-0.5796	0.951039	1	0.972383	2380	tags=45%, list=38%, signal=28%	64135/57506/8635/23586/3661
REACTOME_SARS_COV_2_INFECTION	REACTOME_SARS_COV_2_INFECTION	51	-0.166254	-0.578364	0.990956	1	0.972383	1464	tags=22%, list=24%, signal=17%	6733/7428/5589/84875/6482/7841/11253/5045/85437/7329/7341
PID_THROMBIN_PAR1_PATHWAY	PID_THROMBIN_PAR1_PATHWAY	29	-0.185937	-0.578113	0.961433	1	0.972383	1212	tags=41%, list=19%, signal=33%	396/6093/1785/387/2768/9475/23236/5579/5330/9138/2769/7791
REACTOME_FCERI_MEDIATED_CA_2_MOBILIZATION	REACTOME_FCERI_MEDIATED_CA_2_MOBILIZATION	25	0.161469	0.577902	0.98227	1	0.972383	37	tags=4%, list=1%, signal=4%	5534
REACTOME_NEGATIVE_REGULATION_OF_THE_PI3K_AKT_NETWORK	REACTOME_NEGATIVE_REGULATION_OF_THE_PI3K_AKT_NETWORK	43	-0.16989	-0.574837	0.988142	1	0.972383	1865	tags=26%, list=30%, signal=18%	2534/208/5293/5880/940/9846/2064/3654/2260/23396/8870
PID_LIS1_PATHWAY	PID_LIS1_PATHWAY	15	0.179705	0.574809	0.954819	1	0.972383	1279	tags=27%, list=21%, signal=21%	5049/998/6249/8826
REACTOME_APOPTOTIC_CLEAVAGE_OF_CELLULAR_PROTEINS	REACTOME_APOPTOTIC_CLEAVAGE_OF_CELLULAR_PROTEINS	22	-0.197178	-0.574801	0.969188	1	0.972383	1738	tags=27%, list=28%, signal=20%	5339/28988/840/118/8428/839
PID_IL2_PI3K_PATHWAY	PID_IL2_PI3K_PATHWAY	23	0.167785	0.572516	0.981685	1	0.972383	104	tags=4%, list=2%, signal=4%	7357
REACTOME_FGFR1_MUTANT_RECEPTOR_ACTIVATION	REACTOME_FGFR1_MUTANT_RECEPTOR_ACTIVATION	21	-0.199109	-0.572274	0.977305	1	0.972383	1803	tags=57%, list=29%, signal=41%	6776/6772/9208/5295/11064/613/1523/26127/9846/11160/2260/11116
PID_A6B1_A6B4_INTEGRIN_PATHWAY	PID_A6B1_A6B4_INTEGRIN_PATHWAY	17	-0.211256	-0.57088	0.962099	1	0.972383	4909	tags=100%, list=79%, signal=21%	7534/7532/6198/5290/10971/3688/5879/2885/5578/207/6256/5295/7531/7529/840/2064
REACTOME_RHOV_GTPASE_CYCLE	REACTOME_RHOV_GTPASE_CYCLE	25	-0.18986	-0.570069	0.968056	1	0.972383	683	tags=12%, list=11%, signal=11%	11180/8440/79598
REACTOME_MITOTIC_G1_PHASE_AND_G1_S_TRANSITION	REACTOME_MITOTIC_G1_PHASE_AND_G1_S_TRANSITION	75	-0.151796	-0.56561	1	1	0.972383	1929	tags=32%, list=31%, signal=22%	5698/5706/5718/10000/5720/5714/7979/208/5691/6117/5426/896/54107/4176/25/5710/4609/4149/10213/894/91750/5711/5422/5557
WP_FOCAL_ADHESION	WP_FOCAL_ADHESION	84	-0.148105	-0.565155	0.995238	1	0.972383	245	tags=25%, list=4%, signal=24%	64098/5908/10000/9475/673/2534/208/3678/5293/5880/896/54776/5579/2064/5829/894/7410/7791/10188/23396/3725
BIOCARTA_PTEN_PATHWAY	BIOCARTA_PTEN_PATHWAY	13	0.183884	0.565077	0.967742	1	0.972383	5077	tags=100%, list=82%, signal=18%	5594/3611/6654/5290/5728/3688/2885/5170/1027/207/5295/2309/5164
KEGG_ALDOSTERONE_REGULATED_SODIUM_REABSORPTION	KEGG_ALDOSTERONE_REGULATED_SODIUM_REABSORPTION	15	0.176583	0.564824	0.963855	1	0.972383	1927	tags=47%, list=31%, signal=32%	5594/5294/4306/3845/5291/6446/5290
REACTOME_FCGR3A_MEDIATED_IL10_SYNTHESIS	REACTOME_FCGR3A_MEDIATED_IL10_SYNTHESIS	22	-0.193399	-0.563783	0.97619	1	0.972383	1018	tags=14%, list=16%, signal=11%	5335/5576/919
WP_MET_IN_TYPE_1_PAPILLARY_RENAL_CELL_CARCINOMA	WP_MET_IN_TYPE_1_PAPILLARY_RENAL_CELL_CARCINOMA	39	-0.170466	-0.563266	0.986505	1	0.972383	244	tags=31%, list=4%, signal=30%	2889/7030/5908/10000/673/208/5293/369/5335/6924/2113/3725
REACTOME_REGULATION_OF_RUNX2_EXPRESSION_AND_ACTIVITY	REACTOME_REGULATION_OF_RUNX2_EXPRESSION_AND_ACTIVITY	45	0.136736	0.56272	1	1	0.972383	303	tags=7%, list=5%, signal=6%	6233/5701/9978
PID_EPHA2_FWD_PATHWAY	PID_EPHA2_FWD_PATHWAY	13	-0.220823	-0.561739	0.960666	1	0.972383	611	tags=46%, list=10%, signal=42%	867/3636/5295/10451/387/7410
PID_VEGFR1_2_PATHWAY	PID_VEGFR1_2_PATHWAY	50	0.132076	0.561496	0.995671	1	0.972383	914	tags=14%, list=15%, signal=12%	4734/3690/1432/5608/998/5594/5795
WP_KISSPEPTINKISSPEPTIN_RECEPTOR_SYSTEM_IN_THE_OVARY	WP_KISSPEPTINKISSPEPTIN_RECEPTOR_SYSTEM_IN_THE_OVARY	24	-0.189347	-0.561006	0.980501	1	0.972383	1847	tags=33%, list=30%, signal=24%	5583/208/409/5293/4790/23236/5579/5330
REACTOME_N_GLYCAN_TRIMMING_IN_THE_ER_AND_CALNEXIN_CALRETICULIN_CYCLE	REACTOME_N_GLYCAN_TRIMMING_IN_THE_ER_AND_CALNEXIN_CALRETICULIN_CYCLE	27	-0.183427	-0.56081	0.976648	1	0.972383	1956	tags=37%, list=31%, signal=25%	9761/821/7415/811/5589/10956/64772/7841/11253/2923
SIG_PIP3_SIGNALING_IN_CARDIAC_MYOCTES	SIG_PIP3_SIGNALING_IN_CARDIAC_MYOCTES	38	-0.170398	-0.560475	0.991946	1	0.972383	1104	tags=29%, list=18%, signal=24%	7531/7529/10000/2309/208/5293/6196/4609/23533/7249/9221
WP_EGFR_TYROSINE_KINASE_INHIBITOR_RESISTANCE	WP_EGFR_TYROSINE_KINASE_INHIBITOR_RESISTANCE	44	-0.165141	-0.560048	0.993395	1	0.972383	2079	tags=27%, list=33%, signal=18%	10000/673/3570/2309/208/5293/5579/369/2064/5335/4609/1978
SIG_BCR_SIGNALING_PATHWAY	SIG_BCR_SIGNALING_PATHWAY	37	0.142493	0.559298	0.996139	1	0.972383	4481	tags=95%, list=72%, signal=27%	6655/5532/5594/5533/5788/4067/6654/2932/7409/933/5894/5290/5336/6850/2319/2885/5170/3709/207/5530/4773/3708/23368/5295/596/3710/975/695/11184/3635/613/10000/1445/208/5293
PID_KIT_PATHWAY	PID_KIT_PATHWAY	33	-0.175468	-0.559212	0.978142	1	0.972383	1810	tags=42%, list=29%, signal=30%	6776/6772/5295/5604/5781/596/11184/2309/9402/1387/10019/4145/5777/1796
REACTOME_CD28_DEPENDENT_PI3K_AKT_SIGNALING	REACTOME_CD28_DEPENDENT_PI3K_AKT_SIGNALING	16	-0.208717	-0.55894	0.967977	1	0.972383	2093	tags=38%, list=34%, signal=25%	79109/10000/2534/208/940/9020
WP_COHESIN_COMPLEX_CORNELIA_DE_LANGE_SYNDROME	WP_COHESIN_COMPLEX_CORNELIA_DE_LANGE_SYNDROME	19	0.167608	0.557972	0.989967	1	0.972383	5179	tags=100%, list=83%, signal=17%	25836/23063/5525/114799/5515/23047/23244/5519/5529/324/5518/5527/55869/5528/5885/10735/8243/9126/23383
REACTOME_MITOTIC_G2_G2_M_PHASES	REACTOME_MITOTIC_G2_G2_M_PHASES	105	-0.141848	-0.557124	1	1	0.972383	2437	tags=39%, list=39%, signal=24%	5705/22919/4218/7531/10133/10121/5698/23291/5706/5718/80184/7846/121441/11190/5720/5714/7979/3326/1453/5691/22995/22897/2033/10376/10844/80254/7157/5710/994/9814/5108/10213/5116/84131/91750/11116/79866/54820/55755/984/5711
REACTOME_TRAFFICKING_OF_AMPA_RECEPTORS	REACTOME_TRAFFICKING_OF_AMPA_RECEPTORS	11	0.194941	0.555846	0.969512	1	0.972383	5008	tags=100%, list=81%, signal=19%	163/4193/817/4905/1739/5578/160/1173/818/161/5579
WP_PHOSPHOINOSITIDES_METABOLISM	WP_PHOSPHOINOSITIDES_METABOLISM	30	-0.176926	-0.554667	0.971114	1	0.972383	1018	tags=20%, list=16%, signal=17%	5293/23236/5335/6305/5330/23396
REACTOME_SIGNALING_BY_ALK_IN_CANCER	REACTOME_SIGNALING_BY_ALK_IN_CANCER	41	-0.165029	-0.551921	0.986702	1	0.972383	1597	tags=17%, list=26%, signal=13%	4627/4204/4478/5335/3831/1051/3726
REACTOME_RAC2_GTPASE_CYCLE	REACTOME_RAC2_GTPASE_CYCLE	60	-0.154042	-0.551723	0.996183	1	0.972383	1567	tags=32%, list=25%, signal=24%	55114/613/28964/57584/10787/5880/7204/4983/51566/29127/55004/23592/23141/4580/25813/653361/7410/10152/1795
PID_TCPTP_PATHWAY	PID_TCPTP_PATHWAY	24	0.156765	0.55026	0.982394	1	0.972383	5247	tags=100%, list=84%, signal=16%	545/8554/6777/6654/5291/3716/6774/5290/3688/6778/1436/2885/3718/6776/6772/3998/5295/3837/5770/5293/1387/5610/5771/5867
REACTOME_RECYCLING_PATHWAY_OF_L1	REACTOME_RECYCLING_PATHWAY_OF_L1	25	-0.183261	-0.550255	0.979167	1	0.972383	1470	tags=48%, list=24%, signal=37%	60/1808/8650/1785/7430/7846/161/10376/4478/6196/5962/1211
KEGG_FC_GAMMA_R_MEDIATED_PHAGOCYTOSIS	KEGG_FC_GAMMA_R_MEDIATED_PHAGOCYTOSIS	60	-0.153411	-0.549461	0.996183	1	0.972383	1819	tags=25%, list=29%, signal=18%	10109/208/5293/5880/9846/3984/5337/5579/5335/653361/23533/3985/7410/23396/65108
REACTOME_GLUCAGON_LIKE_PEPTIDE_1_GLP1_REGULATES_INSULIN_SECRETION	REACTOME_GLUCAGON_LIKE_PEPTIDE_1_GLP1_REGULATES_INSULIN_SECRETION	14	0.175174	0.548892	0.973373	1	0.972383	1279	tags=21%, list=21%, signal=17%	5567/5577/8826
KEGG_GLYCEROPHOSPHOLIPID_METABOLISM	KEGG_GLYCEROPHOSPHOLIPID_METABOLISM	29	-0.176521	-0.548835	0.979339	1	0.972383	1815	tags=28%, list=29%, signal=20%	1606/10162/5337/8527/9489/56894/9791/1609
WP_PROGERIAASSOCIATED_LIPODYSTROPHY	WP_PROGERIAASSOCIATED_LIPODYSTROPHY	10	-0.228603	-0.548388	0.968085	1	0.972383	1634	tags=50%, list=26%, signal=37%	142/7486/4088/10269/7040
KEGG_PRIMARY_IMMUNODEFICIENCY	KEGG_PRIMARY_IMMUNODEFICIENCY	18	-0.198578	-0.5483	0.981187	1	0.972383	2616	tags=56%, list=42%, signal=32%	64421/6890/695/4261/916/6891/926/8517/7535/5993
KEGG_PROTEIN_EXPORT	KEGG_PROTEIN_EXPORT	13	-0.215331	-0.547769	0.963691	1	0.972383	2300	tags=46%, list=37%, signal=29%	9789/6729/23478/3309/6734/5018
REACTOME_CELL_EXTRACELLULAR_MATRIX_INTERACTIONS	REACTOME_CELL_EXTRACELLULAR_MATRIX_INTERACTIONS	12	0.185585	0.546364	0.96904	1	0.972383	3650	tags=92%, list=59%, signal=38%	9459/3611/6251/2316/7408/3688/29780/71/3987/87/60
WP_INTEGRINMEDIATED_CELL_ADHESION	WP_INTEGRINMEDIATED_CELL_ADHESION	54	-0.154415	-0.544965	0.996178	1	0.972383	2288	tags=37%, list=37%, signal=24%	2889/3687/5908/10000/9475/8874/673/3683/1445/2534/208/3678/5880/5607/5606/369/825/5829/7410/7791
REACTOME_CYTOSOLIC_TRNA_AMINOACYLATION	REACTOME_CYTOSOLIC_TRNA_AMINOACYLATION	20	-0.191621	-0.544801	0.983075	1	0.972383	2333	tags=45%, list=38%, signal=28%	6301/4677/16/833/51520/7453/4141/9255/2193
KEGG_GLUTATHIONE_METABOLISM	KEGG_GLUTATHIONE_METABOLISM	15	-0.206897	-0.54376	0.962687	1	0.972383	1501	tags=27%, list=24%, signal=20%	4259/290/2954/6611
REACTOME_RAB_REGULATION_OF_TRAFFICKING	REACTOME_RAB_REGULATION_OF_TRAFFICKING	83	-0.142884	-0.543143	0.997613	1	0.972383	1671	tags=25%, list=27%, signal=19%	3257/126432/79961/26000/374403/11345/58485/22879/51112/23163/6305/8408/5867/9367/9909/4943/26088/7249/79958/221960/84958
REACTOME_TRNA_AMINOACYLATION	REACTOME_TRNA_AMINOACYLATION	28	0.146728	0.542889	0.99635	1	0.972383	1436	tags=29%, list=23%, signal=22%	2058/5859/8565/1615/10352/5464/57038/79587
REACTOME_CELL_SURFACE_INTERACTIONS_AT_THE_VASCULAR_WALL	REACTOME_CELL_SURFACE_INTERACTIONS_AT_THE_VASCULAR_WALL	51	0.127387	0.542361	1	1	0.972383	1536	tags=27%, list=25%, signal=21%	4893/50848/3690/51744/54210/5175/914/3655/4067/962/6654/3845/5291/3676
REACTOME_TRANSLOCATION_OF_SLC2A4_GLUT4_TO_THE_PLASMA_MEMBRANE	REACTOME_TRANSLOCATION_OF_SLC2A4_GLUT4_TO_THE_PLASMA_MEMBRANE	48	-0.156763	-0.54204	0.989651	1	0.972383	1832	tags=33%, list=29%, signal=24%	9882/4218/7531/7529/7846/8773/208/4627/10376/11127/6844/5867/51422/5898/79058/4641
BIOCARTA_STATHMIN_PATHWAY	BIOCARTA_STATHMIN_PATHWAY	15	-0.206035	-0.541495	0.964179	1	0.972383	1011	tags=40%, list=16%, signal=34%	5603/916/3309/7251/5576/919
REACTOME_MAP2K_AND_MAPK_ACTIVATION	REACTOME_MAP2K_AND_MAPK_ACTIVATION	24	0.154138	0.541039	0.982394	1	0.972383	367	tags=8%, list=6%, signal=8%	4893/3690
KEGG_HEDGEHOG_SIGNALING_PATHWAY	KEGG_HEDGEHOG_SIGNALING_PATHWAY	12	-0.214907	-0.540929	0.969072	1	0.972383	2230	tags=50%, list=36%, signal=32%	1456/23291/1453/1455/5727/27148
WP_IL7_SIGNALING_PATHWAY	WP_IL7_SIGNALING_PATHWAY	18	0.162097	0.540754	0.977492	1	0.972383	5213	tags=100%, list=84%, signal=16%	5594/6777/2932/3716/6774/3718/1027/5605/207/3575/2185/598/6776/6772/5295/5604/2534/4609
PID_IGF1_PATHWAY	PID_IGF1_PATHWAY	18	-0.194509	-0.537064	0.981187	1	0.972383	950	tags=100%, list=15%, signal=85%	7534/6198/6654/5580/3480/5894/5290/1399/2885/5170/207/5295/5770/5781/7531/5829/8440
REACTOME_ABC_TRANSPORTER_DISORDERS	REACTOME_ABC_TRANSPORTER_DISORDERS	40	0.132553	0.536859	1	1	0.972383	142	tags=5%, list=2%, signal=5%	6233/5701
WP_REGULATION_OF_WNT_BCATENIN_SIGNALING_BY_SMALL_MOLECULE_COMPOUNDS	WP_REGULATION_OF_WNT_BCATENIN_SIGNALING_BY_SMALL_MOLECULE_COMPOUNDS	10	-0.223631	-0.53646	0.971125	1	0.972383	582	tags=50%, list=9%, signal=45%	324/1452/6925/4035/8312
WP_MECHANOREGULATION_AND_PATHOLOGY_OF_YAPTAZ_VIA_HIPPO_AND_NONHIPPO_MECHANISMS	WP_MECHANOREGULATION_AND_PATHOLOGY_OF_YAPTAZ_VIA_HIPPO_AND_NONHIPPO_MECHANISMS	22	0.156266	0.536209	0.993056	1	0.972383	1813	tags=36%, list=29%, signal=26%	3690/5599/5601/8491/5062/1495/1499/11183
PID_NETRIN_PATHWAY	PID_NETRIN_PATHWAY	17	0.163845	0.536154	0.968354	1	0.972383	5202	tags=100%, list=84%, signal=16%	998/5594/5290/8976/4690/5879/1612/9844/5058/5605/5295/5604/387/2534/5306/7204/5335
REACTOME_REGULATION_OF_RUNX3_EXPRESSION_AND_ACTIVITY	REACTOME_REGULATION_OF_RUNX3_EXPRESSION_AND_ACTIVITY	36	-0.164648	-0.535856	0.986523	1	0.972383	2222	tags=50%, list=36%, signal=32%	5717/5707/5686/5705/5698/5706/5718/865/5720/5714/7979/5691/864/2033/5710/10213/5711/7040
WP_CALCIUM_REGULATION_IN_CARDIAC_CELLS	WP_CALCIUM_REGULATION_IN_CARDIAC_CELLS	53	-0.1521	-0.533902	0.99871	1	0.972383	1873	tags=28%, list=30%, signal=20%	10636/5583/10681/10287/409/309/2870/489/811/808/5579/488/5576/2869/782
KEGG_AMINOACYL_TRNA_BIOSYNTHESIS	KEGG_AMINOACYL_TRNA_BIOSYNTHESIS	27	-0.174558	-0.533693	0.98489	1	0.972383	2333	tags=44%, list=38%, signal=28%	6301/51091/4677/23438/16/833/51520/7453/4141/123283/10667/2193
BIOCARTA_ECM_PATHWAY	BIOCARTA_ECM_PATHWAY	15	-0.201618	-0.529886	0.971642	1	0.972383	194	tags=100%, list=3%, signal=97%	394/5294/2934/1729/7094/5894/5290/3688/5295/5604/6093/387/2534/5216
PID_RAC1_REG_PATHWAY	PID_RAC1_REG_PATHWAY	28	-0.171498	-0.529366	0.979396	1	0.972383	2683	tags=43%, list=43%, signal=24%	221178/10451/396/50619/55114/613/8874/7204/29127/9181/64333/7410
REACTOME_NEPHRIN_FAMILY_INTERACTIONS	REACTOME_NEPHRIN_FAMILY_INTERACTIONS	14	-0.205996	-0.529022	0.968373	1	0.972383	4941	tags=43%, list=79%, signal=9%	6709/5295/87/2534/6711/8440
SIG_REGULATION_OF_THE_ACTIN_CYTOSKELETON_BY_RHO_GTPASES	SIG_REGULATION_OF_THE_ACTIN_CYTOSKELETON_BY_RHO_GTPASES	18	-0.190691	-0.526524	0.984081	1	0.972383	194	tags=39%, list=3%, signal=38%	10096/6191/6093/9475/2664/3984/5216
REACTOME_BMAL1_CLOCK_NPAS2_ACTIVATES_CIRCADIAN_GENE_EXPRESSION	REACTOME_BMAL1_CLOCK_NPAS2_ACTIVATES_CIRCADIAN_GENE_EXPRESSION	15	0.164114	0.524939	0.981928	1	0.972383	5200	tags=100%, list=84%, signal=16%	80205/8648/79718/10135/23054/406/10499/6256/9575/5469/85441/6907/8553/1387/5465
REACTOME_DISEASES_OF_SIGNAL_TRANSDUCTION_BY_GROWTH_FACTOR_RECEPTORS_AND_SECOND_MESSENGERS	REACTOME_DISEASES_OF_SIGNAL_TRANSDUCTION_BY_GROWTH_FACTOR_RECEPTORS_AND_SECOND_MESSENGERS	250	-0.1206	-0.522549	1	1	0.972383	2258	tags=30%, list=36%, signal=20%	80824/6400/7529/5698/9759/5706/833/613/5908/5718/79109/10000/2120/5245/673/1445/5720/5714/9794/2534/7979/2309/7415/1523/208/6711/56829/4296/409/5293/26127/5880/5437/1387/940/5691/4851/23189/4627/4088/9846/4204/2033/8087/1024/5430/10956/22906/27044/4478/369/5710/11160/2064/2963/5335/4609/10013/11044/10213/2260/8841/11116/3831/8312/2308/1051/7249/6934/5711/51564/7040/9612/5037/11140/3726
REACTOME_G_ALPHA_Z_SIGNALLING_EVENTS	REACTOME_G_ALPHA_Z_SIGNALLING_EVENTS	15	-0.198777	-0.522419	0.974627	1	0.972383	1847	tags=27%, list=30%, signal=19%	5583/10681/10287/5579
KEGG_FOCAL_ADHESION	KEGG_FOCAL_ADHESION	81	0.113625	0.521353	1	1	0.972383	1953	tags=38%, list=31%, signal=27%	103910/10627/824/3690/6655/5599/998/5594/394/5294/3611/5601/3655/5500/5062/6654/329/5291/3676/2932/7414/1729/1499/7409/2316/3480/2317/7094/5894/5290/5499
BIOCARTA_ERK_PATHWAY	BIOCARTA_ERK_PATHWAY	16	0.162045	0.520874	0.977778	1	0.972383	5213	tags=100%, list=84%, signal=16%	5594/6654/5515/6774/3480/5894/9252/3688/2885/5605/6195/2778/5604/8569/2872/4609
BIOCARTA_NO1_PATHWAY	BIOCARTA_NO1_PATHWAY	10	-0.217034	-0.520634	0.977204	1	0.972383	1314	tags=20%, list=21%, signal=16%	808/5576
PID_MTOR_4PATHWAY	PID_MTOR_4PATHWAY	46	-0.151769	-0.52026	0.998698	1	0.972383	1482	tags=17%, list=24%, signal=13%	5337/664/57521/8408/5829/5371/7249/1978
REACTOME_DAP12_SIGNALING	REACTOME_DAP12_SIGNALING	22	-0.178158	-0.519355	0.987395	1	0.972383	2019	tags=32%, list=32%, signal=22%	3937/2534/9402/3824/7305/5335/7410
KEGG_CHRONIC_MYELOID_LEUKEMIA	KEGG_CHRONIC_MYELOID_LEUKEMIA	52	-0.14852	-0.518872	0.997413	1	0.972383	1800	tags=33%, list=29%, signal=23%	613/10000/673/208/5293/4790/4088/861/9846/25/8517/369/7157/4609/23533/7040/4792
REACTOME_ANTIGEN_ACTIVATES_B_CELL_RECEPTOR_BCR_LEADING_TO_GENERATION_OF_SECOND_MESSENGERS	REACTOME_ANTIGEN_ACTIVATES_B_CELL_RECEPTOR_BCR_LEADING_TO_GENERATION_OF_SECOND_MESSENGERS	22	0.151053	0.518321	0.993056	1	0.972383	4481	tags=95%, list=72%, signal=27%	27071/4067/118788/6654/7409/933/30011/5336/10768/6850/4690/2885/3709/801/3708/5295/3710/6786/695/2534/5293
PID_PI3KCI_PATHWAY	PID_PI3KCI_PATHWAY	36	0.133783	0.51832	1	1	0.972383	1604	tags=28%, list=26%, signal=21%	4893/27071/381/5294/4067/59338/382/3845/5291/59339
REACTOME_RNA_POLYMERASE_II_TRANSCRIBES_SNRNA_GENES	REACTOME_RNA_POLYMERASE_II_TRANSCRIBES_SNRNA_GENES	45	-0.151823	-0.516739	0.998691	1	0.972383	2389	tags=38%, list=38%, signal=23%	23379/1025/22916/29101/58490/2957/26173/65123/5437/6829/84524/5430/2963/5452/51593/2960/2961
WP_MELANOMA	WP_MELANOMA	36	-0.158387	-0.515479	0.987871	1	0.972383	244	tags=25%, list=4%, signal=24%	10000/673/208/5293/808/369/7157/2113/2353
WP_MBDNF_AND_PROBDNF_REGULATION_OF_GABA_NEUROTRANSMISSION	WP_MBDNF_AND_PROBDNF_REGULATION_OF_GABA_NEUROTRANSMISSION	14	0.163765	0.513143	0.985207	1	0.972383	5202	tags=100%, list=84%, signal=16%	163/5294/5291/6774/5290/1385/5728/3717/160/5295/6093/387/161/5335
REACTOME_DEFECTIVE_CFTR_CAUSES_CYSTIC_FIBROSIS	REACTOME_DEFECTIVE_CFTR_CAUSES_CYSTIC_FIBROSIS	37	-0.156184	-0.512888	0.994616	1	0.972383	2629	tags=51%, list=42%, signal=30%	5717/5707/5686/5705/6400/5698/5706/5718/10613/5720/5714/7979/7415/5691/10956/5710/11160/10213/5711
REACTOME_ONCOGENE_INDUCED_SENESCENCE	REACTOME_ONCOGENE_INDUCED_SENESCENCE	23	-0.172993	-0.511435	0.987654	1	0.972383	419	tags=26%, list=7%, signal=24%	23112/4343/2114/7157/57690/2113
KEGG_DORSO_VENTRAL_AXIS_FORMATION	KEGG_DORSO_VENTRAL_AXIS_FORMATION	11	-0.205509	-0.506437	0.977745	1	0.972383	244	tags=36%, list=4%, signal=35%	2120/4851/2114/2113
WP_FACTORS_AND_PATHWAYS_AFFECTING_INSULINLIKE_GROWTH_FACTOR_IGF1AKT_SIGNALING	WP_FACTORS_AND_PATHWAYS_AFFECTING_INSULINLIKE_GROWTH_FACTOR_IGF1AKT_SIGNALING	24	-0.169702	-0.502802	0.993036	1	0.972383	1653	tags=25%, list=27%, signal=18%	4790/4088/5337/114907/57521/51528
KEGG_GLIOMA	KEGG_GLIOMA	37	0.127811	0.501671	1	1	0.972383	5428	tags=100%, list=87%, signal=13%	4893/6655/5594/5294/4193/6654/3845/5291/1871/817/3480/5894/5290/5336/5728/805/2885/5578/5605/207/5925/801/5295/5604/1021/2475/818/10000/673/208/5293/808/5579/369/7157/5335/23533
REACTOME_INTERLEUKIN_3_INTERLEUKIN_5_AND_GM_CSF_SIGNALING	REACTOME_INTERLEUKIN_3_INTERLEUKIN_5_AND_GM_CSF_SIGNALING	32	0.131081	0.500323	1	1	0.972383	52	tags=3%, list=1%, signal=3%	6233
KEGG_ADHERENS_JUNCTION	KEGG_ADHERENS_JUNCTION	41	0.122704	0.499537	1	1	0.972383	1955	tags=44%, list=31%, signal=30%	51701/998/7048/4089/5594/5795/7046/1459/8826/7414/4087/1495/1499/52/3480/6885/2241/8976
WP_CONSTITUTIVE_ANDROSTANE_RECEPTOR_PATHWAY	WP_CONSTITUTIVE_ANDROSTANE_RECEPTOR_PATHWAY	11	-0.201444	-0.49642	0.980712	1	0.972383	1753	tags=27%, list=28%, signal=20%	5243/8243/2308
REACTOME_VASOPRESSIN_REGULATES_RENAL_WATER_HOMEOSTASIS_VIA_AQUAPORINS	REACTOME_VASOPRESSIN_REGULATES_RENAL_WATER_HOMEOSTASIS_VIA_AQUAPORINS	12	0.168426	0.495849	0.98452	1	0.972383	923	tags=17%, list=15%, signal=14%	5567/5577
PID_INSULIN_GLUCOSE_PATHWAY	PID_INSULIN_GLUCOSE_PATHWAY	16	0.154144	0.495478	0.987302	1	0.972383	5262	tags=100%, list=85%, signal=15%	5584/23433/7534/7532/2932/10971/5501/207/4012/9882/7531/7529/208/252983/6844/2997
WP_MICROGLIA_PATHOGEN_PHAGOCYTOSIS_PATHWAY	WP_MICROGLIA_PATHOGEN_PHAGOCYTOSIS_PATHWAY	26	-0.162096	-0.492557	0.99589	1	0.972383	1739	tags=23%, list=28%, signal=17%	5293/5880/7305/5777/653361/7410
KEGG_MELANOMA	KEGG_MELANOMA	25	-0.162613	-0.488258	0.995833	1	0.972383	2079	tags=32%, list=33%, signal=21%	10000/673/208/5293/369/7157/23533/2260
REACTOME_SIGNALING_BY_CTNNB1_PHOSPHO_SITE_MUTANTS	REACTOME_SIGNALING_BY_CTNNB1_PHOSPHO_SITE_MUTANTS	12	-0.193292	-0.486522	0.994109	1	0.972383	582	tags=100%, list=9%, signal=91%	5515/2932/1499/5519/5529/324/5518/1452/5527/5528/8312
PID_ANGIOPOIETIN_RECEPTOR_PATHWAY	PID_ANGIOPOIETIN_RECEPTOR_PATHWAY	25	-0.161293	-0.484294	0.997222	1	0.972383	1865	tags=24%, list=30%, signal=17%	2534/3678/4790/5829/2308/2113
REACTOME_DISASSEMBLY_OF_THE_DESTRUCTION_COMPLEX_AND_RECRUITMENT_OF_AXIN_TO_THE_MEMBRANE	REACTOME_DISASSEMBLY_OF_THE_DESTRUCTION_COMPLEX_AND_RECRUITMENT_OF_AXIN_TO_THE_MEMBRANE	15	-0.183634	-0.48262	0.986567	1	0.972383	1635	tags=53%, list=26%, signal=39%	324/5518/1452/5527/5528/1455/1857/8312
SIG_INSULIN_RECEPTOR_PATHWAY_IN_CARDIAC_MYOCYTES	SIG_INSULIN_RECEPTOR_PATHWAY_IN_CARDIAC_MYOCYTES	34	0.124612	0.482402	0.996198	1	0.972383	1557	tags=26%, list=25%, signal=20%	6655/998/5594/6197/7534/7532/6198/6654/2932
WP_FRAGILE_X_SYNDROME	WP_FRAGILE_X_SYNDROME	56	-0.135342	-0.481244	1	1	0.972383	2018	tags=29%, list=32%, signal=19%	351/673/2534/2332/8569/23236/4204/2043/1981/369/57521/1374/5335/8831/7249/1211
KEGG_VASCULAR_SMOOTH_MUSCLE_CONTRACTION	KEGG_VASCULAR_SMOOTH_MUSCLE_CONTRACTION	40	-0.144926	-0.480156	0.995962	1	0.972383	2413	tags=35%, list=39%, signal=22%	6093/387/2768/9475/673/9826/5583/23236/808/5579/369/5330/9138/3779
REACTOME_INTEGRIN_SIGNALING	REACTOME_INTEGRIN_SIGNALING	14	0.152988	0.479373	0.988166	1	0.972383	1897	tags=36%, list=31%, signal=25%	3690/10125/6654/54518/7094
REACTOME_PLATELET_AGGREGATION_PLUG_FORMATION	REACTOME_PLATELET_AGGREGATION_PLUG_FORMATION	14	0.152988	0.479373	0.988166	1	0.972383	1897	tags=36%, list=31%, signal=25%	3690/10125/6654/54518/7094
REACTOME_RHOG_GTPASE_CYCLE	REACTOME_RHOG_GTPASE_CYCLE	46	-0.139516	-0.478255	1	1	0.972383	2266	tags=33%, list=36%, signal=21%	10652/143098/6472/57584/26030/4296/7204/4983/5337/55004/6453/23592/23141/7410/1795
REACTOME_NEUROTRANSMITTER_RECEPTORS_AND_POSTSYNAPTIC_SIGNAL_TRANSMISSION	REACTOME_NEUROTRANSMITTER_RECEPTORS_AND_POSTSYNAPTIC_SIGNAL_TRANSMISSION	58	-0.133004	-0.476079	1	1	0.972383	2332	tags=34%, list=38%, signal=22%	55327/2550/26960/28964/7846/8874/27020/23229/4900/10681/3772/10645/23236/161/10376/5579/6196/5330/51422/5576
REACTOME_THE_ROLE_OF_NEF_IN_HIV_1_REPLICATION_AND_DISEASE_PATHOGENESIS	REACTOME_THE_ROLE_OF_NEF_IN_HIV_1_REPLICATION_AND_DISEASE_PATHOGENESIS	24	-0.160039	-0.47417	0.994429	1	0.972383	1973	tags=33%, list=32%, signal=23%	55690/8907/2534/940/51606/926/161/919
SIG_PIP3_SIGNALING_IN_B_LYMPHOCYTES	SIG_PIP3_SIGNALING_IN_B_LYMPHOCYTES	28	0.127625	0.472208	1	1	0.972383	5428	tags=100%, list=87%, signal=13%	27071/5788/6197/51131/4067/6198/7409/5290/5336/6850/5728/2319/5170/3709/6195/207/57580/3708/23368/3710/695/613/10000/2309/208/10211/6196/23533
KEGG_THYROID_CANCER	KEGG_THYROID_CANCER	18	-0.169329	-0.467539	0.998553	1	0.972383	1120	tags=44%, list=18%, signal=37%	7170/5604/7175/673/6932/7157/4609/6934
REACTOME_SIGNALING_BY_BRAF_AND_RAF1_FUSIONS	REACTOME_SIGNALING_BY_BRAF_AND_RAF1_FUSIONS	44	0.112714	0.46485	1	1	0.972383	795	tags=11%, list=13%, signal=10%	4893/3690/10533/55750/5594
PID_IFNG_PATHWAY	PID_IFNG_PATHWAY	31	-0.145058	-0.4559	0.998613	1	0.972383	2749	tags=45%, list=44%, signal=25%	5295/5604/5781/2475/818/2889/3659/5908/4296/1387/2033/5771/1051/4092
REACTOME_CYCLIN_A_CDK2_ASSOCIATED_EVENTS_AT_S_PHASE_ENTRY	REACTOME_CYCLIN_A_CDK2_ASSOCIATED_EVENTS_AT_S_PHASE_ENTRY	49	-0.131429	-0.455292	1	1	0.972383	2222	tags=33%, list=36%, signal=21%	5698/5706/5718/10000/5720/5714/7979/208/5691/5710/994/4609/4149/10213/91750/5711
REACTOME_BETA_CATENIN_PHOSPHORYLATION_CASCADE	REACTOME_BETA_CATENIN_PHOSPHORYLATION_CASCADE	13	-0.177994	-0.452789	0.993949	1	0.972383	582	tags=100%, list=9%, signal=91%	5515/2932/1499/10023/5519/5529/324/5518/1452/5527/5528/8312
REACTOME_SIGNALING_BY_MODERATE_KINASE_ACTIVITY_BRAF_MUTANTS	REACTOME_SIGNALING_BY_MODERATE_KINASE_ACTIVITY_BRAF_MUTANTS	31	0.117243	0.446187	1	1	0.972383	367	tags=6%, list=6%, signal=6%	4893/3690
KEGG_PROTEASOME	KEGG_PROTEASOME	25	-0.147703	-0.443488	0.998611	1	0.972383	2629	tags=52%, list=42%, signal=30%	5717/5707/5686/5705/5698/5706/5718/5720/5714/7979/5691/5710/10213
BIOCARTA_LIS1_PATHWAY	BIOCARTA_LIS1_PATHWAY	10	-0.183741	-0.44077	0.99696	1	0.972383	2501	tags=60%, list=40%, signal=36%	1639/1457/25981/7804/25/81565
REACTOME_PECAM1_INTERACTIONS	REACTOME_PECAM1_INTERACTIONS	10	-0.181664	-0.435788	0.99696	1	0.972383	2652	tags=60%, list=43%, signal=34%	5781/3685/3635/2534/5335/5777
PID_ECADHERIN_NASCENT_AJ_PATHWAY	PID_ECADHERIN_NASCENT_AJ_PATHWAY	28	-0.139331	-0.430075	0.994505	1	0.972383	611	tags=43%, list=10%, signal=39%	26999/10163/5295/1457/387/2889/5908/1500/8907/10787/7410/23396
REACTOME_VEGFR2_MEDIATED_VASCULAR_PERMEABILITY	REACTOME_VEGFR2_MEDIATED_VASCULAR_PERMEABILITY	19	0.126998	0.422781	0.996656	1	0.972383	4420	tags=95%, list=71%, signal=27%	117145/253260/5062/1495/1499/7409/3320/5879/5058/5170/207/801/2475/10451/79109/10000/1500/208
WP_INTRACELLULAR_TRAFFICKING_PROTEINS_INVOLVED_IN_CMT_NEUROPATHY	WP_INTRACELLULAR_TRAFFICKING_PROTEINS_INVOLVED_IN_CMT_NEUROPATHY	12	-0.16339	-0.411259	0.998527	1	0.972383	5205	tags=42%, list=84%, signal=7%	90678/1785/9516/10397/5867
REACTOME_SIGNALING_BY_SCF_KIT	REACTOME_SIGNALING_BY_SCF_KIT	26	-0.13511	-0.410555	0.99863	1	0.972383	1865	tags=23%, list=30%, signal=16%	2534/9402/10019/9846/5777/9306
REACTOME_DAG_AND_IP3_SIGNALING	REACTOME_DAG_AND_IP3_SIGNALING	22	0.118948	0.408155	1	1	0.972383	5481	tags=100%, list=88%, signal=12%	5567/5577/5581/5580/817/814/5573/1385/5613/10768/113/5578/3709/801/3708/3710/818/26960/156/10645/5335/5576
PID_HEDGEHOG_GLI_PATHWAY	PID_HEDGEHOG_GLI_PATHWAY	33	-0.125524	-0.400042	1	1	0.972383	2832	tags=52%, list=46%, signal=28%	1452/54331/5604/9788/8100/5931/3958/1456/23291/25942/409/1387/1453/1455/5727/11127/27148
REACTOME_ONCOGENIC_MAPK_SIGNALING	REACTOME_ONCOGENIC_MAPK_SIGNALING	54	-0.111326	-0.392893	1	1	0.972383	2570	tags=44%, list=41%, signal=26%	801/8844/408/8546/5604/60/23164/818/8315/80824/7529/5908/5245/673/1445/56829/4296/409/8087/22906/27044/369/11044/5037

## Sheet: KEGG pathway enrichment results
	ID	Description	GeneRatio	BgRatio	pvalue	p.adjust	qvalue	geneID	Count	direction
hsa04380	hsa04380	Osteoclast differentiation	11/127	143/8868	5.86534e-06	0.00128451	0.00120394	9020/6688/4791/4792/7040/2354/3727/2353/3726/3725/9021	11	downregulation
hsa04210	hsa04210	Apoptosis	9/127	136/8868	0.000138179	0.0151306	0.0141816	9020/4792/1509/839/2353/55367/3725/56616/1519	9	downregulation
hsa05166	hsa05166	Human T-cell leukemia virus 1 infection	11/127	224/8868	0.000354968	0.0259126	0.0242873	9020/6688/4791/4792/7040/2113/200186/2353/3725/3107/7416	11	downregulation
hsa03083	hsa03083	Polycomb repressive complex	6/127	83/8868	0.0011755	0.0643584	0.0603215	57666/121536/91133/26053/114785/10336	6	downregulation
hsa05208	hsa05208	Chemical carcinogenesis - reactive oxygen species	10/127	227/8868	0.00151596	0.0663991	0.0622342	9020/4792/374291/9167/4716/6647/2353/3725/9377/7416	10	downregulation
hsa04932	hsa04932	Non-alcoholic fatty liver disease	8/127	157/8868	0.00182488	0.066608	0.06243	7040/374291/9167/4716/2353/3725/9377/9021	8	downregulation
hsa05221	hsa05221	Acute myeloid leukemia	5/127	68/8868	0.00282261	0.0883075	0.0827684	6688/11040/7704/5914/1978	5	downregulation
hsa04064	hsa04064	NF-kappa B signaling pathway	6/127	105/8868	0.00388422	0.106331	0.099661	9020/4791/4792/10673/7329/55367	6	downregulation
hsa04659	hsa04659	Th17 cell differentiation	6/127	109/8868	0.00466674	0.113557	0.106435	4792/7040/2625/5914/2353/3725	6	downregulation
hsa05140	hsa05140	Leishmaniasis	5/127	79/8868	0.00538778	0.117992	0.110591	4792/7040/2353/65108/3725	5	downregulation
[truncated: 355 more rows]

## Sheet: GO_BP enrichment results
	ID	Description	GeneRatio	BgRatio	pvalue	p.adjust	qvalue	geneID	Count
[truncated: 3,520 more rows]

## Sheet: GO_MF enrichment results
	ID	Description	GeneRatio	BgRatio	pvalue	p.adjust	qvalue	geneID	Count
[truncated: 603 more rows]

[truncated: 3 more sheets: GO_CC enrichment results, AUC and CI for key DEmRNAs, MM and GS values for each gene]
