# Supplementary material for: Multi-omics identification of immune-related biomarkers predicting tofacitinib response in rheumatoid arthritis
Source: Front Immunol. 2026 Jan 26;16:1703209. doi: 10.3389/fimmu.2025.1703209 (PMC12884169; doi:10.3389/fimmu.2025.1703209)
Supplement: Supplementary file 3 [file Table3.xlsx]

## Sheet: List of all DEmiRNAs
	baseMean	log2FoldChange	lfcSE	stat	pvalue	padj	Group
hsa-miR-409-3p	485.018	-1.7418	0.631221	-2.75941	0.00579052	0.0512631	downregulated
hsa-miR-378d	173.567	-1.72308	0.473772	-3.63694	0.000275899	0.00553638	downregulated
hsa-miR-4433b-3p	127.833	-1.65359	0.265233	-6.23448	4.5328e-10	1.36437e-07	downregulated
hsa-miR-101-3p	18693.5	-1.45773	0.637719	-2.28585	0.0222633	0.140303	downregulated
hsa-miR-150-3p	681.246	-1.40464	0.301572	-4.65775	3.1969e-06	0.000240567	downregulated
hsa-miR-342-5p	777.316	-1.39898	0.554014	-2.52516	0.0115645	0.0832727	downregulated
hsa-miR-3690	143.381	-1.38687	0.665126	-2.08512	0.0370582	0.184543	downregulated
hsa-miR-1-3p	185.836	-1.34191	0.464035	-2.89184	0.00382996	0.0371877	downregulated
hsa-miR-423-5p	7091.06	-1.3269	0.250353	-5.30013	1.15723e-07	1.16109e-05	downregulated
hsa-miR-625-3p	540.617	-1.31817	0.390713	-3.37375	0.000741505	0.011747	downregulated
hsa-miR-486-3p	45.5187	-1.24285	0.455904	-2.72613	0.00640815	0.0551101	downregulated
hsa-miR-374a-3p	156.815	-1.19529	0.54772	-2.18231	0.0290867	0.16519	downregulated
hsa-miR-671-3p	493.132	-1.14005	0.35756	-3.18842	0.0014305	0.0183791	downregulated
hsa-miR-1249-3p	132.912	-1.13951	0.362822	-3.14069	0.00168548	0.0202932	downregulated
hsa-miR-320a-3p	5812.35	-1.12471	0.279227	-4.02796	5.62639e-05	0.00212786	downregulated
hsa-miR-3120-3p	32.7932	-1.05513	0.530616	-1.9885	0.0467564	0.210055	downregulated
hsa-miR-197-3p	2732.37	-1.0151	0.274456	-3.69859	0.000216802	0.00466124	downregulated
hsa-miR-181b-5p	1768.38	1.01645	0.285404	3.56143	0.00036884	0.00693879	upregulated
hsa-miR-181a-5p	24201.4	1.02958	0.255109	4.03583	5.44103e-05	0.00212786	upregulated
hsa-miR-24-2-5p	701.845	1.04066	0.186216	5.58844	2.29117e-08	3.44821e-06	upregulated
hsa-miR-345-5p	629.226	1.07584	0.289034	3.72219	0.000197504	0.00466124	upregulated
hsa-miR-548j-5p	38.4505	1.09648	0.435941	2.51521	0.0118961	0.0832727	upregulated
hsa-miR-326	191.813	1.13545	0.33486	3.39083	0.000696821	0.0116524	upregulated
hsa-miR-598-3p	103.203	1.1477	0.36075	3.18144	0.00146545	0.0183791	upregulated
hsa-miR-26b-5p	34592.2	1.1821	0.449249	2.63129	0.00850626	0.0691995	upregulated
hsa-miR-181d-5p	125.464	1.24171	0.335188	3.70451	0.000211796	0.00466124	upregulated
hsa-miR-340-3p	1398.79	1.26484	0.47853	2.64317	0.00821326	0.068672	upregulated
hsa-miR-758-3p	73.639	1.2649	0.618552	2.04494	0.0408605	0.189216	upregulated
hsa-miR-744-3p	16.1706	1.57737	0.470731	3.35091	0.000805475	0.0121224	upregulated
hsa-miR-126-3p	55350.2	1.65163	0.483179	3.41825	0.000630247	0.0111591	upregulated
hsa-miR-451a	74632.7	1.73775	0.751195	2.31332	0.0207053	0.135485	upregulated
hsa-miR-10395-3p	146.434	2.38525	0.642321	3.71348	0.000204428	0.00466124	upregulated
hsa-miR-5701	5978.95	4.0847	0.889022	4.5946	4.33581e-06	0.000261016	upregulated

## Sheet: Correlation for miRNAmRNA pairs
miRNAname	miRNA-log2FoldChange.x	miRNA-pvalue	miRNA-padj	geneName	mRNA-log2FoldChange.y	mRNA-pvalue	mRNA-padj	r	pvalue
hsa-miR-1-3p	-1.34191	0.00382996	0.0371877	ENSA	-1.22968	6.99938e-06	0.000320907	0.52967	0.0514166
hsa-miR-1-3p	-1.34191	0.00382996	0.0371877	IFT20	-1.40962	1.48763e-05	0.000520078	-0.0153846	0.95837
hsa-miR-1-3p	-1.34191	0.00382996	0.0371877	FOSB	-1.65191	0.00900293	0.0599514	0.397802	0.158951
hsa-miR-1-3p	-1.34191	0.00382996	0.0371877	PRR12	-1.02957	0.00621658	0.0461407	0.230769	0.427336
hsa-miR-1-3p	-1.34191	0.00382996	0.0371877	CCNG1	1.36504	3.03754e-05	0.000853424	-0.314286	0.273805
hsa-miR-1-3p	-1.34191	0.00382996	0.0371877	DCTN4	1.34113	0.023102	0.112729	-0.367033	0.196739
hsa-miR-1-3p	-1.34191	0.00382996	0.0371877	TM9SF3	-1.03873	0.0016166	0.0178902	0.186813	0.522504
hsa-miR-1-3p	-1.34191	0.00382996	0.0371877	IAH1	-1.00407	1.13442e-06	7.50314e-05	0.569231	0.0336194
hsa-miR-1-3p	-1.34191	0.00382996	0.0371877	FBXL5	1.40813	6.96201e-09	1.38185e-06	-0.534066	0.0491599
hsa-miR-1-3p	-1.34191	0.00382996	0.0371877	CRTC2	-1.23626	0.00369645	0.0324918	0.16044	0.583753
hsa-miR-1-3p	-1.34191	0.00382996	0.0371877	JUND	-2.06077	2.55783e-05	0.000749443	0.305495	0.28817
hsa-miR-1-3p	-1.34191	0.00382996	0.0371877	UBE2L6	-1.00437	0.00675249	0.049291	0.134066	0.64772
hsa-miR-1-3p	-1.34191	0.00382996	0.0371877	GNAQ	1.06189	1.2679e-05	0.000467149	-0.397802	0.158951
hsa-miR-1-3p	-1.34191	0.00382996	0.0371877	TMEM50A	1.17423	2.8924e-05	0.000816373	-0.213187	0.464303
hsa-miR-1-3p	-1.34191	0.00382996	0.0371877	RNF138	1.03756	0.00458919	0.0378516	-0.331868	0.246377
hsa-miR-1-3p	-1.34191	0.00382996	0.0371877	MYL12B	1.13805	0.000585757	0.00842714	-0.30989	0.280933
hsa-miR-1-3p	-1.34191	0.00382996	0.0371877	PRKRIP1	-1.13128	5.91633e-08	6.74133e-06	0.450549	0.105933
hsa-miR-1-3p	-1.34191	0.00382996	0.0371877	SF3B4	-1.15777	0.000292225	0.00510813	0.402198	0.153974
hsa-miR-1-3p	-1.34191	0.00382996	0.0371877	ABCD3	1.18558	4.35421e-06	0.00022589	-0.428571	0.126274
hsa-miR-1-3p	-1.34191	0.00382996	0.0371877	ZYX	-1.08337	0.0188658	0.0982076	0.257143	0.374812
hsa-miR-1-3p	-1.34191	0.00382996	0.0371877	SIKE1	1.1871	0.000273547	0.00489284	-0.468132	0.0913764
hsa-miR-1-3p	-1.34191	0.00382996	0.0371877	ARFIP1	1.23976	2.3587e-07	2.34082e-05	-0.538462	0.0469761
hsa-miR-1-3p	-1.34191	0.00382996	0.0371877	USO1	-1.08838	0.00495328	0.0398399	0.107692	0.714031
hsa-miR-1-3p	-1.34191	0.00382996	0.0371877	TMSB4X	1.08321	7.84492e-05	0.00184236	-0.318681	0.266785
hsa-miR-1-3p	-1.34191	0.00382996	0.0371877	OTUD5	-1.2147	0.000439234	0.00687483	0.314286	0.273805
hsa-miR-1-3p	-1.34191	0.00382996	0.0371877	ZNF512	1.14561	0.00446432	0.0370395	-0.305495	0.28817
hsa-miR-1-3p	-1.34191	0.00382996	0.0371877	PIP5K1C	-1.17905	0.000446907	0.00696157	0.463736	0.0948763
hsa-miR-1-3p	-1.34191	0.00382996	0.0371877	SYNCRIP	1.04217	0.0253447	0.120329	-0.261538	0.366411
hsa-miR-1-3p	-1.34191	0.00382996	0.0371877	POM121C	-1.1044	0.000127693	0.00269073	0.384615	0.174509
hsa-miR-1-3p	-1.34191	0.00382996	0.0371877	ASCC2	-1.21778	1.41467e-09	3.78455e-07	0.494505	0.0722497
hsa-miR-1-3p	-1.34191	0.00382996	0.0371877	MED22	-1.24164	0.0011153	0.0136974	0.410989	0.144333
hsa-miR-1-3p	-1.34191	0.00382996	0.0371877	CERS6	1.12731	0.00268698	0.0260362	-0.507692	0.0638392
hsa-miR-1-3p	-1.34191	0.00382996	0.0371877	KATNBL1	1.20265	0.00756982	0.0533529	-0.292308	0.310526
hsa-miR-1-3p	-1.34191	0.00382996	0.0371877	SLC30A9	1.13305	2.47904e-05	0.000733344	-0.538462	0.0469761
hsa-miR-1-3p	-1.34191	0.00382996	0.0371877	HMGCS1	-1.3329	0.00522512	0.0414307	0.156044	0.594235
hsa-miR-1-3p	-1.34191	0.00382996	0.0371877	SDCBP	1.43039	6.64033e-15	8.17159e-12	-0.476923	0.0846484
hsa-miR-1-3p	-1.34191	0.00382996	0.0371877	ARPC3	1.26072	5.41827e-09	1.11129e-06	-0.384615	0.174509
hsa-miR-1-3p	-1.34191	0.00382996	0.0371877	SLC39A10	1.35131	5.52781e-06	0.000265724	-0.41978	0.135101
hsa-miR-1-3p	-1.34191	0.00382996	0.0371877	FAF1	1.02965	1.64134e-10	6.73279e-08	-0.692308	0.00607105
hsa-miR-1-3p	-1.34191	0.00382996	0.0371877	ARHGAP18	1.11384	0.0056661	0.0435025	-0.0725275	0.805376
hsa-miR-1-3p	-1.34191	0.00382996	0.0371877	RNF44	-1.24248	0.000133339	0.00279059	0.358242	0.208498
hsa-miR-1-3p	-1.34191	0.00382996	0.0371877	SOD1	-1.51158	5.13687e-07	4.21428e-05	0.665934	0.009323
hsa-miR-1-3p	-1.34191	0.00382996	0.0371877	BTG2	-1.03373	0.000197769	0.00377912	0.393407	0.164032
hsa-miR-1-3p	-1.34191	0.00382996	0.0371877	ZNF580	-1.90209	9.96312e-09	1.75152e-06	0.283516	0.325966
hsa-miR-1-3p	-1.34191	0.00382996	0.0371877	ZNF280C	-1.3218	0.00205285	0.0212289	0.454945	0.102154
hsa-miR-1-3p	-1.34191	0.00382996	0.0371877	FAM160B1	1.14838	9.15971e-06	0.000380809	-0.450549	0.105933
hsa-miR-1-3p	-1.34191	0.00382996	0.0371877	MINK1	-1.06225	0.000341384	0.0056848	0.459341	0.0984684
hsa-miR-1-3p	-1.34191	0.00382996	0.0371877	GAN	-1.24202	0.00133466	0.0156692	0.0637363	0.828626
hsa-miR-1-3p	-1.34191	0.00382996	0.0371877	TRIM66	-1.31224	3.46986e-12	2.135e-09	0.661538	0.00997518
hsa-miR-1-3p	-1.34191	0.00382996	0.0371877	KLC2	-1.26092	0.000530011	0.00784145	0.498901	0.0693635
hsa-miR-1-3p	-1.34191	0.00382996	0.0371877	NAB2	-1.55094	0.00225899	0.0227117	0.112088	0.702833
hsa-miR-1-3p	-1.34191	0.00382996	0.0371877	ETS1	-1.08362	1.91089e-05	0.000601624	0.393407	0.164032
hsa-miR-1-3p	-1.34191	0.00382996	0.0371877	HDAC7	-1.01699	0.0015133	0.0171165	0.032967	0.910919
hsa-miR-1-3p	-1.34191	0.00382996	0.0371877	TNKS1BP1	-1.83354	1.01168e-06	6.91652e-05	0.358242	0.208498
hsa-miR-1-3p	-1.34191	0.00382996	0.0371877	SLC10A7	1.75126	0.000928988	0.0119085	-0.507692	0.0638392
hsa-miR-1-3p	-1.34191	0.00382996	0.0371877	METTL7A	-1.02977	0.00160667	0.0178767	0.353846	0.21454
hsa-miR-1-3p	-1.34191	0.00382996	0.0371877	TMEM30A	1.03779	0.00014215	0.00289974	-0.450549	0.105933
hsa-miR-101-3p	-1.45773	0.0222633	0.140303	DCTN4	1.34113	0.023102	0.112729	-0.0417582	0.887287
hsa-miR-101-3p	-1.45773	0.0222633	0.140303	CD302	1.15588	0.000232214	0.00430366	0.0813187	0.782275
hsa-miR-101-3p	-1.45773	0.0222633	0.140303	SIKE1	1.1871	0.000273547	0.00489284	-0.032967	0.910919
hsa-miR-101-3p	-1.45773	0.0222633	0.140303	ATXN10	1.42619	0.0185375	0.0968561	0.0505495	0.863742
hsa-miR-101-3p	-1.45773	0.0222633	0.140303	ETS1	-1.08362	1.91089e-05	0.000601624	0.586813	0.0273844
hsa-miR-101-3p	-1.45773	0.0222633	0.140303	ARPC5	1.37419	1.00726e-07	1.12685e-05	0.0505495	0.863742
hsa-miR-101-3p	-1.45773	0.0222633	0.140303	CEPT1	1.11294	9.43881e-05	0.00213518	-0.0725275	0.805376
hsa-miR-101-3p	-1.45773	0.0222633	0.140303	TIMM17A	-1.08896	0.00618268	0.0460557	0.217582	0.454919
hsa-miR-101-3p	-1.45773	0.0222633	0.140303	SLC39A10	1.35131	5.52781e-06	0.000265724	-0.0241758	0.934619
hsa-miR-101-3p	-1.45773	0.0222633	0.140303	TM9SF3	-1.03873	0.0016166	0.0178902	0.582418	0.0288547
hsa-miR-101-3p	-1.45773	0.0222633	0.140303	YBX3	-1.21734	7.18465e-07	5.26276e-05	0.235165	0.418334
hsa-miR-101-3p	-1.45773	0.0222633	0.140303	ENSA	-1.22968	6.99938e-06	0.000320907	-0.103297	0.725282
hsa-miR-101-3p	-1.45773	0.0222633	0.140303	NIPA1	1.01443	2.04837e-05	0.000636547	-0.0637363	0.828626
hsa-miR-101-3p	-1.45773	0.0222633	0.140303	EIF5B	-1.03505	0.00145042	0.0166812	0.428571	0.126274
hsa-miR-101-3p	-1.45773	0.0222633	0.140303	PCGF5	1.32282	0.000520494	0.00775448	0.0417582	0.887287
hsa-miR-101-3p	-1.45773	0.0222633	0.140303	AEBP2	-1.46822	2.78218e-05	0.000792536	0.564835	0.0353302
hsa-miR-101-3p	-1.45773	0.0222633	0.140303	BLOC1S6	1.38806	5.2222e-05	0.00133329	0.116484	0.691691
hsa-miR-101-3p	-1.45773	0.0222633	0.140303	RARA	-1.11505	0.0129887	0.0766795	-0.164835	0.573346
hsa-miR-101-3p	-1.45773	0.0222633	0.140303	RUVBL1	-1.33632	4.63835e-10	1.50209e-07	0.274725	0.34183
hsa-miR-101-3p	-1.45773	0.0222633	0.140303	NOLC1	-1.18026	7.47232e-09	1.43679e-06	0.318681	0.266785
hsa-miR-101-3p	-1.45773	0.0222633	0.140303	ZNF587	1.13689	0.0185335	0.0968561	-0.138462	0.636885
hsa-miR-101-3p	-1.45773	0.0222633	0.140303	RGS2	1.20948	4.95814e-06	0.000248028	-0.41978	0.135101
hsa-miR-101-3p	-1.45773	0.0222633	0.140303	PRPSAP2	-1.2038	0.00482489	0.039101	0.476923	0.0846484
hsa-miR-101-3p	-1.45773	0.0222633	0.140303	PURB	1.40367	3.3437e-06	0.000180472	0.0241758	0.934619
hsa-miR-101-3p	-1.45773	0.0222633	0.140303	GNAQ	1.06189	1.2679e-05	0.000467149	0.0637363	0.828626
hsa-miR-101-3p	-1.45773	0.0222633	0.140303	SH3PXD2A	-1.23642	0.00102589	0.012856	-0.0725275	0.805376
hsa-miR-101-3p	-1.45773	0.0222633	0.140303	WDR3	-1.00264	0.00194538	0.0204994	0.516484	0.0586372
hsa-miR-101-3p	-1.45773	0.0222633	0.140303	HIVEP3	-1.1067	0.000142324	0.00289974	-0.0549451	0.852008
hsa-miR-101-3p	-1.45773	0.0222633	0.140303	TMEM168	1.12391	1.30492e-05	0.000477928	0.0021978	0.994051
hsa-miR-101-3p	-1.45773	0.0222633	0.140303	FAM160B1	1.14838	9.15971e-06	0.000380809	-0.134066	0.64772
hsa-miR-101-3p	-1.45773	0.0222633	0.140303	BLMH	-1.00498	0.000137587	0.00285042	0.692308	0.00607105
hsa-miR-101-3p	-1.45773	0.0222633	0.140303	SYNCRIP	1.04217	0.0253447	0.120329	0.173626	0.552767
hsa-miR-101-3p	-1.45773	0.0222633	0.140303	MTFR1	-1.54105	0.0285966	0.131016	0.0813187	0.782275
hsa-miR-101-3p	-1.45773	0.0222633	0.140303	PCGF3	-1.00274	1.2672e-05	0.000467149	0.534066	0.0491599
hsa-miR-101-3p	-1.45773	0.0222633	0.140303	C2orf49	-1.03635	0.00194126	0.0204994	0.384615	0.174509
hsa-miR-101-3p	-1.45773	0.0222633	0.140303	TAGLN	-1.15234	0.0244915	0.117091	-0.314286	0.273805
hsa-miR-101-3p	-1.45773	0.0222633	0.140303	PIP5K1C	-1.17905	0.000446907	0.00696157	-0.0769231	0.793806
hsa-miR-101-3p	-1.45773	0.0222633	0.140303	AHDC1	-1.1956	0.00446373	0.0370395	-0.305495	0.28817
hsa-miR-101-3p	-1.45773	0.0222633	0.140303	MAP1LC3B	1.16765	4.36874e-06	0.00022589	-0.134066	0.64772
hsa-miR-101-3p	-1.45773	0.0222633	0.140303	GCNT1	1.46492	0.0141429	0.0813285	-0.296703	0.302967
hsa-miR-101-3p	-1.45773	0.0222633	0.140303	PEBP1	-1.17503	0.000259309	0.0047486	-0.16044	0.583753
hsa-miR-101-3p	-1.45773	0.0222633	0.140303	NUP42	1.33402	0.00492779	0.0396868	-0.16044	0.583753
hsa-miR-101-3p	-1.45773	0.0222633	0.140303	PPP3R1	1.33842	0.000158349	0.00313286	-0.032967	0.910919
hsa-miR-101-3p	-1.45773	0.0222633	0.140303	BTG2	-1.03373	0.000197769	0.00377912	-0.0505495	0.863742
hsa-miR-101-3p	-1.45773	0.0222633	0.140303	KATNBL1	1.20265	0.00756982	0.0533529	0.164835	0.573346
hsa-miR-101-3p	-1.45773	0.0222633	0.140303	NSMCE3	-1.05135	0.000188832	0.00364227	-0.0285714	0.922761
hsa-miR-101-3p	-1.45773	0.0222633	0.140303	CMC2	-1.04943	0.0355783	0.150249	0.116484	0.691691
hsa-miR-101-3p	-1.45773	0.0222633	0.140303	ARHGAP18	1.11384	0.0056661	0.0435025	0.0769231	0.793806
hsa-miR-101-3p	-1.45773	0.0222633	0.140303	KLF2	-1.35833	0.00102989	0.0128717	-0.142857	0.626117
hsa-miR-101-3p	-1.45773	0.0222633	0.140303	TRIR	-1.25296	0.00521951	0.0414307	0.0945055	0.747938
hsa-miR-101-3p	-1.45773	0.0222633	0.140303	MBD6	-1.03123	0.0041162	0.0350789	-0.204396	0.483346
hsa-miR-101-3p	-1.45773	0.0222633	0.140303	CCNG1	1.36504	3.03754e-05	0.000853424	-0.0769231	0.793806
hsa-miR-101-3p	-1.45773	0.0222633	0.140303	PRIM1	-1.50933	0.00419183	0.0354778	0.718681	0.00377958
hsa-miR-101-3p	-1.45773	0.0222633	0.140303	JUN	-1.80715	0.0148414	0.0830931	0.142857	0.626117
hsa-miR-101-3p	-1.45773	0.0222633	0.140303	KATNAL1	-1.02073	0.00683916	0.0496267	0.283516	0.325966
hsa-miR-101-3p	-1.45773	0.0222633	0.140303	EBF1	-1.4852	0.00865931	0.0586792	-0.0945055	0.747938
hsa-miR-101-3p	-1.45773	0.0222633	0.140303	GAN	-1.24202	0.00133466	0.0156692	0.248352	0.39192
hsa-miR-101-3p	-1.45773	0.0222633	0.140303	STX2	-1.03836	0.000174063	0.00338929	0.643956	0.0129422
hsa-miR-101-3p	-1.45773	0.0222633	0.140303	GATA3	-1.20585	0.00119336	0.0143133	0.384615	0.174509
hsa-miR-101-3p	-1.45773	0.0222633	0.140303	FBN2	1.33748	0.0386869	0.159166	-0.318681	0.266785
hsa-miR-101-3p	-1.45773	0.0222633	0.140303	JUNB	-1.53572	0.0115628	0.0709366	-0.336264	0.239792
hsa-miR-101-3p	-1.45773	0.0222633	0.140303	ZC3H4	-1.01595	0.000581897	0.00840473	0.0461538	0.875503
hsa-miR-101-3p	-1.45773	0.0222633	0.140303	OPA3	-1.47145	8.95042e-06	0.000374639	-0.0241758	0.934619
hsa-miR-101-3p	-1.45773	0.0222633	0.140303	TMEM161B	1.33232	4.9252e-06	0.000248028	0.0989011	0.736585
hsa-miR-101-3p	-1.45773	0.0222633	0.140303	FOS	-1.17961	0.0222812	0.109917	-0.00659341	0.982153
hsa-miR-101-3p	-1.45773	0.0222633	0.140303	CRYBG3	1.01187	8.0783e-05	0.0018824	-0.0593407	0.840302
hsa-miR-101-3p	-1.45773	0.0222633	0.140303	RNF44	-1.24248	0.000133339	0.00279059	0.0241758	0.934619
hsa-miR-101-3p	-1.45773	0.0222633	0.140303	EXTL3	1.12753	0.0115634	0.0709366	-0.525275	0.0537475
hsa-miR-101-3p	-1.45773	0.0222633	0.140303	SLC10A7	1.75126	0.000928988	0.0119085	0.032967	0.910919
hsa-miR-101-3p	-1.45773	0.0222633	0.140303	SPTSSA	1.02187	0.00274783	0.0264178	-0.00659341	0.982153
hsa-miR-101-3p	-1.45773	0.0222633	0.140303	DOT1L	-1.05595	0.000913164	0.0118202	-0.00659341	0.982153
hsa-miR-101-3p	-1.45773	0.0222633	0.140303	FAM3C	-1.11102	0.00706808	0.0508654	0.274725	0.34183
hsa-miR-101-3p	-1.45773	0.0222633	0.140303	OSTM1	1.67072	2.20246e-12	1.52588e-09	-0.0241758	0.934619
hsa-miR-101-3p	-1.45773	0.0222633	0.140303	DIP2C	-1.06245	2.65955e-07	2.55691e-05	0.52967	0.0514166
hsa-miR-101-3p	-1.45773	0.0222633	0.140303	MANF	-1.09458	0.00161976	0.017893	0.0241758	0.934619
hsa-miR-101-3p	-1.45773	0.0222633	0.140303	UCK2	-1.18553	0.00853005	0.0579309	0.16044	0.583753
hsa-miR-101-3p	-1.45773	0.0222633	0.140303	SLC30A9	1.13305	2.47904e-05	0.000733344	-0.0021978	0.994051
hsa-miR-101-3p	-1.45773	0.0222633	0.140303	MARCKSL1	-1.55074	1.91643e-05	0.000601624	0.032967	0.910919
hsa-miR-101-3p	-1.45773	0.0222633	0.140303	CERS6	1.12731	0.00268698	0.0260362	0.195604	0.50275
hsa-miR-1249-3p	-1.13951	0.00168548	0.0202932	BIN1	-1.4444	4.04962e-07	3.61121e-05	0.265934	0.358113
hsa-miR-1249-3p	-1.13951	0.00168548	0.0202932	NCOR2	-1.12082	0.00769209	0.0540908	0.0153846	0.95837
hsa-miR-1249-3p	-1.13951	0.00168548	0.0202932	CRELD1	-1.02903	0.00195559	0.0204994	0.476923	0.0846484
hsa-miR-1249-3p	-1.13951	0.00168548	0.0202932	MTFR1	-1.54105	0.0285966	0.131016	0.204396	0.483346
hsa-miR-1249-3p	-1.13951	0.00168548	0.0202932	CMC2	-1.04943	0.0355783	0.150249	0.217582	0.454919
hsa-miR-1249-3p	-1.13951	0.00168548	0.0202932	FAAP20	-1.76806	7.85176e-06	0.000345085	0.156044	0.594235
hsa-miR-1249-3p	-1.13951	0.00168548	0.0202932	POM121C	-1.1044	0.000127693	0.00269073	-0.00659341	0.982153
hsa-miR-1249-3p	-1.13951	0.00168548	0.0202932	PURB	1.40367	3.3437e-06	0.000180472	-0.221978	0.44563
hsa-miR-1249-3p	-1.13951	0.00168548	0.0202932	JUN	-1.80715	0.0148414	0.0830931	-0.191209	0.512584
hsa-miR-1249-3p	-1.13951	0.00168548	0.0202932	DAZAP1	-1.01813	1.83084e-08	2.88851e-06	0.27033	0.349919
hsa-miR-1249-3p	-1.13951	0.00168548	0.0202932	GNAQ	1.06189	1.2679e-05	0.000467149	-0.2	0.493004
hsa-miR-1249-3p	-1.13951	0.00168548	0.0202932	JUND	-2.06077	2.55783e-05	0.000749443	0.0857143	0.770785
hsa-miR-1249-3p	-1.13951	0.00168548	0.0202932	MED22	-1.24164	0.0011153	0.0136974	0.226374	0.436435
hsa-miR-126-3p	1.65163	0.000630247	0.0111591	BLOC1S6	1.38806	5.2222e-05	0.00133329	0.252747	0.383315
hsa-miR-126-3p	1.65163	0.000630247	0.0111591	IAH1	-1.00407	1.13442e-06	7.50314e-05	-0.498901	0.0693635
hsa-miR-181a-5p	1.02958	5.44103e-05	0.00212786	UGCG	1.07215	0.00851133	0.0579146	0.714286	0.00410441
hsa-miR-181a-5p	1.02958	5.44103e-05	0.00212786	PRDM15	-1.03668	3.47472e-09	7.91849e-07	-0.758242	0.001673
hsa-miR-181a-5p	1.02958	5.44103e-05	0.00212786	NEMP1	1.30944	0.0253054	0.120328	0.705495	0.00481956
hsa-miR-181a-5p	1.02958	5.44103e-05	0.00212786	TM9SF3	-1.03873	0.0016166	0.0178902	-0.204396	0.483346
hsa-miR-181a-5p	1.02958	5.44103e-05	0.00212786	BICDL1	-1.17084	0.000115946	0.00253886	-0.551648	0.0408491
hsa-miR-181a-5p	1.02958	5.44103e-05	0.00212786	FANCF	-1.01337	0.00119874	0.0143397	-0.406593	0.149102
hsa-miR-181a-5p	1.02958	5.44103e-05	0.00212786	TIMM17A	-1.08896	0.00618268	0.0460557	-0.213187	0.464303
hsa-miR-181a-5p	1.02958	5.44103e-05	0.00212786	ARHGAP18	1.11384	0.0056661	0.0435025	0.468132	0.0913764
hsa-miR-181a-5p	1.02958	5.44103e-05	0.00212786	PEBP1	-1.17503	0.000259309	0.0047486	-0.38022	0.179906
hsa-miR-181a-5p	1.02958	5.44103e-05	0.00212786	FAM3C	-1.11102	0.00706808	0.0508654	-0.23956	0.40943
hsa-miR-181a-5p	1.02958	5.44103e-05	0.00212786	HMGCS1	-1.3329	0.00522512	0.0414307	0.0637363	0.828626
hsa-miR-181a-5p	1.02958	5.44103e-05	0.00212786	SLC39A10	1.35131	5.52781e-06	0.000265724	0.512088	0.0611985
hsa-miR-181a-5p	1.02958	5.44103e-05	0.00212786	ABCD3	1.18558	4.35421e-06	0.00022589	0.718681	0.00377958
hsa-miR-181a-5p	1.02958	5.44103e-05	0.00212786	USO1	-1.08838	0.00495328	0.0398399	0.0021978	0.994051
hsa-miR-181a-5p	1.02958	5.44103e-05	0.00212786	RPL23	1.4224	1.38478e-10	6.0861e-08	0.432967	0.12201
hsa-miR-181a-5p	1.02958	5.44103e-05	0.00212786	VPS54	1.12465	0.000275278	0.00490243	0.586813	0.0273844
hsa-miR-181a-5p	1.02958	5.44103e-05	0.00212786	DIP2C	-1.06245	2.65955e-07	2.55691e-05	-0.617582	0.0186047
hsa-miR-181a-5p	1.02958	5.44103e-05	0.00212786	ZFP14	1.25302	0.00488724	0.0394118	0.520879	0.0561539
hsa-miR-181a-5p	1.02958	5.44103e-05	0.00212786	CCNG1	1.36504	3.03754e-05	0.000853424	0.52967	0.0514166
hsa-miR-181a-5p	1.02958	5.44103e-05	0.00212786	NDRG2	-1.41786	1.69891e-06	0.00010559	-0.696703	0.00562868
hsa-miR-181a-5p	1.02958	5.44103e-05	0.00212786	PEX2	1.04949	0.000657059	0.00918837	0.608791	0.0208566
hsa-miR-181a-5p	1.02958	5.44103e-05	0.00212786	GLB1	1.18852	0.0263799	0.124095	0.679121	0.00756226
hsa-miR-181a-5p	1.02958	5.44103e-05	0.00212786	TMEM87B	1.37272	2.39806e-06	0.000135369	0.648352	0.0121442
hsa-miR-181a-5p	1.02958	5.44103e-05	0.00212786	RGS2	1.20948	4.95814e-06	0.000248028	0.573626	0.0319708
hsa-miR-181a-5p	1.02958	5.44103e-05	0.00212786	ZNF587	1.13689	0.0185335	0.0968561	0.674725	0.00811771
hsa-miR-181a-5p	1.02958	5.44103e-05	0.00212786	AP4E1	1.11153	0.00019499	0.00373761	0.6	0.0233084
hsa-miR-181a-5p	1.02958	5.44103e-05	0.00212786	NOLC1	-1.18026	7.47232e-09	1.43679e-06	-0.595604	0.0246126
hsa-miR-181a-5p	1.02958	5.44103e-05	0.00212786	PURB	1.40367	3.3437e-06	0.000180472	0.718681	0.00377958
hsa-miR-181a-5p	1.02958	5.44103e-05	0.00212786	NEO1	-1.24425	0.000212829	0.0040047	-0.265934	0.358113
hsa-miR-181a-5p	1.02958	5.44103e-05	0.00212786	JUN	-1.80715	0.0148414	0.0830931	-0.446154	0.109807
hsa-miR-181a-5p	1.02958	5.44103e-05	0.00212786	SUMF1	1.10331	0.0304594	0.136105	0.70989	0.00445074
hsa-miR-181a-5p	1.02958	5.44103e-05	0.00212786	OPA3	-1.47145	8.95042e-06	0.000374639	-0.485714	0.0782759
hsa-miR-181a-5p	1.02958	5.44103e-05	0.00212786	FBN2	1.33748	0.0386869	0.159166	0.367033	0.196739
hsa-miR-181a-5p	1.02958	5.44103e-05	0.00212786	NIPA1	1.01443	2.04837e-05	0.000636547	0.784615	0.000890074
hsa-miR-181a-5p	1.02958	5.44103e-05	0.00212786	CIT	-1.35654	2.36391e-05	0.00070952	-0.472527	0.0879674
hsa-miR-181a-5p	1.02958	5.44103e-05	0.00212786	FAM219A	-1.7581	2.03584e-10	7.82907e-08	-0.6	0.0233084
hsa-miR-181a-5p	1.02958	5.44103e-05	0.00212786	ENDOV	-1.12637	0.000121037	0.00260404	-0.731868	0.00292463
hsa-miR-181a-5p	1.02958	5.44103e-05	0.00212786	TMEM168	1.12391	1.30492e-05	0.000477928	0.683516	0.00703674
hsa-miR-181a-5p	1.02958	5.44103e-05	0.00212786	CD302	1.15588	0.000232214	0.00430366	0.621978	0.0175503
hsa-miR-181a-5p	1.02958	5.44103e-05	0.00212786	SOCS3	-1.74814	0.000323511	0.00552269	-0.736264	0.00267645
hsa-miR-181a-5p	1.02958	5.44103e-05	0.00212786	RPS6KC1	1.15906	0.00266371	0.0258515	0.714286	0.00410441
hsa-miR-181a-5p	1.02958	5.44103e-05	0.00212786	MUL1	-1.31757	0.00372701	0.0327137	-0.397802	0.158951
hsa-miR-181a-5p	1.02958	5.44103e-05	0.00212786	SYNCRIP	1.04217	0.0253447	0.120329	0.424176	0.130637
hsa-miR-181a-5p	1.02958	5.44103e-05	0.00212786	KATNBL1	1.20265	0.00756982	0.0533529	0.512088	0.0611985
hsa-miR-181a-5p	1.02958	5.44103e-05	0.00212786	FOS	-1.17961	0.0222812	0.109917	-0.147253	0.615419
hsa-miR-181a-5p	1.02958	5.44103e-05	0.00212786	BTG2	-1.03373	0.000197769	0.00377912	-0.630769	0.0155782
hsa-miR-181a-5p	1.02958	5.44103e-05	0.00212786	FAM118A	1.1134	0.00600055	0.0449712	0.643956	0.0129422
hsa-miR-181a-5p	1.02958	5.44103e-05	0.00212786	ZNF512	1.14561	0.00446432	0.0370395	0.56044	0.0371045
hsa-miR-181a-5p	1.02958	5.44103e-05	0.00212786	CHERP	-1.40495	8.90675e-06	0.000374639	-0.6	0.0233084
hsa-miR-181a-5p	1.02958	5.44103e-05	0.00212786	GNAQ	1.06189	1.2679e-05	0.000467149	0.582418	0.0288547
hsa-miR-181a-5p	1.02958	5.44103e-05	0.00212786	ARFIP1	1.23976	2.3587e-07	2.34082e-05	0.674725	0.00811771
hsa-miR-181a-5p	1.02958	5.44103e-05	0.00212786	PCGF3	-1.00274	1.2672e-05	0.000467149	-0.547253	0.042822
hsa-miR-181a-5p	1.02958	5.44103e-05	0.00212786	MED22	-1.24164	0.0011153	0.0136974	-0.542857	0.044864
hsa-miR-181a-5p	1.02958	5.44103e-05	0.00212786	SMARCC2	-1.08046	1.68544e-05	0.000558387	-0.626374	0.0165419
hsa-miR-181a-5p	1.02958	5.44103e-05	0.00212786	TNK2	-1.1638	0.000496284	0.0074844	-0.481319	0.0814183
hsa-miR-181a-5p	1.02958	5.44103e-05	0.00212786	MFSD8	1.2051	0.000670079	0.00932129	0.573626	0.0319708
hsa-miR-181a-5p	1.02958	5.44103e-05	0.00212786	YBX3	-1.21734	7.18465e-07	5.26276e-05	-0.626374	0.0165419
hsa-miR-181a-5p	1.02958	5.44103e-05	0.00212786	ETS1	-1.08362	1.91089e-05	0.000601624	-0.362637	0.202565
hsa-miR-181a-5p	1.02958	5.44103e-05	0.00212786	BLOC1S6	1.38806	5.2222e-05	0.00133329	0.573626	0.0319708
hsa-miR-181a-5p	1.02958	5.44103e-05	0.00212786	POM121C	-1.1044	0.000127693	0.00269073	-0.661538	0.00997518
hsa-miR-181a-5p	1.02958	5.44103e-05	0.00212786	HLA-C	-1.22785	0.000404209	0.00645124	-0.591209	0.0259708
hsa-miR-181a-5p	1.02958	5.44103e-05	0.00212786	RPS27A	1.24032	6.09403e-07	4.80726e-05	0.525275	0.0537475
hsa-miR-181a-5p	1.02958	5.44103e-05	0.00212786	MINK1	-1.06225	0.000341384	0.0056848	-0.679121	0.00756226
hsa-miR-181a-5p	1.02958	5.44103e-05	0.00212786	CRYBG3	1.01187	8.0783e-05	0.0018824	0.771429	0.00123266
hsa-miR-181a-5p	1.02958	5.44103e-05	0.00212786	TMEM18	-1.23107	1.04427e-06	7.0609e-05	-0.371429	0.191021
hsa-miR-181a-5p	1.02958	5.44103e-05	0.00212786	OSTM1	1.67072	2.20246e-12	1.52588e-09	0.701099	0.00521186
hsa-miR-181a-5p	1.02958	5.44103e-05	0.00212786	BBS7	-1.36776	0.0103776	0.0660607	-0.0153846	0.95837
hsa-miR-181a-5p	1.02958	5.44103e-05	0.00212786	PPP3R1	1.33842	0.000158349	0.00313286	0.542857	0.044864
hsa-miR-181a-5p	1.02958	5.44103e-05	0.00212786	ZNF493	1.36118	0.019415	0.0995832	0.727473	0.00319062
hsa-miR-181a-5p	1.02958	5.44103e-05	0.00212786	NKIRAS1	-1.122	0.0179964	0.0954584	-0.010989	0.970258
hsa-miR-181a-5p	1.02958	5.44103e-05	0.00212786	NAP1L2	-1.23297	0.000766231	0.0102492	-0.542857	0.044864
hsa-miR-181a-5p	1.02958	5.44103e-05	0.00212786	UBALD2	-1.69206	2.75748e-06	0.000152854	-0.679121	0.00756226
hsa-miR-181a-5p	1.02958	5.44103e-05	0.00212786	MPZL3	1.24548	0.0242429	0.116439	0.718681	0.00377958
hsa-miR-181a-5p	1.02958	5.44103e-05	0.00212786	TMEM161B	1.33232	4.9252e-06	0.000248028	0.674725	0.00811771
hsa-miR-181a-5p	1.02958	5.44103e-05	0.00212786	PDCD6	-1.04773	3.10275e-06	0.000170457	-0.604396	0.0220569
hsa-miR-181a-5p	1.02958	5.44103e-05	0.00212786	TMEM30A	1.03779	0.00014215	0.00289974	0.630769	0.0155782
hsa-miR-181a-5p	1.02958	5.44103e-05	0.00212786	GAN	-1.24202	0.00133466	0.0156692	0.0637363	0.828626
hsa-miR-181a-5p	1.02958	5.44103e-05	0.00212786	FDX1	-1.31923	0.00287281	0.0270281	0.0461538	0.875503
hsa-miR-181a-5p	1.02958	5.44103e-05	0.00212786	STX2	-1.03836	0.000174063	0.00338929	-0.367033	0.196739
hsa-miR-181a-5p	1.02958	5.44103e-05	0.00212786	PCGF5	1.32282	0.000520494	0.00775448	0.459341	0.0984684
hsa-miR-181a-5p	1.02958	5.44103e-05	0.00212786	SIKE1	1.1871	0.000273547	0.00489284	0.67033	0.00870423
hsa-miR-181a-5p	1.02958	5.44103e-05	0.00212786	SLC10A7	1.75126	0.000928988	0.0119085	0.775824	0.00110848
hsa-miR-181a-5p	1.02958	5.44103e-05	0.00212786	AUTS2	-1.03696	0.00750813	0.0531006	-0.156044	0.594235
hsa-miR-181b-5p	1.01645	0.00036884	0.00693879	FOS	-1.17961	0.0222812	0.109917	-0.0021978	0.994051
hsa-miR-181b-5p	1.01645	0.00036884	0.00693879	SYNCRIP	1.04217	0.0253447	0.120329	0.134066	0.64772
hsa-miR-181b-5p	1.01645	0.00036884	0.00693879	OPA3	-1.47145	8.95042e-06	0.000374639	-0.138462	0.636885
hsa-miR-181b-5p	1.01645	0.00036884	0.00693879	PCGF5	1.32282	0.000520494	0.00775448	0.186813	0.522504
hsa-miR-181b-5p	1.01645	0.00036884	0.00693879	BTG2	-1.03373	0.000197769	0.00377912	-0.287912	0.318193
hsa-miR-181b-5p	1.01645	0.00036884	0.00693879	TMEM30A	1.03779	0.00014215	0.00289974	0.340659	0.233316
hsa-miR-181b-5p	1.01645	0.00036884	0.00693879	CIT	-1.35654	2.36391e-05	0.00070952	-0.367033	0.196739
hsa-miR-181b-5p	1.01645	0.00036884	0.00693879	PRDM15	-1.03668	3.47472e-09	7.91849e-07	-0.485714	0.0782759
hsa-miR-181b-5p	1.01645	0.00036884	0.00693879	MED22	-1.24164	0.0011153	0.0136974	-0.226374	0.436435
hsa-miR-181b-5p	1.01645	0.00036884	0.00693879	TM9SF3	-1.03873	0.0016166	0.0178902	-0.182418	0.532509
hsa-miR-181b-5p	1.01645	0.00036884	0.00693879	ENDOV	-1.12637	0.000121037	0.00260404	-0.468132	0.0913764
hsa-miR-181b-5p	1.01645	0.00036884	0.00693879	PDCD6	-1.04773	3.10275e-06	0.000170457	-0.507692	0.0638392
hsa-miR-181b-5p	1.01645	0.00036884	0.00693879	FAM219A	-1.7581	2.03584e-10	7.82907e-08	-0.367033	0.196739
hsa-miR-181b-5p	1.01645	0.00036884	0.00693879	MSH6	1.14867	0.0410321	0.165338	0.520879	0.0561539
hsa-miR-181b-5p	1.01645	0.00036884	0.00693879	GLB1	1.18852	0.0263799	0.124095	0.635165	0.0146579
hsa-miR-181b-5p	1.01645	0.00036884	0.00693879	TNK2	-1.1638	0.000496284	0.0074844	-0.173626	0.552767
hsa-miR-181b-5p	1.01645	0.00036884	0.00693879	NOLC1	-1.18026	7.47232e-09	1.43679e-06	-0.481319	0.0814183
hsa-miR-181b-5p	1.01645	0.00036884	0.00693879	BICDL1	-1.17084	0.000115946	0.00253886	-0.432967	0.12201
hsa-miR-181b-5p	1.01645	0.00036884	0.00693879	MUL1	-1.31757	0.00372701	0.0327137	-0.16044	0.583753
hsa-miR-181b-5p	1.01645	0.00036884	0.00693879	PCGF3	-1.00274	1.2672e-05	0.000467149	-0.463736	0.0948763
hsa-miR-181b-5p	1.01645	0.00036884	0.00693879	PPP3R1	1.33842	0.000158349	0.00313286	0.362637	0.202565
hsa-miR-181b-5p	1.01645	0.00036884	0.00693879	NEO1	-1.24425	0.000212829	0.0040047	0.0505495	0.863742
hsa-miR-181b-5p	1.01645	0.00036884	0.00693879	GAN	-1.24202	0.00133466	0.0156692	-0.103297	0.725282
hsa-miR-181b-5p	1.01645	0.00036884	0.00693879	MFSD8	1.2051	0.000670079	0.00932129	0.336264	0.239792
hsa-miR-181b-5p	1.01645	0.00036884	0.00693879	TMEM18	-1.23107	1.04427e-06	7.0609e-05	-0.459341	0.0984684
hsa-miR-181b-5p	1.01645	0.00036884	0.00693879	NAP1L2	-1.23297	0.000766231	0.0102492	-0.323077	0.259874
hsa-miR-181b-5p	1.01645	0.00036884	0.00693879	OSTM1	1.67072	2.20246e-12	1.52588e-09	0.463736	0.0948763
hsa-miR-181b-5p	1.01645	0.00036884	0.00693879	HLA-C	-1.22785	0.000404209	0.00645124	-0.30989	0.280933
hsa-miR-181b-5p	1.01645	0.00036884	0.00693879	DDX60L	1.05949	1.49901e-05	0.000521098	0.520879	0.0561539
hsa-miR-181b-5p	1.01645	0.00036884	0.00693879	FAM118A	1.1134	0.00600055	0.0449712	0.630769	0.0155782
hsa-miR-181b-5p	1.01645	0.00036884	0.00693879	DIP2C	-1.06245	2.65955e-07	2.55691e-05	-0.397802	0.158951
hsa-miR-181b-5p	1.01645	0.00036884	0.00693879	POM121C	-1.1044	0.000127693	0.00269073	-0.516484	0.0586372
hsa-miR-181b-5p	1.01645	0.00036884	0.00693879	NDRG2	-1.41786	1.69891e-06	0.00010559	-0.468132	0.0913764
hsa-miR-181b-5p	1.01645	0.00036884	0.00693879	STX2	-1.03836	0.000174063	0.00338929	-0.393407	0.164032
hsa-miR-181b-5p	1.01645	0.00036884	0.00693879	MPZL3	1.24548	0.0242429	0.116439	0.432967	0.12201
hsa-miR-181b-5p	1.01645	0.00036884	0.00693879	NEMP1	1.30944	0.0253054	0.120328	0.428571	0.126274
hsa-miR-181b-5p	1.01645	0.00036884	0.00693879	USO1	-1.08838	0.00495328	0.0398399	0.0021978	0.994051
hsa-miR-181b-5p	1.01645	0.00036884	0.00693879	RPS27A	1.24032	6.09403e-07	4.80726e-05	0.292308	0.310526
hsa-miR-181b-5p	1.01645	0.00036884	0.00693879	TMEM87B	1.37272	2.39806e-06	0.000135369	0.38022	0.179906
hsa-miR-181b-5p	1.01645	0.00036884	0.00693879	FANCF	-1.01337	0.00119874	0.0143397	-0.120879	0.680607
hsa-miR-181b-5p	1.01645	0.00036884	0.00693879	CD302	1.15588	0.000232214	0.00430366	0.476923	0.0846484
hsa-miR-181b-5p	1.01645	0.00036884	0.00693879	TIMM17A	-1.08896	0.00618268	0.0460557	-0.208791	0.473779
hsa-miR-181b-5p	1.01645	0.00036884	0.00693879	AUTS2	-1.03696	0.00750813	0.0531006	-0.230769	0.427336
hsa-miR-181b-5p	1.01645	0.00036884	0.00693879	FAM3C	-1.11102	0.00706808	0.0508654	-0.2	0.493004
hsa-miR-181b-5p	1.01645	0.00036884	0.00693879	YBX3	-1.21734	7.18465e-07	5.26276e-05	-0.503297	0.0665604
hsa-miR-181b-5p	1.01645	0.00036884	0.00693879	RPS6KC1	1.15906	0.00266371	0.0258515	0.56044	0.0371045
hsa-miR-181b-5p	1.01645	0.00036884	0.00693879	NIPA1	1.01443	2.04837e-05	0.000636547	0.345055	0.226949
hsa-miR-181b-5p	1.01645	0.00036884	0.00693879	SUMF1	1.10331	0.0304594	0.136105	0.498901	0.0693635
hsa-miR-181b-5p	1.01645	0.00036884	0.00693879	UGCG	1.07215	0.00851133	0.0579146	0.432967	0.12201
hsa-miR-181b-5p	1.01645	0.00036884	0.00693879	SLC10A7	1.75126	0.000928988	0.0119085	0.415385	0.139666
hsa-miR-181b-5p	1.01645	0.00036884	0.00693879	ZNF493	1.36118	0.019415	0.0995832	0.468132	0.0913764
hsa-miR-181b-5p	1.01645	0.00036884	0.00693879	BBS7	-1.36776	0.0103776	0.0660607	0.0505495	0.863742
hsa-miR-181b-5p	1.01645	0.00036884	0.00693879	MINK1	-1.06225	0.000341384	0.0056848	-0.520879	0.0561539
hsa-miR-181b-5p	1.01645	0.00036884	0.00693879	CCNG1	1.36504	3.03754e-05	0.000853424	0.336264	0.239792
hsa-miR-181b-5p	1.01645	0.00036884	0.00693879	FDX1	-1.31923	0.00287281	0.0270281	0.230769	0.427336
hsa-miR-181b-5p	1.01645	0.00036884	0.00693879	CRYBG3	1.01187	8.0783e-05	0.0018824	0.595604	0.0246126
hsa-miR-181b-5p	1.01645	0.00036884	0.00693879	SLC39A10	1.35131	5.52781e-06	0.000265724	0.27033	0.349919
hsa-miR-181b-5p	1.01645	0.00036884	0.00693879	ZNF512	1.14561	0.00446432	0.0370395	0.292308	0.310526
hsa-miR-181b-5p	1.01645	0.00036884	0.00693879	KATNBL1	1.20265	0.00756982	0.0533529	0.257143	0.374812
hsa-miR-181b-5p	1.01645	0.00036884	0.00693879	GNAQ	1.06189	1.2679e-05	0.000467149	0.336264	0.239792
hsa-miR-181b-5p	1.01645	0.00036884	0.00693879	AP4E1	1.11153	0.00019499	0.00373761	0.287912	0.318193
hsa-miR-181b-5p	1.01645	0.00036884	0.00693879	SMARCC2	-1.08046	1.68544e-05	0.000558387	-0.353846	0.21454
hsa-miR-181b-5p	1.01645	0.00036884	0.00693879	HMGCS1	-1.3329	0.00522512	0.0414307	-0.116484	0.691691
hsa-miR-181b-5p	1.01645	0.00036884	0.00693879	RPL23	1.4224	1.38478e-10	6.0861e-08	0.221978	0.44563
hsa-miR-181b-5p	1.01645	0.00036884	0.00693879	TMEM168	1.12391	1.30492e-05	0.000477928	0.468132	0.0913764
hsa-miR-181b-5p	1.01645	0.00036884	0.00693879	BLOC1S6	1.38806	5.2222e-05	0.00133329	0.301099	0.295514
hsa-miR-181b-5p	1.01645	0.00036884	0.00693879	ARHGAP18	1.11384	0.0056661	0.0435025	0.142857	0.626117
hsa-miR-181b-5p	1.01645	0.00036884	0.00693879	ZNF587	1.13689	0.0185335	0.0968561	0.556044	0.0389437
hsa-miR-181b-5p	1.01645	0.00036884	0.00693879	UBALD2	-1.69206	2.75748e-06	0.000152854	-0.459341	0.0984684
hsa-miR-181b-5p	1.01645	0.00036884	0.00693879	ZFP14	1.25302	0.00488724	0.0394118	0.410989	0.144333
hsa-miR-181b-5p	1.01645	0.00036884	0.00693879	SIKE1	1.1871	0.000273547	0.00489284	0.476923	0.0846484
hsa-miR-181b-5p	1.01645	0.00036884	0.00693879	PEBP1	-1.17503	0.000259309	0.0047486	-0.230769	0.427336
hsa-miR-181b-5p	1.01645	0.00036884	0.00693879	RGS2	1.20948	4.95814e-06	0.000248028	0.410989	0.144333
hsa-miR-181b-5p	1.01645	0.00036884	0.00693879	JUN	-1.80715	0.0148414	0.0830931	-0.345055	0.226949
hsa-miR-181b-5p	1.01645	0.00036884	0.00693879	ABCD3	1.18558	4.35421e-06	0.00022589	0.485714	0.0782759
hsa-miR-181b-5p	1.01645	0.00036884	0.00693879	CHERP	-1.40495	8.90675e-06	0.000374639	-0.305495	0.28817
hsa-miR-181b-5p	1.01645	0.00036884	0.00693879	FBN2	1.33748	0.0386869	0.159166	0.437363	0.117845
hsa-miR-181b-5p	1.01645	0.00036884	0.00693879	PEX2	1.04949	0.000657059	0.00918837	0.191209	0.512584
hsa-miR-181b-5p	1.01645	0.00036884	0.00693879	VPS54	1.12465	0.000275278	0.00490243	0.327473	0.253071
hsa-miR-181b-5p	1.01645	0.00036884	0.00693879	TMEM161B	1.33232	4.9252e-06	0.000248028	0.441758	0.113778
hsa-miR-181b-5p	1.01645	0.00036884	0.00693879	ETS1	-1.08362	1.91089e-05	0.000601624	-0.542857	0.044864
hsa-miR-181b-5p	1.01645	0.00036884	0.00693879	PURB	1.40367	3.3437e-06	0.000180472	0.367033	0.196739
hsa-miR-181b-5p	1.01645	0.00036884	0.00693879	SOCS3	-1.74814	0.000323511	0.00552269	-0.463736	0.0948763
hsa-miR-181b-5p	1.01645	0.00036884	0.00693879	ARFIP1	1.23976	2.3587e-07	2.34082e-05	0.512088	0.0611985
hsa-miR-181d-5p	1.24171	0.000211796	0.00466124	UBALD2	-1.69206	2.75748e-06	0.000152854	-0.621978	0.0175503
hsa-miR-181d-5p	1.24171	0.000211796	0.00466124	ZNF587	1.13689	0.0185335	0.0968561	0.52967	0.0514166
hsa-miR-181d-5p	1.24171	0.000211796	0.00466124	PCGF5	1.32282	0.000520494	0.00775448	0.30989	0.280933
hsa-miR-181d-5p	1.24171	0.000211796	0.00466124	TMEM18	-1.23107	1.04427e-06	7.0609e-05	-0.621978	0.0175503
hsa-miR-181d-5p	1.24171	0.000211796	0.00466124	ZFP14	1.25302	0.00488724	0.0394118	0.375824	0.18541
hsa-miR-181d-5p	1.24171	0.000211796	0.00466124	OPA3	-1.47145	8.95042e-06	0.000374639	-0.472527	0.0879674
hsa-miR-181d-5p	1.24171	0.000211796	0.00466124	PEX2	1.04949	0.000657059	0.00918837	0.38022	0.179906
hsa-miR-181d-5p	1.24171	0.000211796	0.00466124	ZNF512	1.14561	0.00446432	0.0370395	0.213187	0.464303
hsa-miR-181d-5p	1.24171	0.000211796	0.00466124	FDX1	-1.31923	0.00287281	0.0270281	-0.00659341	0.982153
hsa-miR-181d-5p	1.24171	0.000211796	0.00466124	GNAQ	1.06189	1.2679e-05	0.000467149	0.507692	0.0638392
hsa-miR-181d-5p	1.24171	0.000211796	0.00466124	AUTS2	-1.03696	0.00750813	0.0531006	-0.327473	0.253071
hsa-miR-181d-5p	1.24171	0.000211796	0.00466124	TMEM161B	1.33232	4.9252e-06	0.000248028	0.410989	0.144333
hsa-miR-181d-5p	1.24171	0.000211796	0.00466124	ARHGAP18	1.11384	0.0056661	0.0435025	0.257143	0.374812
hsa-miR-181d-5p	1.24171	0.000211796	0.00466124	PURB	1.40367	3.3437e-06	0.000180472	0.538462	0.0469761
hsa-miR-181d-5p	1.24171	0.000211796	0.00466124	SUMF1	1.10331	0.0304594	0.136105	0.437363	0.117845
hsa-miR-181d-5p	1.24171	0.000211796	0.00466124	NOLC1	-1.18026	7.47232e-09	1.43679e-06	-0.723077	0.00347529
hsa-miR-181d-5p	1.24171	0.000211796	0.00466124	PDCD6	-1.04773	3.10275e-06	0.000170457	-0.63956	0.0137796
hsa-miR-181d-5p	1.24171	0.000211796	0.00466124	ARFIP1	1.23976	2.3587e-07	2.34082e-05	0.578022	0.030383
hsa-miR-181d-5p	1.24171	0.000211796	0.00466124	SIKE1	1.1871	0.000273547	0.00489284	0.459341	0.0984684
hsa-miR-181d-5p	1.24171	0.000211796	0.00466124	UGCG	1.07215	0.00851133	0.0579146	0.503297	0.0665604
hsa-miR-181d-5p	1.24171	0.000211796	0.00466124	SLC39A10	1.35131	5.52781e-06	0.000265724	0.410989	0.144333
hsa-miR-181d-5p	1.24171	0.000211796	0.00466124	AP4E1	1.11153	0.00019499	0.00373761	0.578022	0.030383
hsa-miR-181d-5p	1.24171	0.000211796	0.00466124	KATNBL1	1.20265	0.00756982	0.0533529	0.428571	0.126274
hsa-miR-181d-5p	1.24171	0.000211796	0.00466124	SMARCC2	-1.08046	1.68544e-05	0.000558387	-0.643956	0.0129422
hsa-miR-181d-5p	1.24171	0.000211796	0.00466124	TNK2	-1.1638	0.000496284	0.0074844	-0.551648	0.0408491
hsa-miR-181d-5p	1.24171	0.000211796	0.00466124	HLA-C	-1.22785	0.000404209	0.00645124	-0.389011	0.169217
hsa-miR-181d-5p	1.24171	0.000211796	0.00466124	PRDM15	-1.03668	3.47472e-09	7.91849e-07	-0.547253	0.042822
hsa-miR-181d-5p	1.24171	0.000211796	0.00466124	PCGF3	-1.00274	1.2672e-05	0.000467149	-0.578022	0.030383
hsa-miR-181d-5p	1.24171	0.000211796	0.00466124	BLOC1S6	1.38806	5.2222e-05	0.00133329	0.432967	0.12201
hsa-miR-181d-5p	1.24171	0.000211796	0.00466124	BBS7	-1.36776	0.0103776	0.0660607	0.0593407	0.840302
hsa-miR-181d-5p	1.24171	0.000211796	0.00466124	SOCS3	-1.74814	0.000323511	0.00552269	-0.349451	0.22069
hsa-miR-181d-5p	1.24171	0.000211796	0.00466124	GAN	-1.24202	0.00133466	0.0156692	0.0813187	0.782275
hsa-miR-181d-5p	1.24171	0.000211796	0.00466124	SLC10A7	1.75126	0.000928988	0.0119085	0.578022	0.030383
hsa-miR-181d-5p	1.24171	0.000211796	0.00466124	TIMM17A	-1.08896	0.00618268	0.0460557	-0.301099	0.295514
hsa-miR-181d-5p	1.24171	0.000211796	0.00466124	RPS6KC1	1.15906	0.00266371	0.0258515	0.534066	0.0491599
hsa-miR-181d-5p	1.24171	0.000211796	0.00466124	SYNCRIP	1.04217	0.0253447	0.120329	0.336264	0.239792
hsa-miR-181d-5p	1.24171	0.000211796	0.00466124	FOS	-1.17961	0.0222812	0.109917	-0.182418	0.532509
hsa-miR-181d-5p	1.24171	0.000211796	0.00466124	STX2	-1.03836	0.000174063	0.00338929	-0.318681	0.266785
hsa-miR-181d-5p	1.24171	0.000211796	0.00466124	DIP2C	-1.06245	2.65955e-07	2.55691e-05	-0.340659	0.233316
hsa-miR-181d-5p	1.24171	0.000211796	0.00466124	CRYBG3	1.01187	8.0783e-05	0.0018824	0.362637	0.202565
hsa-miR-181d-5p	1.24171	0.000211796	0.00466124	FAM219A	-1.7581	2.03584e-10	7.82907e-08	-0.441758	0.113778
hsa-miR-181d-5p	1.24171	0.000211796	0.00466124	CCNG1	1.36504	3.03754e-05	0.000853424	0.283516	0.325966
hsa-miR-181d-5p	1.24171	0.000211796	0.00466124	MPZL3	1.24548	0.0242429	0.116439	0.305495	0.28817
hsa-miR-181d-5p	1.24171	0.000211796	0.00466124	MINK1	-1.06225	0.000341384	0.0056848	-0.468132	0.0913764
hsa-miR-181d-5p	1.24171	0.000211796	0.00466124	NDRG2	-1.41786	1.69891e-06	0.00010559	-0.397802	0.158951
hsa-miR-181d-5p	1.24171	0.000211796	0.00466124	TMEM168	1.12391	1.30492e-05	0.000477928	0.534066	0.0491599
hsa-miR-181d-5p	1.24171	0.000211796	0.00466124	ETS1	-1.08362	1.91089e-05	0.000601624	-0.525275	0.0537475
hsa-miR-181d-5p	1.24171	0.000211796	0.00466124	CHERP	-1.40495	8.90675e-06	0.000374639	-0.459341	0.0984684
hsa-miR-181d-5p	1.24171	0.000211796	0.00466124	ABCD3	1.18558	4.35421e-06	0.00022589	0.371429	0.191021
hsa-miR-181d-5p	1.24171	0.000211796	0.00466124	OSTM1	1.67072	2.20246e-12	1.52588e-09	0.556044	0.0389437
hsa-miR-181d-5p	1.24171	0.000211796	0.00466124	MUL1	-1.31757	0.00372701	0.0327137	-0.375824	0.18541
hsa-miR-181d-5p	1.24171	0.000211796	0.00466124	USO1	-1.08838	0.00495328	0.0398399	-0.112088	0.702833
hsa-miR-181d-5p	1.24171	0.000211796	0.00466124	YBX3	-1.21734	7.18465e-07	5.26276e-05	-0.318681	0.266785
hsa-miR-181d-5p	1.24171	0.000211796	0.00466124	CIT	-1.35654	2.36391e-05	0.00070952	-0.564835	0.0353302
hsa-miR-181d-5p	1.24171	0.000211796	0.00466124	RPL23	1.4224	1.38478e-10	6.0861e-08	0.410989	0.144333
hsa-miR-181d-5p	1.24171	0.000211796	0.00466124	TMEM87B	1.37272	2.39806e-06	0.000135369	0.542857	0.044864
hsa-miR-181d-5p	1.24171	0.000211796	0.00466124	MFSD8	1.2051	0.000670079	0.00932129	0.38022	0.179906
hsa-miR-181d-5p	1.24171	0.000211796	0.00466124	FBN2	1.33748	0.0386869	0.159166	0.446154	0.109807
hsa-miR-181d-5p	1.24171	0.000211796	0.00466124	NEO1	-1.24425	0.000212829	0.0040047	-0.235165	0.418334
hsa-miR-181d-5p	1.24171	0.000211796	0.00466124	ENDOV	-1.12637	0.000121037	0.00260404	-0.402198	0.153974
hsa-miR-181d-5p	1.24171	0.000211796	0.00466124	PEBP1	-1.17503	0.000259309	0.0047486	-0.525275	0.0537475
hsa-miR-181d-5p	1.24171	0.000211796	0.00466124	BICDL1	-1.17084	0.000115946	0.00253886	-0.617582	0.0186047
hsa-miR-181d-5p	1.24171	0.000211796	0.00466124	CD302	1.15588	0.000232214	0.00430366	0.446154	0.109807
hsa-miR-181d-5p	1.24171	0.000211796	0.00466124	GLB1	1.18852	0.0263799	0.124095	0.674725	0.00811771
hsa-miR-181d-5p	1.24171	0.000211796	0.00466124	FANCF	-1.01337	0.00119874	0.0143397	-0.243956	0.400625
hsa-miR-181d-5p	1.24171	0.000211796	0.00466124	TMEM30A	1.03779	0.00014215	0.00289974	0.507692	0.0638392
hsa-miR-181d-5p	1.24171	0.000211796	0.00466124	FAM3C	-1.11102	0.00706808	0.0508654	-0.164835	0.573346
hsa-miR-181d-5p	1.24171	0.000211796	0.00466124	NIPA1	1.01443	2.04837e-05	0.000636547	0.406593	0.149102
hsa-miR-181d-5p	1.24171	0.000211796	0.00466124	NAP1L2	-1.23297	0.000766231	0.0102492	-0.116484	0.691691
hsa-miR-181d-5p	1.24171	0.000211796	0.00466124	JUN	-1.80715	0.0148414	0.0830931	-0.230769	0.427336
hsa-miR-181d-5p	1.24171	0.000211796	0.00466124	NEMP1	1.30944	0.0253054	0.120328	0.441758	0.113778
hsa-miR-181d-5p	1.24171	0.000211796	0.00466124	RGS2	1.20948	4.95814e-06	0.000248028	0.463736	0.0948763
hsa-miR-181d-5p	1.24171	0.000211796	0.00466124	POM121C	-1.1044	0.000127693	0.00269073	-0.551648	0.0408491
hsa-miR-181d-5p	1.24171	0.000211796	0.00466124	ZNF493	1.36118	0.019415	0.0995832	0.371429	0.191021
hsa-miR-181d-5p	1.24171	0.000211796	0.00466124	RPS27A	1.24032	6.09403e-07	4.80726e-05	0.358242	0.208498
hsa-miR-181d-5p	1.24171	0.000211796	0.00466124	VPS54	1.12465	0.000275278	0.00490243	0.551648	0.0408491
hsa-miR-181d-5p	1.24171	0.000211796	0.00466124	FAM118A	1.1134	0.00600055	0.0449712	0.340659	0.233316
hsa-miR-181d-5p	1.24171	0.000211796	0.00466124	BTG2	-1.03373	0.000197769	0.00377912	-0.437363	0.117845
hsa-miR-181d-5p	1.24171	0.000211796	0.00466124	HMGCS1	-1.3329	0.00522512	0.0414307	-0.00659341	0.982153
hsa-miR-181d-5p	1.24171	0.000211796	0.00466124	TM9SF3	-1.03873	0.0016166	0.0178902	-0.142857	0.626117
hsa-miR-181d-5p	1.24171	0.000211796	0.00466124	PPP3R1	1.33842	0.000158349	0.00313286	0.424176	0.130637
hsa-miR-197-3p	-1.0151	0.000216802	0.00466124	PIP5K1C	-1.17905	0.000446907	0.00696157	0.283516	0.325966
hsa-miR-197-3p	-1.0151	0.000216802	0.00466124	TM9SF3	-1.03873	0.0016166	0.0178902	0.586813	0.0273844
hsa-miR-197-3p	-1.0151	0.000216802	0.00466124	SH3PXD2A	-1.23642	0.00102589	0.012856	0.134066	0.64772
hsa-miR-197-3p	-1.0151	0.000216802	0.00466124	ENSA	-1.22968	6.99938e-06	0.000320907	0.323077	0.259874
hsa-miR-197-3p	-1.0151	0.000216802	0.00466124	MUL1	-1.31757	0.00372701	0.0327137	0.0945055	0.747938
hsa-miR-197-3p	-1.0151	0.000216802	0.00466124	CDK16	-1.11959	0.000324019	0.00552269	0.226374	0.436435
hsa-miR-197-3p	-1.0151	0.000216802	0.00466124	COPB1	1.23972	3.07851e-09	7.28542e-07	-0.318681	0.266785
hsa-miR-197-3p	-1.0151	0.000216802	0.00466124	RMDN3	-1.08455	1.63615e-05	0.000550121	0.032967	0.910919
hsa-miR-197-3p	-1.0151	0.000216802	0.00466124	SYNCRIP	1.04217	0.0253447	0.120329	-0.2	0.493004
hsa-miR-197-3p	-1.0151	0.000216802	0.00466124	ARHGAP18	1.11384	0.0056661	0.0435025	-0.182418	0.532509
hsa-miR-197-3p	-1.0151	0.000216802	0.00466124	FAM98B	1.43779	7.77668e-05	0.00183593	-0.27033	0.349919
hsa-miR-197-3p	-1.0151	0.000216802	0.00466124	ENDOV	-1.12637	0.000121037	0.00260404	0.498901	0.0693635
hsa-miR-197-3p	-1.0151	0.000216802	0.00466124	PIM3	-1.46633	0.00221805	0.0224468	-0.0637363	0.828626
hsa-miR-197-3p	-1.0151	0.000216802	0.00466124	EBF1	-1.4852	0.00865931	0.0586792	0.142857	0.626117
hsa-miR-197-3p	-1.0151	0.000216802	0.00466124	SMARCC2	-1.08046	1.68544e-05	0.000558387	0.134066	0.64772
hsa-miR-197-3p	-1.0151	0.000216802	0.00466124	TRIR	-1.25296	0.00521951	0.0414307	-0.0505495	0.863742
hsa-miR-197-3p	-1.0151	0.000216802	0.00466124	THAP11	-1.14875	0.00282817	0.026771	0.173626	0.552767
hsa-miR-197-3p	-1.0151	0.000216802	0.00466124	SKI	-1.0865	2.50523e-05	0.000737544	0.331868	0.246377
hsa-miR-197-3p	-1.0151	0.000216802	0.00466124	UCK2	-1.18553	0.00853005	0.0579309	0.402198	0.153974
hsa-miR-197-3p	-1.0151	0.000216802	0.00466124	BLOC1S6	1.38806	5.2222e-05	0.00133329	-0.248352	0.39192
hsa-miR-197-3p	-1.0151	0.000216802	0.00466124	NEMP1	1.30944	0.0253054	0.120328	-0.415385	0.139666
hsa-miR-197-3p	-1.0151	0.000216802	0.00466124	DIP2C	-1.06245	2.65955e-07	2.55691e-05	0.630769	0.0155782
hsa-miR-197-3p	-1.0151	0.000216802	0.00466124	EXTL3	1.12753	0.0115634	0.0709366	-0.498901	0.0693635
hsa-miR-197-3p	-1.0151	0.000216802	0.00466124	MSH6	1.14867	0.0410321	0.165338	-0.204396	0.483346
hsa-miR-197-3p	-1.0151	0.000216802	0.00466124	PCGF3	-1.00274	1.2672e-05	0.000467149	0.534066	0.0491599
hsa-miR-197-3p	-1.0151	0.000216802	0.00466124	DCTN4	1.34113	0.023102	0.112729	-0.415385	0.139666
hsa-miR-197-3p	-1.0151	0.000216802	0.00466124	NOLC1	-1.18026	7.47232e-09	1.43679e-06	0.446154	0.109807
hsa-miR-197-3p	-1.0151	0.000216802	0.00466124	PER1	-1.95548	0.00139693	0.0161566	0.138462	0.636885
hsa-miR-197-3p	-1.0151	0.000216802	0.00466124	ZNF512	1.14561	0.00446432	0.0370395	-0.23956	0.40943
hsa-miR-197-3p	-1.0151	0.000216802	0.00466124	KATNAL1	-1.02073	0.00683916	0.0496267	0.305495	0.28817
hsa-miR-197-3p	-1.0151	0.000216802	0.00466124	PCGF5	1.32282	0.000520494	0.00775448	-0.243956	0.400625
hsa-miR-197-3p	-1.0151	0.000216802	0.00466124	FAM160B1	1.14838	9.15971e-06	0.000380809	-0.327473	0.253071
hsa-miR-197-3p	-1.0151	0.000216802	0.00466124	DNAL1	-1.17106	0.00895288	0.0598773	0.494505	0.0722497
hsa-miR-197-3p	-1.0151	0.000216802	0.00466124	PEBP1	-1.17503	0.000259309	0.0047486	0.38022	0.179906
hsa-miR-197-3p	-1.0151	0.000216802	0.00466124	SUMF1	1.10331	0.0304594	0.136105	-0.428571	0.126274
hsa-miR-197-3p	-1.0151	0.000216802	0.00466124	FAAP20	-1.76806	7.85176e-06	0.000345085	0.221978	0.44563
hsa-miR-197-3p	-1.0151	0.000216802	0.00466124	VDAC1	-1.02342	3.05937e-05	0.000855651	0.595604	0.0246126
hsa-miR-197-3p	-1.0151	0.000216802	0.00466124	GAN	-1.24202	0.00133466	0.0156692	0.274725	0.34183
hsa-miR-197-3p	-1.0151	0.000216802	0.00466124	CRYBG3	1.01187	8.0783e-05	0.0018824	-0.318681	0.266785
hsa-miR-197-3p	-1.0151	0.000216802	0.00466124	SLC39A10	1.35131	5.52781e-06	0.000265724	-0.432967	0.12201
hsa-miR-197-3p	-1.0151	0.000216802	0.00466124	SIKE1	1.1871	0.000273547	0.00489284	-0.195604	0.50275
hsa-miR-197-3p	-1.0151	0.000216802	0.00466124	ETS1	-1.08362	1.91089e-05	0.000601624	0.503297	0.0665604
hsa-miR-197-3p	-1.0151	0.000216802	0.00466124	TMEM50A	1.17423	2.8924e-05	0.000816373	-0.661538	0.00997518
hsa-miR-197-3p	-1.0151	0.000216802	0.00466124	TMSB4X	1.08321	7.84492e-05	0.00184236	-0.604396	0.0220569
hsa-miR-197-3p	-1.0151	0.000216802	0.00466124	PDCD6	-1.04773	3.10275e-06	0.000170457	0.630769	0.0155782
hsa-miR-197-3p	-1.0151	0.000216802	0.00466124	AGFG2	-1.04693	0.000881338	0.0115135	0.235165	0.418334
hsa-miR-197-3p	-1.0151	0.000216802	0.00466124	SUMO1	-1.36856	2.87065e-08	4.06617e-06	0.67033	0.00870423
hsa-miR-197-3p	-1.0151	0.000216802	0.00466124	CERS6	1.12731	0.00268698	0.0260362	-0.261538	0.366411
hsa-miR-197-3p	-1.0151	0.000216802	0.00466124	OPA3	-1.47145	8.95042e-06	0.000374639	0.41978	0.135101
hsa-miR-197-3p	-1.0151	0.000216802	0.00466124	NIPA1	1.01443	2.04837e-05	0.000636547	-0.362637	0.202565
hsa-miR-197-3p	-1.0151	0.000216802	0.00466124	GNAQ	1.06189	1.2679e-05	0.000467149	-0.323077	0.259874
hsa-miR-197-3p	-1.0151	0.000216802	0.00466124	PIM2	-1.05732	0.0134887	0.0785944	-0.151648	0.604791
hsa-miR-197-3p	-1.0151	0.000216802	0.00466124	UGCG	1.07215	0.00851133	0.0579146	-0.265934	0.358113
hsa-miR-197-3p	-1.0151	0.000216802	0.00466124	SLC30A9	1.13305	2.47904e-05	0.000733344	-0.301099	0.295514
hsa-miR-197-3p	-1.0151	0.000216802	0.00466124	TMUB1	-1.46639	0.00226614	0.0227465	0.327473	0.253071
hsa-miR-197-3p	-1.0151	0.000216802	0.00466124	USO1	-1.08838	0.00495328	0.0398399	0.248352	0.39192
hsa-miR-197-3p	-1.0151	0.000216802	0.00466124	PPP3R1	1.33842	0.000158349	0.00313286	-0.243956	0.400625
hsa-miR-197-3p	-1.0151	0.000216802	0.00466124	NUBPL	-1.14411	0.00715362	0.0513608	0.520879	0.0561539
hsa-miR-197-3p	-1.0151	0.000216802	0.00466124	LTBP3	-1.08784	0.0168069	0.090475	-0.0725275	0.805376
hsa-miR-26b-5p	1.1821	0.00850626	0.0691995	FAM160B1	1.14838	9.15971e-06	0.000380809	0.362637	0.202565
hsa-miR-26b-5p	1.1821	0.00850626	0.0691995	TIMM17A	-1.08896	0.00618268	0.0460557	-0.318681	0.266785
hsa-miR-26b-5p	1.1821	0.00850626	0.0691995	FAM98B	1.43779	7.77668e-05	0.00183593	0.287912	0.318193
hsa-miR-26b-5p	1.1821	0.00850626	0.0691995	FAM136A	-1.0056	0.0001569	0.00311421	-0.41978	0.135101
hsa-miR-26b-5p	1.1821	0.00850626	0.0691995	WDR3	-1.00264	0.00194538	0.0204994	-0.534066	0.0491599
hsa-miR-26b-5p	1.1821	0.00850626	0.0691995	SIKE1	1.1871	0.000273547	0.00489284	0.221978	0.44563
hsa-miR-26b-5p	1.1821	0.00850626	0.0691995	DNAL1	-1.17106	0.00895288	0.0598773	-0.463736	0.0948763
hsa-miR-26b-5p	1.1821	0.00850626	0.0691995	METTL7A	-1.02977	0.00160667	0.0178767	-0.283516	0.325966
hsa-miR-26b-5p	1.1821	0.00850626	0.0691995	TMEM30A	1.03779	0.00014215	0.00289974	0.186813	0.522504
hsa-miR-26b-5p	1.1821	0.00850626	0.0691995	UBALD2	-1.69206	2.75748e-06	0.000152854	-0.261538	0.366411
hsa-miR-26b-5p	1.1821	0.00850626	0.0691995	PTS	-1.10035	0.000136796	0.00284945	-0.573626	0.0319708
hsa-miR-26b-5p	1.1821	0.00850626	0.0691995	COX5A	-1.24567	0.00787671	0.0549509	0.0505495	0.863742
hsa-miR-26b-5p	1.1821	0.00850626	0.0691995	SPRYD7	-2.02739	0.000448086	0.00696231	-0.30989	0.280933
hsa-miR-26b-5p	1.1821	0.00850626	0.0691995	NKIRAS1	-1.122	0.0179964	0.0954584	-0.23956	0.40943
hsa-miR-26b-5p	1.1821	0.00850626	0.0691995	UCK2	-1.18553	0.00853005	0.0579309	-0.415385	0.139666
hsa-miR-26b-5p	1.1821	0.00850626	0.0691995	NIPA1	1.01443	2.04837e-05	0.000636547	0.283516	0.325966
hsa-miR-26b-5p	1.1821	0.00850626	0.0691995	NEMP1	1.30944	0.0253054	0.120328	0.345055	0.226949
hsa-miR-26b-5p	1.1821	0.00850626	0.0691995	FANCF	-1.01337	0.00119874	0.0143397	-0.30989	0.280933
hsa-miR-26b-5p	1.1821	0.00850626	0.0691995	POM121C	-1.1044	0.000127693	0.00269073	-0.147253	0.615419
hsa-miR-26b-5p	1.1821	0.00850626	0.0691995	CPSF3	1.54624	1.004e-24	6.17761e-21	0.428571	0.126274
hsa-miR-26b-5p	1.1821	0.00850626	0.0691995	JUN	-1.80715	0.0148414	0.0830931	-0.103297	0.725282
hsa-miR-26b-5p	1.1821	0.00850626	0.0691995	CERS6	1.12731	0.00268698	0.0260362	0.116484	0.691691
hsa-miR-26b-5p	1.1821	0.00850626	0.0691995	VDAC1	-1.02342	3.05937e-05	0.000855651	-0.446154	0.109807
hsa-miR-26b-5p	1.1821	0.00850626	0.0691995	GAN	-1.24202	0.00133466	0.0156692	-0.261538	0.366411
hsa-miR-26b-5p	1.1821	0.00850626	0.0691995	TRIR	-1.25296	0.00521951	0.0414307	-0.0901099	0.759339
hsa-miR-26b-5p	1.1821	0.00850626	0.0691995	TMEM87B	1.37272	2.39806e-06	0.000135369	0.217582	0.454919
hsa-miR-26b-5p	1.1821	0.00850626	0.0691995	MED22	-1.24164	0.0011153	0.0136974	-0.186813	0.522504
hsa-miR-26b-5p	1.1821	0.00850626	0.0691995	ZBTB16	-1.03807	0.0268294	0.125064	-0.235165	0.418334
hsa-miR-26b-5p	1.1821	0.00850626	0.0691995	ETS1	-1.08362	1.91089e-05	0.000601624	-0.591209	0.0259708
hsa-miR-26b-5p	1.1821	0.00850626	0.0691995	FAM118A	1.1134	0.00600055	0.0449712	0.459341	0.0984684
hsa-miR-26b-5p	1.1821	0.00850626	0.0691995	FAM3C	-1.11102	0.00706808	0.0508654	-0.213187	0.464303
hsa-miR-26b-5p	1.1821	0.00850626	0.0691995	RPS6KC1	1.15906	0.00266371	0.0258515	0.252747	0.383315
hsa-miR-26b-5p	1.1821	0.00850626	0.0691995	TNKS1BP1	-1.83354	1.01168e-06	6.91652e-05	-0.248352	0.39192
hsa-miR-26b-5p	1.1821	0.00850626	0.0691995	DCTN4	1.34113	0.023102	0.112729	0.327473	0.253071
hsa-miR-26b-5p	1.1821	0.00850626	0.0691995	TMEM168	1.12391	1.30492e-05	0.000477928	0.230769	0.427336
hsa-miR-26b-5p	1.1821	0.00850626	0.0691995	PCGF5	1.32282	0.000520494	0.00775448	0.191209	0.512584
hsa-miR-26b-5p	1.1821	0.00850626	0.0691995	RMDN3	-1.08455	1.63615e-05	0.000550121	0.0285714	0.922761
hsa-miR-26b-5p	1.1821	0.00850626	0.0691995	TMEM50A	1.17423	2.8924e-05	0.000816373	0.454945	0.102154
hsa-miR-26b-5p	1.1821	0.00850626	0.0691995	TMEM161B	1.33232	4.9252e-06	0.000248028	0.213187	0.464303
hsa-miR-26b-5p	1.1821	0.00850626	0.0691995	ZFP14	1.25302	0.00488724	0.0394118	0.305495	0.28817
hsa-miR-26b-5p	1.1821	0.00850626	0.0691995	ARPC3	1.26072	5.41827e-09	1.11129e-06	0.393407	0.164032
hsa-miR-26b-5p	1.1821	0.00850626	0.0691995	KATNAL1	-1.02073	0.00683916	0.0496267	-0.410989	0.144333
hsa-miR-26b-5p	1.1821	0.00850626	0.0691995	PPP3R1	1.33842	0.000158349	0.00313286	0.2	0.493004
hsa-miR-26b-5p	1.1821	0.00850626	0.0691995	PLEKHA5	-1.15821	0.0218229	0.107939	-0.402198	0.153974
hsa-miR-26b-5p	1.1821	0.00850626	0.0691995	C2CD2L	-1.18788	1.38026e-06	8.84659e-05	-0.336264	0.239792
hsa-miR-26b-5p	1.1821	0.00850626	0.0691995	PIM3	-1.46633	0.00221805	0.0224468	0.0637363	0.828626
hsa-miR-26b-5p	1.1821	0.00850626	0.0691995	OSTM1	1.67072	2.20246e-12	1.52588e-09	0.287912	0.318193
hsa-miR-26b-5p	1.1821	0.00850626	0.0691995	SUMO1	-1.36856	2.87065e-08	4.06617e-06	-0.67033	0.00870423
hsa-miR-26b-5p	1.1821	0.00850626	0.0691995	SH3PXD2A	-1.23642	0.00102589	0.012856	0.0549451	0.852008
hsa-miR-26b-5p	1.1821	0.00850626	0.0691995	ZC3H4	-1.01595	0.000581897	0.00840473	-0.257143	0.374812
hsa-miR-26b-5p	1.1821	0.00850626	0.0691995	TNK2	-1.1638	0.000496284	0.0074844	-0.0285714	0.922761
hsa-miR-26b-5p	1.1821	0.00850626	0.0691995	RNF138	1.03756	0.00458919	0.0378516	0.134066	0.64772
hsa-miR-26b-5p	1.1821	0.00850626	0.0691995	RPS3A	1.12981	9.26114e-10	2.71351e-07	0.621978	0.0175503
hsa-miR-26b-5p	1.1821	0.00850626	0.0691995	NOLC1	-1.18026	7.47232e-09	1.43679e-06	-0.459341	0.0984684
hsa-miR-26b-5p	1.1821	0.00850626	0.0691995	OPA3	-1.47145	8.95042e-06	0.000374639	-0.274725	0.34183
hsa-miR-26b-5p	1.1821	0.00850626	0.0691995	ABCD3	1.18558	4.35421e-06	0.00022589	0.384615	0.174509
hsa-miR-26b-5p	1.1821	0.00850626	0.0691995	IAH1	-1.00407	1.13442e-06	7.50314e-05	-0.573626	0.0319708
hsa-miR-26b-5p	1.1821	0.00850626	0.0691995	SHFL	-1.18856	0.00119094	0.0143122	-0.208791	0.473779
hsa-miR-26b-5p	1.1821	0.00850626	0.0691995	BTG3	-1.07944	0.029144	0.132244	-0.103297	0.725282
hsa-miR-26b-5p	1.1821	0.00850626	0.0691995	SLC39A10	1.35131	5.52781e-06	0.000265724	0.358242	0.208498
hsa-miR-26b-5p	1.1821	0.00850626	0.0691995	CPNE3	1.05459	2.3318e-06	0.000132848	0.283516	0.325966
hsa-miR-26b-5p	1.1821	0.00850626	0.0691995	FOS	-1.17961	0.0222812	0.109917	-0.186813	0.522504
hsa-miR-26b-5p	1.1821	0.00850626	0.0691995	STX2	-1.03836	0.000174063	0.00338929	-0.643956	0.0129422
hsa-miR-26b-5p	1.1821	0.00850626	0.0691995	CHERP	-1.40495	8.90675e-06	0.000374639	-0.283516	0.325966
hsa-miR-26b-5p	1.1821	0.00850626	0.0691995	PCGF3	-1.00274	1.2672e-05	0.000467149	-0.718681	0.00377958
hsa-miR-26b-5p	1.1821	0.00850626	0.0691995	SKI	-1.0865	2.50523e-05	0.000737544	-0.27033	0.349919
hsa-miR-26b-5p	1.1821	0.00850626	0.0691995	PURB	1.40367	3.3437e-06	0.000180472	0.226374	0.436435
hsa-miR-26b-5p	1.1821	0.00850626	0.0691995	NEO1	-1.24425	0.000212829	0.0040047	-0.235165	0.418334
hsa-miR-26b-5p	1.1821	0.00850626	0.0691995	ZNF526	-1.07384	0.000563166	0.00819187	-0.23956	0.40943
hsa-miR-326	1.13545	0.000696821	0.0116524	GAN	-1.24202	0.00133466	0.0156692	0.323077	0.259874
hsa-miR-326	1.13545	0.000696821	0.0116524	CRTC2	-1.23626	0.00369645	0.0324918	-0.397802	0.158951
hsa-miR-326	1.13545	0.000696821	0.0116524	UBN1	-1.11492	3.89889e-05	0.00103852	-0.604396	0.0220569
hsa-miR-326	1.13545	0.000696821	0.0116524	PIP5K1C	-1.17905	0.000446907	0.00696157	-0.621978	0.0175503
hsa-miR-326	1.13545	0.000696821	0.0116524	RNF166	-1.17456	0.00338493	0.0306287	-0.617582	0.0186047
hsa-miR-326	1.13545	0.000696821	0.0116524	SCNM1	-1.76545	1.27116e-06	8.2331e-05	-0.49011	0.0752201
hsa-miR-326	1.13545	0.000696821	0.0116524	NOLC1	-1.18026	7.47232e-09	1.43679e-06	-0.336264	0.239792
hsa-miR-326	1.13545	0.000696821	0.0116524	PCGF3	-1.00274	1.2672e-05	0.000467149	0.032967	0.910919
hsa-miR-326	1.13545	0.000696821	0.0116524	FAM219A	-1.7581	2.03584e-10	7.82907e-08	-0.608791	0.0208566
hsa-miR-326	1.13545	0.000696821	0.0116524	CDK16	-1.11959	0.000324019	0.00552269	-0.679121	0.00756226
hsa-miR-326	1.13545	0.000696821	0.0116524	PLEKHA5	-1.15821	0.0218229	0.107939	-0.032967	0.910919
hsa-miR-326	1.13545	0.000696821	0.0116524	KIAA0895L	-1.10629	0.0231027	0.112729	-0.525275	0.0537475
hsa-miR-326	1.13545	0.000696821	0.0116524	NCOR2	-1.12082	0.00769209	0.0540908	-0.547253	0.042822
hsa-miR-326	1.13545	0.000696821	0.0116524	PIM3	-1.46633	0.00221805	0.0224468	-0.767033	0.00136768
hsa-miR-326	1.13545	0.000696821	0.0116524	KLC2	-1.26092	0.000530011	0.00784145	-0.573626	0.0319708
hsa-miR-326	1.13545	0.000696821	0.0116524	MED22	-1.24164	0.0011153	0.0136974	-0.538462	0.0469761
hsa-miR-326	1.13545	0.000696821	0.0116524	PURB	1.40367	3.3437e-06	0.000180472	0.6	0.0233084
hsa-miR-326	1.13545	0.000696821	0.0116524	AHDC1	-1.1956	0.00446373	0.0370395	-0.626374	0.0165419
hsa-miR-326	1.13545	0.000696821	0.0116524	IFT20	-1.40962	1.48763e-05	0.000520078	-0.103297	0.725282
hsa-miR-326	1.13545	0.000696821	0.0116524	RPL34	1.17892	0.000300813	0.00519916	0.032967	0.910919
hsa-miR-326	1.13545	0.000696821	0.0116524	PPRC1	-1.23463	5.21283e-07	4.22033e-05	-0.604396	0.0220569
hsa-miR-326	1.13545	0.000696821	0.0116524	VDAC1	-1.02342	3.05937e-05	0.000855651	-0.182418	0.532509
hsa-miR-326	1.13545	0.000696821	0.0116524	STX2	-1.03836	0.000174063	0.00338929	0.2	0.493004
hsa-miR-326	1.13545	0.000696821	0.0116524	ENSA	-1.22968	6.99938e-06	0.000320907	-0.459341	0.0984684
hsa-miR-326	1.13545	0.000696821	0.0116524	ZNF587	1.13689	0.0185335	0.0968561	0.595604	0.0246126
hsa-miR-326	1.13545	0.000696821	0.0116524	ARPC3	1.26072	5.41827e-09	1.11129e-06	0.534066	0.0491599
hsa-miR-326	1.13545	0.000696821	0.0116524	RNF44	-1.24248	0.000133339	0.00279059	-0.582418	0.0288547
hsa-miR-326	1.13545	0.000696821	0.0116524	NEMP1	1.30944	0.0253054	0.120328	0.512088	0.0611985
hsa-miR-326	1.13545	0.000696821	0.0116524	RUSF1	-1.41353	5.78282e-07	4.621e-05	-0.617582	0.0186047
hsa-miR-326	1.13545	0.000696821	0.0116524	MAP3K14	-1.03164	0.00195006	0.0204994	-0.595604	0.0246126
hsa-miR-326	1.13545	0.000696821	0.0116524	TRIM66	-1.31224	3.46986e-12	2.135e-09	-0.0549451	0.852008
hsa-miR-326	1.13545	0.000696821	0.0116524	RARA	-1.11505	0.0129887	0.0766795	-0.613187	0.0197063
hsa-miR-326	1.13545	0.000696821	0.0116524	ZNF493	1.36118	0.019415	0.0995832	0.6	0.0233084
hsa-miR-326	1.13545	0.000696821	0.0116524	AEBP2	-1.46822	2.78218e-05	0.000792536	0.138462	0.636885
hsa-miR-326	1.13545	0.000696821	0.0116524	TNK2	-1.1638	0.000496284	0.0074844	-0.696703	0.00562868
hsa-miR-326	1.13545	0.000696821	0.0116524	TMEM87B	1.37272	2.39806e-06	0.000135369	0.604396	0.0220569
hsa-miR-326	1.13545	0.000696821	0.0116524	GEMIN6	-1.93983	1.71948e-05	0.000565575	-0.116484	0.691691
hsa-miR-326	1.13545	0.000696821	0.0116524	ETS1	-1.08362	1.91089e-05	0.000601624	0.010989	0.970258
hsa-miR-326	1.13545	0.000696821	0.0116524	CERS6	1.12731	0.00268698	0.0260362	0.534066	0.0491599
hsa-miR-326	1.13545	0.000696821	0.0116524	OTUD5	-1.2147	0.000439234	0.00687483	-0.67033	0.00870423
hsa-miR-326	1.13545	0.000696821	0.0116524	CTSD	-1.08741	0.0453299	0.176976	-0.630769	0.0155782
hsa-miR-326	1.13545	0.000696821	0.0116524	BLMH	-1.00498	0.000137587	0.00285042	0.41978	0.135101
hsa-miR-326	1.13545	0.000696821	0.0116524	PPCDC	-1.43306	8.1072e-05	0.0018824	-0.621978	0.0175503
hsa-miR-326	1.13545	0.000696821	0.0116524	CLIP2	-1.22486	0.000755886	0.0101772	-0.468132	0.0913764
hsa-miR-326	1.13545	0.000696821	0.0116524	KATNAL1	-1.02073	0.00683916	0.0496267	-0.12967	0.658619
hsa-miR-326	1.13545	0.000696821	0.0116524	CC2D1A	-1.28118	0.00109587	0.0135399	-0.551648	0.0408491
hsa-miR-326	1.13545	0.000696821	0.0116524	MEN1	-1.04315	0.00176622	0.0191388	-0.591209	0.0259708
hsa-miR-326	1.13545	0.000696821	0.0116524	SH3PXD2A	-1.23642	0.00102589	0.012856	-0.371429	0.191021
hsa-miR-326	1.13545	0.000696821	0.0116524	NIPA1	1.01443	2.04837e-05	0.000636547	0.630769	0.0155782
hsa-miR-326	1.13545	0.000696821	0.0116524	GORASP1	-1.04907	0.00200475	0.0209426	-0.512088	0.0611985
hsa-miR-326	1.13545	0.000696821	0.0116524	TNKS1BP1	-1.83354	1.01168e-06	6.91652e-05	-0.635165	0.0146579
hsa-miR-326	1.13545	0.000696821	0.0116524	OPA3	-1.47145	8.95042e-06	0.000374639	-0.498901	0.0693635
hsa-miR-326	1.13545	0.000696821	0.0116524	KLF2	-1.35833	0.00102989	0.0128717	-0.731868	0.00292463
hsa-miR-326	1.13545	0.000696821	0.0116524	CHERP	-1.40495	8.90675e-06	0.000374639	-0.564835	0.0353302
hsa-miR-326	1.13545	0.000696821	0.0116524	MSH6	1.14867	0.0410321	0.165338	0.512088	0.0611985
hsa-miR-326	1.13545	0.000696821	0.0116524	YDJC	-2.1415	3.8204e-05	0.00102204	-0.661538	0.00997518
hsa-miR-326	1.13545	0.000696821	0.0116524	NUP42	1.33402	0.00492779	0.0396868	0.582418	0.0288547
hsa-miR-326	1.13545	0.000696821	0.0116524	HDAC7	-1.01699	0.0015133	0.0171165	-0.665934	0.009323
hsa-miR-326	1.13545	0.000696821	0.0116524	PCGF5	1.32282	0.000520494	0.00775448	0.503297	0.0665604
hsa-miR-326	1.13545	0.000696821	0.0116524	RBCK1	-1.32685	0.00137107	0.0159475	-0.314286	0.273805
hsa-miR-326	1.13545	0.000696821	0.0116524	PEBP1	-1.17503	0.000259309	0.0047486	-0.459341	0.0984684
hsa-miR-326	1.13545	0.000696821	0.0116524	METTL8	-1.24956	0.000111143	0.00246883	0.0593407	0.840302
hsa-miR-326	1.13545	0.000696821	0.0116524	PHF13	-1.38762	1.402e-05	0.000504475	-0.498901	0.0693635
hsa-miR-326	1.13545	0.000696821	0.0116524	ZDHHC24	-1.16729	0.00399193	0.0343529	-0.556044	0.0389437
hsa-miR-345-5p	1.07584	0.000197504	0.00466124	THAP11	-1.14875	0.00282817	0.026771	-0.314286	0.273805
hsa-miR-345-5p	1.07584	0.000197504	0.00466124	TMEM30A	1.03779	0.00014215	0.00289974	0.538462	0.0469761
hsa-miR-345-5p	1.07584	0.000197504	0.00466124	FAM118A	1.1134	0.00600055	0.0449712	0.336264	0.239792
hsa-miR-345-5p	1.07584	0.000197504	0.00466124	C9orf78	-1.34546	6.66984e-07	5.08743e-05	-0.591209	0.0259708
hsa-miR-345-5p	1.07584	0.000197504	0.00466124	DIP2C	-1.06245	2.65955e-07	2.55691e-05	-0.564835	0.0353302
hsa-miR-345-5p	1.07584	0.000197504	0.00466124	DCTN4	1.34113	0.023102	0.112729	0.608791	0.0208566
hsa-miR-345-5p	1.07584	0.000197504	0.00466124	MED22	-1.24164	0.0011153	0.0136974	-0.406593	0.149102
hsa-miR-345-5p	1.07584	0.000197504	0.00466124	STX2	-1.03836	0.000174063	0.00338929	-0.402198	0.153974
hsa-miR-345-5p	1.07584	0.000197504	0.00466124	SLC40A1	1.96667	4.28115e-05	0.00112093	0.56044	0.0371045
hsa-miR-345-5p	1.07584	0.000197504	0.00466124	SIKE1	1.1871	0.000273547	0.00489284	0.503297	0.0665604
hsa-miR-345-5p	1.07584	0.000197504	0.00466124	ABCD3	1.18558	4.35421e-06	0.00022589	0.472527	0.0879674
hsa-miR-345-5p	1.07584	0.000197504	0.00466124	EXTL3	1.12753	0.0115634	0.0709366	0.437363	0.117845
hsa-miR-345-5p	1.07584	0.000197504	0.00466124	ZNF587	1.13689	0.0185335	0.0968561	0.727473	0.00319062
hsa-miR-345-5p	1.07584	0.000197504	0.00466124	KATNAL1	-1.02073	0.00683916	0.0496267	-0.446154	0.109807
hsa-miR-345-5p	1.07584	0.000197504	0.00466124	CERS6	1.12731	0.00268698	0.0260362	0.538462	0.0469761
hsa-miR-345-5p	1.07584	0.000197504	0.00466124	TMEM18	-1.23107	1.04427e-06	7.0609e-05	-0.485714	0.0782759
hsa-miR-345-5p	1.07584	0.000197504	0.00466124	PCGF5	1.32282	0.000520494	0.00775448	0.230769	0.427336
hsa-miR-345-5p	1.07584	0.000197504	0.00466124	UBE2L6	-1.00437	0.00675249	0.049291	-0.27033	0.349919
hsa-miR-345-5p	1.07584	0.000197504	0.00466124	USO1	-1.08838	0.00495328	0.0398399	-0.12967	0.658619
hsa-miR-345-5p	1.07584	0.000197504	0.00466124	ENDOV	-1.12637	0.000121037	0.00260404	-0.525275	0.0537475
hsa-miR-345-5p	1.07584	0.000197504	0.00466124	CCDC137	-1.50165	0.000524489	0.00779513	-0.578022	0.030383
hsa-miR-345-5p	1.07584	0.000197504	0.00466124	PNN	-2.03024	6.82566e-10	2.09991e-07	-0.56044	0.0371045
hsa-miR-345-5p	1.07584	0.000197504	0.00466124	FASTKD2	1.24007	5.591e-05	0.00142155	0.516484	0.0586372
hsa-miR-345-5p	1.07584	0.000197504	0.00466124	PURB	1.40367	3.3437e-06	0.000180472	0.463736	0.0948763
hsa-miR-345-5p	1.07584	0.000197504	0.00466124	GCNT1	1.46492	0.0141429	0.0813285	0.424176	0.130637
hsa-miR-345-5p	1.07584	0.000197504	0.00466124	ARPC5	1.37419	1.00726e-07	1.12685e-05	0.503297	0.0665604
hsa-miR-345-5p	1.07584	0.000197504	0.00466124	PEBP1	-1.17503	0.000259309	0.0047486	-0.428571	0.126274
hsa-miR-345-5p	1.07584	0.000197504	0.00466124	BTF3L4	1.0092	0.00591593	0.0444997	0.613187	0.0197063
hsa-miR-345-5p	1.07584	0.000197504	0.00466124	GNAQ	1.06189	1.2679e-05	0.000467149	0.463736	0.0948763
hsa-miR-345-5p	1.07584	0.000197504	0.00466124	NCOR2	-1.12082	0.00769209	0.0540908	-0.221978	0.44563
hsa-miR-345-5p	1.07584	0.000197504	0.00466124	ENSA	-1.22968	6.99938e-06	0.000320907	-0.551648	0.0408491
hsa-miR-345-5p	1.07584	0.000197504	0.00466124	SYNCRIP	1.04217	0.0253447	0.120329	0.230769	0.427336
hsa-miR-345-5p	1.07584	0.000197504	0.00466124	RNF138	1.03756	0.00458919	0.0378516	0.248352	0.39192
hsa-miR-345-5p	1.07584	0.000197504	0.00466124	LIG1	-1.71531	2.11636e-13	1.86028e-10	-0.70989	0.00445074
hsa-miR-345-5p	1.07584	0.000197504	0.00466124	SLC39A10	1.35131	5.52781e-06	0.000265724	0.353846	0.21454
hsa-miR-345-5p	1.07584	0.000197504	0.00466124	BTG2	-1.03373	0.000197769	0.00377912	-0.424176	0.130637
hsa-miR-345-5p	1.07584	0.000197504	0.00466124	FAM3C	-1.11102	0.00706808	0.0508654	-0.353846	0.21454
hsa-miR-345-5p	1.07584	0.000197504	0.00466124	C1orf50	-1.12582	9.92028e-06	0.000397522	-0.265934	0.358113
hsa-miR-345-5p	1.07584	0.000197504	0.00466124	MAP3K14	-1.03164	0.00195006	0.0204994	-0.235165	0.418334
hsa-miR-345-5p	1.07584	0.000197504	0.00466124	CHERP	-1.40495	8.90675e-06	0.000374639	-0.410989	0.144333
hsa-miR-345-5p	1.07584	0.000197504	0.00466124	SLC17A9	-1.69416	1.28032e-07	1.35824e-05	-0.41978	0.135101
hsa-miR-345-5p	1.07584	0.000197504	0.00466124	ERMN	-1.09822	0.0228388	0.111796	-0.437363	0.117845
hsa-miR-345-5p	1.07584	0.000197504	0.00466124	GAN	-1.24202	0.00133466	0.0156692	-0.182418	0.532509
hsa-miR-345-5p	1.07584	0.000197504	0.00466124	BLMH	-1.00498	0.000137587	0.00285042	-0.257143	0.374812
hsa-miR-345-5p	1.07584	0.000197504	0.00466124	RUSF1	-1.41353	5.78282e-07	4.621e-05	-0.604396	0.0220569
hsa-miR-345-5p	1.07584	0.000197504	0.00466124	BLOC1S6	1.38806	5.2222e-05	0.00133329	0.454945	0.102154
hsa-miR-345-5p	1.07584	0.000197504	0.00466124	ETS1	-1.08362	1.91089e-05	0.000601624	-0.608791	0.0208566
hsa-miR-345-5p	1.07584	0.000197504	0.00466124	C2orf49	-1.03635	0.00194126	0.0204994	-0.305495	0.28817
hsa-miR-345-5p	1.07584	0.000197504	0.00466124	RPL34	1.17892	0.000300813	0.00519916	0.331868	0.246377
hsa-miR-345-5p	1.07584	0.000197504	0.00466124	FAM136A	-1.0056	0.0001569	0.00311421	-0.687912	0.00654004
hsa-miR-345-5p	1.07584	0.000197504	0.00466124	SH3PXD2A	-1.23642	0.00102589	0.012856	-0.428571	0.126274
hsa-miR-3690	-1.38687	0.0370582	0.184543	DOCK3	-1.90039	9.55991e-06	0.000390929	0.125413	0.669238
hsa-miR-3690	-1.38687	0.0370582	0.184543	ZDHHC24	-1.16729	0.00399193	0.0343529	0.488449	0.0763645
hsa-miR-3690	-1.38687	0.0370582	0.184543	THAP11	-1.14875	0.00282817	0.026771	0.0308031	0.916747
hsa-miR-3690	-1.38687	0.0370582	0.184543	CERS6	1.12731	0.00268698	0.0260362	-0.275028	0.341277
hsa-miR-3690	-1.38687	0.0370582	0.184543	ZNF493	1.36118	0.019415	0.0995832	-0.19802	0.497383
hsa-miR-3690	-1.38687	0.0370582	0.184543	WDR75	1.37438	1.08222e-07	1.18909e-05	-0.451045	0.105502
hsa-miR-3690	-1.38687	0.0370582	0.184543	SKI	-1.0865	2.50523e-05	0.000737544	0.479648	0.0826354
hsa-miR-3690	-1.38687	0.0370582	0.184543	PCGF3	-1.00274	1.2672e-05	0.000467149	0.162816	0.578116
hsa-miR-3690	-1.38687	0.0370582	0.184543	PARM1	-1.63228	4.48661e-05	0.00116673	0.319032	0.266229
hsa-miR-3690	-1.38687	0.0370582	0.184543	UBE2L6	-1.00437	0.00675249	0.049291	0.602861	0.022488
hsa-miR-3690	-1.38687	0.0370582	0.184543	ENSA	-1.22968	6.99938e-06	0.000320907	0.281628	0.329337
hsa-miR-3690	-1.38687	0.0370582	0.184543	ZNF280C	-1.3218	0.00205285	0.0212289	0.0660066	0.822609
hsa-miR-3690	-1.38687	0.0370582	0.184543	PEX2	1.04949	0.000657059	0.00918837	-0.519252	0.057064
hsa-miR-3690	-1.38687	0.0370582	0.184543	MBD6	-1.03123	0.0041162	0.0350789	0.488449	0.0763645
hsa-miR-3690	-1.38687	0.0370582	0.184543	MED22	-1.24164	0.0011153	0.0136974	0.563257	0.03596
hsa-miR-3690	-1.38687	0.0370582	0.184543	NEMP1	1.30944	0.0253054	0.120328	-0.369637	0.193338
hsa-miR-3690	-1.38687	0.0370582	0.184543	C9orf78	-1.34546	6.66984e-07	5.08743e-05	0.365237	0.199106
hsa-miR-3690	-1.38687	0.0370582	0.184543	CRTC2	-1.23626	0.00369645	0.0324918	0.0308031	0.916747
hsa-miR-3690	-1.38687	0.0370582	0.184543	SH3PXD2A	-1.23642	0.00102589	0.012856	0.286029	0.32151
hsa-miR-3690	-1.38687	0.0370582	0.184543	HMGCS1	-1.3329	0.00522512	0.0414307	-0.176018	0.547224
hsa-miR-374a-3p	-1.19529	0.0290867	0.16519	ERMN	-1.09822	0.0228388	0.111796	0.0858086	0.770539
hsa-miR-374a-3p	-1.19529	0.0290867	0.16519	SDCBP	1.43039	6.64033e-15	8.17159e-12	-0.0418042	0.887164
hsa-miR-374a-3p	-1.19529	0.0290867	0.16519	SLC39A10	1.35131	5.52781e-06	0.000265724	0.0484049	0.869477
hsa-miR-374a-3p	-1.19529	0.0290867	0.16519	SYNCRIP	1.04217	0.0253447	0.120329	0.275028	0.341277
hsa-miR-374a-3p	-1.19529	0.0290867	0.16519	SUMO1	-1.36856	2.87065e-08	4.06617e-06	0.459846	0.0980505
hsa-miR-374a-3p	-1.19529	0.0290867	0.16519	SH3PXD2A	-1.23642	0.00102589	0.012856	-0.272827	0.34531
hsa-miR-374a-3p	-1.19529	0.0290867	0.16519	PCGF5	1.32282	0.000520494	0.00775448	0.114412	0.696936
hsa-miR-374a-3p	-1.19529	0.0290867	0.16519	PLEKHA5	-1.15821	0.0218229	0.107939	0.391639	0.166104
hsa-miR-374a-3p	-1.19529	0.0290867	0.16519	TMEM30A	1.03779	0.00014215	0.00289974	0.160616	0.583333
hsa-miR-374a-3p	-1.19529	0.0290867	0.16519	NOLC1	-1.18026	7.47232e-09	1.43679e-06	0.187019	0.522038
hsa-miR-374a-3p	-1.19529	0.0290867	0.16519	RNF44	-1.24248	0.000133339	0.00279059	-0.0748075	0.79937
hsa-miR-374a-3p	-1.19529	0.0290867	0.16519	BLOC1S6	1.38806	5.2222e-05	0.00133329	0.20022	0.492518
hsa-miR-374a-3p	-1.19529	0.0290867	0.16519	CERS6	1.12731	0.00268698	0.0260362	0.316832	0.269725
hsa-miR-374a-3p	-1.19529	0.0290867	0.16519	AEBP2	-1.46822	2.78218e-05	0.000792536	0.587459	0.0271731
hsa-miR-374a-3p	-1.19529	0.0290867	0.16519	ARPC5	1.37419	1.00726e-07	1.12685e-05	0.211221	0.468529
hsa-miR-378d	-1.72308	0.000275899	0.00553638	UCK2	-1.18553	0.00853005	0.0579309	0.2	0.493004
hsa-miR-378d	-1.72308	0.000275899	0.00553638	PRPSAP2	-1.2038	0.00482489	0.039101	0.213187	0.464303
hsa-miR-378d	-1.72308	0.000275899	0.00553638	PDIA4	-1.55711	5.85574e-08	6.74133e-06	0.261538	0.366411
hsa-miR-378d	-1.72308	0.000275899	0.00553638	NOLC1	-1.18026	7.47232e-09	1.43679e-06	0.331868	0.246377
hsa-miR-378d	-1.72308	0.000275899	0.00553638	PEBP1	-1.17503	0.000259309	0.0047486	0.138462	0.636885
hsa-miR-378d	-1.72308	0.000275899	0.00553638	HMGCS1	-1.3329	0.00522512	0.0414307	0.0593407	0.840302
hsa-miR-378d	-1.72308	0.000275899	0.00553638	AHDC1	-1.1956	0.00446373	0.0370395	-0.0637363	0.828626
hsa-miR-378d	-1.72308	0.000275899	0.00553638	PIM2	-1.05732	0.0134887	0.0785944	-0.0549451	0.852008
hsa-miR-378d	-1.72308	0.000275899	0.00553638	TMEM30A	1.03779	0.00014215	0.00289974	-0.0681319	0.816984
hsa-miR-378d	-1.72308	0.000275899	0.00553638	PCGF3	-1.00274	1.2672e-05	0.000467149	0.701099	0.00521186
hsa-miR-378d	-1.72308	0.000275899	0.00553638	ENSA	-1.22968	6.99938e-06	0.000320907	0.12967	0.658619
hsa-miR-378d	-1.72308	0.000275899	0.00553638	NCOR2	-1.12082	0.00769209	0.0540908	-0.0153846	0.95837
hsa-miR-378d	-1.72308	0.000275899	0.00553638	WDR75	1.37438	1.08222e-07	1.18909e-05	-0.213187	0.464303
hsa-miR-378d	-1.72308	0.000275899	0.00553638	HIVEP3	-1.1067	0.000142324	0.00289974	0.23956	0.40943
hsa-miR-378d	-1.72308	0.000275899	0.00553638	KIAA0895L	-1.10629	0.0231027	0.112729	-0.2	0.493004
hsa-miR-409-3p	-1.7418	0.00579052	0.0512631	AEBP2	-1.46822	2.78218e-05	0.000792536	0.191209	0.512584
hsa-miR-409-3p	-1.7418	0.00579052	0.0512631	ZNF580	-1.90209	9.96312e-09	1.75152e-06	0.142857	0.626117
hsa-miR-409-3p	-1.7418	0.00579052	0.0512631	MSH6	1.14867	0.0410321	0.165338	0.0769231	0.793806
hsa-miR-409-3p	-1.7418	0.00579052	0.0512631	SUMF1	1.10331	0.0304594	0.136105	-0.0197802	0.946489
hsa-miR-409-3p	-1.7418	0.00579052	0.0512631	ZNF280C	-1.3218	0.00205285	0.0212289	0.318681	0.266785
hsa-miR-409-3p	-1.7418	0.00579052	0.0512631	FAM3C	-1.11102	0.00706808	0.0508654	-0.0637363	0.828626
hsa-miR-409-3p	-1.7418	0.00579052	0.0512631	TMEM87B	1.37272	2.39806e-06	0.000135369	-0.204396	0.483346
hsa-miR-409-3p	-1.7418	0.00579052	0.0512631	SH3PXD2A	-1.23642	0.00102589	0.012856	0.0285714	0.922761
hsa-miR-409-3p	-1.7418	0.00579052	0.0512631	VPS54	1.12465	0.000275278	0.00490243	-0.0813187	0.782275
hsa-miR-409-3p	-1.7418	0.00579052	0.0512631	PCGF5	1.32282	0.000520494	0.00775448	-0.0285714	0.922761
hsa-miR-409-3p	-1.7418	0.00579052	0.0512631	STX2	-1.03836	0.000174063	0.00338929	0.243956	0.400625
hsa-miR-409-3p	-1.7418	0.00579052	0.0512631	FAM219A	-1.7581	2.03584e-10	7.82907e-08	0.182418	0.532509
hsa-miR-409-3p	-1.7418	0.00579052	0.0512631	HNRNPLL	1.76105	4.19389e-14	4.30083e-11	-0.0989011	0.736585
hsa-miR-409-3p	-1.7418	0.00579052	0.0512631	TMEM50A	1.17423	2.8924e-05	0.000816373	-0.301099	0.295514
hsa-miR-409-3p	-1.7418	0.00579052	0.0512631	FAM160B1	1.14838	9.15971e-06	0.000380809	-0.0857143	0.770785
hsa-miR-409-3p	-1.7418	0.00579052	0.0512631	PPP3R1	1.33842	0.000158349	0.00313286	0.0417582	0.887287
hsa-miR-409-3p	-1.7418	0.00579052	0.0512631	CHERP	-1.40495	8.90675e-06	0.000374639	0.0945055	0.747938
hsa-miR-409-3p	-1.7418	0.00579052	0.0512631	CCNG1	1.36504	3.03754e-05	0.000853424	-0.0681319	0.816984
hsa-miR-409-3p	-1.7418	0.00579052	0.0512631	PARM1	-1.63228	4.48661e-05	0.00116673	0.27033	0.349919
hsa-miR-409-3p	-1.7418	0.00579052	0.0512631	CPNE3	1.05459	2.3318e-06	0.000132848	-0.191209	0.512584
hsa-miR-409-3p	-1.7418	0.00579052	0.0512631	ATXN10	1.42619	0.0185375	0.0968561	-0.147253	0.615419
hsa-miR-409-3p	-1.7418	0.00579052	0.0512631	TM9SF3	-1.03873	0.0016166	0.0178902	0.257143	0.374812
hsa-miR-409-3p	-1.7418	0.00579052	0.0512631	MAP1LC3B	1.16765	4.36874e-06	0.00022589	-0.125275	0.669582
hsa-miR-409-3p	-1.7418	0.00579052	0.0512631	WDR44	1.05854	0.000851785	0.0111749	-0.0813187	0.782275
hsa-miR-409-3p	-1.7418	0.00579052	0.0512631	AGFG2	-1.04693	0.000881338	0.0115135	-0.0461538	0.875503
hsa-miR-409-3p	-1.7418	0.00579052	0.0512631	USO1	-1.08838	0.00495328	0.0398399	0.103297	0.725282
hsa-miR-409-3p	-1.7418	0.00579052	0.0512631	GAN	-1.24202	0.00133466	0.0156692	0.156044	0.594235
hsa-miR-409-3p	-1.7418	0.00579052	0.0512631	KATNAL1	-1.02073	0.00683916	0.0496267	0.0593407	0.840302
hsa-miR-409-3p	-1.7418	0.00579052	0.0512631	GATA3	-1.20585	0.00119336	0.0143133	-0.103297	0.725282
hsa-miR-409-3p	-1.7418	0.00579052	0.0512631	HMGCS1	-1.3329	0.00522512	0.0414307	0.156044	0.594235
hsa-miR-409-3p	-1.7418	0.00579052	0.0512631	TMEM161B	1.33232	4.9252e-06	0.000248028	-0.116484	0.691691
hsa-miR-409-3p	-1.7418	0.00579052	0.0512631	SIKE1	1.1871	0.000273547	0.00489284	0.0285714	0.922761
hsa-miR-409-3p	-1.7418	0.00579052	0.0512631	ABCD3	1.18558	4.35421e-06	0.00022589	-0.151648	0.604791
hsa-miR-409-3p	-1.7418	0.00579052	0.0512631	NIPA1	1.01443	2.04837e-05	0.000636547	-0.0373626	0.899093
hsa-miR-409-3p	-1.7418	0.00579052	0.0512631	PCGF3	-1.00274	1.2672e-05	0.000467149	0.428571	0.126274
hsa-miR-409-3p	-1.7418	0.00579052	0.0512631	RNF166	-1.17456	0.00338493	0.0306287	0.0593407	0.840302
hsa-miR-409-3p	-1.7418	0.00579052	0.0512631	PURB	1.40367	3.3437e-06	0.000180472	-0.103297	0.725282
hsa-miR-409-3p	-1.7418	0.00579052	0.0512631	ARHGAP18	1.11384	0.0056661	0.0435025	0.138462	0.636885
hsa-miR-409-3p	-1.7418	0.00579052	0.0512631	DCTN4	1.34113	0.023102	0.112729	-0.186813	0.522504
hsa-miR-409-3p	-1.7418	0.00579052	0.0512631	SOD1	-1.51158	5.13687e-07	4.21428e-05	0.305495	0.28817
hsa-miR-409-3p	-1.7418	0.00579052	0.0512631	NKIRAS1	-1.122	0.0179964	0.0954584	0.23956	0.40943
hsa-miR-409-3p	-1.7418	0.00579052	0.0512631	NEMP1	1.30944	0.0253054	0.120328	-0.283516	0.325966
hsa-miR-409-3p	-1.7418	0.00579052	0.0512631	BLOC1S6	1.38806	5.2222e-05	0.00133329	-0.0505495	0.863742
hsa-miR-409-3p	-1.7418	0.00579052	0.0512631	QTRT2	1.31594	0.00161535	0.0178902	-0.120879	0.680607
hsa-miR-409-3p	-1.7418	0.00579052	0.0512631	ACAT2	-1.36925	7.18861e-06	0.000320907	0.296703	0.302967
hsa-miR-409-3p	-1.7418	0.00579052	0.0512631	MARCKSL1	-1.55074	1.91643e-05	0.000601624	0.0857143	0.770785
hsa-miR-409-3p	-1.7418	0.00579052	0.0512631	RNF138	1.03756	0.00458919	0.0378516	-0.283516	0.325966
hsa-miR-409-3p	-1.7418	0.00579052	0.0512631	MTFR1	-1.54105	0.0285966	0.131016	0.0285714	0.922761
hsa-miR-409-3p	-1.7418	0.00579052	0.0512631	SLC39A10	1.35131	5.52781e-06	0.000265724	-0.243956	0.400625
hsa-miR-409-3p	-1.7418	0.00579052	0.0512631	NEO1	-1.24425	0.000212829	0.0040047	0.0549451	0.852008
hsa-miR-409-3p	-1.7418	0.00579052	0.0512631	TMEM168	1.12391	1.30492e-05	0.000477928	-0.112088	0.702833
hsa-miR-409-3p	-1.7418	0.00579052	0.0512631	TMEM30A	1.03779	0.00014215	0.00289974	-0.0857143	0.770785
hsa-miR-409-3p	-1.7418	0.00579052	0.0512631	NDRG2	-1.41786	1.69891e-06	0.00010559	0.151648	0.604791
hsa-miR-409-3p	-1.7418	0.00579052	0.0512631	ASCC2	-1.21778	1.41467e-09	3.78455e-07	0.27033	0.349919
hsa-miR-409-3p	-1.7418	0.00579052	0.0512631	OSTM1	1.67072	2.20246e-12	1.52588e-09	-0.138462	0.636885
hsa-miR-409-3p	-1.7418	0.00579052	0.0512631	FBN2	1.33748	0.0386869	0.159166	-0.252747	0.383315
hsa-miR-409-3p	-1.7418	0.00579052	0.0512631	VDAC2	1.03528	0.0135374	0.0788037	-0.235165	0.418334
hsa-miR-409-3p	-1.7418	0.00579052	0.0512631	JUN	-1.80715	0.0148414	0.0830931	-0.296703	0.302967
hsa-miR-409-3p	-1.7418	0.00579052	0.0512631	MINK1	-1.06225	0.000341384	0.0056848	0.0857143	0.770785
hsa-miR-409-3p	-1.7418	0.00579052	0.0512631	COX7A2L	-1.14361	0.000752147	0.010149	0.485714	0.0782759
hsa-miR-409-3p	-1.7418	0.00579052	0.0512631	YBX3	-1.21734	7.18465e-07	5.26276e-05	0.30989	0.280933
hsa-miR-409-3p	-1.7418	0.00579052	0.0512631	SKI	-1.0865	2.50523e-05	0.000737544	0.125275	0.669582
hsa-miR-409-3p	-1.7418	0.00579052	0.0512631	ENSA	-1.22968	6.99938e-06	0.000320907	0.156044	0.594235
hsa-miR-409-3p	-1.7418	0.00579052	0.0512631	UBE2I	-1.09624	0.000263522	0.00479719	0.0197802	0.946489
hsa-miR-409-3p	-1.7418	0.00579052	0.0512631	CRYBG3	1.01187	8.0783e-05	0.0018824	-0.0373626	0.899093
hsa-miR-409-3p	-1.7418	0.00579052	0.0512631	DNAJB9	-1.24645	0.00285254	0.0269197	0.217582	0.454919
hsa-miR-409-3p	-1.7418	0.00579052	0.0512631	ARPC5	1.37419	1.00726e-07	1.12685e-05	-0.186813	0.522504
hsa-miR-409-3p	-1.7418	0.00579052	0.0512631	SOCS3	-1.74814	0.000323511	0.00552269	-0.274725	0.34183
hsa-miR-409-3p	-1.7418	0.00579052	0.0512631	SPTSSA	1.02187	0.00274783	0.0264178	-0.0813187	0.782275
hsa-miR-409-3p	-1.7418	0.00579052	0.0512631	FBXL5	1.40813	6.96201e-09	1.38185e-06	-0.173626	0.552767
hsa-miR-423-5p	-1.3269	1.15723e-07	1.16109e-05	YPEL3	-1.17624	0.00518165	0.0411921	-0.0153846	0.95837
hsa-miR-423-5p	-1.3269	1.15723e-07	1.16109e-05	CHERP	-1.40495	8.90675e-06	0.000374639	0.358242	0.208498
hsa-miR-423-5p	-1.3269	1.15723e-07	1.16109e-05	NAB2	-1.55094	0.00225899	0.0227117	0.301099	0.295514
hsa-miR-423-5p	-1.3269	1.15723e-07	1.16109e-05	ATG2A	-1.17173	0.0354979	0.150116	-0.208791	0.473779
hsa-miR-423-5p	-1.3269	1.15723e-07	1.16109e-05	ZNF512	1.14561	0.00446432	0.0370395	-0.204396	0.483346
hsa-miR-423-5p	-1.3269	1.15723e-07	1.16109e-05	SUMF1	1.10331	0.0304594	0.136105	-0.446154	0.109807
hsa-miR-423-5p	-1.3269	1.15723e-07	1.16109e-05	NFKB2	-1.02934	0.00880733	0.059081	0.12967	0.658619
hsa-miR-423-5p	-1.3269	1.15723e-07	1.16109e-05	CACTIN	-1.1137	0.00046387	0.00710613	0.349451	0.22069
hsa-miR-423-5p	-1.3269	1.15723e-07	1.16109e-05	PER1	-1.95548	0.00139693	0.0161566	0.147253	0.615419
hsa-miR-423-5p	-1.3269	1.15723e-07	1.16109e-05	AHDC1	-1.1956	0.00446373	0.0370395	0.0989011	0.736585
hsa-miR-423-5p	-1.3269	1.15723e-07	1.16109e-05	IFT122	-1.02393	1.87192e-06	0.000114954	0.49011	0.0752201
hsa-miR-423-5p	-1.3269	1.15723e-07	1.16109e-05	ABCD3	1.18558	4.35421e-06	0.00022589	-0.30989	0.280933
hsa-miR-423-5p	-1.3269	1.15723e-07	1.16109e-05	PURB	1.40367	3.3437e-06	0.000180472	-0.30989	0.280933
hsa-miR-423-5p	-1.3269	1.15723e-07	1.16109e-05	KLF2	-1.35833	0.00102989	0.0128717	0.296703	0.302967
hsa-miR-423-5p	-1.3269	1.15723e-07	1.16109e-05	ABCB8	-1.00043	5.74701e-05	0.0014552	0.327473	0.253071
hsa-miR-423-5p	-1.3269	1.15723e-07	1.16109e-05	ATP5IF1	-1.58264	1.14626e-06	7.50314e-05	0.538462	0.0469761
hsa-miR-423-5p	-1.3269	1.15723e-07	1.16109e-05	SOCS3	-1.74814	0.000323511	0.00552269	0.147253	0.615419
hsa-miR-423-5p	-1.3269	1.15723e-07	1.16109e-05	CRTC2	-1.23626	0.00369645	0.0324918	-0.0461538	0.875503
hsa-miR-423-5p	-1.3269	1.15723e-07	1.16109e-05	BTG2	-1.03373	0.000197769	0.00377912	0.371429	0.191021
hsa-miR-423-5p	-1.3269	1.15723e-07	1.16109e-05	FAM3C	-1.11102	0.00706808	0.0508654	0.38022	0.179906
hsa-miR-423-5p	-1.3269	1.15723e-07	1.16109e-05	MUL1	-1.31757	0.00372701	0.0327137	0.0637363	0.828626
hsa-miR-423-5p	-1.3269	1.15723e-07	1.16109e-05	TRIR	-1.25296	0.00521951	0.0414307	-0.0241758	0.934619
hsa-miR-423-5p	-1.3269	1.15723e-07	1.16109e-05	PCED1A	-1.03101	0.00554849	0.0431131	0.116484	0.691691
hsa-miR-423-5p	-1.3269	1.15723e-07	1.16109e-05	PCGF3	-1.00274	1.2672e-05	0.000467149	0.472527	0.0879674
hsa-miR-423-5p	-1.3269	1.15723e-07	1.16109e-05	DMAC2L	-1.39623	0.00194798	0.0204994	0.498901	0.0693635
hsa-miR-423-5p	-1.3269	1.15723e-07	1.16109e-05	TNKS1BP1	-1.83354	1.01168e-06	6.91652e-05	0.384615	0.174509
hsa-miR-423-5p	-1.3269	1.15723e-07	1.16109e-05	ARPC5	1.37419	1.00726e-07	1.12685e-05	-0.402198	0.153974
hsa-miR-423-5p	-1.3269	1.15723e-07	1.16109e-05	STX2	-1.03836	0.000174063	0.00338929	0.582418	0.0288547
hsa-miR-423-5p	-1.3269	1.15723e-07	1.16109e-05	AGFG2	-1.04693	0.000881338	0.0115135	0.305495	0.28817
hsa-miR-423-5p	-1.3269	1.15723e-07	1.16109e-05	JUNB	-1.53572	0.0115628	0.0709366	-0.107692	0.714031
hsa-miR-423-5p	-1.3269	1.15723e-07	1.16109e-05	SYNCRIP	1.04217	0.0253447	0.120329	-0.112088	0.702833
hsa-miR-423-5p	-1.3269	1.15723e-07	1.16109e-05	MSH6	1.14867	0.0410321	0.165338	-0.217582	0.454919
hsa-miR-423-5p	-1.3269	1.15723e-07	1.16109e-05	PRICKLE3	-1.54398	0.000532199	0.0078528	0.345055	0.226949
hsa-miR-423-5p	-1.3269	1.15723e-07	1.16109e-05	PRR12	-1.02957	0.00621658	0.0461407	0.296703	0.302967
hsa-miR-423-5p	-1.3269	1.15723e-07	1.16109e-05	RARA	-1.11505	0.0129887	0.0766795	0.151648	0.604791
hsa-miR-423-5p	-1.3269	1.15723e-07	1.16109e-05	TAGLN	-1.15234	0.0244915	0.117091	0.0461538	0.875503
hsa-miR-423-5p	-1.3269	1.15723e-07	1.16109e-05	SKI	-1.0865	2.50523e-05	0.000737544	0.402198	0.153974
hsa-miR-423-5p	-1.3269	1.15723e-07	1.16109e-05	ZYX	-1.08337	0.0188658	0.0982076	0.0505495	0.863742
hsa-miR-423-5p	-1.3269	1.15723e-07	1.16109e-05	GMIP	-1.24622	0.000418607	0.00662131	0.292308	0.310526
hsa-miR-423-5p	-1.3269	1.15723e-07	1.16109e-05	ENSA	-1.22968	6.99938e-06	0.000320907	0.305495	0.28817
hsa-miR-423-5p	-1.3269	1.15723e-07	1.16109e-05	POM121C	-1.1044	0.000127693	0.00269073	0.147253	0.615419
hsa-miR-423-5p	-1.3269	1.15723e-07	1.16109e-05	MBD6	-1.03123	0.0041162	0.0350789	0.178022	0.542597
hsa-miR-423-5p	-1.3269	1.15723e-07	1.16109e-05	ZNF580	-1.90209	9.96312e-09	1.75152e-06	0.454945	0.102154
hsa-miR-423-5p	-1.3269	1.15723e-07	1.16109e-05	EIF4EBP1	-1.6622	0.000356458	0.00584876	0.305495	0.28817
hsa-miR-423-5p	-1.3269	1.15723e-07	1.16109e-05	SCAF1	-1.66065	0.00683801	0.0496267	-0.0021978	0.994051
hsa-miR-423-5p	-1.3269	1.15723e-07	1.16109e-05	TMUB1	-1.46639	0.00226614	0.0227465	0.305495	0.28817
hsa-miR-423-5p	-1.3269	1.15723e-07	1.16109e-05	HDAC7	-1.01699	0.0015133	0.0171165	0.134066	0.64772
hsa-miR-423-5p	-1.3269	1.15723e-07	1.16109e-05	CERS6	1.12731	0.00268698	0.0260362	-0.30989	0.280933
hsa-miR-423-5p	-1.3269	1.15723e-07	1.16109e-05	PIP5K1C	-1.17905	0.000446907	0.00696157	0.301099	0.295514
hsa-miR-423-5p	-1.3269	1.15723e-07	1.16109e-05	CTSD	-1.08741	0.0453299	0.176976	0.0813187	0.782275
hsa-miR-423-5p	-1.3269	1.15723e-07	1.16109e-05	UBALD1	-1.65177	0.013938	0.0803752	0.0505495	0.863742
hsa-miR-423-5p	-1.3269	1.15723e-07	1.16109e-05	SMARCC2	-1.08046	1.68544e-05	0.000558387	0.186813	0.522504
hsa-miR-423-5p	-1.3269	1.15723e-07	1.16109e-05	PRKRIP1	-1.13128	5.91633e-08	6.74133e-06	0.503297	0.0665604
hsa-miR-423-5p	-1.3269	1.15723e-07	1.16109e-05	ETS1	-1.08362	1.91089e-05	0.000601624	0.56044	0.0371045
hsa-miR-423-5p	-1.3269	1.15723e-07	1.16109e-05	SH3PXD2A	-1.23642	0.00102589	0.012856	0.410989	0.144333
hsa-miR-423-5p	-1.3269	1.15723e-07	1.16109e-05	UBALD2	-1.69206	2.75748e-06	0.000152854	0.389011	0.169217
hsa-miR-423-5p	-1.3269	1.15723e-07	1.16109e-05	RNF44	-1.24248	0.000133339	0.00279059	0.30989	0.280933
hsa-miR-423-5p	-1.3269	1.15723e-07	1.16109e-05	MED22	-1.24164	0.0011153	0.0136974	0.38022	0.179906
hsa-miR-423-5p	-1.3269	1.15723e-07	1.16109e-05	KLC2	-1.26092	0.000530011	0.00784145	0.327473	0.253071
hsa-miR-423-5p	-1.3269	1.15723e-07	1.16109e-05	LENG8	-1.23393	7.78772e-05	0.00183593	0.164835	0.573346
hsa-miR-423-5p	-1.3269	1.15723e-07	1.16109e-05	PIM3	-1.46633	0.00221805	0.0224468	-0.0021978	0.994051
hsa-miR-423-5p	-1.3269	1.15723e-07	1.16109e-05	YDJC	-2.1415	3.8204e-05	0.00102204	0.301099	0.295514
hsa-miR-423-5p	-1.3269	1.15723e-07	1.16109e-05	FAM160B1	1.14838	9.15971e-06	0.000380809	-0.274725	0.34183
hsa-miR-423-5p	-1.3269	1.15723e-07	1.16109e-05	OPA3	-1.47145	8.95042e-06	0.000374639	0.406593	0.149102
hsa-miR-423-5p	-1.3269	1.15723e-07	1.16109e-05	CIT	-1.35654	2.36391e-05	0.00070952	0.547253	0.042822
hsa-miR-423-5p	-1.3269	1.15723e-07	1.16109e-05	DDX54	-1.05071	0.0208259	0.104435	-0.0285714	0.922761
hsa-miR-423-5p	-1.3269	1.15723e-07	1.16109e-05	EVA1C	-1.28922	0.0133544	0.07796	0.248352	0.39192
hsa-miR-423-5p	-1.3269	1.15723e-07	1.16109e-05	ZNF668	-1.68046	0.00225411	0.0227117	0.142857	0.626117
hsa-miR-423-5p	-1.3269	1.15723e-07	1.16109e-05	AUTS2	-1.03696	0.00750813	0.0531006	0.345055	0.226949
hsa-miR-423-5p	-1.3269	1.15723e-07	1.16109e-05	FAM219A	-1.7581	2.03584e-10	7.82907e-08	0.367033	0.196739
hsa-miR-423-5p	-1.3269	1.15723e-07	1.16109e-05	OTUD5	-1.2147	0.000439234	0.00687483	0.134066	0.64772
hsa-miR-423-5p	-1.3269	1.15723e-07	1.16109e-05	MINK1	-1.06225	0.000341384	0.0056848	0.257143	0.374812
hsa-miR-423-5p	-1.3269	1.15723e-07	1.16109e-05	ATXN10	1.42619	0.0185375	0.0968561	-0.468132	0.0913764
hsa-miR-423-5p	-1.3269	1.15723e-07	1.16109e-05	CLIP2	-1.22486	0.000755886	0.0101772	0.296703	0.302967
hsa-miR-423-5p	-1.3269	1.15723e-07	1.16109e-05	JUND	-2.06077	2.55783e-05	0.000749443	0.138462	0.636885
hsa-miR-423-5p	-1.3269	1.15723e-07	1.16109e-05	CDK16	-1.11959	0.000324019	0.00552269	0.230769	0.427336
hsa-miR-423-5p	-1.3269	1.15723e-07	1.16109e-05	AIG1	-1.22189	0.0120579	0.0731678	0.274725	0.34183
hsa-miR-423-5p	-1.3269	1.15723e-07	1.16109e-05	PARM1	-1.63228	4.48661e-05	0.00116673	0.604396	0.0220569
hsa-miR-423-5p	-1.3269	1.15723e-07	1.16109e-05	CC2D1A	-1.28118	0.00109587	0.0135399	0.208791	0.473779
hsa-miR-451a	1.73775	0.0207053	0.135485	GNAQ	1.06189	1.2679e-05	0.000467149	0.0989011	0.736585
hsa-miR-451a	1.73775	0.0207053	0.135485	PRR12	-1.02957	0.00621658	0.0461407	0.0637363	0.828626
hsa-miR-451a	1.73775	0.0207053	0.135485	PCGF3	-1.00274	1.2672e-05	0.000467149	-0.52967	0.0514166
hsa-miR-451a	1.73775	0.0207053	0.135485	NIPA1	1.01443	2.04837e-05	0.000636547	0.178022	0.542597
hsa-miR-451a	1.73775	0.0207053	0.135485	SMARCC2	-1.08046	1.68544e-05	0.000558387	-0.0857143	0.770785
hsa-miR-451a	1.73775	0.0207053	0.135485	PCGF5	1.32282	0.000520494	0.00775448	0.120879	0.680607
hsa-miR-451a	1.73775	0.0207053	0.135485	CPNE3	1.05459	2.3318e-06	0.000132848	0.0945055	0.747938
hsa-miR-451a	1.73775	0.0207053	0.135485	AEBP2	-1.46822	2.78218e-05	0.000792536	-0.485714	0.0782759
hsa-miR-451a	1.73775	0.0207053	0.135485	LSS	-1.21409	2.12813e-05	0.000651462	-0.454945	0.102154
hsa-miR-625-3p	-1.31817	0.000741505	0.011747	GNAQ	1.06189	1.2679e-05	0.000467149	-0.503297	0.0665604
hsa-miR-625-3p	-1.31817	0.000741505	0.011747	SLC30A9	1.13305	2.47904e-05	0.000733344	-0.525275	0.0537475
hsa-miR-625-3p	-1.31817	0.000741505	0.011747	TMEM87B	1.37272	2.39806e-06	0.000135369	-0.604396	0.0220569
hsa-miR-625-3p	-1.31817	0.000741505	0.011747	SIKE1	1.1871	0.000273547	0.00489284	-0.454945	0.102154
hsa-miR-625-3p	-1.31817	0.000741505	0.011747	TMEM18	-1.23107	1.04427e-06	7.0609e-05	0.767033	0.00136768
hsa-miR-625-3p	-1.31817	0.000741505	0.011747	BLOC1S6	1.38806	5.2222e-05	0.00133329	-0.569231	0.0336194
hsa-miR-625-3p	-1.31817	0.000741505	0.011747	TIMM17A	-1.08896	0.00618268	0.0460557	0.323077	0.259874
hsa-miR-625-3p	-1.31817	0.000741505	0.011747	NEMP1	1.30944	0.0253054	0.120328	-0.468132	0.0913764
hsa-miR-625-3p	-1.31817	0.000741505	0.011747	SLC39A10	1.35131	5.52781e-06	0.000265724	-0.564835	0.0353302
hsa-miR-671-3p	-1.14005	0.0014305	0.0183791	KLF2	-1.35833	0.00102989	0.0128717	0.230769	0.427336
hsa-miR-671-3p	-1.14005	0.0014305	0.0183791	CHERP	-1.40495	8.90675e-06	0.000374639	0.213187	0.464303
hsa-miR-671-3p	-1.14005	0.0014305	0.0183791	RGS2	1.20948	4.95814e-06	0.000248028	-0.525275	0.0537475
hsa-miR-671-3p	-1.14005	0.0014305	0.0183791	EIF5B	-1.03505	0.00145042	0.0166812	0.406593	0.149102
hsa-miR-671-3p	-1.14005	0.0014305	0.0183791	CCDC137	-1.50165	0.000524489	0.00779513	0.191209	0.512584
hsa-miR-671-3p	-1.14005	0.0014305	0.0183791	CERS6	1.12731	0.00268698	0.0260362	-0.274725	0.34183
hsa-miR-671-3p	-1.14005	0.0014305	0.0183791	POM121C	-1.1044	0.000127693	0.00269073	0.142857	0.626117
hsa-miR-671-3p	-1.14005	0.0014305	0.0183791	DOT1L	-1.05595	0.000913164	0.0118202	0.147253	0.615419
hsa-miR-671-3p	-1.14005	0.0014305	0.0183791	MBD6	-1.03123	0.0041162	0.0350789	0.032967	0.910919
hsa-miR-758-3p	1.2649	0.0408605	0.189216	TMEM30A	1.03779	0.00014215	0.00289974	0.450549	0.105933
hsa-miR-758-3p	1.2649	0.0408605	0.189216	PURB	1.40367	3.3437e-06	0.000180472	0.503297	0.0665604
hsa-miR-758-3p	1.2649	0.0408605	0.189216	SKI	-1.0865	2.50523e-05	0.000737544	-0.485714	0.0782759
hsa-miR-758-3p	1.2649	0.0408605	0.189216	CPNE3	1.05459	2.3318e-06	0.000132848	0.441758	0.113778
hsa-miR-758-3p	1.2649	0.0408605	0.189216	METTL8	-1.24956	0.000111143	0.00246883	0.257143	0.374812
hsa-miR-758-3p	1.2649	0.0408605	0.189216	BLOC1S6	1.38806	5.2222e-05	0.00133329	0.507692	0.0638392
hsa-miR-758-3p	1.2649	0.0408605	0.189216	OSTM1	1.67072	2.20246e-12	1.52588e-09	0.446154	0.109807
hsa-miR-758-3p	1.2649	0.0408605	0.189216	UBE2L6	-1.00437	0.00675249	0.049291	-0.459341	0.0984684
hsa-miR-758-3p	1.2649	0.0408605	0.189216	RNF138	1.03756	0.00458919	0.0378516	0.424176	0.130637
hsa-miR-758-3p	1.2649	0.0408605	0.189216	ARHGAP18	1.11384	0.0056661	0.0435025	0.626374	0.0165419
hsa-miR-758-3p	1.2649	0.0408605	0.189216	ACAT2	-1.36925	7.18861e-06	0.000320907	-0.221978	0.44563
hsa-miR-758-3p	1.2649	0.0408605	0.189216	PCGF5	1.32282	0.000520494	0.00775448	0.459341	0.0984684
hsa-miR-758-3p	1.2649	0.0408605	0.189216	GNAQ	1.06189	1.2679e-05	0.000467149	0.468132	0.0913764
hsa-miR-758-3p	1.2649	0.0408605	0.189216	SCNM1	-1.76545	1.27116e-06	8.2331e-05	-0.428571	0.126274
hsa-miR-758-3p	1.2649	0.0408605	0.189216	ETS1	-1.08362	1.91089e-05	0.000601624	0.2	0.493004
hsa-miR-758-3p	1.2649	0.0408605	0.189216	MTFR1	-1.54105	0.0285966	0.131016	0.230769	0.427336
hsa-miR-758-3p	1.2649	0.0408605	0.189216	DNAJB9	-1.24645	0.00285254	0.0269197	0.340659	0.233316
hsa-miR-758-3p	1.2649	0.0408605	0.189216	EXTL3	1.12753	0.0115634	0.0709366	-0.16044	0.583753
hsa-miR-758-3p	1.2649	0.0408605	0.189216	PRPSAP2	-1.2038	0.00482489	0.039101	0.415385	0.139666
hsa-miR-758-3p	1.2649	0.0408605	0.189216	CERS6	1.12731	0.00268698	0.0260362	0.459341	0.0984684
hsa-miR-758-3p	1.2649	0.0408605	0.189216	MUL1	-1.31757	0.00372701	0.0327137	-0.617582	0.0186047
hsa-miR-758-3p	1.2649	0.0408605	0.189216	UBE2V2	-1.1179	0.0232886	0.113366	0.446154	0.109807
hsa-miR-758-3p	1.2649	0.0408605	0.189216	GORASP1	-1.04907	0.00200475	0.0209426	-0.432967	0.12201
hsa-miR-758-3p	1.2649	0.0408605	0.189216	SLC39A10	1.35131	5.52781e-06	0.000265724	0.279121	0.333845
hsa-miR-758-3p	1.2649	0.0408605	0.189216	STXBP2	-1.1203	0.0192267	0.0992463	-0.525275	0.0537475
hsa-miR-758-3p	1.2649	0.0408605	0.189216	PARK7	-1.03938	0.00060651	0.00863855	-0.0725275	0.805376
hsa-miR-758-3p	1.2649	0.0408605	0.189216	SIKE1	1.1871	0.000273547	0.00489284	0.472527	0.0879674
hsa-miR-758-3p	1.2649	0.0408605	0.189216	FBRSL1	-1.22899	0.00427618	0.0360924	-0.714286	0.00410441
hsa-miR-758-3p	1.2649	0.0408605	0.189216	CIT	-1.35654	2.36391e-05	0.00070952	-0.0857143	0.770785
hsa-miR-758-3p	1.2649	0.0408605	0.189216	FANCF	-1.01337	0.00119874	0.0143397	-0.0725275	0.805376
hsa-miR-758-3p	1.2649	0.0408605	0.189216	JUN	-1.80715	0.0148414	0.0830931	-0.375824	0.18541
hsa-miR-758-3p	1.2649	0.0408605	0.189216	FAM3C	-1.11102	0.00706808	0.0508654	0.0813187	0.782275
hsa-miR-758-3p	1.2649	0.0408605	0.189216	RARA	-1.11505	0.0129887	0.0766795	-0.582418	0.0288547
hsa-miR-758-3p	1.2649	0.0408605	0.189216	METTL7A	-1.02977	0.00160667	0.0178767	-0.226374	0.436435
hsa-miR-758-3p	1.2649	0.0408605	0.189216	NEO1	-1.24425	0.000212829	0.0040047	-0.182418	0.532509
hsa-miR-758-3p	1.2649	0.0408605	0.189216	WDR75	1.37438	1.08222e-07	1.18909e-05	0.371429	0.191021
hsa-miR-758-3p	1.2649	0.0408605	0.189216	NIPA1	1.01443	2.04837e-05	0.000636547	0.463736	0.0948763
hsa-miR-758-3p	1.2649	0.0408605	0.189216	ZNF587	1.13689	0.0185335	0.0968561	0.428571	0.126274
hsa-miR-758-3p	1.2649	0.0408605	0.189216	KATNAL1	-1.02073	0.00683916	0.0496267	0.0857143	0.770785
hsa-miR-758-3p	1.2649	0.0408605	0.189216	DCTN4	1.34113	0.023102	0.112729	0.472527	0.0879674
hsa-miR-758-3p	1.2649	0.0408605	0.189216	PRKRIP1	-1.13128	5.91633e-08	6.74133e-06	-0.292308	0.310526
hsa-miR-758-3p	1.2649	0.0408605	0.189216	DIP2C	-1.06245	2.65955e-07	2.55691e-05	-0.230769	0.427336
hsa-miR-758-3p	1.2649	0.0408605	0.189216	IFT20	-1.40962	1.48763e-05	0.000520078	0.0857143	0.770785
hsa-miR-758-3p	1.2649	0.0408605	0.189216	ENSA	-1.22968	6.99938e-06	0.000320907	-0.345055	0.226949
hsa-miR-758-3p	1.2649	0.0408605	0.189216	NAB2	-1.55094	0.00225899	0.0227117	-0.582418	0.0288547
hsa-miR-758-3p	1.2649	0.0408605	0.189216	MAP1LC3B	1.16765	4.36874e-06	0.00022589	0.424176	0.130637
hsa-miR-758-3p	1.2649	0.0408605	0.189216	SH3PXD2A	-1.23642	0.00102589	0.012856	-0.340659	0.233316
hsa-miR-758-3p	1.2649	0.0408605	0.189216	PCGF3	-1.00274	1.2672e-05	0.000467149	0.156044	0.594235

## Sheet: AUC and CI for key DEmiRNAs
Biomarker	AUC_CI
hsa-miR-326	0.675 (0.386-0.964)
hsa-miR-181a-5p	1 (1-1)
hsa-miR-181d-5p	0.925 (0.76-1)
hsa-miR-26b-5p	0.95 (0.837-1)
hsa-miR-758-3p	0.575 (0.268-0.882)
hsa-miR-345-5p	0.875 (0.683-1)
hsa-miR-1-3p	0.9 (0.704-1)
hsa-miR-197-3p	0.975 (0.906-1)
hsa-miR-625-3p	0.975 (0.906-1)
hsa-miR-181b-5p	0.85 (0.631-1)
