# Supplementary material for: Multi-omics identification of immune-related biomarkers predicting tofacitinib response in rheumatoid arthritis
Source: Front Immunol. 2026 Jan 26;16:1703209. doi: 10.3389/fimmu.2025.1703209 (PMC12884169; doi:10.3389/fimmu.2025.1703209)
Supplement: Supplementary file 4 [file Table4.xlsx]

## Sheet: List of all DEPs
	logFC	AveExpr	t	P.Value	adj.P.Val	B	Group	GeneName	ProteinDescription
A0A024R3E3	-2.46115	9.14782	-5.12968	6.42352e-05	0.0159303	1.88027	downregulated	APOA1	Apolipoprotein A-I, isoform CRA_a
P01023	-2.32076	9.02587	-4.18645	0.000524736	0.0435737	-0.106866	downregulated	A2M	Alpha-2-macroglobulin
A0A7T0LNJ3	-2.77901	9.85867	-4.11879	0.000611227	0.0435737	-0.251057	downregulated	NA	Immunglobulin heavy chain variable region (Fragment)
Q96K68	-2.86396	9.79301	-4.05692	0.000702802	0.0435737	-0.382931	downregulated	NA	cDNA FLJ14473 fis, clone MAMMA1001080, highly similar to Homo sapiens SNC73 protein (SNC73) mRNA
P02533	-1.78571	6.12111	-3.90105	0.00099929	0.0465005	-0.715083	downregulated	KRT14	Keratin, type I cytoskeletal 14
Q5NV90	-2.52297	8.37144	-3.79082	0.00128169	0.0465005	-0.949616	downregulated	V2-17	V2-17 protein (Fragment)
A0A0C4DH31	-2.75917	9.61544	-3.69008	0.00160881	0.0465005	-1.16351	downregulated	IGHV1-18	Immunoglobulin heavy variable 1-18
A2KBB9	-2.5506	8.10064	-3.68584	0.00162425	0.0465005	-1.17249	downregulated	NA	Anti-(ED-B) scFV (Fragment)
A0A1B0GVI3	-1.86137	6.69578	-3.65516	0.00174059	0.0465005	-1.23752	downregulated	KRT10	Keratin, type I cytoskeletal 10
A0A193CHR5	-2.23075	7.41126	-3.58707	0.00202911	0.0465005	-1.38156	downregulated	NA	10E8 light chain variable region (Fragment)
A0A193CHQ9	-2.41744	6.77186	-3.56273	0.00214337	0.0465005	-1.43297	downregulated	NA	10E8 heavy chain variable region (Fragment)
A0A0X9UWK7	-2.59889	8.054	-3.54021	0.00225475	0.0465005	-1.48049	downregulated	NA	MS-D4 heavy chain variable region (Fragment)
Q6MZQ6	-2.55728	10.812	-3.44942	0.00276488	0.0465005	-1.67158	downregulated	DKFZp686G11190	Uncharacterized protein DKFZp686G11190
P35908	-1.8426	6.06292	-3.4199	0.0029541	0.0465005	-1.73352	downregulated	KRT2	Keratin, type II cytoskeletal 2 epidermal
A0A679KA99	-2.38804	6.90421	-3.4067	0.00304284	0.0465005	-1.76121	downregulated	NA	ACX136 (Fragment)
Q8N355	-2.07102	9.04481	-3.39378	0.0031322	0.0465005	-1.78827	downregulated	IGL@	IGL@ protein
A0A7T0LNN4	-2.24116	8.35366	-3.38322	0.00320714	0.0465005	-1.81037	downregulated	NA	Immunglobulin kappa chain variable region (Fragment)
P01742	-2.53029	8.52643	-3.35355	0.00342728	0.0465005	-1.87239	downregulated	IGHV1-69	Immunoglobulin heavy variable 1-69
V9HW34	-2.02233	10.6209	-3.33624	0.00356254	0.0465005	-1.90853	downregulated	HEL-213	Epididymis luminal protein 213
A0A024R1G8	-1.31332	6.69112	-3.30997	0.00377783	0.0468451	-1.96329	downregulated	APOL1	Apolipoprotein L, 1, isoform CRA_b
V9HW68	-2.0914	9.09399	-3.2694	0.00413569	0.0471495	-2.04768	downregulated	HEL-214	Epididymis luminal protein 214
P02787	-1.275	9.99131	-3.26434	0.00418262	0.0471495	-2.05819	downregulated	TF	Serotransferrin
A2NV55	-2.61542	7.87288	-3.18116	0.00503266	0.0528966	-2.23038	downregulated	NA	Precursor (AA -19 to 113) (Fragment)
A0A449C1A8	-2.45764	8.69773	-3.1601	0.00527337	0.0528966	-2.27379	downregulated	IGHV3-20	IGHV3-20*01_S7413 (Fragment)
A0A286YES1	-2.65894	8.87551	-3.15508	0.00533232	0.0528966	-2.28412	downregulated	IGHG3	Immunoglobulin heavy constant gamma 3 (Fragment)
P00738	-2.8321	10.3847	-3.1179	0.00578991	0.0540262	-2.36054	downregulated	HP	Haptoglobin
P0DOX2	-1.83928	7.80025	-3.11078	0.00588188	0.0540262	-2.37516	downregulated	NA	Immunoglobulin alpha-2 heavy chain
A0A024R145	-1.41071	6.24265	-3.0443	0.00681121	0.0603278	-2.51105	downregulated	ALDOB	Fructose-bisphosphate aldolase
A0A7T0LNT1	-1.73718	5.88204	-2.99944	0.00751751	0.0642877	-2.60228	downregulated	NA	Immunglobulin lambda chain variable region (Fragment)
B2R5G8	-1.1556	9.51864	-2.72061	0.0137767	0.113888	-3.15864	downregulated	NA	Serum amyloid A protein
H6VRF8	-1.35059	7.12185	-2.67641	0.0151444	0.121155	-3.24491	downregulated	KRT1	Cytokeratin-1
A0A024R930	-1.09577	6.66643	-2.62089	0.0170461	0.132107	-3.35244	downregulated	PRG4	Proteoglycan 4, isoform CRA_a
A0A0A0MSA9	-1.17137	5.97586	-2.48278	0.0228053	0.166903	-3.61553	downregulated	PVR	Poliovirus receptor
B2R4C5	-1.11237	6.89015	-2.48117	0.0228819	0.166903	-3.61855	downregulated	LYZ	1,4-beta-N-acetylmuramidase C
A0A024R0T8	-1.22923	7.8339	-2.4412	0.0248701	0.1726	-3.69342	downregulated	APOC1	Apolipoprotein C-I, isoform CRA_a
P01591	-1.20341	10.5945	-2.43764	0.0250549	0.1726	-3.70006	downregulated	JCHAIN	Immunoglobulin J chain
P02763	-1.77614	10.8038	-2.36998	0.0288183	0.19316	-3.82529	downregulated	ORM1	Alpha-1-acid glycoprotein 1
A0A1U9X793	-1.00745	7.25625	-2.24142	0.0374561	0.238182	-4.05813	downregulated	NA	Apolipoprotein M
A0A7T0PXM9	-1.23691	10.6562	-2.21363	0.0396128	0.245599	-4.10753	downregulated	NA	Immunglobulin kappa chain variable region (Fragment)
A0A385HVZ2	-1.54793	8.04226	-2.19689	0.0409665	0.247798	-4.13711	downregulated	HBA2	Mutant hemoglobin subunit alpha 2
P02751	-1.28006	8.79302	-2.17233	0.0430289	0.250835	-4.18028	downregulated	FN1	Fibronectin
B2R950	-1.47735	7.99895	-2.16698	0.0434915	0.250835	-4.18967	downregulated	NA	cDNA, FLJ94213, highly similar to Homo sapiens pregnancy-zone protein (PZP), mRNA
Q9BTY2	-1.11465	6.2715	-2.12573	0.0472061	0.260158	-4.26143	downregulated	FUCA2	Plasma alpha-L-fucosidase

## Sheet:  GSEA for proteomics
	ID	Description	setSize	enrichmentScore	NES	pvalue	p.adjust	qvalue	rank	leading_edge	core_enrichment
REACTOME_SCAVENGING_OF_HEME_FROM_PLASMA	REACTOME_SCAVENGING_OF_HEME_FROM_PLASMA	REACTOME_SCAVENGING_OF_HEME_FROM_PLASMA	11	-0.757985	-1.95784	0.000520915	0.0250039	0.0230299	23	tags=64%, list=13%, signal=59%	3043/3512/8542/3040/335/28461/3240
REACTOME_BINDING_AND_UPTAKE_OF_LIGANDS_BY_SCAVENGER_RECEPTORS	REACTOME_BINDING_AND_UPTAKE_OF_LIGANDS_BY_SCAVENGER_RECEPTORS	REACTOME_BINDING_AND_UPTAKE_OF_LIGANDS_BY_SCAVENGER_RECEPTORS	15	-0.652909	-1.81054	0.00207731	0.0498555	0.0459195	23	tags=47%, list=13%, signal=44%	3043/3512/8542/3040/335/28461/3240
KEGG_SYSTEMIC_LUPUS_ERYTHEMATOSUS	KEGG_SYSTEMIC_LUPUS_ERYTHEMATOSUS	KEGG_SYSTEMIC_LUPUS_ERYTHEMATOSUS	12	0.463855	1.87712	0.00734621	0.0705236	0.0649559	101	tags=100%, list=57%, signal=46%	733/715/731/730/729/735/732/2214/716/717/727/718
REACTOME_VESICLE_MEDIATED_TRANSPORT	REACTOME_VESICLE_MEDIATED_TRANSPORT	REACTOME_VESICLE_MEDIATED_TRANSPORT	22	-0.566425	-1.67568	0.00487793	0.0705236	0.0649559	52	tags=59%, list=29%, signal=48%	3482/5265/2153/259/7037/3043/3512/7018/8542/3040/335/28461/3240
REACTOME_TRANSPORT_OF_SMALL_MOLECULES	REACTOME_TRANSPORT_OF_SMALL_MOLECULES	REACTOME_TRANSPORT_OF_SMALL_MOLECULES	19	-0.578163	-1.66843	0.0065656	0.0705236	0.0649559	34	tags=47%, list=19%, signal=43%	7037/347/345/3043/341/7018/3040/2/335
WP_NETWORK_MAP_OF_SARSCOV2_SIGNALING_PATHWAY	WP_NETWORK_MAP_OF_SARSCOV2_SIGNALING_PATHWAY	WP_NETWORK_MAP_OF_SARSCOV2_SIGNALING_PATHWAY	31	-0.490453	-1.52952	0.0182007	0.145606	0.13411	42	tags=42%, list=24%, signal=39%	116844/51156/3959/3486/347/1401/3043/341/7018/2335/8542/335/3240
REACTOME_DEVELOPMENTAL_BIOLOGY	REACTOME_DEVELOPMENTAL_BIOLOGY	REACTOME_DEVELOPMENTAL_BIOLOGY	13	-0.55504	-1.49541	0.0573858	0.375824	0.346154	63	tags=69%, list=35%, signal=48%	214/3853/4478/4684/3857/3848/3861/3849/3858
REACTOME_CELLULAR_RESPONSES_TO_STIMULI	REACTOME_CELLULAR_RESPONSES_TO_STIMULI	REACTOME_CELLULAR_RESPONSES_TO_STIMULI	10	-0.573457	-1.45382	0.0626374	0.375824	0.346154	23	tags=30%, list=13%, signal=28%	3043/3040/335
WP_COMPLEMENT_ACTIVATION	WP_COMPLEMENT_ACTIVATION	WP_COMPLEMENT_ACTIVATION	14	0.308099	1.34008	0.141024	0.672353	0.619273	101	tags=93%, list=57%, signal=44%	733/5199/715/731/730/729/735/732/5648/716/717/727/718
REACTOME_PLASMA_LIPOPROTEIN_ASSEMBLY_REMODELING_AND_CLEARANCE	REACTOME_PLASMA_LIPOPROTEIN_ASSEMBLY_REMODELING_AND_CLEARANCE	REACTOME_PLASMA_LIPOPROTEIN_ASSEMBLY_REMODELING_AND_CLEARANCE	12	-0.498806	-1.31375	0.142857	0.672353	0.619273	29	tags=42%, list=16%, signal=37%	337/345/341/2/335
REACTOME_NEUTROPHIL_DEGRANULATION	REACTOME_NEUTROPHIL_DEGRANULATION	REACTOME_NEUTROPHIL_DEGRANULATION	21	-0.42677	-1.24907	0.171843	0.672353	0.619273	52	tags=43%, list=29%, signal=34%	3482/5265/116844/4069/2519/3043/3848/5004/3240
REACTOME_RESPONSE_TO_ELEVATED_PLATELET_CYTOSOLIC_CA2	REACTOME_RESPONSE_TO_ELEVATED_PLATELET_CYTOSOLIC_CA2	REACTOME_RESPONSE_TO_ELEVATED_PLATELET_CYTOSOLIC_CA2	31	-0.396399	-1.2362	0.182096	0.672353	0.619273	72	tags=55%, list=40%, signal=40%	7450/3699/3273/5345/5340/5005/6414/5265/2153/3959/5267/710/7018/2335/5004/2/335
REACTOME_HEMOSTASIS	REACTOME_HEMOSTASIS	REACTOME_HEMOSTASIS	47	-0.378051	-1.23428	0.171515	0.672353	0.619273	95	tags=66%, list=53%, signal=42%	2160/2165/3053/2162/5768/3827/2147/462/7450/3699/3273/5345/5340/5005/338/6414/5265/2153/2159/3959/5267/3043/3512/710/7018/2335/3507/5004/2/335/28461
REACTOME_PLATELET_ACTIVATION_SIGNALING_AND_AGGREGATION	REACTOME_PLATELET_ACTIVATION_SIGNALING_AND_AGGREGATION	REACTOME_PLATELET_ACTIVATION_SIGNALING_AND_AGGREGATION	33	-0.370964	-1.16411	0.260914	0.839893	0.773585	89	tags=64%, list=50%, signal=39%	2162/5768/3827/2147/7450/3699/3273/5345/5340/5005/6414/5265/2153/3959/5267/710/7018/2335/5004/2/335
REACTOME_ADAPTIVE_IMMUNE_SYSTEM	REACTOME_ADAPTIVE_IMMUNE_SYSTEM	REACTOME_ADAPTIVE_IMMUNE_SYSTEM	11	-0.448361	-1.15809	0.280303	0.839893	0.773585	24	tags=27%, list=13%, signal=25%	5817/3507/28461
REACTOME_INITIAL_TRIGGERING_OF_COMPLEMENT	REACTOME_INITIAL_TRIGGERING_OF_COMPLEMENT	REACTOME_INITIAL_TRIGGERING_OF_COMPLEMENT	13	-0.42964	-1.15755	0.290117	0.839893	0.773585	83	tags=69%, list=47%, signal=40%	716/717/718/4153/100293534/10747/8547/1401/28461
REACTOME_POST_TRANSLATIONAL_PROTEIN_MODIFICATION	REACTOME_POST_TRANSLATIONAL_PROTEIN_MODIFICATION	REACTOME_POST_TRANSLATIONAL_PROTEIN_MODIFICATION	33	-0.361868	-1.13556	0.297462	0.839893	0.773585	90	tags=67%, list=51%, signal=40%	3053/5768/3827/2147/718/462/8858/4124/338/1356/3371/2822/5265/2153/2159/51156/3486/2519/7018/2335/8542/335
WP_FOLATE_METABOLISM	WP_FOLATE_METABOLISM	WP_FOLATE_METABOLISM	10	-0.44198	-1.1205	0.324176	0.864469	0.796221	25	tags=30%, list=14%, signal=27%	1401/3043/335
WP_SELENIUM_MICRONUTRIENT_NETWORK	WP_SELENIUM_MICRONUTRIENT_NETWORK	WP_SELENIUM_MICRONUTRIENT_NETWORK	12	-0.408765	-1.0766	0.37013	0.935065	0.861244	65	tags=50%, list=37%, signal=34%	5340/338/6414/1401/3043/335
REACTOME_REGULATION_OF_INSULIN_LIKE_GROWTH_FACTOR_IGF_TRANSPORT_AND_UPTAKE_BY_INSULIN_LIKE_GROWTH_FACTOR_BINDING_PROTEINS_IGFBPS	REACTOME_REGULATION_OF_INSULIN_LIKE_GROWTH_FACTOR_IGF_TRANSPORT_AND_UPTAKE_BY_INSULIN_LIKE_GROWTH_FACTOR_BINDING_PROTEINS_IGFBPS	REACTOME_REGULATION_OF_INSULIN_LIKE_GROWTH_FACTOR_IGF_TRANSPORT_AND_UPTAKE_BY_INSULIN_LIKE_GROWTH_FACTOR_BINDING_PROTEINS_IGFBPS	29	-0.335485	-1.03915	0.421589	0.997919	0.919136	90	tags=66%, list=51%, signal=39%	3053/5768/3827/2147/718/462/5340/338/1356/3371/5265/2153/51156/3486/2519/7018/2335/8542/335
BIOCARTA_CLASSIC_PATHWAY	BIOCARTA_CLASSIC_PATHWAY	BIOCARTA_CLASSIC_PATHWAY	10	0.277648	1.02127	0.445652	0.997919	0.919136	101	tags=90%, list=57%, signal=41%	715/731/730/729/735/716/717/727/718
NABA_ECM_REGULATORS	NABA_ECM_REGULATORS	NABA_ECM_REGULATORS	30	-0.322362	-0.998599	0.498984	0.997919	0.919136	94	tags=70%, list=53%, signal=40%	2165/3053/2162/3827/2147/462/3699/3273/5345/5340/3026/5265/1370/2159/51156/259/5267/3697/10747/710/2
NABA_MATRISOME_ASSOCIATED	NABA_MATRISOME_ASSOCIATED	NABA_MATRISOME_ASSOCIATED	38	-0.29228	-0.932227	0.618328	0.997919	0.919136	123	tags=87%, list=69%, signal=34%	3263/2220/4018/3700/1520/3083/3698/5648/2165/3053/2162/3827/2147/462/3699/3273/5345/5340/3026/4153/4485/10509/5265/1370/2159/51156/259/5267/3697/10747/8547/710/2
WP_COMPLEMENT_AND_COAGULATION_CASCADES	WP_COMPLEMENT_AND_COAGULATION_CASCADES	WP_COMPLEMENT_AND_COAGULATION_CASCADES	30	-0.29774	-0.922325	0.609756	0.997919	0.919136	102	tags=67%, list=57%, signal=34%	5648/5627/2165/3053/3827/2147/716/3426/717/718/462/3075/7450/5345/5340/5265/2153/2159/10747/710
REACTOME_INTRINSIC_PATHWAY_OF_FIBRIN_CLOT_FORMATION	REACTOME_INTRINSIC_PATHWAY_OF_FIBRIN_CLOT_FORMATION	REACTOME_INTRINSIC_PATHWAY_OF_FIBRIN_CLOT_FORMATION	14	-0.333583	-0.916174	0.583422	0.997919	0.919136	101	tags=71%, list=57%, signal=34%	5627/2160/3053/3827/2147/462/7450/2159/710/2
REACTOME_FORMATION_OF_FIBRIN_CLOT_CLOTTING_CASCADE	REACTOME_FORMATION_OF_FIBRIN_CLOT_CLOTTING_CASCADE	REACTOME_FORMATION_OF_FIBRIN_CLOT_CLOTTING_CASCADE	19	-0.308675	-0.890758	0.640919	0.997919	0.919136	101	tags=74%, list=57%, signal=36%	2243/5627/2160/2165/3053/2162/3827/2147/462/7450/2153/2159/710/2
REACTOME_PLASMA_LIPOPROTEIN_REMODELING	REACTOME_PLASMA_LIPOPROTEIN_REMODELING	REACTOME_PLASMA_LIPOPROTEIN_REMODELING	10	-0.349872	-0.886991	0.621978	0.997919	0.919136	61	tags=40%, list=34%, signal=28%	338/337/345/335
BIOCARTA_INTRINSIC_PATHWAY	BIOCARTA_INTRINSIC_PATHWAY	BIOCARTA_INTRINSIC_PATHWAY	12	-0.334818	-0.881841	0.638528	0.997919	0.919136	109	tags=75%, list=61%, signal=31%	2243/5627/2160/3827/2147/462/2153/2159/710
WP_BLOOD_CLOTTING_CASCADE	WP_BLOOD_CLOTTING_CASCADE	WP_BLOOD_CLOTTING_CASCADE	12	-0.330779	-0.871203	0.654762	0.997919	0.919136	109	tags=75%, list=61%, signal=31%	2243/2160/2165/2147/7450/5345/5340/2153/2159
REACTOME_INTEGRIN_CELL_SURFACE_INTERACTIONS	REACTOME_INTEGRIN_CELL_SURFACE_INTERACTIONS	REACTOME_INTEGRIN_CELL_SURFACE_INTERACTIONS	12	-0.326452	-0.859806	0.668831	0.997919	0.919136	109	tags=75%, list=61%, signal=31%	2243/1293/7448/3384/7412/3339/7450/3371/2335
PID_INTEGRIN1_PATHWAY	PID_INTEGRIN1_PATHWAY	PID_INTEGRIN1_PATHWAY	11	-0.330693	-0.854163	0.675325	0.997919	0.919136	113	tags=82%, list=63%, signal=32%	4811/2243/1293/7448/7412/7045/2162/3371/2335
REACTOME_COMMON_PATHWAY_OF_FIBRIN_CLOT_FORMATION	REACTOME_COMMON_PATHWAY_OF_FIBRIN_CLOT_FORMATION	REACTOME_COMMON_PATHWAY_OF_FIBRIN_CLOT_FORMATION	11	-0.321739	-0.831035	0.695887	0.997919	0.919136	109	tags=82%, list=61%, signal=34%	2243/5627/2165/3053/2162/2147/462/2153/2159
NABA_MATRISOME	NABA_MATRISOME	NABA_MATRISOME	61	-0.247176	-0.819866	0.794795	0.997919	0.919136	123	tags=77%, list=69%, signal=36%	3263/2220/4018/3700/1520/4811/8404/3083/2243/1293/7448/3698/5648/7045/2165/3339/7148/3053/2162/3827/2147/462/7450/3699/3273/5345/5340/3026/4153/4485/10509/3371/5265/1370/116844/2159/51156/259/5267/3697/3486/10747/8547/10216/710/2335/2
KEGG_COMPLEMENT_AND_COAGULATION_CASCADES	KEGG_COMPLEMENT_AND_COAGULATION_CASCADES	KEGG_COMPLEMENT_AND_COAGULATION_CASCADES	40	-0.253838	-0.816379	0.768379	0.997919	0.919136	102	tags=62%, list=57%, signal=34%	5648/5627/2160/2165/3053/2162/3827/2147/716/3426/717/727/718/462/3075/7450/5345/5340/4153/5265/2153/2159/10747/710/2
WP_COMPLEMENT_SYSTEM_IN_NEURONAL_DEVELOPMENT_AND_PLASTICITY	WP_COMPLEMENT_SYSTEM_IN_NEURONAL_DEVELOPMENT_AND_PLASTICITY	WP_COMPLEMENT_SYSTEM_IN_NEURONAL_DEVELOPMENT_AND_PLASTICITY	24	0.147945	0.752092	0.810418	0.997919	0.919136	104	tags=83%, list=58%, signal=40%	733/5199/715/731/730/729/725/735/722/732/2220/7448/5648/5627/716/3426/717/727/718/3075
BIOCARTA_COMP_PATHWAY	BIOCARTA_COMP_PATHWAY	BIOCARTA_COMP_PATHWAY	13	-0.265386	-0.715014	0.825717	0.997919	0.919136	83	tags=54%, list=47%, signal=31%	716/717/727/718/4153/100293534/10747
KEGG_ECM_RECEPTOR_INTERACTION	KEGG_ECM_RECEPTOR_INTERACTION	KEGG_ECM_RECEPTOR_INTERACTION	10	-0.27611	-0.699992	0.850549	0.997919	0.919136	108	tags=70%, list=61%, signal=29%	1293/7448/3339/7148/7450/3371/2335
REACTOME_COMPLEMENT_CASCADE	REACTOME_COMPLEMENT_CASCADE	REACTOME_COMPLEMENT_CASCADE	34	-0.221802	-0.698268	0.868554	0.997919	0.919136	84	tags=47%, list=47%, signal=31%	2147/716/3426/717/727/718/3075/4153/3078/1370/100293534/10747/8547/1401/710/28461
REACTOME_INNATE_IMMUNE_SYSTEM	REACTOME_INNATE_IMMUNE_SYSTEM	REACTOME_INNATE_IMMUNE_SYSTEM	63	-0.21032	-0.697257	0.918756	0.997919	0.919136	32	tags=48%, list=18%, signal=60%	3929/5768/2147/716/3426/717/727/718/3075/114770/5005/338/4153/3078/3482/5265/1370/100293534/116844/10747/8547/4069/2519/1401/3043/710/3848/5004/28461/3240
BIOCARTA_LECTIN_PATHWAY	BIOCARTA_LECTIN_PATHWAY	BIOCARTA_LECTIN_PATHWAY	11	-0.265971	-0.686989	0.857143	0.997919	0.919136	81	tags=55%, list=46%, signal=32%	717/727/718/4153/100293534/10747
KEGG_FOCAL_ADHESION	KEGG_FOCAL_ADHESION	KEGG_FOCAL_ADHESION	10	-0.262978	-0.666699	0.876923	0.997919	0.919136	108	tags=60%, list=61%, signal=25%	1293/7448/7148/7450/3371/2335
REACTOME_CYTOKINE_SIGNALING_IN_IMMUNE_SYSTEM	REACTOME_CYTOKINE_SIGNALING_IN_IMMUNE_SYSTEM	REACTOME_CYTOKINE_SIGNALING_IN_IMMUNE_SYSTEM	11	-0.257745	-0.665742	0.872294	0.997919	0.919136	99	tags=64%, list=56%, signal=30%	7412/2162/3929/3936/4478/4684/2335
REACTOME_EXTRACELLULAR_MATRIX_ORGANIZATION	REACTOME_EXTRACELLULAR_MATRIX_ORGANIZATION	REACTOME_EXTRACELLULAR_MATRIX_ORGANIZATION	23	-0.202963	-0.605998	0.930185	0.997919	0.919136	119	tags=65%, list=67%, signal=25%	1520/4811/2243/1293/7448/3384/7412/3339/7148/7450/5340/3371/4684/2335/2
REACTOME_SIGNALING_BY_INTERLEUKINS	REACTOME_SIGNALING_BY_INTERLEUKINS	REACTOME_SIGNALING_BY_INTERLEUKINS	10	-0.227523	-0.576814	0.938462	0.997919	0.919136	99	tags=70%, list=56%, signal=33%	7184/7412/2162/3929/3936/4478/2335
WP_VEGFAVEGFR2_SIGNALING_PATHWAY	WP_VEGFAVEGFR2_SIGNALING_PATHWAY	WP_VEGFAVEGFR2_SIGNALING_PATHWAY	13	-0.200692	-0.540712	0.958555	0.997919	0.919136	35	tags=100%, list=20%, signal=87%	2244/1003/7114/7414/5034/4313/3939/213/2243/7148/3486/2335
WP_COMPLEMENT_SYSTEM	WP_COMPLEMENT_SYSTEM	WP_COMPLEMENT_SYSTEM	38	-0.162425	-0.518057	0.975831	0.997919	0.919136	111	tags=58%, list=62%, signal=28%	2214/2243/7448/1369/5648/5627/3384/2160/2162/716/3426/717/727/718/3075/5340/4153/2159/10747/1401/710/335
NABA_CORE_MATRISOME	NABA_CORE_MATRISOME	NABA_CORE_MATRISOME	23	-0.170138	-0.507992	0.979466	0.997919	0.919136	113	tags=61%, list=63%, signal=26%	4811/8404/2243/1293/7448/7045/3339/7148/7450/3371/116844/3486/10216/2335
NABA_ECM_GLYCOPROTEINS	NABA_ECM_GLYCOPROTEINS	NABA_ECM_GLYCOPROTEINS	20	-0.130169	-0.378475	0.997919	0.997919	0.919136	134	tags=70%, list=75%, signal=19%	3485/1805/25890/4811/8404/2243/7448/7045/7148/7450/3371/116844/3486/2335

## Sheet: GO_BP enrichment for DEPs
	ID	Description	GeneRatio	BgRatio	pvalue	p.adjust	qvalue	geneID	Count
GO:0006959	GO:0006959	humoral immune response	45923	320/18903	6.77241e-11	4.08376e-08	2.42381e-08	A2M/IGHV1-18/IGHV1-69/TF/IGHV3-20/IGHG3/KRT1/LYZ/JCHAIN	9
GO:0006956	GO:0006956	complement activation	45831	132/18903	9.4701e-09	1.95452e-06	1.16006e-06	A2M/IGHV1-18/IGHV1-69/IGHV3-20/IGHG3/KRT1	6
GO:0042742	GO:0042742	defense response to bacterium	45892	382/18903	9.724e-09	1.95452e-06	1.16006e-06	IGHV1-18/IGHV1-69/TF/IGHV3-20/IGHG3/HP/LYZ/JCHAIN	8
GO:0001895	GO:0001895	retina homeostasis	45800	80/18903	3.79122e-08	5.71526e-06	3.39214e-06	TF/IGHG3/KRT1/LYZ/JCHAIN	5
GO:0018149	GO:0018149	peptide cross-linking	45770	36/18903	9.55836e-08	1.15274e-05	6.84177e-06	KRT10/KRT2/KRT1/FN1	4
GO:0006953	GO:0006953	acute-phase response	45770	48/18903	3.12705e-07	3.14268e-05	1.86526e-05	A2M/HP/ORM1/FN1	4
GO:0002253	GO:0002253	activation of immune response	45831	397/18903	6.16249e-06	0.000510486	0.000302985	A2M/IGHV1-18/IGHV1-69/IGHV3-20/IGHG3/KRT1	6
GO:0006910	GO:0006910	phagocytosis, recognition	45770	103/18903	6.79753e-06	0.000510486	0.000302985	IGHV1-18/IGHV1-69/IGHV3-20/IGHG3	4
GO:0006958	GO:0006958	complement activation, classical pathway	45770	106/18903	7.61919e-06	0.000510486	0.000302985	IGHV1-18/IGHV1-69/IGHV3-20/IGHG3	4
GO:0002526	GO:0002526	acute inflammatory response	45770	114/18903	1.01688e-05	0.000613177	0.000363935	A2M/HP/ORM1/FN1	4
GO:0002455	GO:0002455	humoral immune response mediated by circulating immunoglobulin	45770	119/18903	1.20523e-05	0.000660682	0.000392131	IGHV1-18/IGHV1-69/IGHV3-20/IGHG3	4
GO:0006911	GO:0006911	phagocytosis, engulfment	45770	127/18903	1.55848e-05	0.000736009	0.000436839	IGHV1-18/IGHV1-69/IGHV3-20/IGHG3	4
GO:0001894	GO:0001894	tissue homeostasis	45800	275/18903	1.70586e-05	0.000736009	0.000436839	TF/IGHG3/KRT1/LYZ/JCHAIN	5
GO:0050853	GO:0050853	B cell receptor signaling pathway	45770	130/18903	1.70881e-05	0.000736009	0.000436839	IGHV1-18/IGHV1-69/IGHV3-20/IGHG3	4
GO:0099024	GO:0099024	plasma membrane invagination	45770	136/18903	2.04116e-05	0.000820546	0.000487013	IGHV1-18/IGHV1-69/IGHV3-20/IGHG3	4
GO:0010324	GO:0010324	membrane invagination	45770	143/18903	2.48639e-05	0.00093706	0.000556167	IGHV1-18/IGHV1-69/IGHV3-20/IGHG3	4
GO:0006909	GO:0006909	phagocytosis	45800	314/18903	3.22386e-05	0.00114243	0.000678062	APOA1/IGHV1-18/IGHV1-69/IGHV3-20/IGHG3	5
GO:0050871	GO:0050871	positive regulation of B cell activation	45770	155/18903	3.41025e-05	0.00114243	0.000678062	IGHV1-18/IGHV1-69/IGHV3-20/IGHG3	4
GO:0060249	GO:0060249	anatomical structure homeostasis	45800	333/18903	4.26725e-05	0.00135429	0.000803803	TF/IGHG3/KRT1/LYZ/JCHAIN	5
GO:0002449	GO:0002449	lymphocyte mediated immunity	45800	367/18903	6.77116e-05	0.0020415	0.00121168	IGHV1-18/IGHV1-69/IGHV3-20/IGHG3/PVR	5
GO:0002460	GO:0002460	adaptive immune response based on somatic recombination of immune receptors built from immunoglobulin superfamily domains	45800	375/18903	7.4983e-05	0.00214424	0.00127266	IGHV1-18/IGHV1-69/IGHV3-20/IGHG3/PVR	5
GO:0045109	GO:0045109	intermediate filament organization	45739	69/18903	7.82309e-05	0.00214424	0.00127266	KRT14/KRT2/KRT1	3
GO:0001867	GO:0001867	complement activation, lectin pathway	45711	12/18903	9.27767e-05	0.00243236	0.00144366	A2M/KRT1	2
GO:0050864	GO:0050864	regulation of B cell activation	45770	204/18903	9.92937e-05	0.00249475	0.0014807	IGHV1-18/IGHV1-69/IGHV3-20/IGHG3	4
GO:0033700	GO:0033700	phospholipid efflux	45711	13/18903	0.000109564	0.00264268	0.00156849	APOA1/APOC1	2
GO:0016064	GO:0016064	immunoglobulin mediated immune response	45770	215/18903	0.000121609	0.00282038	0.00167396	IGHV1-18/IGHV1-69/IGHV3-20/IGHG3	4
GO:0019724	GO:0019724	B cell mediated immunity	45770	218/18903	0.000128279	0.00286489	0.00170038	IGHV1-18/IGHV1-69/IGHV3-20/IGHG3	4
GO:0051290	GO:0051290	protein heterotetramerization	45711	15/18903	0.000147272	0.0031716	0.00188242	KRT10/KRT1	2
GO:0008037	GO:0008037	cell recognition	45770	230/18903	0.000157641	0.00325082	0.00192944	IGHV1-18/IGHV1-69/IGHV3-20/IGHG3	4
GO:0045104	GO:0045104	intermediate filament cytoskeleton organization	45739	89/18903	0.000166896	0.00325082	0.00192944	KRT14/KRT2/KRT1	3
GO:0034375	GO:0034375	high-density lipoprotein particle remodeling	45711	16/18903	0.000168186	0.00325082	0.00192944	APOA1/APOC1	2
GO:0045103	GO:0045103	intermediate filament-based process	45739	90/18903	0.000172515	0.00325082	0.00192944	KRT14/KRT2/KRT1	3
GO:0002443	GO:0002443	leukocyte mediated immunity	45800	463/18903	0.000201517	0.00368226	0.00218551	IGHV1-18/IGHV1-69/IGHV3-20/IGHG3/PVR	5
GO:0050851	GO:0050851	antigen receptor-mediated signaling pathway	45770	252/18903	0.000223693	0.00396727	0.00235467	IGHV1-18/IGHV1-69/IGHV3-20/IGHG3	4
GO:0051004	GO:0051004	regulation of lipoprotein lipase activity	45711	20/18903	0.000265507	0.0045743	0.00271496	APOA1/APOC1	2
GO:0034377	GO:0034377	plasma lipoprotein particle assembly	45711	26/18903	0.000452144	0.00739621	0.00438982	APOA1/APOC1	2
GO:0019730	GO:0019730	antimicrobial humoral response	45739	125/18903	0.00045383	0.00739621	0.00438982	TF/LYZ/JCHAIN	3
GO:0044403	GO:0044403	biological process involved in symbiotic interaction	45770	307/18903	0.000473375	0.00739927	0.00439164	APOL1/PVR/FN1/FUCA2	4
GO:0051291	GO:0051291	protein heterooligomerization	45711	27/18903	0.000487954	0.00739927	0.00439164	KRT10/KRT1	2
GO:0002429	GO:0002429	immune response-activating cell surface receptor signaling pathway	45770	312/18903	0.000503101	0.00739927	0.00439164	IGHV1-18/IGHV1-69/IGHV3-20/IGHG3	4
GO:0002757	GO:0002757	immune response-activating signal transduction	45770	312/18903	0.000503101	0.00739927	0.00439164	IGHV1-18/IGHV1-69/IGHV3-20/IGHG3	4
GO:0065005	GO:0065005	protein-lipid complex assembly	45711	29/18903	0.00056358	0.00790964	0.00469456	APOA1/APOC1	2
GO:0034368	GO:0034368	protein-lipid complex remodeling	45711	30/18903	0.000603389	0.00790964	0.00469456	APOA1/APOC1	2
GO:0034369	GO:0034369	plasma lipoprotein particle remodeling	45711	30/18903	0.000603389	0.00790964	0.00469456	APOA1/APOC1	2
GO:0042744	GO:0042744	hydrogen peroxide catabolic process	45711	30/18903	0.000603389	0.00790964	0.00469456	HP/HBA2	2
GO:0045940	GO:0045940	positive regulation of steroid metabolic process	45711	30/18903	0.000603389	0.00790964	0.00469456	APOA1/APOC1	2
GO:0008203	GO:0008203	cholesterol metabolic process	45739	139/18903	0.000618658	0.00793579	0.00471008	APOA1/APOL1/APOC1	3
GO:0042157	GO:0042157	lipoprotein metabolic process	45739	140/18903	0.000631705	0.00793579	0.00471008	APOA1/APOL1/APOC1	3
GO:0034367	GO:0034367	protein-containing complex remodeling	45711	32/18903	0.000686985	0.00845412	0.00501772	APOA1/APOC1	2
GO:0002768	GO:0002768	immune response-regulating cell surface receptor signaling pathway	45770	341/18903	0.000702436	0.00847138	0.00502797	IGHV1-18/IGHV1-69/IGHV3-20/IGHG3	4
GO:0045684	GO:0045684	positive regulation of epidermis development	45711	33/18903	0.000730766	0.00864023	0.00512818	KRT10/KRT2	2
GO:1902652	GO:1902652	secondary alcohol metabolic process	45739	149/18903	0.000757111	0.00877957	0.00521088	APOA1/APOL1/APOC1	3
GO:0042113	GO:0042113	B cell activation	45770	350/18903	0.000774293	0.0088094	0.00522859	IGHV1-18/IGHV1-69/IGHV3-20/IGHG3	4
GO:0016125	GO:0016125	sterol metabolic process	45739	154/18903	0.000833161	0.00930363	0.00552192	APOA1/APOL1/APOC1	3
GO:0008544	GO:0008544	epidermis development	45770	362/18903	0.00087803	0.0096264	0.0057135	KRT14/KRT10/KRT2/KRT1	4
GO:0030216	GO:0030216	keratinocyte differentiation	45739	170/18903	0.00110869	0.0119383	0.00708563	KRT10/KRT2/KRT1	3
GO:0051251	GO:0051251	positive regulation of lymphocyte activation	45770	400/18903	0.0012714	0.01345	0.00798292	IGHV1-18/IGHV1-69/IGHV3-20/IGHG3	4
GO:0071827	GO:0071827	plasma lipoprotein particle organization	45711	45/18903	0.00135808	0.0141193	0.00838017	APOA1/APOC1	2
GO:0071825	GO:0071825	protein-lipid complex subunit organization	45711	48/18903	0.00154396	0.0157798	0.00936568	APOA1/APOC1	2
GO:0042304	GO:0042304	regulation of fatty acid biosynthetic process	45711	50/18903	0.00167425	0.0168262	0.00998677	APOA1/APOC1	2
GO:0034381	GO:0034381	plasma lipoprotein particle clearance	45711	53/18903	0.00187919	0.0185763	0.0110255	APOA1/APOC1	2
GO:0002696	GO:0002696	positive regulation of leukocyte activation	45770	450/18903	0.00195923	0.0190551	0.0113096	IGHV1-18/IGHV1-69/IGHV3-20/IGHG3	4
GO:0042743	GO:0042743	hydrogen peroxide metabolic process	45711	55/18903	0.00202212	0.0193546	0.0114874	HP/HBA2	2
GO:0050867	GO:0050867	positive regulation of cell activation	45770	467/18903	0.0022426	0.0211295	0.0125409	IGHV1-18/IGHV1-69/IGHV3-20/IGHG3	4
GO:0019731	GO:0019731	antibacterial humoral response	45711	63/18903	0.00264372	0.024154	0.014336	TF/JCHAIN	2
GO:0050994	GO:0050994	regulation of lipid catabolic process	45711	63/18903	0.00264372	0.024154	0.014336	APOA1/APOC1	2
GO:0009913	GO:0009913	epidermal cell differentiation	45739	235/18903	0.00279543	0.0251588	0.0149324	KRT10/KRT2/KRT1	3
GO:0045682	GO:0045682	regulation of epidermis development	45711	66/18903	0.0028972	0.0256914	0.0152484	KRT10/KRT2	2
GO:0046503	GO:0046503	glycerolipid catabolic process	45711	68/18903	0.0030723	0.0268492	0.0159357	APOA1/APOC1	2
GO:0033344	GO:0033344	cholesterol efflux	45711	71/18903	0.00334406	0.0288067	0.0170975	APOA1/APOC1	2
GO:0046470	GO:0046470	phosphatidylcholine metabolic process	45711	77/18903	0.00392012	0.0332934	0.0197604	APOA1/APOC1	2
GO:0031348	GO:0031348	negative regulation of defense response	45739	272/18903	0.0042169	0.0352674	0.020932	APOA1/A2M/KRT1	3
GO:0032371	GO:0032371	regulation of sterol transport	45711	81/18903	0.00432801	0.0352674	0.020932	APOA1/APOC1	2
GO:0032374	GO:0032374	regulation of cholesterol transport	45711	81/18903	0.00432801	0.0352674	0.020932	APOA1/APOC1	2
GO:0031424	GO:0031424	keratinization	45711	84/18903	0.00464632	0.0368649	0.0218802	KRT2/KRT1	2
GO:0097006	GO:0097006	regulation of plasma lipoprotein particle levels	45711	84/18903	0.00464632	0.0368649	0.0218802	APOA1/APOC1	2
GO:0051262	GO:0051262	protein tetramerization	45711	90/18903	0.0053145	0.0410852	0.024385	KRT10/KRT1	2
GO:0060191	GO:0060191	regulation of lipase activity	45711	90/18903	0.0053145	0.0410852	0.024385	APOA1/APOC1	2
GO:0043588	GO:0043588	skin development	45739	302/18903	0.00564261	0.0430695	0.0255628	KRT10/KRT2/KRT1	3
GO:0019217	GO:0019217	regulation of fatty acid metabolic process	45711	96/18903	0.00602425	0.0454078	0.0269506	APOA1/APOC1	2
GO:0098869	GO:0098869	cellular oxidant detoxification	45711	100/18903	0.00652023	0.0485395	0.0288093	HP/HBA2	2
GO:0019218	GO:0019218	regulation of steroid metabolic process	45711	102/18903	0.006775	0.0493602	0.0292964	APOA1/APOC1	2
GO:0008202	GO:0008202	steroid metabolic process	45739	323/18903	0.00679418	0.0493602	0.0292964	APOA1/APOL1/APOC1	3
GO:0006641	GO:0006641	triglyceride metabolic process	45711	104/18903	0.00703426	0.0499018	0.0296179	APOA1/APOC1	2
GO:0015914	GO:0015914	phospholipid transport	45711	104/18903	0.00703426	0.0499018	0.0296179	APOA1/APOC1	2
GO:0032611	GO:0032611	interleukin-1 beta production	45711	111/18903	0.00797671	0.0546586	0.0324411	APOA1/ORM1	2
GO:0032651	GO:0032651	regulation of interleukin-1 beta production	45711	111/18903	0.00797671	0.0546586	0.0324411	APOA1/ORM1	2
GO:0034446	GO:0034446	substrate adhesion-dependent cell spreading	45711	111/18903	0.00797671	0.0546586	0.0324411	APOA1/FN1	2
GO:0048259	GO:0048259	regulation of receptor-mediated endocytosis	45711	112/18903	0.00811576	0.0549865	0.0326358	TF/APOC1	2
GO:0007229	GO:0007229	integrin-mediated signaling pathway	45711	113/18903	0.0082559	0.0553146	0.0328305	APOA1/FN1	2
GO:1990748	GO:1990748	cellular detoxification	45711	115/18903	0.00853948	0.0565858	0.033585	HP/HBA2	2
GO:0051702	GO:0051702	biological process involved in interaction with symbiont	45711	116/18903	0.00868289	0.0569107	0.0337778	APOL1/FN1	2
GO:0030301	GO:0030301	cholesterol transport	45711	121/18903	0.00941622	0.0610354	0.0362259	APOA1/APOC1	2
GO:0002698	GO:0002698	negative regulation of immune effector process	45711	122/18903	0.00956611	0.0610354	0.0362259	APOA1/A2M	2
GO:0006066	GO:0006066	alcohol metabolic process	45739	367/18903	0.00963635	0.0610354	0.0362259	APOA1/APOL1/APOC1	3
GO:0097237	GO:0097237	cellular response to toxic substance	45711	123/18903	0.00971707	0.0610354	0.0362259	HP/HBA2	2
GO:0001818	GO:0001818	negative regulation of cytokine production	45739	371/18903	0.00992435	0.0613369	0.0364049	APOA1/ORM1/FN1	3
GO:0010811	GO:0010811	positive regulation of cell-substrate adhesion	45711	125/18903	0.0100222	0.0613369	0.0364049	APOA1/FN1	2
GO:0051346	GO:0051346	negative regulation of hydrolase activity	45739	373/18903	0.0100702	0.0613369	0.0364049	APOA1/A2M/APOC1	3
GO:0002697	GO:0002697	regulation of immune effector process	45739	379/18903	0.0105155	0.0632479	0.0375391	APOA1/A2M/PVR	3
GO:0032612	GO:0032612	interleukin-1 production	45711	130/18903	0.0108035	0.0632479	0.0375391	APOA1/ORM1	2
GO:0032652	GO:0032652	regulation of interleukin-1 production	45711	130/18903	0.0108035	0.0632479	0.0375391	APOA1/ORM1	2
GO:0042542	GO:0042542	response to hydrogen peroxide	45711	130/18903	0.0108035	0.0632479	0.0375391	HP/HBA2	2
GO:0006639	GO:0006639	acylglycerol metabolic process	45711	132/18903	0.0111234	0.064023	0.0379991	APOA1/APOC1	2
GO:0006638	GO:0006638	neutral lipid metabolic process	45711	133/18903	0.011285	0.064023	0.0379991	APOA1/APOC1	2
GO:0015918	GO:0015918	sterol transport	45711	135/18903	0.0116111	0.064023	0.0379991	APOA1/APOC1	2
GO:0010565	GO:0010565	regulation of cellular ketone metabolic process	45711	136/18903	0.0117758	0.064023	0.0379991	APOA1/APOC1	2
GO:0002423	GO:0002423	natural killer cell mediated immune response to tumor cell	45680	10/18903	0.0121038	0.064023	0.0379991	PVR	1
GO:0030300	GO:0030300	regulation of intestinal cholesterol absorption	45680	10/18903	0.0121038	0.064023	0.0379991	APOA1	1
GO:0030388	GO:0030388	fructose 1,6-bisphosphate metabolic process	45680	10/18903	0.0121038	0.064023	0.0379991	ALDOB	1
GO:0034379	GO:0034379	very-low-density lipoprotein particle assembly	45680	10/18903	0.0121038	0.064023	0.0379991	APOC1	1
GO:0051006	GO:0051006	positive regulation of lipoprotein lipase activity	45680	10/18903	0.0121038	0.064023	0.0379991	APOA1	1
GO:0150172	GO:0150172	regulation of phosphatidylcholine metabolic process	45680	10/18903	0.0121038	0.064023	0.0379991	APOC1	1
GO:1905918	GO:1905918	regulation of CoA-transferase activity	45680	10/18903	0.0121038	0.064023	0.0379991	APOA1	1
GO:0034115	GO:0034115	negative regulation of heterotypic cell-cell adhesion	45680	11/18903	0.0133065	0.0679984	0.0403587	APOA1	1
GO:0061365	GO:0061365	positive regulation of triglyceride lipase activity	45680	11/18903	0.0133065	0.0679984	0.0403587	APOA1	1
GO:0070587	GO:0070587	regulation of cell-cell adhesion involved in gastrulation	45680	11/18903	0.0133065	0.0679984	0.0403587	APOA1	1
GO:1904729	GO:1904729	regulation of intestinal lipid absorption	45680	11/18903	0.0133065	0.0679984	0.0403587	APOA1	1
GO:0015748	GO:0015748	organophosphate ester transport	45711	148/18903	0.0138313	0.0700864	0.0415979	APOA1/APOC1	2
GO:0001553	GO:0001553	luteinization	45680	12/18903	0.0145077	0.0705497	0.0418729	A2M	1
GO:0034370	GO:0034370	triglyceride-rich lipoprotein particle remodeling	45680	12/18903	0.0145077	0.0705497	0.0418729	APOA1	1
GO:0034372	GO:0034372	very-low-density lipoprotein particle remodeling	45680	12/18903	0.0145077	0.0705497	0.0418729	APOA1	1
GO:0070586	GO:0070586	cell-cell adhesion involved in gastrulation	45680	12/18903	0.0145077	0.0705497	0.0418729	APOA1	1
GO:0071635	GO:0071635	negative regulation of transforming growth factor beta production	45680	12/18903	0.0145077	0.0705497	0.0418729	FN1	1
GO:0045834	GO:0045834	positive regulation of lipid metabolic process	45711	154/18903	0.0149136	0.0706841	0.0419527	APOA1/APOC1	2
GO:0098754	GO:0098754	detoxification	45711	154/18903	0.0149136	0.0706841	0.0419527	HP/HBA2	2
GO:0006869	GO:0006869	lipid transport	45739	433/18903	0.0150415	0.0706841	0.0419527	APOA1/APOL1/APOC1	3
GO:0032368	GO:0032368	regulation of lipid transport	45711	155/18903	0.0150974	0.0706841	0.0419527	APOA1/APOC1	2
GO:0006979	GO:0006979	response to oxidative stress	45739	434/18903	0.0151342	0.0706841	0.0419527	HP/KRT1/HBA2	3
GO:0032102	GO:0032102	negative regulation of response to external stimulus	45739	436/18903	0.0153207	0.0706841	0.0419527	APOA1/A2M/KRT1	3
GO:0044409	GO:0044409	entry into host	45711	158/18903	0.0156549	0.0706841	0.0419527	PVR/FUCA2	2
GO:0003334	GO:0003334	keratinocyte development	45680	13/18903	0.0157076	0.0706841	0.0419527	KRT2	1
GO:0045916	GO:0045916	negative regulation of complement activation	45680	13/18903	0.0157076	0.0706841	0.0419527	A2M	1
GO:1904478	GO:1904478	regulation of intestinal absorption	45680	13/18903	0.0157076	0.0706841	0.0419527	APOA1	1
GO:0006633	GO:0006633	fatty acid biosynthetic process	45711	164/18903	0.0167962	0.0717911	0.0426097	APOA1/APOC1	2
GO:0006000	GO:0006000	fructose metabolic process	45680	14/18903	0.016906	0.0717911	0.0426097	ALDOB	1
GO:0010896	GO:0010896	regulation of triglyceride catabolic process	45680	14/18903	0.016906	0.0717911	0.0426097	APOA1	1
GO:0015670	GO:0015670	carbon dioxide transport	45680	14/18903	0.016906	0.0717911	0.0426097	HBA2	1
GO:0018158	GO:0018158	protein oxidation	45680	14/18903	0.016906	0.0717911	0.0426097	APOA1	1
GO:0018206	GO:0018206	peptidyl-methionine modification	45680	14/18903	0.016906	0.0717911	0.0426097	APOA1	1
GO:0042117	GO:0042117	monocyte activation	45680	14/18903	0.016906	0.0717911	0.0426097	FN1	1
GO:2001140	GO:2001140	positive regulation of phospholipid transport	45680	14/18903	0.016906	0.0717911	0.0426097	APOA1	1
GO:0002836	GO:0002836	positive regulation of response to tumor cell	45680	15/18903	0.0181031	0.0727744	0.0431933	PVR	1
GO:0002839	GO:0002839	positive regulation of immune response to tumor cell	45680	15/18903	0.0181031	0.0727744	0.0431933	PVR	1
GO:0032488	GO:0032488	Cdc42 protein signal transduction	45680	15/18903	0.0181031	0.0727744	0.0431933	APOA1	1
GO:0034380	GO:0034380	high-density lipoprotein particle assembly	45680	15/18903	0.0181031	0.0727744	0.0431933	APOA1	1
GO:0034384	GO:0034384	high-density lipoprotein particle clearance	45680	15/18903	0.0181031	0.0727744	0.0431933	APOA1	1
GO:0060354	GO:0060354	negative regulation of cell adhesion molecule production	45680	15/18903	0.0181031	0.0727744	0.0431933	APOA1	1
GO:0090205	GO:0090205	positive regulation of cholesterol metabolic process	45680	15/18903	0.0181031	0.0727744	0.0431933	APOA1	1
GO:2001138	GO:2001138	regulation of phospholipid transport	45680	15/18903	0.0181031	0.0727744	0.0431933	APOA1	1
GO:0006004	GO:0006004	fucose metabolic process	45680	16/18903	0.0192987	0.0750784	0.0445608	FUCA2	1
GO:0015671	GO:0015671	oxygen transport	45680	16/18903	0.0192987	0.0750784	0.0445608	HBA2	1
GO:0034638	GO:0034638	phosphatidylcholine catabolic process	45680	16/18903	0.0192987	0.0750784	0.0445608	APOC1	1
GO:0055091	GO:0055091	phospholipid homeostasis	45680	16/18903	0.0192987	0.0750784	0.0445608	APOA1	1
GO:0070071	GO:0070071	proton-transporting two-sector ATPase complex assembly	45680	16/18903	0.0192987	0.0750784	0.0445608	ALDOB	1
GO:0010876	GO:0010876	lipid localization	45739	483/18903	0.0200842	0.0772331	0.0458396	APOA1/APOL1/APOC1	3
GO:0046890	GO:0046890	regulation of lipid biosynthetic process	45711	182/18903	0.0204264	0.0772331	0.0458396	APOA1/APOC1	2
GO:0002921	GO:0002921	negative regulation of humoral immune response	45680	17/18903	0.020493	0.0772331	0.0458396	A2M	1
GO:0060192	GO:0060192	negative regulation of lipase activity	45680	17/18903	0.020493	0.0772331	0.0458396	APOC1	1
GO:0072378	GO:0072378	blood coagulation, fibrin clot formation	45680	17/18903	0.020493	0.0772331	0.0458396	FN1	1
GO:0044000	GO:0044000	movement in host	45711	183/18903	0.0206369	0.0772923	0.0458748	PVR/FUCA2	2
GO:0050728	GO:0050728	negative regulation of inflammatory response	45711	184/18903	0.0208484	0.0775088	0.0460033	APOA1/KRT1	2
GO:1905952	GO:1905952	regulation of lipid localization	45711	185/18903	0.0210608	0.0775088	0.0460033	APOA1/APOC1	2
GO:0001667	GO:0001667	ameboidal-type cell migration	45739	492/18903	0.0210803	0.0775088	0.0460033	APOA1/KRT2/FN1	3
GO:0045780	GO:0045780	positive regulation of bone resorption	45680	18/18903	0.0216859	0.0787747	0.0467546	TF	1
GO:0060263	GO:0060263	regulation of respiratory burst	45680	18/18903	0.0216859	0.0787747	0.0467546	JCHAIN	1
GO:0001906	GO:0001906	cell killing	45711	189/18903	0.0219195	0.0791465	0.0469753	PVR/LYZ	2
GO:0010985	GO:0010985	negative regulation of lipoprotein particle clearance	45680	19/18903	0.0228774	0.0816276	0.0484479	APOC1	1
GO:0030299	GO:0030299	intestinal cholesterol absorption	45680	19/18903	0.0228774	0.0816276	0.0484479	APOA1	1
GO:0007369	GO:0007369	gastrulation	45711	196/18903	0.023457	0.0829296	0.0492207	APOA1/FN1	2
GO:0002837	GO:0002837	regulation of immune response to tumor cell	45680	20/18903	0.0240675	0.0829296	0.0492207	PVR	1
GO:0010310	GO:0010310	regulation of hydrogen peroxide metabolic process	45680	20/18903	0.0240675	0.0829296	0.0492207	HP	1
GO:0043691	GO:0043691	reverse cholesterol transport	45680	20/18903	0.0240675	0.0829296	0.0492207	APOA1	1
GO:0051546	GO:0051546	keratinocyte migration	45680	20/18903	0.0240675	0.0829296	0.0492207	KRT2	1
GO:0072376	GO:0072376	protein activation cascade	45680	20/18903	0.0240675	0.0829296	0.0492207	FN1	1
GO:0051701	GO:0051701	biological process involved in interaction with host	45711	203/18903	0.0250381	0.0846462	0.0502395	PVR/FUCA2	2
GO:0002834	GO:0002834	regulation of response to tumor cell	45680	21/18903	0.0252562	0.0846462	0.0502395	PVR	1
GO:0016137	GO:0016137	glycoside metabolic process	45680	21/18903	0.0252562	0.0846462	0.0502395	FUCA2	1
GO:0060353	GO:0060353	regulation of cell adhesion molecule production	45680	21/18903	0.0252562	0.0846462	0.0502395	APOA1	1
GO:0000302	GO:0000302	response to reactive oxygen species	45711	204/18903	0.0252675	0.0846462	0.0502395	HP/HBA2	2
GO:0030100	GO:0030100	regulation of endocytosis	45711	209/18903	0.0264275	0.08666	0.0514348	TF/APOC1	2
GO:0015669	GO:0015669	gas transport	45680	22/18903	0.0264435	0.08666	0.0514348	HBA2	1
GO:0030449	GO:0030449	regulation of complement activation	45680	22/18903	0.0264435	0.08666	0.0514348	A2M	1
GO:0045717	GO:0045717	negative regulation of fatty acid biosynthetic process	45680	22/18903	0.0264435	0.08666	0.0514348	APOC1	1
GO:0030258	GO:0030258	lipid modification	45711	213/18903	0.0273709	0.0881511	0.0523198	APOA1/APOC1	2
GO:0034695	GO:0034695	response to prostaglandin E	45680	23/18903	0.0276295	0.0881511	0.0523198	A2M	1
GO:0044241	GO:0044241	lipid digestion	45680	23/18903	0.0276295	0.0881511	0.0523198	APOA1	1
GO:0045723	GO:0045723	positive regulation of fatty acid biosynthetic process	45680	23/18903	0.0276295	0.0881511	0.0523198	APOA1	1
GO:0098856	GO:0098856	intestinal lipid absorption	45680	23/18903	0.0276295	0.0881511	0.0523198	APOA1	1
GO:0042180	GO:0042180	cellular ketone metabolic process	45711	218/18903	0.0285693	0.0900252	0.0534321	APOA1/APOC1	2
GO:0072330	GO:0072330	monocarboxylic acid biosynthetic process	45711	218/18903	0.0285693	0.0900252	0.0534321	APOA1/APOC1	2
GO:0060352	GO:0060352	cell adhesion molecule production	45680	24/18903	0.028814	0.0900252	0.0534321	APOA1	1
GO:0090208	GO:0090208	positive regulation of triglyceride metabolic process	45680	24/18903	0.028814	0.0900252	0.0534321	APOA1	1
GO:0010810	GO:0010810	regulation of cell-substrate adhesion	45711	222/18903	0.0295432	0.090896	0.0539489	APOA1/FN1	2
GO:0044242	GO:0044242	cellular lipid catabolic process	45711	222/18903	0.0295432	0.090896	0.0539489	APOA1/APOC1	2
GO:0008211	GO:0008211	glucocorticoid metabolic process	45680	25/18903	0.0299972	0.090896	0.0539489	APOA1	1
GO:0019755	GO:0019755	one-carbon compound transport	45680	25/18903	0.0299972	0.090896	0.0539489	HBA2	1
GO:0019835	GO:0019835	cytolysis	45680	25/18903	0.0299972	0.090896	0.0539489	LYZ	1
GO:0034114	GO:0034114	regulation of heterotypic cell-cell adhesion	45680	25/18903	0.0299972	0.090896	0.0539489	APOA1	1
GO:0007596	GO:0007596	blood coagulation	45711	225/18903	0.0302823	0.0913013	0.0541895	KRT1/FN1	2
GO:0002438	GO:0002438	acute inflammatory response to antigenic stimulus	45680	26/18903	0.031179	0.0916091	0.0543722	A2M	1
GO:0006929	GO:0006929	substrate-dependent cell migration	45680	26/18903	0.031179	0.0916091	0.0543722	FN1	1
GO:0033622	GO:0033622	integrin activation	45680	26/18903	0.031179	0.0916091	0.0543722	FN1	1
GO:0050995	GO:0050995	negative regulation of lipid catabolic process	45680	26/18903	0.031179	0.0916091	0.0543722	APOC1	1
GO:0019318	GO:0019318	hexose metabolic process	45711	229/18903	0.0312794	0.0916091	0.0543722	ALDOB/FUCA2	2
GO:0050817	GO:0050817	coagulation	45711	230/18903	0.0315307	0.0916091	0.0543722	KRT1/FN1	2
GO:0007599	GO:0007599	hemostasis	45711	231/18903	0.0317828	0.0916091	0.0543722	KRT1/FN1	2
GO:0002418	GO:0002418	immune response to tumor cell	45680	27/18903	0.0323594	0.0916091	0.0543722	PVR	1
GO:0010875	GO:0010875	positive regulation of cholesterol efflux	45680	27/18903	0.0323594	0.0916091	0.0543722	APOA1	1
GO:0030325	GO:0030325	adrenal gland development	45680	27/18903	0.0323594	0.0916091	0.0543722	APOA1	1
GO:0042730	GO:0042730	fibrinolysis	45680	27/18903	0.0323594	0.0916091	0.0543722	KRT1	1
GO:0045954	GO:0045954	positive regulation of natural killer cell mediated cytotoxicity	45680	27/18903	0.0323594	0.0916091	0.0543722	PVR	1
GO:0061436	GO:0061436	establishment of skin barrier	45680	27/18903	0.0323594	0.0916091	0.0543722	KRT1	1
GO:0072593	GO:0072593	reactive oxygen species metabolic process	45711	235/18903	0.0327994	0.0924207	0.0548539	HP/HBA2	2
GO:0050996	GO:0050996	positive regulation of lipid catabolic process	45680	28/18903	0.0335385	0.0940637	0.055829	APOA1	1
GO:0045088	GO:0045088	regulation of innate immune response	45711	240/18903	0.0340882	0.0951538	0.056476	A2M/PVR	2
GO:0003094	GO:0003094	glomerular filtration	45680	29/18903	0.0347162	0.0951538	0.056476	JCHAIN	1
GO:0006656	GO:0006656	phosphatidylcholine biosynthetic process	45680	29/18903	0.0347162	0.0951538	0.056476	APOA1	1
GO:0010804	GO:0010804	negative regulation of tumor necrosis factor-mediated signaling pathway	45680	29/18903	0.0347162	0.0951538	0.056476	APOA1	1
GO:0051873	GO:0051873	killing by host of symbiont cells	45680	29/18903	0.0347162	0.0951538	0.056476	APOL1	1
GO:0032372	GO:0032372	negative regulation of sterol transport	45680	30/18903	0.0358925	0.0959298	0.0569366	APOC1	1
GO:0032375	GO:0032375	negative regulation of cholesterol transport	45680	30/18903	0.0358925	0.0959298	0.0569366	APOC1	1
GO:0031330	GO:0031330	negative regulation of cellular catabolic process	45711	247/18903	0.0359256	0.0959298	0.0569366	HP/APOC1	2
GO:0051259	GO:0051259	protein complex oligomerization	45711	247/18903	0.0359256	0.0959298	0.0569366	KRT10/KRT1	2
GO:0005996	GO:0005996	monosaccharide metabolic process	45711	248/18903	0.0361913	0.0959298	0.0569366	ALDOB/FUCA2	2
GO:0048863	GO:0048863	stem cell differentiation	45711	248/18903	0.0361913	0.0959298	0.0569366	A2M/FN1	2
GO:0009636	GO:0009636	response to toxic substance	45711	250/18903	0.0367248	0.0959298	0.0569366	HP/HBA2	2
GO:0001916	GO:0001916	positive regulation of T cell mediated cytotoxicity	45680	31/18903	0.0370674	0.0959298	0.0569366	PVR	1
GO:0010039	GO:0010039	response to iron ion	45680	31/18903	0.0370674	0.0959298	0.0569366	TF	1
GO:0019433	GO:0019433	triglyceride catabolic process	45680	31/18903	0.0370674	0.0959298	0.0569366	APOA1	1
GO:0033561	GO:0033561	regulation of water loss via skin	45680	31/18903	0.0370674	0.0959298	0.0569366	KRT1	1
GO:0034694	GO:0034694	response to prostaglandin	45680	31/18903	0.0370674	0.0959298	0.0569366	A2M	1
GO:0097205	GO:0097205	renal filtration	45680	31/18903	0.0370674	0.0959298	0.0569366	JCHAIN	1
GO:0002717	GO:0002717	positive regulation of natural killer cell mediated immunity	45680	32/18903	0.0382409	0.098544	0.0584882	PVR	1
GO:0006898	GO:0006898	receptor-mediated endocytosis	45711	257/18903	0.0386165	0.0990883	0.0588112	TF/APOC1	2
GO:0010984	GO:0010984	regulation of lipoprotein particle clearance	45680	34/18903	0.040584	0.102824	0.0610285	APOC1	1
GO:0035025	GO:0035025	positive regulation of Rho protein signal transduction	45680	34/18903	0.040584	0.102824	0.0610285	APOA1	1
GO:0046475	GO:0046475	glycerophospholipid catabolic process	45680	34/18903	0.040584	0.102824	0.0610285	APOC1	1
GO:0002719	GO:0002719	negative regulation of cytokine production involved in immune response	45680	35/18903	0.0417534	0.10447	0.0620055	APOA1	1
GO:0051354	GO:0051354	negative regulation of oxidoreductase activity	45680	35/18903	0.0417534	0.10447	0.0620055	HP	1
GO:1901658	GO:1901658	glycosyl compound catabolic process	45680	35/18903	0.0417534	0.10447	0.0620055	FUCA2	1
GO:0048261	GO:0048261	negative regulation of receptor-mediated endocytosis	45680	36/18903	0.0429215	0.106949	0.0634768	APOC1	1
GO:0006734	GO:0006734	NADH metabolic process	45680	37/18903	0.0440883	0.108956	0.0646679	ALDOB	1
GO:1903725	GO:1903725	regulation of phospholipid metabolic process	45680	37/18903	0.0440883	0.108956	0.0646679	APOC1	1
GO:0045773	GO:0045773	positive regulation of axon extension	45680	38/18903	0.0452536	0.111071	0.0659232	FN1	1
GO:0098742	GO:0098742	cell-cell adhesion via plasma-membrane adhesion molecules	45711	282/18903	0.0456701	0.111071	0.0659232	APOA1/PVR	2
GO:0032373	GO:0032373	positive regulation of sterol transport	45680	39/18903	0.0464177	0.111071	0.0659232	APOA1	1
GO:0032376	GO:0032376	positive regulation of cholesterol transport	45680	39/18903	0.0464177	0.111071	0.0659232	APOA1	1
GO:0045730	GO:0045730	respiratory burst	45680	39/18903	0.0464177	0.111071	0.0659232	JCHAIN	1
GO:0045922	GO:0045922	negative regulation of fatty acid metabolic process	45680	39/18903	0.0464177	0.111071	0.0659232	APOC1	1
GO:0071634	GO:0071634	regulation of transforming growth factor beta production	45680	39/18903	0.0464177	0.111071	0.0659232	FN1	1
GO:0090181	GO:0090181	regulation of cholesterol metabolic process	45680	39/18903	0.0464177	0.111071	0.0659232	APOA1	1
GO:0045923	GO:0045923	positive regulation of fatty acid metabolic process	45680	40/18903	0.0475803	0.113403	0.0673073	APOA1	1
GO:0015850	GO:0015850	organic hydroxy compound transport	45711	292/18903	0.0486168	0.113919	0.0676138	APOA1/APOC1	2
GO:0001914	GO:0001914	regulation of T cell mediated cytotoxicity	45680	41/18903	0.0487416	0.113919	0.0676138	PVR	1
GO:0045124	GO:0045124	regulation of bone resorption	45680	41/18903	0.0487416	0.113919	0.0676138	TF	1
GO:0046461	GO:0046461	neutral lipid catabolic process	45680	41/18903	0.0487416	0.113919	0.0676138	APOA1	1
GO:0046464	GO:0046464	acylglycerol catabolic process	45680	41/18903	0.0487416	0.113919	0.0676138	APOA1	1
GO:0019320	GO:0019320	hexose catabolic process	45680	42/18903	0.0499016	0.114413	0.0679069	ALDOB	1
GO:0050892	GO:0050892	intestinal absorption	45680	42/18903	0.0499016	0.114413	0.0679069	APOA1	1
GO:0055090	GO:0055090	acylglycerol homeostasis	45680	42/18903	0.0499016	0.114413	0.0679069	APOA1	1
GO:0070328	GO:0070328	triglyceride homeostasis	45680	42/18903	0.0499016	0.114413	0.0679069	APOA1	1
GO:0071604	GO:0071604	transforming growth factor beta production	45680	42/18903	0.0499016	0.114413	0.0679069	FN1	1
GO:0002347	GO:0002347	response to tumor cell	45680	43/18903	0.0510602	0.115749	0.0686999	PVR	1
GO:0032691	GO:0032691	negative regulation of interleukin-1 beta production	45680	43/18903	0.0510602	0.115749	0.0686999	APOA1	1
GO:0090207	GO:0090207	regulation of triglyceride metabolic process	45680	43/18903	0.0510602	0.115749	0.0686999	APOA1	1
GO:0044058	GO:0044058	regulation of digestive system process	45680	44/18903	0.0522174	0.117489	0.0697326	APOA1	1
GO:1900026	GO:1900026	positive regulation of substrate adhesion-dependent cell spreading	45680	44/18903	0.0522174	0.117489	0.0697326	APOA1	1
GO:0010720	GO:0010720	positive regulation of cell development	45711	307/18903	0.053165	0.119176	0.0707341	APOA1/FN1	2
GO:0032781	GO:0032781	positive regulation of ATP-dependent activity	45680	45/18903	0.0533733	0.1192	0.0707482	ALDOB	1
GO:0006650	GO:0006650	glycerophospholipid metabolic process	45711	311/18903	0.0544031	0.119913	0.0711713	APOA1/APOC1	2
GO:0002920	GO:0002920	regulation of humoral immune response	45680	46/18903	0.0545278	0.119913	0.0711713	A2M	1
GO:0031640	GO:0031640	killing of cells of another organism	45680	46/18903	0.0545278	0.119913	0.0711713	LYZ	1
GO:0046365	GO:0046365	monosaccharide catabolic process	45680	46/18903	0.0545278	0.119913	0.0711713	ALDOB	1
GO:0022604	GO:0022604	regulation of cell morphogenesis	45711	312/18903	0.0547142	0.119913	0.0711713	APOA1/FN1	2
GO:0002701	GO:0002701	negative regulation of production of molecular mediator of immune response	45680	47/18903	0.055681	0.119913	0.0711713	APOA1	1
GO:0032369	GO:0032369	negative regulation of lipid transport	45680	47/18903	0.055681	0.119913	0.0711713	APOC1	1
GO:0042269	GO:0042269	regulation of natural killer cell mediated cytotoxicity	45680	47/18903	0.055681	0.119913	0.0711713	PVR	1
GO:0050919	GO:0050919	negative chemotaxis	45680	47/18903	0.055681	0.119913	0.0711713	APOA1	1
GO:0051180	GO:0051180	vitamin transport	45680	47/18903	0.055681	0.119913	0.0711713	APOA1	1
GO:0046850	GO:0046850	regulation of bone remodeling	45680	48/18903	0.0568329	0.121526	0.0721283	TF	1
GO:0048483	GO:0048483	autonomic nervous system development	45680	48/18903	0.0568329	0.121526	0.0721283	FN1	1
GO:0035987	GO:0035987	endodermal cell differentiation	45680	49/18903	0.0579834	0.123113	0.0730703	FN1	1
GO:2000378	GO:2000378	negative regulation of reactive oxygen species metabolic process	45680	49/18903	0.0579834	0.123113	0.0730703	HP	1
GO:0031647	GO:0031647	regulation of protein stability	45711	325/18903	0.0588174	0.123217	0.0731323	APOA1/TF	2
GO:0030195	GO:0030195	negative regulation of blood coagulation	45680	50/18903	0.0591326	0.123217	0.0731323	KRT1	1
GO:0120009	GO:0120009	intermembrane lipid transfer	45680	50/18903	0.0591326	0.123217	0.0731323	APOA1	1
GO:0046394	GO:0046394	carboxylic acid biosynthetic process	45711	326/18903	0.0591375	0.123217	0.0731323	APOA1/APOC1	2
GO:0016053	GO:0016053	organic acid biosynthetic process	45711	328/18903	0.0597794	0.123217	0.0731323	APOA1/APOC1	2
GO:0001913	GO:0001913	T cell mediated cytotoxicity	45680	51/18903	0.0602804	0.123217	0.0731323	PVR	1
GO:0002715	GO:0002715	regulation of natural killer cell mediated immunity	45680	51/18903	0.0602804	0.123217	0.0731323	PVR	1
GO:0007157	GO:0007157	heterophilic cell-cell adhesion via plasma membrane cell adhesion molecules	45680	51/18903	0.0602804	0.123217	0.0731323	PVR	1
GO:0022602	GO:0022602	ovulation cycle process	45680	51/18903	0.0602804	0.123217	0.0731323	A2M	1
GO:0032692	GO:0032692	negative regulation of interleukin-1 production	45680	51/18903	0.0602804	0.123217	0.0731323	APOA1	1
GO:1900047	GO:1900047	negative regulation of hemostasis	45680	51/18903	0.0602804	0.123217	0.0731323	KRT1	1
GO:0009895	GO:0009895	negative regulation of catabolic process	45711	332/18903	0.0610708	0.124411	0.0738409	HP/APOC1	2
GO:0051496	GO:0051496	positive regulation of stress fiber assembly	45680	52/18903	0.0614269	0.124525	0.0739082	APOA1	1
GO:0016042	GO:0016042	lipid catabolic process	45711	336/18903	0.0623719	0.124525	0.0739082	APOA1/APOC1	2
GO:0051604	GO:0051604	protein maturation	45711	336/18903	0.0623719	0.124525	0.0739082	HP/FN1	2
GO:0010874	GO:0010874	regulation of cholesterol efflux	45680	53/18903	0.062572	0.124525	0.0739082	APOA1	1
GO:0048146	GO:0048146	positive regulation of fibroblast proliferation	45680	53/18903	0.062572	0.124525	0.0739082	FN1	1
GO:0048260	GO:0048260	positive regulation of receptor-mediated endocytosis	45680	53/18903	0.062572	0.124525	0.0739082	TF	1
GO:0052372	GO:0052372	modulation by symbiont of entry into host	45680	53/18903	0.062572	0.124525	0.0739082	FUCA2	1
GO:0062012	GO:0062012	regulation of small molecule metabolic process	45711	339/18903	0.0633541	0.125149	0.0742787	APOA1/APOC1	2
GO:0070371	GO:0070371	ERK1 and ERK2 cascade	45711	340/18903	0.0636826	0.125149	0.0742787	TF/FN1	2
GO:0009395	GO:0009395	phospholipid catabolic process	45680	54/18903	0.0637158	0.125149	0.0742787	APOC1	1
GO:0050819	GO:0050819	negative regulation of coagulation	45680	54/18903	0.0637158	0.125149	0.0742787	KRT1	1
GO:0043616	GO:0043616	keratinocyte proliferation	45680	55/18903	0.0648583	0.126979	0.0753651	KRT2	1
GO:0019216	GO:0019216	regulation of lipid metabolic process	45711	347/18903	0.0659994	0.12838	0.0761963	APOA1/APOC1	2
GO:0045806	GO:0045806	negative regulation of endocytosis	45680	56/18903	0.0659995	0.12838	0.0761963	APOC1	1
GO:0001706	GO:0001706	endoderm formation	45680	58/18903	0.0682777	0.130703	0.0775754	FN1	1
GO:0006695	GO:0006695	cholesterol biosynthetic process	45680	58/18903	0.0682777	0.130703	0.0775754	APOA1	1
GO:0006826	GO:0006826	iron ion transport	45680	58/18903	0.0682777	0.130703	0.0775754	TF	1
GO:0010803	GO:0010803	regulation of tumor necrosis factor-mediated signaling pathway	45680	58/18903	0.0682777	0.130703	0.0775754	APOA1	1
GO:1902653	GO:1902653	secondary alcohol biosynthetic process	45680	58/18903	0.0682777	0.130703	0.0775754	APOA1	1
GO:0001755	GO:0001755	neural crest cell migration	45680	59/18903	0.0694149	0.131626	0.0781234	FN1	1
GO:0001912	GO:0001912	positive regulation of leukocyte mediated cytotoxicity	45680	59/18903	0.0694149	0.131626	0.0781234	PVR	1
GO:0043903	GO:0043903	regulation of biological process involved in symbiotic interaction	45680	59/18903	0.0694149	0.131626	0.0781234	FUCA2	1
GO:0002711	GO:0002711	positive regulation of T cell mediated immunity	45680	60/18903	0.0705507	0.133259	0.0790926	PVR	1
GO:0002831	GO:0002831	regulation of response to biotic stimulus	45711	361/18903	0.0707181	0.133259	0.0790926	A2M/PVR	2
GO:0034113	GO:0034113	heterotypic cell-cell adhesion	45680	61/18903	0.0716852	0.133827	0.0794296	APOA1	1
GO:0090497	GO:0090497	mesenchymal cell migration	45680	61/18903	0.0716852	0.133827	0.0794296	FN1	1
GO:1900024	GO:1900024	regulation of substrate adhesion-dependent cell spreading	45680	61/18903	0.0716852	0.133827	0.0794296	APOA1	1
GO:0010631	GO:0010631	epithelial cell migration	45711	366/18903	0.0724302	0.134719	0.0799589	APOA1/KRT2	2
GO:0032233	GO:0032233	positive regulation of actin filament bundle assembly	45680	62/18903	0.0728184	0.134719	0.0799589	APOA1	1
GO:0031589	GO:0031589	cell-substrate adhesion	45711	369/18903	0.073464	0.134719	0.0799589	APOA1/FN1	2
GO:0090132	GO:0090132	epithelium migration	45711	369/18903	0.073464	0.134719	0.0799589	APOA1/KRT2	2
GO:0032731	GO:0032731	positive regulation of interleukin-1 beta production	45680	63/18903	0.0739502	0.134719	0.0799589	ORM1	1
GO:0045453	GO:0045453	bone resorption	45680	63/18903	0.0739502	0.134719	0.0799589	TF	1
GO:0046579	GO:0046579	positive regulation of Ras protein signal transduction	45680	63/18903	0.0739502	0.134719	0.0799589	APOA1	1
GO:0051055	GO:0051055	negative regulation of lipid biosynthetic process	45680	63/18903	0.0739502	0.134719	0.0799589	APOC1	1
GO:0050891	GO:0050891	multicellular organismal water homeostasis	45680	64/18903	0.0750808	0.136169	0.0808198	KRT1	1
GO:0090130	GO:0090130	tissue migration	45711	374/18903	0.0751981	0.136169	0.0808198	APOA1/KRT2	2
GO:0016126	GO:0016126	sterol biosynthetic process	45680	65/18903	0.07621	0.137178	0.0814184	APOA1	1
GO:1905953	GO:1905953	negative regulation of lipid localization	45680	65/18903	0.07621	0.137178	0.0814184	APOC1	1
GO:0006879	GO:0006879	cellular iron ion homeostasis	45680	66/18903	0.0773379	0.138382	0.082133	TF	1
GO:0031343	GO:0031343	positive regulation of cell killing	45680	66/18903	0.0773379	0.138382	0.082133	PVR	1
GO:0031638	GO:0031638	zymogen activation	45680	67/18903	0.0784644	0.139982	0.0830829	HP	1
GO:0060193	GO:0060193	positive regulation of lipase activity	45680	68/18903	0.0795897	0.141571	0.0840258	APOA1	1
GO:0006644	GO:0006644	phospholipid metabolic process	45711	389/18903	0.0804799	0.142527	0.0845931	APOA1/APOC1	2
GO:0030104	GO:0030104	water homeostasis	45680	69/18903	0.0807136	0.142527	0.0845931	KRT1	1
GO:0050878	GO:0050878	regulation of body fluid levels	45711	390/18903	0.0808361	0.142527	0.0845931	KRT1/FN1	2
GO:0006081	GO:0006081	cellular aldehyde metabolic process	45680	70/18903	0.0818363	0.143451	0.0851418	ALDOB	1
GO:0030193	GO:0030193	regulation of blood coagulation	45680	70/18903	0.0818363	0.143451	0.0851418	KRT1	1
GO:0032715	GO:0032715	negative regulation of interleukin-6 production	45680	71/18903	0.0829576	0.14416	0.0855622	ORM1	1
GO:0051057	GO:0051057	positive regulation of small GTPase mediated signal transduction	45680	71/18903	0.0829576	0.14416	0.0855622	APOA1	1
GO:0070527	GO:0070527	platelet aggregation	45680	71/18903	0.0829576	0.14416	0.0855622	FN1	1
GO:0046486	GO:0046486	glycerolipid metabolic process	45711	399/18903	0.0840655	0.144854	0.0859741	APOA1/APOC1	2
GO:0042698	GO:0042698	ovulation cycle	45680	72/18903	0.0840776	0.144854	0.0859741	A2M	1
GO:1900046	GO:1900046	regulation of hemostasis	45680	72/18903	0.0840776	0.144854	0.0859741	KRT1	1
GO:0006631	GO:0006631	fatty acid metabolic process	45711	400/18903	0.0844268	0.145041	0.0860852	APOA1/APOC1	2
GO:0043462	GO:0043462	regulation of ATP-dependent activity	45680	73/18903	0.0851963	0.145947	0.086623	ALDOB	1
GO:0032732	GO:0032732	positive regulation of interleukin-1 production	45680	74/18903	0.0863137	0.146612	0.0870175	ORM1	1
GO:0042267	GO:0042267	natural killer cell mediated cytotoxicity	45680	74/18903	0.0863137	0.146612	0.0870175	PVR	1
GO:0050766	GO:0050766	positive regulation of phagocytosis	45680	74/18903	0.0863137	0.146612	0.0870175	APOA1	1
GO:0050818	GO:0050818	regulation of coagulation	45680	75/18903	0.0874298	0.14809	0.0878951	KRT1	1
GO:0050727	GO:0050727	regulation of inflammatory response	45711	414/18903	0.0895364	0.150177	0.0891337	APOA1/KRT1	2
GO:0002228	GO:0002228	natural killer cell mediated immunity	45680	77/18903	0.089658	0.150177	0.0891337	PVR	1
GO:0032720	GO:0032720	negative regulation of tumor necrosis factor production	45680	77/18903	0.089658	0.150177	0.0891337	ORM1	1
GO:0045824	GO:0045824	negative regulation of innate immune response	45680	77/18903	0.089658	0.150177	0.0891337	A2M	1
GO:0050772	GO:0050772	positive regulation of axonogenesis	45680	78/18903	0.0907702	0.1512	0.0897408	FN1	1
GO:0061045	GO:0061045	negative regulation of wound healing	45680	78/18903	0.0907702	0.1512	0.0897408	KRT1	1
GO:0002437	GO:0002437	inflammatory response to antigenic stimulus	45680	79/18903	0.0918811	0.15221	0.09034	A2M	1
GO:1903556	GO:1903556	negative regulation of tumor necrosis factor superfamily cytokine production	45680	79/18903	0.0918811	0.15221	0.09034	ORM1	1
GO:0014068	GO:0014068	positive regulation of phosphatidylinositol 3-kinase signaling	45680	80/18903	0.0929907	0.153626	0.0911805	FN1	1
GO:1901657	GO:1901657	glycosyl compound metabolic process	45680	81/18903	0.0940989	0.155032	0.0920151	FUCA2	1
GO:0010770	GO:0010770	positive regulation of cell morphogenesis involved in differentiation	45680	82/18903	0.0952059	0.156003	0.0925916	APOA1	1
GO:0060395	GO:0060395	SMAD protein signal transduction	45680	82/18903	0.0952059	0.156003	0.0925916	TF	1
GO:0006096	GO:0006096	glycolytic process	45680	83/18903	0.0963116	0.156539	0.0929095	ALDOB	1
GO:0007492	GO:0007492	endoderm development	45680	83/18903	0.0963116	0.156539	0.0929095	FN1	1
GO:0014032	GO:0014032	neural crest cell development	45680	83/18903	0.0963116	0.156539	0.0929095	FN1	1
GO:0006757	GO:0006757	ATP generation from ADP	45680	84/18903	0.097416	0.157908	0.0937223	ALDOB	1
GO:0034103	GO:0034103	regulation of tissue remodeling	45680	85/18903	0.0985191	0.159268	0.0945294	TF	1
GO:0042060	GO:0042060	wound healing	45711	442/18903	0.100029	0.160362	0.0951785	KRT1/FN1	2
GO:0001910	GO:0001910	regulation of leukocyte mediated cytotoxicity	45680	87/18903	0.100721	0.160362	0.0951785	PVR	1
GO:0019915	GO:0019915	lipid storage	45680	87/18903	0.100721	0.160362	0.0951785	APOA1	1
GO:0048145	GO:0048145	regulation of fibroblast proliferation	45680	87/18903	0.100721	0.160362	0.0951785	FN1	1
GO:0032370	GO:0032370	positive regulation of lipid transport	45680	88/18903	0.101821	0.160362	0.0951785	APOA1	1
GO:0035023	GO:0035023	regulation of Rho protein signal transduction	45680	88/18903	0.101821	0.160362	0.0951785	APOA1	1
GO:0046889	GO:0046889	positive regulation of lipid biosynthetic process	45680	88/18903	0.101821	0.160362	0.0951785	APOA1	1
GO:0055072	GO:0055072	iron ion homeostasis	45680	88/18903	0.101821	0.160362	0.0951785	TF	1
GO:0002683	GO:0002683	negative regulation of immune system process	45711	449/18903	0.102706	0.160362	0.0951785	APOA1/A2M	2
GO:0001960	GO:0001960	negative regulation of cytokine-mediated signaling pathway	45680	89/18903	0.102919	0.160362	0.0951785	APOA1	1
GO:0002709	GO:0002709	regulation of T cell mediated immunity	45680	89/18903	0.102919	0.160362	0.0951785	PVR	1
GO:0046849	GO:0046849	bone remodeling	45680	89/18903	0.102919	0.160362	0.0951785	TF	1
GO:0048864	GO:0048864	stem cell development	45680	89/18903	0.102919	0.160362	0.0951785	FN1	1
GO:0050829	GO:0050829	defense response to Gram-negative bacterium	45680	89/18903	0.102919	0.160362	0.0951785	LYZ	1
GO:0007015	GO:0007015	actin filament organization	45711	454/18903	0.104631	0.162609	0.0965124	APOA1/TF	2
GO:0046031	GO:0046031	ADP metabolic process	45680	92/18903	0.106205	0.164631	0.0977125	ALDOB	1
GO:0052547	GO:0052547	regulation of peptidase activity	45711	459/18903	0.106566	0.164767	0.0977932	A2M/FN1	2
GO:0030516	GO:0030516	regulation of axon extension	45680	93/18903	0.107298	0.165474	0.098213	FN1	1
GO:0051492	GO:0051492	regulation of stress fiber assembly	45680	94/18903	0.108389	0.165885	0.0984567	APOA1	1
GO:0060761	GO:0060761	negative regulation of response to cytokine stimulus	45680	94/18903	0.108389	0.165885	0.0984567	APOA1	1
GO:1903035	GO:1903035	negative regulation of response to wounding	45680	94/18903	0.108389	0.165885	0.0984567	KRT1	1
GO:0007044	GO:0007044	cell-substrate junction assembly	45680	95/18903	0.10948	0.166707	0.0989448	FN1	1
GO:0034109	GO:0034109	homotypic cell-cell adhesion	45680	95/18903	0.10948	0.166707	0.0989448	FN1	1
GO:0014033	GO:0014033	neural crest cell differentiation	45680	96/18903	0.110569	0.16752	0.0994269	FN1	1
GO:0045807	GO:0045807	positive regulation of endocytosis	45680	96/18903	0.110569	0.16752	0.0994269	TF	1
GO:0006165	GO:0006165	nucleoside diphosphate phosphorylation	45680	100/18903	0.114912	0.171854	0.102	ALDOB	1
GO:0010769	GO:0010769	regulation of cell morphogenesis involved in differentiation	45680	100/18903	0.114912	0.171854	0.102	APOA1	1
GO:0030316	GO:0030316	osteoclast differentiation	45680	100/18903	0.114912	0.171854	0.102	TF	1
GO:0042632	GO:0042632	cholesterol homeostasis	45680	100/18903	0.114912	0.171854	0.102	APOA1	1
GO:0050673	GO:0050673	epithelial cell proliferation	45711	481/18903	0.115198	0.171854	0.102	APOA1/KRT2	2
GO:0042158	GO:0042158	lipoprotein biosynthetic process	45680	101/18903	0.115994	0.171854	0.102	APOA1	1
GO:0055092	GO:0055092	sterol homeostasis	45680	101/18903	0.115994	0.171854	0.102	APOA1	1
GO:0150115	GO:0150115	cell-substrate junction organization	45680	101/18903	0.115994	0.171854	0.102	FN1	1
GO:1902476	GO:1902476	chloride transmembrane transport	45680	101/18903	0.115994	0.171854	0.102	APOL1	1
GO:0045785	GO:0045785	positive regulation of cell adhesion	45711	484/18903	0.116389	0.172016	0.102096	APOA1/FN1	2
GO:0031341	GO:0031341	regulation of cell killing	45680	102/18903	0.117076	0.172187	0.102197	PVR	1
GO:0046939	GO:0046939	nucleotide phosphorylation	45680	102/18903	0.117076	0.172187	0.102197	ALDOB	1
GO:0048144	GO:0048144	fibroblast proliferation	45680	103/18903	0.118156	0.172833	0.102581	FN1	1
GO:0050764	GO:0050764	regulation of phagocytosis	45680	103/18903	0.118156	0.172833	0.102581	APOA1	1
GO:0000041	GO:0000041	transition metal ion transport	45680	104/18903	0.119235	0.172833	0.102581	TF	1
GO:0009135	GO:0009135	purine nucleoside diphosphate metabolic process	45680	104/18903	0.119235	0.172833	0.102581	ALDOB	1
GO:0009179	GO:0009179	purine ribonucleoside diphosphate metabolic process	45680	104/18903	0.119235	0.172833	0.102581	ALDOB	1
GO:0110020	GO:0110020	regulation of actomyosin structure organization	45680	104/18903	0.119235	0.172833	0.102581	APOA1	1
GO:0008585	GO:0008585	female gonad development	45680	105/18903	0.120312	0.173561	0.103012	A2M	1
GO:0032760	GO:0032760	positive regulation of tumor necrosis factor production	45680	105/18903	0.120312	0.173561	0.103012	ORM1	1
GO:0022600	GO:0022600	digestive system process	45680	106/18903	0.121389	0.174696	0.103686	APOA1	1
GO:0006090	GO:0006090	pyruvate metabolic process	45680	108/18903	0.123538	0.175151	0.103956	ALDOB	1
GO:0032231	GO:0032231	regulation of actin filament bundle assembly	45680	108/18903	0.123538	0.175151	0.103956	APOA1	1
GO:0051341	GO:0051341	regulation of oxidoreductase activity	45680	108/18903	0.123538	0.175151	0.103956	HP	1
GO:0061387	GO:0061387	regulation of extent of cell growth	45680	108/18903	0.123538	0.175151	0.103956	FN1	1
GO:0062014	GO:0062014	negative regulation of small molecule metabolic process	45680	108/18903	0.123538	0.175151	0.103956	APOC1	1
GO:0030038	GO:0030038	contractile actin filament bundle assembly	45680	109/18903	0.12461	0.175151	0.103956	APOA1	1
GO:0033209	GO:0033209	tumor necrosis factor-mediated signaling pathway	45680	109/18903	0.12461	0.175151	0.103956	APOA1	1
GO:0043149	GO:0043149	stress fiber assembly	45680	109/18903	0.12461	0.175151	0.103956	APOA1	1
GO:0046545	GO:0046545	development of primary female sexual characteristics	45680	109/18903	0.12461	0.175151	0.103956	A2M	1
GO:1903557	GO:1903557	positive regulation of tumor necrosis factor superfamily cytokine production	45680	109/18903	0.12461	0.175151	0.103956	ORM1	1
GO:0045833	GO:0045833	negative regulation of lipid metabolic process	45680	110/18903	0.125681	0.176246	0.104606	APOC1	1
GO:0014066	GO:0014066	regulation of phosphatidylinositol 3-kinase signaling	45680	111/18903	0.126752	0.177335	0.105252	FN1	1
GO:0002456	GO:0002456	T cell mediated immunity	45680	113/18903	0.128888	0.17949	0.106532	PVR	1
GO:1905954	GO:1905954	positive regulation of lipid localization	45680	113/18903	0.128888	0.17949	0.106532	APOA1	1
GO:0002824	GO:0002824	positive regulation of adaptive immune response based on somatic recombination of immune receptors built from immunoglobulin superfamily domains	45680	114/18903	0.129954	0.180143	0.106919	PVR	1
GO:0009185	GO:0009185	ribonucleoside diphosphate metabolic process	45680	114/18903	0.129954	0.180143	0.106919	ALDOB	1
GO:0042303	GO:0042303	molting cycle	45680	115/18903	0.131019	0.180788	0.107302	KRT14	1
GO:0042633	GO:0042633	hair cycle	45680	115/18903	0.131019	0.180788	0.107302	KRT14	1
GO:0002832	GO:0002832	negative regulation of response to biotic stimulus	45680	116/18903	0.132083	0.181426	0.107681	A2M	1
GO:0046916	GO:0046916	cellular transition metal ion homeostasis	45680	116/18903	0.132083	0.181426	0.107681	TF	1
GO:0002718	GO:0002718	regulation of cytokine production involved in immune response	45680	118/18903	0.134207	0.183092	0.108669	APOA1	1
GO:0006821	GO:0006821	chloride transport	45680	118/18903	0.134207	0.183092	0.108669	APOL1	1
GO:0050830	GO:0050830	defense response to Gram-positive bacterium	45680	118/18903	0.134207	0.183092	0.108669	LYZ	1
GO:0002708	GO:0002708	positive regulation of lymphocyte mediated immunity	45680	119/18903	0.135267	0.184122	0.109281	PVR	1
GO:0002367	GO:0002367	cytokine production involved in immune response	45680	120/18903	0.136326	0.184729	0.109641	APOA1	1
GO:0002821	GO:0002821	positive regulation of adaptive immune response	45680	120/18903	0.136326	0.184729	0.109641	PVR	1
GO:0048675	GO:0048675	axon extension	45680	122/18903	0.13844	0.187173	0.111092	FN1	1
GO:0046660	GO:0046660	female sex differentiation	45680	124/18903	0.140549	0.189599	0.112532	A2M	1
GO:0003014	GO:0003014	renal system process	45680	125/18903	0.141601	0.190593	0.113121	JCHAIN	1
GO:0098661	GO:0098661	inorganic anion transmembrane transport	45680	126/18903	0.142653	0.19158	0.113707	APOL1	1
GO:0001704	GO:0001704	formation of primary germ layer	45680	127/18903	0.143703	0.192562	0.11429	FN1	1
GO:0009132	GO:0009132	nucleoside diphosphate metabolic process	45680	132/18903	0.148935	0.199131	0.118189	ALDOB	1
GO:0030168	GO:0030168	platelet activation	45680	133/18903	0.149978	0.200081	0.118753	FN1	1
GO:0001909	GO:0001909	leukocyte mediated cytotoxicity	45680	134/18903	0.15102	0.201026	0.119314	PVR	1
GO:0035270	GO:0035270	endocrine system development	45680	135/18903	0.15206	0.201965	0.119871	APOA1	1
GO:0061041	GO:0061041	regulation of wound healing	45680	137/18903	0.154137	0.204274	0.121241	KRT1	1
GO:0007586	GO:0007586	digestion	45680	139/18903	0.156209	0.206566	0.122602	APOA1	1
GO:0002705	GO:0002705	positive regulation of leukocyte mediated immunity	45680	140/18903	0.157243	0.207026	0.122875	PVR	1
GO:0007266	GO:0007266	Rho protein signal transduction	45680	140/18903	0.157243	0.207026	0.122875	APOA1	1
GO:0051384	GO:0051384	response to glucocorticoid	45680	142/18903	0.159308	0.209288	0.124217	A2M	1
GO:0046165	GO:0046165	alcohol biosynthetic process	45680	143/18903	0.160339	0.209728	0.124478	APOA1	1
GO:0055076	GO:0055076	transition metal ion homeostasis	45680	143/18903	0.160339	0.209728	0.124478	TF	1
GO:0014065	GO:0014065	phosphatidylinositol 3-kinase signaling	45680	145/18903	0.162397	0.211502	0.125531	FN1	1
GO:0045089	GO:0045089	positive regulation of innate immune response	45680	145/18903	0.162397	0.211502	0.125531	PVR	1
GO:2000377	GO:2000377	regulation of reactive oxygen species metabolic process	45680	149/18903	0.166498	0.216375	0.128424	HP	1
GO:0046718	GO:0046718	viral entry into host cell	45680	151/18903	0.168541	0.218559	0.12972	PVR	1
GO:0062013	GO:0062013	positive regulation of small molecule metabolic process	45680	152/18903	0.169561	0.21941	0.130225	APOA1	1
GO:0007584	GO:0007584	response to nutrient	45680	154/18903	0.171597	0.221096	0.131226	A2M	1
GO:0008360	GO:0008360	regulation of cell shape	45680	154/18903	0.171597	0.221096	0.131226	FN1	1
GO:0016052	GO:0016052	carbohydrate catabolic process	45680	155/18903	0.172613	0.221931	0.131721	ALDOB	1
GO:0050770	GO:0050770	regulation of axonogenesis	45680	156/18903	0.173628	0.222761	0.132214	FN1	1
GO:0051017	GO:0051017	actin filament bundle assembly	45680	160/18903	0.177676	0.227471	0.135009	APOA1	1
GO:0046434	GO:0046434	organophosphate catabolic process	45680	161/18903	0.178685	0.228278	0.135488	APOC1	1
GO:0061572	GO:0061572	actin filament bundle organization	45680	164/18903	0.181705	0.231646	0.137487	APOA1	1
GO:0031960	GO:0031960	response to corticosteroid	45680	165/18903	0.18271	0.232435	0.137955	A2M	1
GO:0001959	GO:0001959	regulation of cytokine-mediated signaling pathway	45680	167/18903	0.184715	0.233998	0.138883	APOA1	1
GO:0030307	GO:0030307	positive regulation of cell growth	45680	167/18903	0.184715	0.233998	0.138883	FN1	1
GO:0048639	GO:0048639	positive regulation of developmental growth	45680	168/18903	0.185716	0.234773	0.139343	FN1	1
GO:0007568	GO:0007568	aging	45680	169/18903	0.186715	0.235543	0.1398	KRT14	1
GO:0007156	GO:0007156	homophilic cell adhesion via plasma membrane adhesion molecules	45680	170/18903	0.187714	0.236308	0.140254	PVR	1
GO:1903034	GO:1903034	regulation of response to wounding	45680	172/18903	0.189707	0.237824	0.141154	KRT1	1
GO:1990138	GO:1990138	neuron projection extension	45680	172/18903	0.189707	0.237824	0.141154	FN1	1
GO:0055088	GO:0055088	lipid homeostasis	45680	174/18903	0.191696	0.239819	0.142338	APOA1	1
GO:0032635	GO:0032635	interleukin-6 production	45680	176/18903	0.19368	0.240307	0.142628	ORM1	1
GO:0032675	GO:0032675	regulation of interleukin-6 production	45680	176/18903	0.19368	0.240307	0.142628	ORM1	1
GO:1901136	GO:1901136	carbohydrate derivative catabolic process	45680	176/18903	0.19368	0.240307	0.142628	FUCA2	1
GO:1902905	GO:1902905	positive regulation of supramolecular fiber organization	45680	176/18903	0.19368	0.240307	0.142628	APOA1	1
GO:0043534	GO:0043534	blood vessel endothelial cell migration	45680	177/18903	0.194671	0.241013	0.143047	APOA1	1
GO:0006694	GO:0006694	steroid biosynthetic process	45680	178/18903	0.19566	0.241013	0.143047	APOA1	1
GO:0048015	GO:0048015	phosphatidylinositol-mediated signaling	45680	178/18903	0.19566	0.241013	0.143047	FN1	1
GO:0002706	GO:0002706	regulation of lymphocyte mediated immunity	45680	179/18903	0.196648	0.241013	0.143047	PVR	1
GO:0048771	GO:0048771	tissue remodeling	45680	179/18903	0.196648	0.241013	0.143047	TF	1
GO:0060759	GO:0060759	regulation of response to cytokine stimulus	45680	179/18903	0.196648	0.241013	0.143047	APOA1	1
GO:0002822	GO:0002822	regulation of adaptive immune response based on somatic recombination of immune receptors built from immunoglobulin superfamily domains	45680	182/18903	0.199605	0.243647	0.14461	PVR	1
GO:0048017	GO:0048017	inositol lipid-mediated signaling	45680	182/18903	0.199605	0.243647	0.14461	FN1	1
GO:0008361	GO:0008361	regulation of cell size	45680	183/18903	0.200588	0.244353	0.145029	FN1	1
GO:0032640	GO:0032640	tumor necrosis factor production	45680	184/18903	0.20157	0.244561	0.145153	ORM1	1
GO:0032680	GO:0032680	regulation of tumor necrosis factor production	45680	184/18903	0.20157	0.244561	0.145153	ORM1	1
GO:0015698	GO:0015698	inorganic anion transport	45680	186/18903	0.203531	0.246444	0.14627	APOL1	1
GO:0002700	GO:0002700	regulation of production of molecular mediator of immune response	45680	187/18903	0.20451	0.247133	0.146679	APOA1	1
GO:0002833	GO:0002833	positive regulation of response to biotic stimulus	45680	188/18903	0.205487	0.247818	0.147086	PVR	1
GO:0071706	GO:0071706	tumor necrosis factor superfamily cytokine production	45680	189/18903	0.206464	0.248003	0.147196	ORM1	1
GO:1903555	GO:1903555	regulation of tumor necrosis factor superfamily cytokine production	45680	189/18903	0.206464	0.248003	0.147196	ORM1	1
GO:0050777	GO:0050777	negative regulation of immune response	45680	190/18903	0.207439	0.248679	0.147597	A2M	1
GO:0046578	GO:0046578	regulation of Ras protein signal transduction	45680	193/18903	0.210358	0.251678	0.149377	APOA1	1
GO:0010952	GO:0010952	positive regulation of peptidase activity	45680	194/18903	0.211329	0.252339	0.149769	FN1	1
GO:0051495	GO:0051495	positive regulation of cytoskeleton organization	45680	195/18903	0.212298	0.252996	0.150159	APOA1	1
GO:0002819	GO:0002819	regulation of adaptive immune response	45680	198/18903	0.2152	0.255444	0.151612	PVR	1
GO:0071248	GO:0071248	cellular response to metal ion	45680	198/18903	0.2152	0.255444	0.151612	TF	1
GO:0001935	GO:0001935	endothelial cell proliferation	45680	199/18903	0.216165	0.256086	0.151993	APOA1	1
GO:0022408	GO:0022408	negative regulation of cell-cell adhesion	45680	202/18903	0.219053	0.258998	0.153722	APOA1	1
GO:0031032	GO:0031032	actomyosin structure organization	45680	204/18903	0.220973	0.260757	0.154765	APOA1	1
GO:1901654	GO:1901654	response to ketone	45680	205/18903	0.221931	0.261376	0.155133	A2M	1
GO:0002064	GO:0002064	epithelial cell development	45680	213/18903	0.229557	0.26983	0.16015	KRT2	1
GO:0046474	GO:0046474	glycerophospholipid biosynthetic process	45680	214/18903	0.230505	0.269892	0.160187	APOA1	1
GO:0050821	GO:0050821	protein stabilization	45680	214/18903	0.230505	0.269892	0.160187	APOA1	1
GO:0046034	GO:0046034	ATP metabolic process	45680	217/18903	0.233342	0.272685	0.161845	ALDOB	1
GO:0002573	GO:0002573	myeloid leukocyte differentiation	45680	218/18903	0.234286	0.273258	0.162185	TF	1
GO:0048588	GO:0048588	developmental cell growth	45680	229/18903	0.244593	0.28418	0.168668	FN1	1
GO:0071241	GO:0071241	cellular response to inorganic substance	45680	229/18903	0.244593	0.28418	0.168668	TF	1
GO:0050769	GO:0050769	positive regulation of neurogenesis	45680	231/18903	0.246453	0.285791	0.169623	FN1	1
GO:0008406	GO:0008406	gonad development	45680	233/18903	0.248308	0.286839	0.170246	A2M	1
GO:0060560	GO:0060560	developmental growth involved in morphogenesis	45680	233/18903	0.248308	0.286839	0.170246	FN1	1
GO:0071356	GO:0071356	cellular response to tumor necrosis factor	45680	234/18903	0.249234	0.287358	0.170554	APOA1	1
GO:0002274	GO:0002274	myeloid leukocyte activation	45680	237/18903	0.252006	0.289953	0.172094	FN1	1
GO:0007160	GO:0007160	cell-matrix adhesion	45680	238/18903	0.252927	0.289953	0.172094	FN1	1
GO:0045137	GO:0045137	development of primary sexual characteristics	45680	238/18903	0.252927	0.289953	0.172094	A2M	1
GO:0002703	GO:0002703	regulation of leukocyte mediated immunity	45680	241/18903	0.255686	0.292559	0.173641	PVR	1
GO:0009205	GO:0009205	purine ribonucleoside triphosphate metabolic process	45680	242/18903	0.256603	0.293053	0.173934	ALDOB	1
GO:1901617	GO:1901617	organic hydroxy compound biosynthetic process	45680	245/18903	0.259349	0.295628	0.175462	APOA1	1
GO:0009144	GO:0009144	purine nucleoside triphosphate metabolic process	45680	247/18903	0.261174	0.297147	0.176364	ALDOB	1
GO:0009199	GO:0009199	ribonucleoside triphosphate metabolic process	45680	249/18903	0.262994	0.298655	0.177259	ALDOB	1
GO:0016485	GO:0016485	protein processing	45680	250/18903	0.263903	0.299123	0.177537	HP	1
GO:0010951	GO:0010951	negative regulation of endopeptidase activity	45680	252/18903	0.265717	0.300052	0.178088	A2M	1
GO:0048762	GO:0048762	mesenchymal cell differentiation	45680	252/18903	0.265717	0.300052	0.178088	FN1	1
GO:0097305	GO:0097305	response to alcohol	45680	253/18903	0.266623	0.300408	0.178299	A2M	1
GO:0034612	GO:0034612	response to tumor necrosis factor	45680	254/18903	0.267527	0.300408	0.178299	APOA1	1
GO:0045017	GO:0045017	glycerolipid biosynthetic process	45680	254/18903	0.267527	0.300408	0.178299	APOA1	1
GO:0008654	GO:0008654	phospholipid biosynthetic process	45680	259/18903	0.272033	0.3049	0.180965	APOA1	1
GO:0002699	GO:0002699	positive regulation of immune effector process	45680	261/18903	0.273828	0.305775	0.181485	PVR	1
GO:0045927	GO:0045927	positive regulation of growth	45680	261/18903	0.273828	0.305775	0.181485	FN1	1
GO:0010466	GO:0010466	negative regulation of peptidase activity	45680	263/18903	0.275619	0.307206	0.182334	A2M	1
GO:0098656	GO:0098656	anion transmembrane transport	45680	266/18903	0.278298	0.309619	0.183766	APOL1	1
GO:0009141	GO:0009141	nucleoside triphosphate metabolic process	45680	267/18903	0.279188	0.310038	0.184015	ALDOB	1
GO:0110053	GO:0110053	regulation of actin filament organization	45680	278/18903	0.288916	0.320251	0.190076	APOA1	1
GO:0051962	GO:0051962	positive regulation of nervous system development	45680	279/18903	0.289794	0.320635	0.190304	FN1	1
GO:0043542	GO:0043542	endothelial cell migration	45680	281/18903	0.291547	0.321984	0.191105	APOA1	1
GO:0007548	GO:0007548	sex differentiation	45680	288/18903	0.297651	0.328123	0.194749	A2M	1
GO:0048511	GO:0048511	rhythmic process	45680	302/18903	0.309707	0.340791	0.202267	A2M	1
GO:0051056	GO:0051056	regulation of small GTPase mediated signal transduction	45680	305/18903	0.312265	0.342979	0.203566	APOA1	1
GO:0048608	GO:0048608	reproductive structure development	45680	306/18903	0.313115	0.343288	0.20375	A2M	1
GO:0031349	GO:0031349	positive regulation of defense response	45680	307/18903	0.313965	0.343595	0.203932	PVR	1
GO:0007162	GO:0007162	negative regulation of cell adhesion	45680	308/18903	0.314813	0.343899	0.204112	APOA1	1
GO:0061458	GO:0061458	reproductive system development	45680	310/18903	0.316507	0.345125	0.20484	A2M	1
GO:0060485	GO:0060485	mesenchyme development	45680	313/18903	0.319041	0.347259	0.206107	FN1	1
GO:0070372	GO:0070372	regulation of ERK1 and ERK2 cascade	45680	315/18903	0.320725	0.348463	0.206821	FN1	1
GO:0019058	GO:0019058	viral life cycle	45680	319/18903	0.324081	0.351476	0.208609	PVR	1
GO:0048638	GO:0048638	regulation of developmental growth	45680	332/18903	0.334879	0.362535	0.215173	FN1	1
GO:0002440	GO:0002440	production of molecular mediator of immune response	45680	333/18903	0.335703	0.362775	0.215316	APOA1	1
GO:0048545	GO:0048545	response to steroid hormone	45680	339/18903	0.340625	0.367436	0.218082	A2M	1
GO:0051235	GO:0051235	maintenance of location	45680	342/18903	0.343072	0.369416	0.219257	APOA1	1
GO:0045765	GO:0045765	regulation of angiogenesis	45680	349/18903	0.348751	0.37486	0.222488	KRT1	1
GO:0031346	GO:0031346	positive regulation of cell projection organization	45680	352/18903	0.35117	0.376119	0.223236	FN1	1
GO:0045861	GO:0045861	negative regulation of proteolysis	45680	352/18903	0.35117	0.376119	0.223236	A2M	1
GO:0007265	GO:0007265	Ras protein signal transduction	45680	353/18903	0.351974	0.376313	0.22335	APOA1	1
GO:1901342	GO:1901342	regulation of vasculature development	45680	355/18903	0.35358	0.377361	0.223972	KRT1	1
GO:0010038	GO:0010038	response to metal ion	45680	360/18903	0.357578	0.380954	0.226105	TF	1
GO:0032956	GO:0032956	regulation of actin cytoskeleton organization	45680	365/18903	0.361553	0.384509	0.228215	APOA1	1
GO:0032535	GO:0032535	regulation of cellular component size	45680	367/18903	0.363136	0.385513	0.228811	FN1	1
GO:0045862	GO:0045862	positive regulation of proteolysis	45680	372/18903	0.367078	0.389013	0.230888	FN1	1
GO:0050767	GO:0050767	regulation of neurogenesis	45680	377/18903	0.370997	0.392475	0.232943	FN1	1
GO:1902903	GO:1902903	regulation of supramolecular fiber organization	45680	384/18903	0.376444	0.39754	0.23595	APOA1	1
GO:0044282	GO:0044282	small molecule catabolic process	45680	385/18903	0.377218	0.397662	0.236022	ALDOB	1
GO:0007178	GO:0007178	transmembrane receptor protein serine/threonine kinase signaling pathway	45680	390/18903	0.381076	0.401028	0.23802	TF	1
GO:0032970	GO:0032970	regulation of actin filament-based process	45680	406/18903	0.39327	0.413139	0.245208	APOA1	1
GO:0030099	GO:0030099	myeloid cell differentiation	45680	407/18903	0.394025	0.413212	0.245251	TF	1
GO:0006875	GO:0006875	cellular metal ion homeostasis	45680	420/18903	0.403751	0.422677	0.250869	TF	1
GO:0016032	GO:0016032	viral process	45680	421/18903	0.404493	0.42272	0.250894	PVR	1
GO:0001558	GO:0001558	regulation of cell growth	45680	422/18903	0.405234	0.422762	0.250919	FN1	1
GO:0010959	GO:0010959	regulation of metal ion transport	45680	423/18903	0.405974	0.422802	0.250943	TF	1
GO:0052548	GO:0052548	regulation of endopeptidase activity	45680	428/18903	0.409662	0.425907	0.252786	A2M	1
GO:0031331	GO:0031331	positive regulation of cellular catabolic process	45680	429/18903	0.410397	0.425937	0.252804	APOA1	1
GO:0034329	GO:0034329	cell junction assembly	45680	430/18903	0.411131	0.425966	0.252821	FN1	1
GO:0007409	GO:0007409	axonogenesis	45680	438/18903	0.416972	0.431277	0.255973	FN1	1
GO:0045936	GO:0045936	negative regulation of phosphate metabolic process	45680	440/18903	0.418424	0.431308	0.255991	APOC1	1
GO:0010563	GO:0010563	negative regulation of phosphorus metabolic process	45680	441/18903	0.419148	0.431308	0.255991	APOC1	1
GO:0048732	GO:0048732	gland development	45680	441/18903	0.419148	0.431308	0.255991	APOA1	1
GO:0010975	GO:0010975	regulation of neuron projection development	45680	446/18903	0.422758	0.43428	0.257755	FN1	1
GO:0009150	GO:0009150	purine ribonucleotide metabolic process	45680	447/18903	0.423477	0.43428	0.257755	ALDOB	1
GO:0048568	GO:0048568	embryonic organ development	45680	449/18903	0.424913	0.435013	0.25819	A2M	1
GO:0051960	GO:0051960	regulation of nervous system development	45680	456/18903	0.429913	0.439385	0.260785	FN1	1
GO:0032103	GO:0032103	positive regulation of response to external stimulus	45680	464/18903	0.435575	0.444419	0.263773	PVR	1
GO:0009259	GO:0009259	ribonucleotide metabolic process	45680	466/18903	0.436982	0.445102	0.264179	ALDOB	1
GO:0031667	GO:0031667	response to nutrient levels	45680	474/18903	0.442578	0.449938	0.267049	A2M	1
GO:0019693	GO:0019693	ribose phosphate metabolic process	45680	475/18903	0.443274	0.449938	0.267049	ALDOB	1
GO:0006163	GO:0006163	purine nucleotide metabolic process	45680	476/18903	0.443968	0.449938	0.267049	ALDOB	1
GO:0051051	GO:0051051	negative regulation of transport	45680	479/18903	0.446048	0.451287	0.267849	APOC1	1
GO:0001819	GO:0001819	positive regulation of cytokine production	45680	486/18903	0.450871	0.455403	0.270292	ORM1	1
GO:0022407	GO:0022407	regulation of cell-cell adhesion	45680	490/18903	0.45361	0.456639	0.271026	APOA1	1
GO:0061564	GO:0061564	axon development	45680	490/18903	0.45361	0.456639	0.271026	FN1	1
GO:0016049	GO:0016049	cell growth	45680	493/18903	0.455655	0.457933	0.271794	FN1	1
GO:0019221	GO:0019221	cytokine-mediated signaling pathway	45680	496/18903	0.457692	0.459216	0.272555	APOA1	1
GO:0044089	GO:0044089	positive regulation of cellular component biogenesis	45680	498/18903	0.459047	0.459723	0.272856	APOA1	1
GO:0030003	GO:0030003	cellular cation homeostasis	45680	499/18903	0.459723	0.459723	0.272856	TF	1

## Sheet: GO_MF enrichment for DEPs
	ID	Description	GeneRatio	BgRatio	pvalue	p.adjust	qvalue	geneID	Count
GO:0034987	GO:0034987	immunoglobulin receptor binding	45800	79/18432	4.02939e-08	4.23086e-06	2.50246e-06	IGHV1-18/IGHV1-69/IGHV3-20/IGHG3/JCHAIN	5
GO:0003823	GO:0003823	antigen binding	45800	171/18432	1.90495e-06	0.00010001	5.91536e-05	IGHV1-18/IGHV1-69/IGHV3-20/IGHG3/JCHAIN	5
GO:0031210	GO:0031210	phosphatidylcholine binding	45739	31/18432	7.4568e-06	0.000260988	0.000154369	APOA1/APOC1/JCHAIN	3
GO:0030280	GO:0030280	structural constituent of skin epidermis	45739	37/18432	1.28269e-05	0.000336707	0.000199155	KRT10/KRT2/KRT1	3
GO:0050997	GO:0050997	quaternary ammonium group binding	45739	41/18432	1.75406e-05	0.000368353	0.000217873	APOA1/APOC1/JCHAIN	3
GO:0030246	GO:0030246	carbohydrate binding	45739	275/18432	0.00466438	0.0655339	0.0387619	ALDOB/KRT1/PRG4	3
GO:0140104	GO:0140104	molecular carrier activity	45711	83/18432	0.0047667	0.0655339	0.0387619	TF/HBA2	2
GO:0016209	GO:0016209	antioxidant activity	45711	85/18432	0.00499306	0.0655339	0.0387619	HP/HBA2	2
GO:0004553	GO:0004553	hydrolase activity, hydrolyzing O-glycosyl compounds	45711	94/18432	0.00607189	0.0708387	0.0418996	LYZ/FUCA2	2
GO:0005200	GO:0005200	structural constituent of cytoskeleton	45711	107/18432	0.00780074	0.0728057	0.043063	KRT14/KRT2	2
GO:0016798	GO:0016798	hydrolase activity, acting on glycosyl bonds	45711	132/18432	0.0116706	0.0728057	0.043063	LYZ/FUCA2	2
GO:0003796	GO:0003796	lysozyme activity	45680	10/18432	0.0124115	0.0728057	0.043063	LYZ	1
GO:0016832	GO:0016832	aldehyde-lyase activity	45680	10/18432	0.0124115	0.0728057	0.043063	ALDOB	1
GO:0031720	GO:0031720	haptoglobin binding	45680	10/18432	0.0124115	0.0728057	0.043063	HBA2	1
GO:0043121	GO:0043121	neurotrophin binding	45680	10/18432	0.0124115	0.0728057	0.043063	A2M	1
GO:0002020	GO:0002020	protease binding	45711	139/18432	0.0128781	0.0728057	0.043063	A2M/FN1	2
GO:0008199	GO:0008199	ferric iron binding	45680	11/18432	0.0136445	0.0728057	0.043063	TF	1
GO:1990459	GO:1990459	transferrin receptor binding	45680	11/18432	0.0136445	0.0728057	0.043063	TF	1
GO:0008035	GO:0008035	high-density lipoprotein particle binding	45680	12/18432	0.014876	0.0728057	0.043063	APOA1	1
GO:0016530	GO:0016530	metallochaperone activity	45680	12/18432	0.014876	0.0728057	0.043063	TF	1
GO:0005506	GO:0005506	iron ion binding	45711	153/18432	0.0154493	0.0728057	0.043063	TF/HBA2	2
GO:0004859	GO:0004859	phospholipase inhibitor activity	45680	13/18432	0.0161061	0.0728057	0.043063	APOC1	1
GO:0019215	GO:0019215	intermediate filament binding	45680	13/18432	0.0161061	0.0728057	0.043063	KRT14	1
GO:0005344	GO:0005344	oxygen carrier activity	45680	14/18432	0.0173347	0.0728057	0.043063	HBA2	1
GO:0061783	GO:0061783	peptidoglycan muralytic activity	45680	14/18432	0.0173347	0.0728057	0.043063	LYZ	1
GO:0005201	GO:0005201	extracellular matrix structural constituent	45711	173/18432	0.0194719	0.0786364	0.0465117	PRG4/FN1	2
GO:0005543	GO:0005543	phospholipid binding	45739	474/18432	0.0204236	0.0787938	0.0466049	APOA1/APOC1/JCHAIN	3
GO:0055102	GO:0055102	lipase inhibitor activity	45680	17/18432	0.0210117	0.0787938	0.0466049	APOC1	1
GO:0042834	GO:0042834	peptidoglycan binding	45680	18/18432	0.0222344	0.080504	0.0476164	JCHAIN	1
GO:0030021	GO:0030021	extracellular matrix structural constituent conferring compression resistance	45680	22/18432	0.0271108	0.0918269	0.0543136	PRG4	1
GO:0120020	GO:0120020	cholesterol transfer activity	45680	22/18432	0.0271108	0.0918269	0.0543136	APOA1	1
GO:0120015	GO:0120015	sterol transfer activity	45680	23/18432	0.0283262	0.0929455	0.0549753	APOA1	1
GO:0019865	GO:0019865	immunoglobulin binding	45680	24/18432	0.0295402	0.0939917	0.0555941	JCHAIN	1
GO:0030247	GO:0030247	polysaccharide binding	45680	25/18432	0.0307528	0.0942281	0.0557339	PRG4	1
GO:0008198	GO:0008198	ferrous iron binding	45680	27/18432	0.0331735	0.0942281	0.0557339	TF	1
GO:0061134	GO:0061134	peptidase regulator activity	45711	232/18432	0.0335494	0.0942281	0.0557339	A2M/FN1	2
GO:0045499	GO:0045499	chemorepellent activity	45680	28/18432	0.0343817	0.0942281	0.0557339	APOA1	1
GO:0005539	GO:0005539	glycosaminoglycan binding	45711	237/18432	0.0348832	0.0942281	0.0557339	JCHAIN/FN1	2
GO:0070325	GO:0070325	lipoprotein particle receptor binding	45680	29/18432	0.0355885	0.0942281	0.0557339	APOA1	1
GO:0071813	GO:0071813	lipoprotein particle binding	45680	30/18432	0.0367938	0.0942281	0.0557339	APOA1	1
GO:0071814	GO:0071814	protein-lipid complex binding	45680	30/18432	0.0367938	0.0942281	0.0557339	APOA1	1
GO:0019956	GO:0019956	chemokine binding	45680	33/18432	0.0404011	0.101003	0.059741	A2M	1
GO:0097718	GO:0097718	disordered domain specific binding	45680	35/18432	0.0427988	0.102656	0.060719	FN1	1
GO:0015248	GO:0015248	sterol transporter activity	45680	36/18432	0.0439955	0.102656	0.060719	APOA1	1
GO:0043394	GO:0043394	proteoglycan binding	45680	36/18432	0.0439955	0.102656	0.060719	FN1	1
GO:0019825	GO:0019825	oxygen binding	45680	39/18432	0.047577	0.1086	0.0642344	HBA2	1
GO:0016504	GO:0016504	peptidase activator activity	45680	45/18432	0.0547016	0.122206	0.0722821	FN1	1
GO:0005044	GO:0005044	scavenger receptor activity	45680	47/18432	0.0570651	0.124738	0.07378	PRG4	1
GO:0005504	GO:0005504	fatty acid binding	45680	49/18432	0.0594229	0.124738	0.07378	APOC1	1
GO:0120013	GO:0120013	lipid transfer activity	45680	50/18432	0.0605997	0.124738	0.07378	APOA1	1
GO:0015485	GO:0015485	cholesterol binding	45680	51/18432	0.0617751	0.124738	0.07378	APOA1	1
GO:0016830	GO:0016830	carbon-carbon lyase activity	45680	51/18432	0.0617751	0.124738	0.07378	ALDOB	1
GO:0004601	GO:0004601	peroxidase activity	45680	55/18432	0.0664627	0.130089	0.0769446	HBA2	1
GO:0046982	GO:0046982	protein heterodimerization activity	45711	341/18432	0.0669027	0.130089	0.0769446	KRT10/KRT1	2
GO:0016684	GO:0016684	oxidoreductase activity, acting on peroxide as acceptor	45680	57/18432	0.0687981	0.131342	0.0776858	HBA2	1
GO:0032934	GO:0032934	sterol binding	45680	61/18432	0.073452	0.137723	0.08146	APOA1	1
GO:0005518	GO:0005518	collagen binding	45680	69/18432	0.0826933	0.15233	0.0900998	FN1	1
GO:0048029	GO:0048029	monosaccharide binding	45680	72/18432	0.086136	0.153536	0.090813	ALDOB	1
GO:0004857	GO:0004857	enzyme inhibitor activity	45711	395/18432	0.0862723	0.153536	0.090813	A2M/APOC1	2
GO:0001618	GO:0001618	virus receptor activity	45680	77/18432	0.0918464	0.157474	0.0931423	PVR	1
GO:0005254	GO:0005254	chloride channel activity	45680	78/18432	0.0929844	0.157474	0.0931423	APOL1	1
GO:0140272	GO:0140272	exogenous protein binding	45680	78/18432	0.0929844	0.157474	0.0931423	PVR	1
GO:0033293	GO:0033293	monocarboxylic acid binding	45680	81/18432	0.0963902	0.157537	0.0931796	APOC1	1
GO:0048306	GO:0048306	calcium-dependent protein binding	45680	81/18432	0.0963902	0.157537	0.0931796	A2M	1
GO:0038024	GO:0038024	cargo receptor activity	45680	82/18432	0.0975227	0.157537	0.0931796	PRG4	1
GO:0001540	GO:0001540	amyloid-beta binding	45680	85/18432	0.100912	0.158146	0.0935399	APOA1	1
GO:0051117	GO:0051117	ATPase binding	45680	85/18432	0.100912	0.158146	0.0935399	ALDOB	1
GO:0043178	GO:0043178	alcohol binding	45680	90/18432	0.106534	0.163822	0.0968973	APOA1	1
GO:0005253	GO:0005253	anion channel activity	45680	91/18432	0.107655	0.163822	0.0968973	APOL1	1
GO:0004867	GO:0004867	serine-type endopeptidase inhibitor activity	45680	98/18432	0.11546	0.173189	0.102438	A2M	1
GO:0005496	GO:0005496	steroid binding	45680	101/18432	0.118784	0.175667	0.103903	APOA1	1
GO:0051087	GO:0051087	chaperone binding	45680	105/18432	0.123199	0.179666	0.106268	FN1	1
GO:0015108	GO:0015108	chloride transmembrane transporter activity	45680	107/18432	0.125399	0.180368	0.106684	APOL1	1
GO:0003697	GO:0003697	single-stranded DNA binding	45680	124/18432	0.143882	0.201434	0.119144	JCHAIN	1
GO:0031072	GO:0031072	heat shock protein binding	45680	124/18432	0.143882	0.201434	0.119144	APOA1	1
GO:0019838	GO:0019838	growth factor binding	45680	132/18432	0.15245	0.210621	0.124578	A2M	1
GO:0043177	GO:0043177	organic acid binding	45680	137/18432	0.157763	0.215132	0.127246	HBA2	1
GO:0020037	GO:0020037	heme binding	45680	139/18432	0.15988	0.215223	0.1273	HBA2	1
GO:0019955	GO:0019955	cytokine binding	45680	144/18432	0.165148	0.219501	0.12983	A2M	1
GO:0046906	GO:0046906	tetrapyrrole binding	45680	149/18432	0.170386	0.223631	0.132273	HBA2	1
GO:0005178	GO:0005178	integrin binding	45680	156/18432	0.177665	0.230306	0.136221	FN1	1
GO:0015103	GO:0015103	inorganic anion transmembrane transporter activity	45680	159/18432	0.180766	0.231287	0.136801	APOL1	1
GO:0005319	GO:0005319	lipid transporter activity	45680	161/18432	0.182827	0.231287	0.136801	APOA1	1
GO:0008201	GO:0008201	heparin binding	45680	171/18432	0.193058	0.238483	0.141058	FN1	1
GO:0031406	GO:0031406	carboxylic acid binding	45680	171/18432	0.193058	0.238483	0.141058	APOC1	1
GO:0004252	GO:0004252	serine-type endopeptidase activity	45680	174/18432	0.196103	0.239429	0.141617	HP	1
GO:0004866	GO:0004866	endopeptidase inhibitor activity	45680	180/18432	0.202161	0.242415	0.143383	A2M	1
GO:0008022	GO:0008022	protein C-terminus binding	45680	181/18432	0.203167	0.242415	0.143383	FN1	1
GO:0030414	GO:0030414	peptidase inhibitor activity	45680	187/18432	0.209174	0.246778	0.145964	A2M	1
GO:0008236	GO:0008236	serine-type peptidase activity	45680	192/18432	0.214146	0.248922	0.147232	HP	1
GO:0061135	GO:0061135	endopeptidase regulator activity	45680	194/18432	0.216127	0.248922	0.147232	A2M	1
GO:0017171	GO:0017171	serine hydrolase activity	45680	196/18432	0.218103	0.248922	0.147232	HP	1
GO:0016829	GO:0016829	lyase activity	45680	199/18432	0.221058	0.249581	0.147622	ALDOB	1
GO:1901681	GO:1901681	sulfur compound binding	45680	270/18432	0.287952	0.321649	0.190248	FN1	1
GO:0008509	GO:0008509	anion transmembrane transporter activity	45680	303/18432	0.317139	0.350522	0.207326	APOL1	1
GO:0042277	GO:0042277	peptide binding	45680	330/18432	0.340165	0.372055	0.220063	APOA1	1
GO:0030674	GO:0030674	protein-macromolecule adaptor activity	45680	347/18432	0.354279	0.383498	0.226831	JCHAIN	1
GO:0033218	GO:0033218	amide binding	45680	408/18432	0.402586	0.431342	0.25513	APOA1	1
GO:0004175	GO:0004175	endopeptidase activity	45680	426/18432	0.416167	0.441389	0.261072	HP	1
GO:0005216	GO:0005216	ion channel activity	45680	446/18432	0.43091	0.452455	0.267618	APOL1	1
GO:0048018	GO:0048018	receptor ligand activity	45680	491/18432	0.462791	0.467595	0.276572	APOA1	1
GO:0060090	GO:0060090	molecular adaptor activity	45680	492/18432	0.46348	0.467595	0.276572	JCHAIN	1
GO:0015267	GO:0015267	channel activity	45680	494/18432	0.464855	0.467595	0.276572	APOL1	1
GO:0022803	GO:0022803	passive transmembrane transporter activity	45680	495/18432	0.465541	0.467595	0.276572	APOL1	1
GO:0030546	GO:0030546	signaling receptor activator activity	45680	498/18432	0.467595	0.467595	0.276572	APOA1	1

## Sheet: GO_CC enrichment for DEPs
	ID	Description	GeneRatio	BgRatio	pvalue	p.adjust	qvalue	geneID	Count
GO:0072562	GO:0072562	blood microparticle	45984	145/19869	2.6676e-18	1.78729e-16	8.70479e-17	APOA1/A2M/APOL1/TF/IGHG3/HP/KRT1/JCHAIN/ORM1/HBA2/FN1	11
GO:0034774	GO:0034774	secretory granule lumen	45892	322/19869	1.73123e-09	3.27352e-08	1.59433e-08	APOA1/A2M/TF/HP/LYZ/ORM1/FN1/FUCA2	8
GO:0060205	GO:0060205	cytoplasmic vesicle lumen	45892	325/19869	1.86227e-09	3.27352e-08	1.59433e-08	APOA1/A2M/TF/HP/LYZ/ORM1/FN1/FUCA2	8
GO:0031983	GO:0031983	vesicle lumen	45892	327/19869	1.95434e-09	3.27352e-08	1.59433e-08	APOA1/A2M/TF/HP/LYZ/ORM1/FN1/FUCA2	8
GO:0042571	GO:0042571	immunoglobulin complex, circulating	45800	76/19869	2.28435e-08	3.06102e-07	1.49084e-07	IGHV1-18/IGHV1-69/IGHV3-20/IGHG3/JCHAIN	5
GO:0019814	GO:0019814	immunoglobulin complex	45800	166/19869	1.14167e-06	1.27486e-05	6.20906e-06	IGHV1-18/IGHV1-69/IGHV3-20/IGHG3/JCHAIN	5
GO:0034361	GO:0034361	very-low-density lipoprotein particle	45739	20/19869	1.52488e-06	1.27709e-05	6.21991e-06	APOA1/APOL1/APOC1	3
GO:0034385	GO:0034385	triglyceride-rich plasma lipoprotein particle	45739	20/19869	1.52488e-06	1.27709e-05	6.21991e-06	APOA1/APOL1/APOC1	3
GO:0071682	GO:0071682	endocytic vesicle lumen	45739	23/19869	2.36356e-06	1.75954e-05	8.56961e-06	APOA1/HP/HBA2	3
GO:0034364	GO:0034364	high-density lipoprotein particle	45739	27/19869	3.8919e-06	2.60757e-05	1.26999e-05	APOA1/APOL1/APOC1	3
GO:0045095	GO:0045095	keratin filament	45770	101/19869	5.17055e-06	3.14934e-05	1.53385e-05	KRT14/KRT10/KRT2/KRT1	4
GO:0062023	GO:0062023	collagen-containing extracellular matrix	45831	433/19869	7.62547e-06	4.25756e-05	2.07359e-05	APOA1/A2M/KRT1/PRG4/ORM1/FN1	6
GO:0034358	GO:0034358	plasma lipoprotein particle	45739	36/19869	9.43587e-06	4.51574e-05	2.19934e-05	APOA1/APOL1/APOC1	3
GO:1990777	GO:1990777	lipoprotein particle	45739	36/19869	9.43587e-06	4.51574e-05	2.19934e-05	APOA1/APOL1/APOC1	3
GO:0032994	GO:0032994	protein-lipid complex	45739	39/19869	1.20503e-05	5.38248e-05	2.62147e-05	APOA1/APOL1/APOC1	3
GO:0005788	GO:0005788	endoplasmic reticulum lumen	45800	312/19869	2.46634e-05	0.000103278	5.03003e-05	APOA1/APOL1/TF/FN1/FUCA2	5
GO:1904724	GO:1904724	tertiary granule lumen	45739	55/19869	3.41771e-05	0.000134698	6.5603e-05	HP/LYZ/ORM1	3
GO:0001533	GO:0001533	cornified envelope	45739	59/19869	4.22227e-05	0.000157162	7.65441e-05	KRT10/KRT2/KRT1	3
GO:0035580	GO:0035580	specific granule lumen	45739	62/19869	4.90095e-05	0.000172823	8.41714e-05	HP/LYZ/ORM1	3
GO:0031093	GO:0031093	platelet alpha granule lumen	45739	67/19869	6.18444e-05	0.000207179	0.000100904	A2M/ORM1/FN1	3
GO:0031838	GO:0031838	haptoglobin-hemoglobin complex	45711	11/19869	7.00532e-05	0.000223503	0.000108855	HP/HBA2	2
GO:0042627	GO:0042627	chylomicron	45711	13/19869	9.92083e-05	0.000292629	0.000142522	APOA1/APOC1	2
GO:0005882	GO:0005882	intermediate filament	45770	215/19869	0.000100455	0.000292629	0.000142522	KRT14/KRT10/KRT2/KRT1	4
GO:0031091	GO:0031091	platelet alpha granule	45739	91/19869	0.000154019	0.00042421	0.000206607	A2M/ORM1/FN1	3
GO:0009897	GO:0009897	external side of plasma membrane	45800	462/19869	0.000158287	0.00042421	0.000206607	IGHV1-18/IGHV1-69/TF/IGHV3-20/IGHG3	5
GO:0045111	GO:0045111	intermediate filament cytoskeleton	45770	253/19869	0.000187879	0.00048415	0.0002358	KRT14/KRT10/KRT2/KRT1	4
GO:0030139	GO:0030139	endocytic vesicle	45770	343/19869	0.000596076	0.00147915	0.000720404	APOA1/TF/HP/HBA2	4
GO:0042581	GO:0042581	specific granule	45739	160/19869	0.000806253	0.00192925	0.000939619	HP/LYZ/ORM1	3
GO:0070820	GO:0070820	tertiary granule	45739	164/19869	0.000866032	0.00200083	0.000974483	HP/LYZ/ORM1	3
GO:0035578	GO:0035578	azurophil granule lumen	45711	91/19869	0.00493047	0.0110114	0.00536297	LYZ/FUCA2	2
GO:0071735	GO:0071735	IgG immunoglobulin complex	45680	10/19869	0.0115183	0.0241164	0.0117456	IGHG3	1
GO:0071745	GO:0071745	IgA immunoglobulin complex	45680	10/19869	0.0115183	0.0241164	0.0117456	JCHAIN	1
GO:0005766	GO:0005766	primary lysosome	45711	155/19869	0.01374	0.0264299	0.0128724	LYZ/FUCA2	2
GO:0042582	GO:0042582	azurophil granule	45711	155/19869	0.01374	0.0264299	0.0128724	LYZ/FUCA2	2
GO:0005833	GO:0005833	hemoglobin complex	45680	12/19869	0.0138067	0.0264299	0.0128724	HBA2	1
GO:0005775	GO:0005775	vacuolar lumen	45711	176/19869	0.0174707	0.0325149	0.015836	LYZ/FUCA2	2
GO:0022627	GO:0022627	cytosolic small ribosomal subunit	45680	45/19869	0.0508412	0.0920639	0.0448386	HBA2	1
GO:0016324	GO:0016324	apical plasma membrane	45711	368/19869	0.0670422	0.118206	0.0575709	TF/FN1	2
GO:0005905	GO:0005905	clathrin-coated pit	45680	71/19869	0.0790792	0.13425	0.0653848	TF	1
GO:0030669	GO:0030669	clathrin-coated endocytic vesicle membrane	45680	72/19869	0.0801491	0.13425	0.0653848	TF	1
GO:0005769	GO:0005769	early endosome	45711	414/19869	0.0822252	0.134368	0.0654424	APOA1/TF	2
GO:0015935	GO:0015935	small ribosomal subunit	45680	77/19869	0.0854806	0.136362	0.0664135	HBA2	1
GO:0045177	GO:0045177	apical part of cell	45711	435/19869	0.0894861	0.139432	0.0679087	TF/FN1	2
GO:0045334	GO:0045334	clathrin-coated endocytic vesicle	45680	90/19869	0.0992045	0.151061	0.0735727	TF	1
GO:0005604	GO:0005604	basement membrane	45680	99/19869	0.10859	0.161679	0.0787437	FN1	1
GO:0022626	GO:0022626	cytosolic ribosome	45680	105/19869	0.114795	0.167202	0.0814336	HBA2	1
GO:0034451	GO:0034451	centriolar satellite	45680	108/19869	0.117882	0.168045	0.0818442	ALDOB	1
GO:1904813	GO:1904813	ficolin-1-rich granule lumen	45680	124/19869	0.134173	0.187283	0.091214	KRT1	1
GO:0030665	GO:0030665	clathrin-coated vesicle membrane	45680	132/19869	0.14221	0.191901	0.0934631	TF	1
GO:0005793	GO:0005793	endoplasmic reticulum-Golgi intermediate compartment	45680	133/19869	0.14321	0.191901	0.0934631	FN1	1
GO:0019897	GO:0019897	extrinsic component of plasma membrane	45680	172/19869	0.181337	0.238226	0.116025	TF	1
GO:0005912	GO:0005912	adherens junction	45680	179/19869	0.188006	0.241961	0.117844	PVR	1
GO:0101002	GO:0101002	ficolin-1-rich granule	45680	185/19869	0.193681	0.241961	0.117844	KRT1	1
GO:0044391	GO:0044391	ribosomal subunit	45680	188/19869	0.196504	0.241961	0.117844	HBA2	1
GO:0030666	GO:0030666	endocytic vesicle membrane	45680	194/19869	0.202122	0.241961	0.117844	TF	1
GO:0030662	GO:0030662	coated vesicle membrane	45680	198/19869	0.205847	0.241961	0.117844	TF	1
GO:0055037	GO:0055037	recycling endosome	45680	198/19869	0.205847	0.241961	0.117844	TF	1
GO:0030136	GO:0030136	clathrin-coated vesicle	45680	211/19869	0.217838	0.25164	0.122558	TF	1
GO:0005840	GO:0005840	ribosome	45680	232/19869	0.236842	0.268956	0.130992	HBA2	1
GO:0009925	GO:0009925	basal plasma membrane	45680	254/19869	0.256277	0.286176	0.139379	TF	1
GO:0045178	GO:0045178	basal part of cell	45680	272/19869	0.271825	0.298562	0.145411	TF	1
GO:0005770	GO:0005770	late endosome	45680	288/19869	0.285385	0.3084	0.150202	TF	1
GO:0030135	GO:0030135	coated vesicle	45680	310/19869	0.303635	0.32054	0.156115	TF	1
GO:0019898	GO:0019898	extrinsic component of membrane	45680	316/19869	0.308534	0.32054	0.156115	TF	1
GO:0098802	GO:0098802	plasma membrane signaling receptor complex	45680	319/19869	0.310972	0.32054	0.156115	TF	1
GO:0005925	GO:0005925	focal adhesion	45680	422/19869	0.389843	0.395749	0.192745	PVR	1
GO:0030055	GO:0030055	cell-substrate junction	45680	432/19869	0.397022	0.397022	0.193365	PVR	1

## Sheet:  AUC and CI for key DEPs
Biomarker	AUC_CI
APOA1	1 (1-1)
HP	0.875 (0.617-1)
ORM1	0.725 (0.297-1)
APOL1	0.95 (0.837-1)
A2M	0.95 (0.837-1)
FN1	0.825 (0.595-1)
APOC1	0.85 (0.593-1)
TF	0.925 (0.76-1)
HBA2	0.775 (0.463-1)
LYZ	0.8 (0.523-1)

## Sheet: MM and GS for each proteins
	MMgreen	MMblue	MMyellow	MMbrown	MMturquoise	MMgrey	p.MMgreen	p.MMblue	p.MMyellow	p.MMbrown	p.MMturquoise	p.MMgrey	GS.non-reponse	GS.reponse	p.GS.GS.non-reponse	p.GS.GS.reponse	labels2colors(net$colors)	genename	ProteinDescription
A0A024QYT5	-0.171399	0.828931	0.507829	-0.0808331	-0.61467	-0.0858927	0.575555	0.000460446	0.0764443	0.792928	0.025385	0.780244	-0.484901	0.484901	0.0930588	0.0930588	blue	SERPINE1	Serpin peptidase inhibitor, clade E (Nexin, plasminogen activator inhibitor type 1), member 1, isoform CRA_b
A0A024QZL1	-0.292617	-0.209491	-0.232447	0.662124	-0.35158	-0.320857	0.331946	0.492142	0.444742	0.013681	0.238797	0.285119	-0.18952	0.18952	0.535169	0.535169	brown	PRG1	Proteoglycan 1, secretory granule, isoform CRA_a
A0A024QZN4	0.013974	0.640216	0.579946	-0.310595	-0.46293	0.0273168	0.963861	0.0184209	0.0377419	0.30167	0.111155	0.929413	-0.372219	0.372219	0.21041	0.21041	blue	VCL	Metavinculin
A0A024QZQ2	0.0658314	0.527129	0.493266	-0.182667	-0.700383	-0.0911967	0.830803	0.0641601	0.086735	0.550297	0.00767449	0.767001	-0.69433	0.69433	0.0084562	0.0084562	turquoise	PSAP	Prosaposin (Variant Gaucher disease and variant metachromatic leukodystrophy), isoform CRA_b
A0A024QZZ7	0.271968	0.377939	0.313344	-0.568838	-0.20165	-0.382405	0.368704	0.202931	0.297184	0.0424849	0.508843	0.197207	-0.475512	0.475512	0.100525	0.100525	grey	HIST1H2BD	Histone H2B
A0A024R017	0.0371859	0.375173	0.211164	-0.356421	-0.0485908	-0.725333	0.904003	0.206526	0.48861	0.231942	0.874745	0.00501797	-0.336154	0.336154	0.261449	0.261449	blue	HIST1H2AC	Histone H2A
A0A024R035	0.503337	-0.2033	0.147316	-0.0329321	-0.614795	0.411547	0.0795227	0.505308	0.631035	0.914947	0.0253468	0.162358	-0.405269	0.405269	0.169502	0.169502	turquoise	C9	Complement component C9
A0A024R0P8	-0.324442	0.0868987	-0.235803	0.631602	-0.32231	-0.29413	0.279464	0.777728	0.438005	0.0205857	0.282819	0.329336	-0.0306211	0.0306211	0.920898	0.920898	brown	TGFB1	Transforming growth factor beta
A0A024R0T8	-0.0994232	-0.544991	-0.597076	0.74248	0.270021	-0.173452	0.746576	0.0540962	0.0311988	0.0036503	0.372278	0.570917	0.42436	-0.42436	0.148386	0.148386	brown	APOC1	Apolipoprotein C-I, isoform CRA_a
A0A024R104	0.377984	0.32264	0.0482457	-0.179406	-0.484925	0.0888775	0.202872	0.282299	0.875628	0.557559	0.0930398	0.772785	-0.563374	0.563374	0.0449694	0.0449694	turquoise	CNTN1	Contactin 1, isoform CRA_a
A0A024R145	-0.442341	-0.358033	0.0103842	-0.0260457	0.462299	-0.179846	0.130141	0.229686	0.973142	0.932691	0.111708	0.556577	0.55951	-0.55951	0.0467882	0.0467882	turquoise	ALDOB	Fructose-bisphosphate aldolase
A0A024R1G8	-0.00924485	-0.734742	-0.422576	0.408757	0.471247	-0.0697594	0.976088	0.00422611	0.150283	0.165509	0.104048	0.82085	0.656727	-0.656727	0.0147517	0.0147517	blue	APOL1	Apolipoprotein L, 1, isoform CRA_b
A0A024R1U8	-0.140436	0.599354	0.546904	-0.0716284	-0.519209	0.0987244	0.647234	0.0303957	0.0530898	0.816123	0.0690189	0.748306	-0.567431	0.567431	0.0431148	0.0431148	yellow	IGFBP4	Insulin-like growth factor-binding protein 4
A0A024R276	0.248322	0.244195	0.285558	0.20514	-0.314552	0.340932	0.413325	0.421383	0.344276	0.501378	0.295224	0.254302	0.0388796	-0.0388796	0.89965	0.89965	turquoise	CTSL	Cathepsin L, isoform CRA_a
A0A024R2W4	0.275724	0.417071	0.201295	0.0573355	-0.64225	-0.30984	0.361862	0.156234	0.509605	0.852408	0.0179354	0.302907	-0.575983	0.575983	0.0393876	0.0393876	turquoise	DAG1	Alpha-dystroglycan
A0A024R374	-0.0430017	-0.209529	-0.0755316	0.498035	-0.588859	0.373576	0.889067	0.492061	0.806269	0.0832652	0.0342243	0.20862	-0.14795	0.14795	0.629549	0.629549	turquoise	CTSB	Cathepsin B
A0A024R3E3	-0.298017	-0.541504	-0.314132	0.269752	0.70452	-0.0743246	0.322681	0.055966	0.295904	0.372772	0.00717298	0.809314	0.784486	-0.784486	0.0014968	0.0014968	turquoise	APOA1	Apolipoprotein A-I, isoform CRA_a
A0A024R3I5	-0.00348028	0.956099	0.361606	-0.215824	-0.438297	-0.143873	0.990997	3.34224e-07	0.224734	0.478838	0.134108	0.639122	-0.366056	0.366056	0.218656	0.218656	blue	MCAM	Melanoma cell adhesion molecule, isoform CRA_a
A0A024R3V5	0.0742745	0.584808	0.0426784	-0.489784	0.229422	-0.102772	0.80944	0.035792	0.889896	0.0893297	0.450856	0.738306	-0.0926065	0.0926065	0.76349	0.76349	grey	NIF3L1	NIF3-like protein 1
A0A024R4F1	-0.0377931	0.362247	-0.324016	0.0350679	-0.200541	0.089745	0.902442	0.223852	0.280133	0.90945	0.511225	0.77062	-0.358747	0.358747	0.228691	0.228691	grey	HEL-S-17	2-phospho-D-glycerate hydro-lyase
A0A024R5F9	0.0845378	0.116426	0.121683	-0.0360762	-0.39654	-0.181825	0.783636	0.704856	0.692102	0.906857	0.179766	0.552169	-0.349086	0.349086	0.242376	0.242376	turquoise	B3GNT6	Beta-1,4-glucuronyltransferase 1
A0A024R5Z9	0.704188	0.103542	-0.0180807	-0.567653	0.0107593	-0.0547155	0.00721221	0.736405	0.95325	0.0430151	0.972172	0.85909	-0.339264	0.339264	0.256783	0.256783	green	PKM2	Pyruvate kinase
A0A024R611	-0.268296	0.350985	0.227559	0.316351	-0.706089	-0.357793	0.375459	0.239648	0.454642	0.292319	0.00698946	0.230021	-0.54613	0.54613	0.0534956	0.0534956	turquoise	CORO1A	Coronin
A0A024R6C0	-0.0622198	-0.080791	-0.0675977	-0.104074	0.129299	0.851846	0.839975	0.793034	0.826324	0.735095	0.673758	0.0002187	0.0895734	-0.0895734	0.771048	0.771048	grey	NPC2	Epididymal secretory protein E1
A0A024R6I6	-0.0180263	0.0806451	0.751444	-0.303323	-0.213494	0.106002	0.95339	0.793401	0.00306133	0.313719	0.483714	0.730352	0.0518485	-0.0518485	0.866412	0.866412	yellow	SERPINA10	Serpin peptidase inhibitor, clade A (Alpha-1 antiproteinase, antitrypsin), member 10, isoform CRA_b
A0A024R6I9	0.132402	0.351298	0.311536	-0.413663	-0.0927675	0.729421	0.666331	0.239201	0.300129	0.159994	0.76309	0.00466108	0.155946	-0.155946	0.61093	0.61093	grey	SERPINA4	Serpin peptidase inhibitor, clade A (Alpha-1 antiproteinase, antitrypsin), member 4, isoform CRA_a
A0A024R6N9	0.185302	0.106933	-0.127088	0.151319	-0.111302	-0.839916	0.54446	0.728063	0.679066	0.621679	0.717353	0.000326848	-0.305868	0.305868	0.309473	0.309473	grey	SERPINA5	Serpin peptidase inhibitor, clade A (Alpha-1 antiproteinase, antitrypsin), member 5, isoform CRA_a
A0A024R6P0	-0.00828582	-0.337402	0.110707	0.067493	-0.313664	0.331025	0.978568	0.259571	0.718809	0.82659	0.296663	0.269252	-0.331447	0.331447	0.268605	0.268605	turquoise	SERPINA3	Serpin peptidase inhibitor, clade A (Alpha-1 antiproteinase, antitrypsin), member 3, isoform CRA_c
A0A024R6R4	0.305752	0.720798	0.538452	-0.450727	-0.419248	0.0757232	0.309665	0.00543816	0.0576396	0.122166	0.153863	0.805786	-0.396425	0.396425	0.179904	0.179904	blue	MMP2	72 kDa gelatinase
A0A024R728	-0.171196	-0.253709	-0.285343	-0.100547	0.567817	0.269114	0.576014	0.402927	0.344655	0.743797	0.0429416	0.373948	0.122417	-0.122417	0.690328	0.690328	turquoise	MET	HGF/SF receptor
A0A024R782	-0.204446	0.517857	0.211007	-0.232832	-0.368391	-0.204105	0.502859	0.0698734	0.488942	0.443965	0.21551	0.503588	-0.361005	0.361005	0.225561	0.225561	blue	BPGM	Phosphoglycerate mutase
A0A024R7C1	0.519714	0.508306	0.310022	-0.712442	-0.213817	-0.12617	0.0687013	0.076122	0.302608	0.00628277	0.483036	0.681275	-0.484124	0.484124	0.0936611	0.0936611	brown	hCG_2033729	HCG2033729, isoform CRA_a
A0A024R7F1	0.263511	0.468034	-0.0534949	-0.242766	-0.163282	0.0574748	0.384359	0.106756	0.862206	0.42419	0.594033	0.852053	-0.581833	0.581833	0.0369763	0.0369763	blue	PRKCSH	Glucosidase 2 subunit beta
A0A024R878	0.155805	0.311303	-0.0427952	-0.515667	0.292222	-0.45538	0.611255	0.300509	0.889597	0.071273	0.332629	0.117885	-0.156536	0.156536	0.609562	0.609562	grey	ENG	Endoglin (Osler-Rendu-Weber syndrome 1), isoform CRA_a
A0A024R884	0.460773	-0.452852	-0.108036	-0.349002	0.173473	-0.0291129	0.113051	0.120198	0.725355	0.242498	0.570872	0.924784	-0.201991	0.201991	0.508111	0.508111	blue	TNC	Tenascin C (Hexabrachion), isoform CRA_a
A0A024R8B8	0.161966	0.0737588	0.688571	-0.380059	-0.066933	0.0535817	0.597051	0.810742	0.00925467	0.200202	0.828009	0.861985	0.120022	-0.120022	0.696124	0.696124	yellow	C9orf28	Chromosome 9 open reading frame 28, isoform CRA_a
A0A024R8G3	0.578428	0.501224	0.364408	-0.302293	-0.485834	0.264208	0.0383663	0.0809995	0.220895	0.315448	0.0923381	0.383055	-0.364061	0.364061	0.221369	0.221369	blue	PTGDS	Glutathione-independent PGD synthase
A0A024R8S5	0.466934	0.202271	0.245444	0.017573	-0.575023	-0.337532	0.107693	0.507511	0.418934	0.954561	0.0397939	0.259376	-0.368206	0.368206	0.215757	0.215757	turquoise	P4HB	Protein disulfide-isomerase
A0A024R8V7	-0.0357718	0.540402	0.497064	-0.304689	-0.244229	0.320111	0.907639	0.0565663	0.083964	0.311436	0.421316	0.286305	-0.00526288	0.00526288	0.986386	0.986386	blue	TIMP2	Metalloproteinase inhibitor 2
A0A024R930	-0.257675	-0.438491	-0.0657213	0.657531	0.0776824	-0.0598659	0.39536	0.133916	0.831082	0.0145883	0.800851	0.845962	0.518727	-0.518727	0.0693227	0.0693227	brown	PRG4	Proteoglycan 4, isoform CRA_a
A0A024R944	-0.239513	0.0892128	-0.0365682	-0.495994	0.394481	0.012571	0.430616	0.771948	0.905591	0.0847381	0.182243	0.967488	-0.0499473	0.0499473	0.871273	0.871273	turquoise	SERPINC1	Antithrombin-III
A0A024R969	0.416924	0.200439	0.411825	0.115865	-0.707907	0.0636631	0.156395	0.511445	0.162046	0.70622	0.0067813	0.836307	-0.360831	0.360831	0.225801	0.225801	turquoise	CHI3L1	Chitinase-3-like protein 1
A0A024R9B8	-0.00549624	0.6366	0.311969	-0.350484	-0.114139	0.295347	0.985782	0.0193078	0.299422	0.240366	0.710425	0.327244	-0.043688	0.043688	0.887306	0.887306	blue	PGCP	Carboxypeptidase Q
A0A024R9J3	0.419044	0.50415	0.379725	-0.717211	-0.185209	-0.0559056	0.154084	0.0789587	0.200629	0.00578929	0.544666	0.856054	-0.473432	0.473432	0.102232	0.102232	brown	COLEC10	Collectin sub-family member 10 (C-type lectin), isoform CRA_a
A0A024R9Q1	0.0504311	0.526247	0.00895966	0.00516663	-0.1775	-0.435913	0.870036	0.064689	0.976825	0.986635	0.561822	0.136483	-0.160085	0.160085	0.601374	0.601374	blue	THBS1	Thrombospondin 1, isoform CRA_a
A0A024RA55	-0.333102	0.799153	0.570977	-0.303184	-0.413647	0.0422903	0.266075	0.00104709	0.04154	0.313953	0.160012	0.890892	-0.407279	0.407279	0.167193	0.167193	blue	GPNMB	Glycoprotein (Transmembrane) nmb, isoform CRA_b
A0A024RAA7	0.559266	-0.266817	0.020006	-0.0789193	-0.0255411	-0.0572529	0.046905	0.378197	0.948277	0.797739	0.933992	0.852618	0.0268426	-0.0268426	0.930636	0.930636	green	ADIB	Adiponectin B
A0A024RAB6	0.51015	0.593982	0.435564	-0.624182	-0.249383	0.179582	0.0748866	0.0323138	0.136834	0.0225974	0.411266	0.557166	-0.52714	0.52714	0.0641536	0.0641536	blue	HSPG2	Heparan sulfate proteoglycan 2 (Perlecan), isoform CRA_b
A0A024RAB9	0.512234	-0.350911	-0.0738228	-0.0381958	0.0492853	-0.0712742	0.0735072	0.239754	0.81058	0.901407	0.872967	0.817018	0.0405363	-0.0405363	0.895395	0.895395	green	ADIA	Adiponectin A
A0A024RAG6	0.438725	-0.204222	-0.0202159	0.14128	-0.243959	-0.273254	0.133685	0.503337	0.947736	0.645239	0.421845	0.366354	-0.160468	0.160468	0.600492	0.600492	green	ADIC	Complement C1q subcomponent subunit A
A0A024RAQ9	-0.370126	0.442871	0.078681	0.284591	-0.501925	-0.290966	0.213189	0.129627	0.798338	0.345983	0.0805076	0.334807	-0.206898	0.206898	0.497638	0.497638	turquoise	CSPG2	Chondroitin sulfate proteoglycan 2 (Versican), isoform CRA_b
A0A024RAR8	-0.000271546	-0.0628053	-0.355403	-0.0503552	0.325622	-0.331149	0.999298	0.838486	0.233373	0.87023	0.277618	0.269061	0.00990959	-0.00990959	0.974369	0.974369	turquoise	ARTS-1	Aminopeptidase
A0A024RAX0	0.145262	-0.359904	-0.695614	0.331506	0.396422	0.0620863	0.635856	0.227084	0.00828542	0.268514	0.179907	0.840314	0.542466	-0.542466	0.0554457	0.0554457	yellow	MGP	Matrix Gla protein
A0A024RC42	0.552537	0.641955	0.183097	-0.355806	-0.550226	-0.113031	0.0502034	0.0180052	0.549343	0.232806	0.0513735	0.713128	-0.782378	0.782378	0.00157224	0.00157224	blue	CDH2	Cadherin-2
A0A024RC61	-0.119862	0.348121	0.251389	-0.392799	-0.0468613	-0.211085	0.696512	0.24377	0.407388	0.184283	0.879173	0.488777	0.0864758	-0.0864758	0.778786	0.778786	brown	ANPEP	Aminopeptidase
A0A024RC87	0.329032	0.291306	0.812414	-0.50561	-0.339548	0.25006	0.272319	0.334217	0.000739059	0.0779543	0.25636	0.409955	-0.187882	0.187882	0.538769	0.538769	yellow	RNH1	Ribonuclease inhibitor
A0A024RD26	-0.12988	0.871326	0.517819	-0.289414	-0.505933	-0.0366587	0.672367	0.000104745	0.0698977	0.33751	0.0777329	0.905359	-0.486492	0.486492	0.0918318	0.0918318	blue	GPR116	G protein-coupled receptor 116, isoform CRA_a
A0A024RD39	0.531023	-0.2788	-0.230286	0.362824	-0.396343	0.0784025	0.0618617	0.35631	0.449106	0.223059	0.180002	0.799039	-0.155376	0.155376	0.612251	0.612251	turquoise	PLA2G7	Platelet-activating factor acetylhydrolase
A0A024RDA6	0.122103	0.416833	0.659147	-0.22492	-0.342034	0.310351	0.691087	0.156495	0.0142641	0.460032	0.25267	0.302068	-0.109051	0.109051	0.722867	0.722867	blue	IGFBP7	Insulin-like growth factor binding protein 7, isoform CRA_a (Fragment)
A0A024RDB8	-0.241013	-0.519995	-0.363869	0.622409	-0.0826056	0.403677	0.427646	0.0685253	0.221631	0.0230988	0.788479	0.171345	0.136976	-0.136976	0.655435	0.655435	brown	HPSE	Heparanase, isoform CRA_a
A0A024RDT4	0.261823	-0.154666	0.390887	-0.345518	-0.127748	-0.140015	0.387524	0.613897	0.186619	0.247553	0.677481	0.648231	-0.179913	0.179913	0.556426	0.556426	yellow	LCP1	Lymphocyte cytosolic protein 1 (L-plastin), isoform CRA_a
A0A024RDY3	0.266244	0.472276	0.26759	-0.356179	-0.314949	0.0139529	0.379261	0.103189	0.376764	0.232282	0.294581	0.963916	-0.0729565	0.0729565	0.812767	0.812767	turquoise	LAMP1	Lysosomal-associated membrane protein 1, isoform CRA_a
A0A060VCZ2	0.954257	0.0459198	-0.150896	-0.332952	-0.341967	-0.05844	4.17522e-07	0.881585	0.622666	0.266304	0.25277	0.849593	-0.57028	0.57028	0.041846	0.041846	green	HLA-B	MHC class I antigen
A0A075B6H7	-0.289746	-0.209202	-0.312431	-0.205294	0.798769	-0.271659	0.33693	0.492753	0.298669	0.501049	0.00105731	0.36927	0.417953	-0.417953	0.15527	0.15527	turquoise	IGKV3-7	Probable non-functional immunoglobulin kappa variable 3-7
A0A075B6H9	-0.303618	-0.0655872	-0.00433002	-0.239298	0.620592	-0.257203	0.313226	0.831422	0.988799	0.431043	0.0236213	0.396255	0.337723	-0.337723	0.259089	0.259089	turquoise	IGLV4-69	Immunoglobulin lambda variable 4-69
A0A075B6I0	-0.438389	-0.106537	-0.0434488	0.299702	0.504485	-0.178666	0.134017	0.729035	0.88792	0.31982	0.0787273	0.559211	0.583847	-0.583847	0.0361716	0.0361716	turquoise	IGLV8-61	Immunoglobulin lambda variable 8-61
A0A075B6I9	-0.479159	-0.00513164	-0.0022759	-0.279729	0.783215	-0.154908	0.097578	0.986725	0.994113	0.354643	0.00154192	0.613335	0.437484	-0.437484	0.134915	0.134915	turquoise	IGLV7-46	Immunoglobulin lambda variable 7-46
A0A075B6J9	-0.339042	-0.217014	-0.145625	-0.193492	0.831935	-0.0412721	0.257115	0.476358	0.635003	0.526485	0.000420258	0.893506	0.329376	-0.329376	0.271789	0.271789	turquoise	IGLV2-18	Immunoglobulin lambda variable 2-18
A0A075B6K5	-0.150897	-0.105042	-0.147983	-0.369582	0.786409	-0.099144	0.622663	0.732712	0.629473	0.213915	0.0014305	0.747267	0.409503	-0.409503	0.164662	0.164662	turquoise	IGLV3-9	Immunoglobulin lambda variable 3-9
A0A075B6P5	-0.192297	-0.524128	-0.315558	-0.219384	0.925581	0.00703253	0.529091	0.0659716	0.293598	0.471435	5.73969e-06	0.981809	0.454667	-0.454667	0.118535	0.118535	turquoise	IGKV2-28	Immunoglobulin kappa variable 2-28
A0A075B6R9	-0.276346	-0.331746	-0.323989	-0.0637501	0.819156	0.298515	0.360736	0.268146	0.280175	0.836086	0.000612697	0.321835	0.444301	-0.444301	0.128248	0.128248	turquoise	IGKV2D-24	Probable non-functional immunoglobulin kappa variable 2D-24
A0A075B6S5	-0.247351	-0.371026	-0.181888	-0.116938	0.72627	0.293007	0.415213	0.211991	0.552029	0.703609	0.00493436	0.331271	0.658133	-0.658133	0.0144669	0.0144669	turquoise	IGKV1-27	Immunoglobulin kappa variable 1-27
A0A075B788	0.138221	0.192589	-0.233304	-0.44152	0.117868	0.105614	0.652481	0.528453	0.443016	0.130941	0.701351	0.731305	-0.359652	0.359652	0.227434	0.227434	brown	PTPRC	Receptor-type tyrosine-protein phosphatase C
A0A087WSY5	-0.239588	-0.0207801	0.00904927	0.03457	-0.041613	0.72437	0.430467	0.946279	0.976593	0.910731	0.89263	0.00510508	0.00340384	-0.00340384	0.991195	0.991195	grey	CPB2	Carboxypeptidase B2
A0A087WSY6	-0.332102	-0.24419	-0.218889	-0.202302	0.837386	0.133562	0.267602	0.421392	0.472462	0.507445	0.000354467	0.663563	0.352421	-0.352421	0.237597	0.237597	turquoise	IGKV3D-15	Immunoglobulin kappa variable 3D-15
A0A087WT59	-0.204386	-0.487146	-0.314265	0.137821	0.715205	0.136471	0.502987	0.0913311	0.295689	0.653429	0.00599305	0.656636	0.744471	-0.744471	0.00351249	0.00351249	turquoise	TTR	Transthyretin
A0A087WTK0	0.131606	0.681322	0.843454	-0.407652	-0.272749	-0.0496786	0.668234	0.0103398	0.000291126	0.166767	0.367277	0.871961	-0.15362	0.15362	0.616325	0.616325	yellow	PTPRJ	Protein-tyrosine-phosphatase
A0A087WTS4	0.00606548	0.26295	-0.362199	0.307912	-0.143366	-0.340453	0.98431	0.385409	0.223917	0.306083	0.640318	0.255014	-0.43126	0.43126	0.141198	0.141198	grey	FKBP1A	Peptidyl-prolyl cis-trans isomerase FKBP1A
A0A087WVQ9	0.309558	0.236606	0.041904	-0.534415	-0.0922802	0.00250483	0.303372	0.4364	0.891884	0.0599077	0.764303	0.99352	-0.434727	0.434727	0.137675	0.137675	brown	EEF1A1	Elongation factor 1-alpha
A0A087WXB8	0.0728459	-0.174608	-0.561884	-0.11941	0.425921	-0.435343	0.813047	0.568313	0.0456646	0.697607	0.14674	0.137055	-0.151409	0.151409	0.621469	0.621469	turquoise	ST3GAL6	ST3 beta-galactoside alpha-2,3-sialyltransferase 6, isoform CRA_b
A0A087WZM2	0.325229	-0.00547128	-0.417719	0.306308	-0.370175	-0.223017	0.278232	0.985847	0.155526	0.308741	0.213124	0.463936	-0.144858	0.144858	0.636805	0.636805	turquoise	RNASET2	Ribonuclease T2
A0A087X0S5	0.340623	-0.0460948	0.0675145	-0.133102	-0.286387	0.86945	0.254761	0.881137	0.826535	0.664661	0.342815	0.000112998	0.0413695	-0.0413695	0.893255	0.893255	grey	COL6A1	Collagen alpha-1(VI) chain
A0A087X0T8	0.686756	0.198329	0.0156689	-0.0253126	-0.437586	-0.195615	0.00951791	0.515994	0.959481	0.934582	0.134813	0.521869	-0.442907	0.442907	0.129592	0.129592	green	CADM1	Cell adhesion molecule 1
A0A087X1J7	-0.436079	0.340337	0.267604	-0.304892	0.295186	-0.510637	0.136317	0.255185	0.37674	0.311097	0.327521	0.0745627	0.1228	-0.1228	0.689403	0.689403	turquoise	GPX3	Glutathione peroxidase
A0A090N7U9	0.175883	-0.49757	-0.261822	0.446897	-0.144384	-0.28948	0.565448	0.0835996	0.387526	0.125767	0.63792	0.337394	0.182185	-0.182185	0.551367	0.551367	blue	RARRES2	Chemerin
A0A096LPE2	-0.299182	-0.283416	-0.39599	0.380272	0.382639	0.26966	0.320701	0.348066	0.180426	0.199928	0.196911	0.372943	0.255952	-0.255952	0.398639	0.398639	turquoise	SAA2-SAA4	SAA2-SAA4 readthrough
A0A0A0MRJ7	0.38515	-0.521333	-0.255702	0.126157	-0.0599939	0.306016	0.19374	0.0676914	0.399115	0.681306	0.845637	0.309226	0.174935	-0.174935	0.567579	0.567579	blue	F5	Coagulation factor V
A0A0A0MRZ8	0.179742	-0.710381	-0.63417	-0.0650238	0.497365	0.111627	0.556809	0.00650566	0.0199213	0.832852	0.0837471	0.71656	0.125453	-0.125453	0.683003	0.683003	blue	IGKV3D-11	Immunoglobulin kappa variable 3D-11
A0A0A0MS14	0.269273	-0.245359	-0.0927025	-0.448773	0.668249	0.262485	0.373655	0.419102	0.763251	0.123995	0.0125377	0.38628	0.508233	-0.508233	0.0761717	0.0761717	turquoise	IGHV1-45	Immunoglobulin heavy variable 1-45
A0A0A0MS15	-0.290238	-0.388909	0.0254412	-0.0600373	0.711606	0.215329	0.336074	0.189056	0.93425	0.845526	0.00637245	0.479872	0.462686	-0.462686	0.111369	0.111369	turquoise	IGHV3-49	Immunoglobulin heavy variable 3-49
A0A0A0MSA9	-0.524628	0.168914	0.404733	-0.339798	0.428272	-0.0403965	0.0656677	0.581188	0.170121	0.255987	0.144282	0.895754	0.517748	-0.517748	0.0699424	0.0699424	green	PVR	Poliovirus receptor
A0A0A0MSN4	0.0567997	0.510602	0.191078	0.320171	-0.36169	0.0130872	0.853774	0.0745856	0.531755	0.286208	0.224618	0.966153	-0.0659748	0.0659748	0.830439	0.830439	turquoise	ACE	Angiotensin-converting enzyme
A0A0A0MT36	-0.344227	-0.0732089	0.115673	-0.335143	0.614228	-0.114162	0.249441	0.81213	0.706689	0.262977	0.0255203	0.710369	0.156206	-0.156206	0.610327	0.610327	turquoise	IGKV6D-21	Immunoglobulin kappa variable 6D-21
A0A0A0N0N2	-0.141778	0.785214	0.316036	-0.361657	0.00363372	-0.239217	0.644061	0.00147142	0.292828	0.224663	0.9906	0.431203	-0.19345	0.19345	0.526576	0.526576	blue	CNTFR	CNTFR isoform 3
A0A0B4J1R6	-0.156613	-0.143512	-0.317817	0.88146	-0.413886	-0.146793	0.609386	0.639972	0.289966	6.80753e-05	0.159746	0.632262	0.136415	-0.136415	0.656767	0.656767	brown	TKT	Transketolase
A0A0B4J1U7	0.144988	-0.468028	-0.659351	-0.0983043	0.667561	-0.272626	0.636499	0.106761	0.0142236	0.749346	0.0126624	0.367501	0.21484	-0.21484	0.480894	0.480894	turquoise	IGHV6-1	Immunoglobulin heavy variable 6-1
A0A0B4J1V6	-0.278884	-0.464574	-0.191956	-0.126296	0.778964	0.231102	0.35616	0.109725	0.529836	0.680973	0.00170065	0.447455	0.697586	-0.697586	0.00802858	0.00802858	turquoise	IGHV3-73	Immunoglobulin heavy variable 3-73
A0A0B4J1X8	0.0205332	-0.372159	-0.229085	-0.234962	0.589572	-0.612247	0.946916	0.210489	0.451539	0.439688	0.0339535	0.026134	-0.00946471	0.00946471	0.975519	0.975519	turquoise	IGHV3-43	Immunoglobulin heavy variable 3-43
A0A0B4J1Y8	-0.141575	-0.371693	-0.362931	0.04	0.669589	-0.0574865	0.644542	0.211106	0.222914	0.896772	0.0122975	0.852023	0.366989	-0.366989	0.217395	0.217395	turquoise	IGLV9-49	Immunoglobulin lambda variable 9-49
A0A0C4DFP6	0.405069	-0.148883	-0.334872	0.474372	-0.551891	-0.0416304	0.169733	0.627366	0.263386	0.101458	0.0505286	0.892586	-0.407035	0.407035	0.167472	0.167472	turquoise	CRTAC1	Cartilage acidic protein 1
A0A0C4DGZ8	0.117111	0.616226	0.175909	0.0388252	-0.520581	0.345122	0.703189	0.0249123	0.56539	0.89979	0.068159	0.248131	-0.379615	0.379615	0.200771	0.200771	turquoise	GP1BA	Glycoprotein Ib (Platelet), alpha polypeptide
A0A0C4DH29	-0.156881	-0.457974	-0.0892246	-0.19979	0.74018	0.296924	0.608766	0.115543	0.771918	0.512842	0.00381471	0.324544	0.541054	-0.541054	0.0562105	0.0562105	turquoise	IGHV1-3	Immunoglobulin heavy variable 1-3
A0A0C4DH31	-0.25163	-0.373395	-0.229395	-0.250976	0.984199	-0.0764178	0.406925	0.208859	0.45091	0.408186	1.27862e-09	0.804036	0.574943	-0.574943	0.0398279	0.0398279	turquoise	IGHV1-18	Immunoglobulin heavy variable 1-18
A0A0C4DH35	-0.275401	-0.358656	-0.171644	-0.216877	0.930591	0.0913088	0.362448	0.228817	0.575001	0.476644	3.95053e-06	0.766721	0.674266	-0.674266	0.0114862	0.0114862	turquoise	IGHV3-35	Probable non-functional immunoglobulin heavy variable 3-35
A0A0C4DH36	0.114004	0.100118	-0.131184	-0.462327	0.367718	0.10459	0.710756	0.744857	0.669244	0.111683	0.216414	0.733826	-0.0137519	0.0137519	0.964435	0.964435	brown	IGHV3-38	Probable non-functional immunoglobulin heavy variable 3-38
A0A0C4DH38	-0.340649	-0.329726	-0.255702	-0.141207	0.889443	0.0131231	0.254721	0.271249	0.399116	0.645411	4.71362e-05	0.966061	0.423285	-0.423285	0.149527	0.149527	turquoise	IGHV5-51	Immunoglobulin heavy variable 5-51
A0A0C4DH67	-0.2759	-0.221275	-0.455149	-0.0545851	0.848316	0.0408014	0.361543	0.467526	0.118095	0.859423	0.000247172	0.894714	0.375494	-0.375494	0.206107	0.206107	turquoise	IGKV1-8	Immunoglobulin kappa variable 1-8
A0A0D9SEN1	0.808518	0.284902	0.100421	-0.113509	-0.460952	-0.0839049	0.000820925	0.345435	0.744109	0.711963	0.112893	0.785222	-0.434992	0.434992	0.137408	0.137408	green	FAP	Prolyl endopeptidase FAP
A0A0E3XJU3	0.0235834	0.437657	0.186036	0.191009	-0.506618	0.192156	0.939043	0.134742	0.542838	0.531906	0.0772658	0.529399	-0.265338	0.265338	0.380947	0.380947	turquoise	CDH1	Cadherin-1
A0A0F7T6Q1	-0.200409	-0.529507	-0.415461	0.163135	0.717229	0.0356089	0.511509	0.0627493	0.158003	0.594369	0.00578753	0.908058	0.463882	-0.463882	0.110325	0.110325	turquoise	IGHV1-2	IGHV1-2 protein (Fragment)
A0A0G2JMW3	-0.0184119	-0.05591	-0.463789	-0.159176	0.160458	-0.372527	0.952394	0.856042	0.110407	0.603468	0.600516	0.210003	-0.428083	0.428083	0.144479	0.144479	yellow	CDHR5	Cadherin-related family member 5
A0A0G2JNQ3	0.0648548	0.508404	0.0402477	-0.418587	0.0528884	-0.269734	0.833281	0.0760564	0.896136	0.15458	0.863755	0.372806	-0.376105	0.376105	0.20531	0.20531	blue	HNRNPCL2	Heterogeneous nuclear ribonucleoprotein C-like 2
A0A0G2JRQ6	-0.29646	-0.52545	-0.156792	-0.0814332	0.831364	-0.183437	0.325338	0.0651694	0.608971	0.791421	0.000427684	0.548588	0.615414	-0.615414	0.0251583	0.0251583	turquoise	NA	Ig-like domain-containing protein (Fragment)
A0A0G2JSC0	-0.288459	-0.0841307	-0.155999	-0.159625	0.75583	-0.0759931	0.339178	0.784656	0.610806	0.602434	0.00280149	0.805106	0.392833	-0.392833	0.184242	0.184242	turquoise	IGLV5-45	Immunoglobulin lambda variable 5-45 (Fragment)
A0A0J9YX35	-0.251574	-0.190089	-0.313962	-0.0142016	0.751031	-0.303519	0.407032	0.533923	0.29618	0.963273	0.0030867	0.313392	0.398621	-0.398621	0.177284	0.177284	turquoise	IGHV3-64D	Immunoglobulin heavy variable 3-64D
A0A0K0K1J1	0.19274	0.330217	0.46533	-0.5833	-0.147104	0.260734	0.528125	0.270493	0.109072	0.0363889	0.631531	0.389572	-0.380193	0.380193	0.200029	0.200029	brown	HEL-S-2	Epididymis secretory protein Li 2
A0A0R7FJH5	-0.286657	0.780974	0.622387	-0.338425	-0.268308	-0.00749396	0.34234	0.0016241	0.023105	0.258038	0.375437	0.980616	-0.432301	0.432301	0.140134	0.140134	blue	F12	Coagulation factor XII
A0A0S2Z3D5	0.0297017	-0.302828	0.200307	0.468662	-0.408149	-0.0558659	0.923266	0.314549	0.511729	0.106222	0.1662	0.856155	0.094035	-0.094035	0.759938	0.759938	turquoise	APOE	Apolipoprotein E isoform 1 (Fragment)
A0A0S2Z3F6	0.557834	-0.292063	-0.174556	0.393575	-0.454514	0.226295	0.0475932	0.332904	0.56843	0.18334	0.118674	0.457219	0.0549363	-0.0549363	0.858527	0.858527	turquoise	CETP	Cholesteryl ester transfer protein (Fragment)
A0A0S2Z3P4	-0.244418	0.858296	0.573592	-0.350395	-0.411445	-0.0929559	0.420945	0.00017345	0.040405	0.240494	0.162472	0.762621	-0.50612	0.50612	0.0776054	0.0776054	blue	FGFR1	Receptor protein-tyrosine kinase
A0A0S2Z3V0	0.108639	-0.583577	-0.816409	0.348689	0.101386	0.0855159	0.723877	0.0362786	0.000661923	0.242949	0.741726	0.781187	0.022658	-0.022658	0.941431	0.941431	yellow	APOE	Apolipoprotein E isoform 2 (Fragment)
A0A0S2Z3Y1	0.160984	-0.176202	-0.163795	0.0606239	0.0943147	0.104458	0.599305	0.564731	0.592857	0.844033	0.759243	0.73415	-0.0748012	0.0748012	0.808111	0.808111	grey	LGALS3BP	Galectin-3-binding protein (Fragment)
A0A0S2Z428	0.414861	-0.528755	-0.166239	0.146436	-0.0586357	0.287915	0.158666	0.0631931	0.587274	0.6331	0.849095	0.340131	0.292806	-0.292806	0.331619	0.331619	blue	KRT6A	HCG2039812, isoform CRA_b (Fragment)
A0A0S2Z4F1	0.263443	0.637806	0.682152	-0.422644	-0.587736	0.0365099	0.384485	0.0190086	0.010211	0.15021	0.0346537	0.905741	-0.51412	0.51412	0.072274	0.072274	turquoise	EFEMP1	EGF containing fibulin-like extracellular matrix protein 1 isoform 1 (Fragment)
A0A0S2Z4G4	0.260495	0.181773	-0.100374	-0.112536	-0.253219	0.230678	0.390024	0.552285	0.744225	0.714338	0.403867	0.448311	-0.501816	0.501816	0.080584	0.080584	grey	TPM3	Tropomyosin 3 isoform 1 (Fragment)
A0A0S2Z4I5	0.591825	-0.349968	-0.00486031	-0.0171212	-0.344721	0.103892	0.0331085	0.241107	0.987427	0.955729	0.248718	0.735545	-0.437808	0.437808	0.134593	0.134593	green	CFP	Complement factor properdin isoform 1 (Fragment)
A0A0S2Z4K3	0.132873	-0.0859417	0.432326	0.266966	-0.674654	0.0852121	0.665208	0.780122	0.140109	0.377921	0.0114208	0.781948	-0.154008	0.154008	0.615424	0.615424	turquoise	PROS1	Vitamin K-dependent protein S (Fragment)
A0A0S2Z4Q2	0.425184	0.332054	0.354459	-0.635722	0.0910396	-0.0380628	0.147515	0.267675	0.234706	0.0195279	0.767392	0.901749	0.0310768	-0.0310768	0.919724	0.919724	brown	TGFBI	Transforming growth factor-beta-induced protein ig-h3 (Fragment)
A0A0U2N547	0.912705	0.0898779	-0.324522	-0.184799	-0.354421	-0.179603	1.34611e-05	0.770288	0.279339	0.545572	0.234759	0.557119	-0.568806	0.568806	0.0424991	0.0424991	green	KIT	Mast/stem cell growth factor receptor
A0A0U5FP74	0.680293	-0.148728	0.0320216	-0.234485	-0.149167	0.499861	0.0105015	0.62773	0.917291	0.440644	0.626702	0.0819629	-0.0775144	0.0775144	0.801274	0.801274	green	ART4	NAD(P)(+)--arginine ADP-ribosyltransferase (Fragment)
A0A0X9T0I7	-0.140935	-0.487407	-0.426161	-0.0893891	0.842798	0.0829872	0.646053	0.0911314	0.146487	0.771508	0.000297502	0.787522	0.33179	-0.33179	0.268079	0.268079	turquoise	NA	IBM-A2 light chain variable region (Fragment)
A0A0X9T7T4	-0.284968	-0.112151	0.17622	-0.242783	0.794116	0.0266261	0.345317	0.715278	0.56469	0.424156	0.00118752	0.931194	0.577164	-0.577164	0.0388921	0.0388921	turquoise	NA	MS-D3 heavy chain variable region (Fragment)
A0A0X9TD88	-0.253616	-0.163059	-0.0601988	-0.229478	0.869211	-0.0471709	0.403106	0.594543	0.845115	0.450742	0.000114084	0.87838	0.504757	-0.504757	0.07854	0.07854	turquoise	NA	GCT-A3 heavy chain variable region (Fragment)
A0A0X9UWK7	-0.143285	-0.30643	-0.178783	-0.303825	0.952598	-0.033573	0.640509	0.308537	0.55895	0.312879	5.06257e-07	0.913297	0.559322	-0.559322	0.0468778	0.0468778	turquoise	NA	MS-D4 heavy chain variable region (Fragment)
A0A0X9UWM4	-0.219836	-0.00818799	-0.247237	-0.137357	0.813294	-0.0949886	0.4705	0.978821	0.415435	0.654531	0.000721477	0.757568	0.454641	-0.454641	0.118558	0.118558	turquoise	NA	IBM-A3 heavy chain variable region (Fragment)
A0A0X9V9B3	-0.126586	-0.50485	-0.363811	-0.0356967	0.470381	-0.207504	0.680275	0.0784763	0.22171	0.907833	0.104772	0.496351	0.033046	-0.033046	0.914653	0.914653	turquoise	NA	MS-F1 light chain variable region (Fragment)
A0A109PW33	-0.0614904	-0.195856	0.217801	-0.315569	0.217701	0.15422	0.841829	0.521345	0.474721	0.29358	0.474929	0.61493	0.274457	-0.274457	0.364162	0.364162	grey	NA	MS-C1 light chain variable region (Fragment)
A0A109PW74	-0.046021	-0.162113	0.0494541	-0.365399	0.711782	-0.0904348	0.881326	0.596713	0.872535	0.219547	0.00635354	0.7689	0.418301	-0.418301	0.154891	0.154891	turquoise	NA	IBM-B3 light chain variable region (Fragment)
A0A120HF56	-0.305628	-0.138253	0.0378608	-0.245868	0.776198	-0.0847117	0.309872	0.652403	0.902268	0.418107	0.00181062	0.783201	0.562719	-0.562719	0.0452739	0.0452739	turquoise	NA	MS-A3 light chain variable region (Fragment)
A0A120HV04	-0.035882	0.0300226	-0.0594996	0.777852	-0.575974	0.00425512	0.907356	0.922439	0.846895	0.00174421	0.0393914	0.988993	0.112358	-0.112358	0.714774	0.714774	brown	CD248	CD248 (Fragment)
A0A125QYY5	-0.0463202	0.156427	-0.336928	-0.262284	0.268533	-0.572212	0.880559	0.609816	0.260282	0.386657	0.375021	0.041001	-0.363074	0.363074	0.222717	0.222717	grey	NA	GCT-A9 light chain variable region (Fragment)
A0A125U0V1	-0.338964	-0.37354	-0.207081	-0.0639556	0.831264	0.145299	0.257232	0.208667	0.497247	0.835564	0.000428984	0.635768	0.496808	-0.496808	0.0841488	0.0841488	turquoise	NA	MS-F1 heavy chain variable region (Fragment)
A0A140T8Y3	0.326678	0.423194	0.0263897	-0.195606	-0.294271	-0.0407193	0.27597	0.149624	0.931804	0.521889	0.329093	0.894925	-0.231044	0.231044	0.447572	0.447572	grey	TNXB	Tenascin-X
A0A140VJC8	-0.457666	0.180774	-0.229207	0.585254	-0.189835	0.149204	0.11582	0.554509	0.451291	0.0356167	0.534478	0.626615	-0.0366163	0.0366163	0.905468	0.905468	brown	NA	Amyloid-beta A4 protein
A0A140VJE4	0.261615	0.400457	0.0024968	-0.0561653	-0.380551	-0.032449	0.387914	0.175113	0.993541	0.855391	0.199571	0.91619	-0.494931	0.494931	0.0855126	0.0855126	turquoise	NA	Testicular tissue protein Li 18
A0A140VJI7	0.159924	-0.0897268	-0.0253302	-0.582695	0.141165	0.314365	0.601744	0.770665	0.934536	0.0366301	0.645509	0.295527	-0.283625	0.283625	0.347695	0.347695	brown	NA	Testicular tissue protein Li 61
A0A140VJJ6	0.178768	0.269484	0.567394	-0.861288	0.0200937	0.0794643	0.558985	0.373266	0.0431314	0.000155174	0.948051	0.796368	-0.342171	0.342171	0.252468	0.252468	brown	NA	Testicular tissue protein Li 70
A0A140VJM4	0.422417	0.419342	-0.0417741	0.230324	-0.780401	0.296885	0.150453	0.153761	0.892217	0.449027	0.00164562	0.324611	-0.477752	0.477752	0.0987074	0.0987074	turquoise	KCTD12	Potassium channel tetramerisation domain containing 12
A0A140VJR2	-0.0371516	0.493197	0.464334	-0.0881536	-0.32063	-0.418182	0.904091	0.0867853	0.109934	0.774592	0.28548	0.155021	-0.204851	0.204851	0.501994	0.501994	turquoise	NA	Testicular tissue protein Li 138
A0A140VJU8	0.0535727	0.74858	0.408201	-0.0747882	-0.513303	-0.0771072	0.862008	0.00324084	0.16614	0.808144	0.0728062	0.802299	-0.562031	0.562031	0.0455956	0.0455956	blue	NA	Superoxide dismutase [Cu-Zn]
A0A140VK00	0.249887	-0.275616	-0.519087	0.327089	-0.153485	-0.511696	0.410291	0.362058	0.069096	0.275331	0.616637	0.0738613	-0.413908	0.413908	0.159721	0.159721	yellow	NA	Testicular tissue protein Li 227
A0A140VK24	0.407986	-0.780297	-0.555912	0.27795	0.287442	0.186491	0.166386	0.00164959	0.0485288	0.35784	0.340961	0.541834	0.43556	-0.43556	0.136837	0.136837	blue	NA	Testicular secretory protein Li 24
A0A140VK27	0.0670798	-0.513822	-0.39992	0.308424	0.113222	-0.132674	0.827637	0.072468	0.175746	0.305239	0.712664	0.665681	0.153188	-0.153188	0.617328	0.617328	blue	NA	Leukotriene A(4) hydrolase
A0A140VK56	-0.104194	-0.0938394	-0.301385	0.82926	-0.354245	-0.323098	0.7348	0.760424	0.316977	0.000455908	0.235009	0.281577	0.121557	-0.121557	0.692406	0.692406	brown	NA	Transaldolase
A0A140VK69	0.234939	-0.238192	-0.686298	0.384699	0.0803713	0.373482	0.439733	0.43324	0.00958513	0.194308	0.794089	0.208745	0.0988427	-0.0988427	0.748013	0.748013	yellow	NA	Aspartate aminotransferase
A0A140VKF3	-0.172559	0.697258	0.470637	-0.0295991	-0.283357	-0.16965	0.572933	0.00807089	0.104558	0.923531	0.348171	0.579515	-0.0848289	0.0848289	0.782907	0.782907	blue	NA	Testis tissue sperm-binding protein Li 70n
A0A146E5L3	-0.0908279	-0.243062	-0.362908	0.841436	-0.258886	-0.198337	0.76792	0.423607	0.222944	0.000311104	0.393064	0.515977	0.212839	-0.212839	0.485088	0.485088	brown	Meflin	Mesenchymal stromal cell-and fibroblast-expressing Linx paralogue
A0A161I202	0.0502478	0.0500563	-0.210296	0.335714	-0.229766	-0.529325	0.870505	0.870995	0.490442	0.262113	0.450158	0.0628565	-0.305049	0.305049	0.310835	0.310835	grey	LTF	Lactotransferrin
A0A172WBW8	-0.217771	0.453297	0.384178	-0.108421	-0.570247	-0.180041	0.474783	0.11979	0.194964	0.72441	0.0418605	0.556142	-0.740296	0.740296	0.00380627	0.00380627	turquoise	CD55	Complement decay-accelerating factor
A0A182DWH7	0.0295938	0.644151	0.259303	-0.168617	-0.0422916	-0.18265	0.923544	0.0174906	0.392274	0.581861	0.890889	0.550334	0.148257	-0.148257	0.62883	0.62883	blue	SELENOP	Selenoprotein P (Fragment)
A0A193CHQ9	-0.14486	-0.306632	-0.121407	-0.305076	0.948476	-0.118593	0.636799	0.308203	0.692771	0.31079	7.94427e-07	0.69959	0.56599	-0.56599	0.0437669	0.0437669	turquoise	NA	10E8 heavy chain variable region (Fragment)
A0A193CHR5	-0.419723	-0.391846	-0.118123	-0.127594	0.936408	-0.089036	0.153348	0.185446	0.70073	0.677851	2.46904e-06	0.772389	0.692525	-0.692525	0.00870057	0.00870057	turquoise	NA	10E8 light chain variable region (Fragment)
A0A1B0GV23	0.556563	0.000131351	0.25713	-0.0505168	-0.352052	0.216281	0.0482105	0.99966	0.396396	0.869817	0.238123	0.477885	0.0551702	-0.0551702	0.85793	0.85793	turquoise	CTSD	Cathepsin D
A0A1B0GVI3	-0.126632	-0.204226	0.258477	0.102802	0.158749	0.173548	0.680163	0.503328	0.393838	0.73823	0.604452	0.570702	0.646288	-0.646288	0.0170003	0.0170003	grey	KRT10	Keratin, type I cytoskeletal 10
A0A1B1CYC5	0.189694	-0.24909	-0.352807	-0.306864	0.473874	0.317542	0.534789	0.411834	0.237048	0.307818	0.101868	0.290407	0.20817	-0.20817	0.494938	0.494938	turquoise	Gc	Vitamin D binding protein (Fragment)
A0A1B1CYC9	0.245762	0.669973	0.792479	-0.525962	-0.442518	0.214311	0.418313	0.0122293	0.00123619	0.0648602	0.129969	0.482001	-0.302691	0.302691	0.31478	0.31478	yellow	Gc	Vitamin D binding protein (Fragment)
A0A1L2BU40	0.341747	-0.313751	-0.105792	-0.246452	0.629669	0.269883	0.253094	0.296522	0.730867	0.416966	0.0210964	0.372531	0.547053	-0.547053	0.0530117	0.0530117	turquoise	NA	Anti-staphylococcal enterotoxin E variable region lambda chain (Fragment)
A0A1P8SD62	0.718543	-0.392928	-0.65051	0.0121436	0.133519	-0.0888581	0.00565693	0.184126	0.0160621	0.968593	0.663666	0.772833	-0.143175	0.143175	0.640767	0.640767	yellow	APOL1	Apolipoprotein L1-B3
A0A1S5UZ07	0.216748	0.282768	-0.117209	0.327167	-0.411027	0.258648	0.476912	0.349217	0.70295	0.27521	0.162942	0.393514	-0.205927	0.205927	0.499701	0.499701	turquoise	TLN1	Talin-1
A0A1S5UZ16	0.443995	0.707278	0.501232	-0.302945	-0.631442	0.0991671	0.128542	0.0068527	0.0809941	0.314354	0.0206275	0.74721	-0.479612	0.479612	0.0972158	0.0972158	turquoise	ABI3BP	Target of Nesh-SH3
A0A1S5UZ24	0.101019	-0.37146	-0.756734	0.354656	0.151979	0.0270532	0.742632	0.211416	0.00275014	0.234427	0.620142	0.930093	0.0782675	-0.0782675	0.799378	0.799378	yellow	MARCO	Macrophage receptor
A0A1S5UZH4	-0.112929	0.120024	0.322743	-0.215034	0.0163421	0.574683	0.713379	0.69612	0.282136	0.480489	0.957742	0.0399387	0.0738838	-0.0738838	0.810426	0.810426	yellow	NRCAM	Neuronal cell adhesion molecule
A0A1U9WZ84	-0.395846	0.577895	0.00352199	0.160109	0.025544	-0.170331	0.180599	0.0385873	0.990889	0.601318	0.933985	0.577972	-0.129177	0.129177	0.674052	0.674052	blue	NA	Insulin-like growth factor I (Fragment)
A0A1U9X793	0.00686374	-0.595636	-0.544502	0.71526	0.0891232	0.126669	0.982245	0.0317142	0.0543558	0.00598746	0.772171	0.680075	0.375455	-0.375455	0.206157	0.206157	brown	NA	Apolipoprotein M
A0A1U9X796	0.227535	0.388231	0.011667	0.0290506	-0.70755	0.0301871	0.454691	0.189895	0.969825	0.924944	0.00682182	0.922016	-0.506515	0.506515	0.0773356	0.0773356	turquoise	NA	ATF6B
A0A1W2PP07	0.1828	-0.152431	-0.584586	0.13125	-0.0184566	0.119255	0.550002	0.61909	0.0358794	0.669086	0.952279	0.697982	0.014796	-0.014796	0.961737	0.961737	yellow	ADGRL4	Adhesion G protein-coupled receptor L4
A0A1W2PQB1	0.096907	0.325101	0.355484	-0.586171	-0.117039	-0.141348	0.752808	0.278432	0.23326	0.0352586	0.703365	0.645078	-0.273584	0.273584	0.365753	0.365753	brown	FCGR3A	Fc of IgG low affinity IIIa receptor isoform 1 (Fragment)
A0A1W2PQM2	-0.162599	0.648682	0.2101	-0.322494	-0.0333727	-0.228063	0.595599	0.0164633	0.490855	0.282529	0.913812	0.453615	-0.309646	0.309646	0.303226	0.303226	blue	TUBA1C	Tubulin alpha-1C chain
A0A1W6IYI8	-0.397136	-0.234838	-0.39079	-0.199662	0.835289	0.0694349	0.179053	0.439937	0.186738	0.513119	0.00037873	0.821671	0.464789	-0.464789	0.109539	0.109539	turquoise	NA	N90-VRC38.10 heavy chain variable region (Fragment)
A0A1W6IYJ2	-0.283175	-0.501019	-0.0170287	-0.304958	0.812672	-0.201475	0.348494	0.0811443	0.955968	0.310987	0.00073386	0.509218	0.427928	-0.427928	0.14464	0.14464	turquoise	NA	N90-VRC38.05 heavy chain variable region (Fragment)
A0A248RGE3	0.371173	0.269611	-0.0280997	-0.0684985	-0.581346	-0.367748	0.211796	0.373031	0.927395	0.824042	0.0371728	0.216373	-0.642339	0.642339	0.0179145	0.0179145	turquoise	NA	40S ribosomal protein S27a (Fragment)
A0A286YES1	-0.325282	-0.0938951	-0.179884	-0.0843382	0.812033	-0.036657	0.27815	0.760285	0.556492	0.784136	0.000746761	0.905363	0.517764	-0.517764	0.0699325	0.0699325	turquoise	IGHG3	Immunoglobulin heavy constant gamma 3 (Fragment)
A0A2R8Y430	-0.110426	-0.347477	-0.441704	0.829338	-0.23099	-0.332055	0.719497	0.244702	0.130761	0.000454833	0.447681	0.267674	0.0952944	-0.0952944	0.756809	0.756809	brown	GSS	Glutathione synthetase
A0A2R8YEC9	0.308359	0.288447	0.276412	-0.402816	-0.334791	-0.439694	0.305345	0.339201	0.360617	0.172348	0.26351	0.132729	-0.502878	0.502878	0.079842	0.079842	brown	MANBA	Beta-mannosidase
A0A2Z4LCH4	0.833705	-0.156608	-0.201842	-0.164296	-0.0483886	0.016146	0.000397922	0.609396	0.50843	0.591711	0.875262	0.958248	-0.174351	0.174351	0.568892	0.568892	green	NA	Corticosteroid-binding globulin
A0A348GSH7	-0.0359316	-0.0238337	-0.412426	0.212979	0.384505	-0.507565	0.907228	0.938397	0.161373	0.484794	0.194552	0.0766224	0.170291	-0.170291	0.578062	0.578062	turquoise	SERPING1	Serpin peptidase inhibitor clade G member 1
A0A384MDM4	0.047533	-0.169362	-0.420264	-0.0576394	0.474296	0.166167	0.877453	0.580171	0.152764	0.851633	0.101521	0.587439	0.020328	-0.020328	0.947446	0.947446	turquoise	NA	Epididymis secretory sperm binding protein
A0A384MDQ7	-0.466938	0.255551	0.180534	-0.321826	0.0658945	-0.125777	0.10769	0.399403	0.555044	0.283585	0.830643	0.682222	-0.280091	0.280091	0.353994	0.353994	green	NA	Epididymis secretory sperm binding protein
A0A384MEF1	0.443534	0.678325	0.362657	-0.494623	-0.189108	-0.314493	0.128987	0.0108157	0.223288	0.0857371	0.536075	0.29532	-0.36681	0.36681	0.217637	0.217637	blue	NA	Actin-depolymerizing factor
A0A384MEK5	-0.222417	-0.141321	-0.273571	0.137062	0.093135	-0.71617	0.465172	0.645142	0.365776	0.655231	0.762175	0.0058944	-0.110458	0.110458	0.719419	0.719419	grey	NA	Epididymis secretory sperm binding protein
A0A384MR27	0.0983974	0.245833	-0.19921	0.180614	-0.162427	0.34192	0.749115	0.418175	0.514092	0.554863	0.595993	0.252839	-0.196389	0.196389	0.520191	0.520191	grey	NA	Galectin
A0A384MTL2	-0.229018	0.108746	0.0233013	-0.037363	0.328159	0.0762144	0.451676	0.723614	0.939771	0.903548	0.273671	0.804548	0.12641	-0.12641	0.680698	0.680698	turquoise	NA	Transgelin
A0A384N669	0.806956	0.20024	0.225501	-0.198691	-0.491435	-0.0884239	0.00085569	0.511874	0.458841	0.51521	0.0880924	0.773917	-0.308423	0.308423	0.30524	0.30524	green	NA	Lumican
A0A384NKS6	0.39123	-0.0260413	0.240068	-0.283283	-0.521741	0.455327	0.186199	0.932702	0.429516	0.348302	0.0674384	0.117934	-0.418921	0.418921	0.154217	0.154217	turquoise	NA	Clusterin
A0A384NL10	-0.460149	-0.170588	-0.325891	0.505506	0.0107102	-0.272908	0.113604	0.57739	0.277198	0.0780253	0.972299	0.366985	-0.122704	0.122704	0.689633	0.689633	green	NA	Epididymis secretory sperm binding protein
A0A384NL29	0.456814	-0.0573938	-0.180571	-0.291309	0.206023	0.495756	0.116587	0.852259	0.554959	0.334211	0.499498	0.0849112	-0.0063413	0.0063413	0.983597	0.983597	grey	NA	Superoxide dismutase
A0A384NPQ2	0.0403582	-0.151214	0.00603806	-0.229824	-0.287139	0.344949	0.895852	0.621923	0.984381	0.450042	0.341493	0.248384	-0.216554	0.216554	0.477316	0.477316	grey	NA	Epididymis secretory sperm binding protein
A0A384NPR0	0.0294406	0.121559	-0.542274	0.280452	-0.10116	0.173596	0.923939	0.692401	0.0555491	0.353348	0.742284	0.570594	-0.0551977	0.0551977	0.85786	0.85786	yellow	NA	Antibacterial peptide FALL-39
A0A384NYT8	0.380037	0.237984	0.112277	-0.344652	-0.225956	0.049946	0.20023	0.433654	0.714972	0.248818	0.457913	0.871277	-0.126893	0.126893	0.679537	0.679537	grey	NA	Tubulin beta chain (Fragment)
A0A384P5L6	-0.0807039	-0.0469743	0.341238	-0.113644	-0.00932503	-0.0544498	0.793253	0.878883	0.253848	0.711633	0.97588	0.859768	0.264528	-0.264528	0.382458	0.382458	grey	NA	Fumarylacetoacetase
A0A384P5Q0	0.330053	0.382298	0.323825	-0.250479	-0.506763	-0.141147	0.270746	0.197343	0.280432	0.409146	0.077167	0.645554	-0.441374	0.441374	0.131082	0.131082	turquoise	NA	Catalase
A0A384P5T6	0.0744303	0.627407	0.336744	-0.0657276	-0.724179	-0.208258	0.809047	0.0217059	0.26056	0.831066	0.00512248	0.494751	-0.666334	0.666334	0.0128871	0.0128871	turquoise	NA	Epididymis secretory sperm binding protein
A0A385HVZ2	-0.0727799	-0.782161	-0.265712	0.358456	0.380499	-0.168212	0.813213	0.00158018	0.380251	0.229096	0.199637	0.582782	0.319498	-0.319498	0.28728	0.28728	blue	HBA2	Mutant hemoglobin subunit alpha 2
A0A386NEX7	-0.0885612	0.456662	0.175144	-0.0891194	-0.358113	-0.47186	0.773574	0.116724	0.567109	0.772181	0.229574	0.103536	-0.512257	0.512257	0.0734921	0.0734921	turquoise	BST1	ADP-ribosyl cyclase/cyclic ADP-ribose hydrolase
A0A3B0J0F2	0.34815	0.457835	0.52111	-0.447766	-0.581236	0.0577047	0.243727	0.115668	0.06783	0.124944	0.0372175	0.851467	-0.48109	0.48109	0.0960413	0.0960413	blue	ADID	Adiponectin D
A0A3B3IQ51	0.243289	0.316565	0.651511	-0.281246	-0.421296	0.200412	0.423162	0.291976	0.0158454	0.351928	0.151653	0.511504	-0.462303	0.462303	0.111704	0.111704	yellow	CFHR2	Complement factor H-related protein 2
A0A3B3ISR2	0.355409	0.259327	0.337167	0.0508344	-0.767308	0.526644	0.233366	0.392229	0.259923	0.869005	0.002202	0.0644502	-0.192714	0.192714	0.528181	0.528181	turquoise	C1R	Complement subcomponent C1r
A0A3G1HEF1	0.723846	-0.00383791	0.202056	-0.545286	-0.317647	-0.0879063	0.00515291	0.990072	0.507972	0.0539402	0.290239	0.77521	-0.662667	0.662667	0.0135766	0.0135766	green	NA	Mutant serpin family A member 7
A0A449C188	-0.31174	-0.469292	-0.207135	-0.207259	0.876872	-0.201749	0.299796	0.105689	0.497134	0.496871	8.31213e-05	0.508631	0.490174	-0.490174	0.0890364	0.0890364	turquoise	IGLV2-14	IGLV2-14*01_S1338 (Fragment)
A0A449C1A1	0.243151	-0.436724	-0.385741	-0.220594	0.697933	0.160857	0.423433	0.135672	0.192999	0.468932	0.00798395	0.599597	0.51321	-0.51321	0.0728667	0.0728667	turquoise	IGLV6-57	IGLV6-57*01_S3163 (Fragment)
A0A449C1A8	-0.157597	-0.310351	-0.1564	-0.362618	0.949067	-0.0803852	0.607111	0.302068	0.609878	0.223343	7.46511e-07	0.794054	0.498984	-0.498984	0.0825866	0.0825866	turquoise	IGHV3-20	IGHV3-20*01_S7413 (Fragment)
A0A494BZU0	0.105216	0.776131	0.572259	-0.297555	-0.665275	0.201556	0.732283	0.00181331	0.0409807	0.323469	0.0130833	0.509044	-0.419737	0.419737	0.153333	0.153333	blue	IL6ST	Interleukin-6 receptor subunit beta
A0A494C0S9	0.269063	-0.255317	-0.153569	0.188107	0.321169	0.279504	0.374043	0.399851	0.616443	0.538274	0.284625	0.355046	0.474062	-0.474062	0.101713	0.101713	turquoise	CPAMD8	C3 and PZP-like alpha-2-macroglobulin domain-containing protein 8
A0A4P8J548	-0.150941	-0.254899	0.000372909	-0.206094	0.71611	0.40144	0.62256	0.40065	0.999035	0.499347	0.00590051	0.173957	0.628327	-0.628327	0.0214565	0.0214565	turquoise	NA	IgG4_IGHV3-7 (Fragment)
A0A4P8J9P8	-0.2996	-0.566018	-0.0898841	-0.0438481	0.73046	0.345915	0.319993	0.0437543	0.770273	0.886896	0.00457353	0.246973	0.823005	-0.823005	0.000548621	0.000548621	turquoise	NA	IgK_IGKV1-39 (Fragment)
A0A4W8ZXM2	-0.407318	-0.180107	-0.394899	-0.213348	0.832175	-0.0807641	0.167148	0.555994	0.181739	0.48402	0.000417171	0.793102	0.388408	-0.388408	0.189676	0.189676	turquoise	IGHV3-72	Immunoglobulin heavy variable 3-72
A0A5A4UD02	-0.30948	-0.122353	-0.300892	-0.275977	0.685539	0.0732316	0.303499	0.690483	0.317807	0.361403	0.00969757	0.812073	0.353377	-0.353377	0.236238	0.236238	turquoise	FCGR3B	Fc gamma receptor III-B
A0A5F9ZHM4	0.331796	0.668118	0.576123	-0.412554	-0.676424	0.106196	0.26807	0.0125613	0.0393284	0.16123	0.0111259	0.729874	-0.477579	0.477579	0.0988473	0.0988473	blue	LDHB	L-lactate dehydrogenase
A0A5K1VW95	0.145003	0.576201	0.466036	-0.386015	-0.62393	0.46398	0.636465	0.0392958	0.108464	0.192656	0.0226682	0.11024	-0.394182	0.394182	0.182605	0.182605	turquoise	MDH1	Malate dehydrogenase
A0A5K1VW97	-0.536218	0.146766	-0.203043	0.281534	-0.032399	0.111643	0.0588874	0.632325	0.505858	0.351414	0.916319	0.71652	0.0532379	-0.0532379	0.862863	0.862863	green	ACAN	Aggrecan core protein
A0A679KA99	-0.173047	-0.444886	-0.196459	-0.23775	0.956467	-0.0783226	0.571831	0.127685	0.520038	0.43412	3.1933e-07	0.79924	0.53806	-0.53806	0.0578573	0.0578573	turquoise	NA	ACX136 (Fragment)
A0A7I2V2F9	0.118419	0.886909	0.304682	-0.401556	-0.344962	0.0181677	0.700013	5.31253e-05	0.311447	0.173821	0.248365	0.953025	-0.56966	0.56966	0.0421199	0.0421199	blue	ITGB1	Integrin beta
A0A7I2V2K3	-0.309243	0.251818	0.0636705	0.0350942	0.077023	0.0651106	0.30389	0.406562	0.836288	0.909382	0.802511	0.832632	-0.096547	0.096547	0.753701	0.753701	grey	CTSF	Cathepsin F
A0A7I2V2R5	0.301534	-0.0522675	-0.614253	0.446106	-0.18256	-0.45431	0.316725	0.865342	0.0255126	0.126519	0.550535	0.118861	-0.309305	0.309305	0.303787	0.303787	yellow	DPP4	Dipeptidyl peptidase 4
A0A7I2V4K5	-0.216942	0.0277608	0.00150114	0.0676733	-0.221122	0.413699	0.476507	0.928269	0.996117	0.826133	0.467841	0.159954	-0.294774	0.294774	0.328228	0.328228	grey	CTSA	Carboxypeptidase
A0A7P0T861	-0.135957	-0.02937	-0.154563	0.863555	-0.4775	-0.0543393	0.657856	0.924121	0.614134	0.000142374	0.0989106	0.86005	0.138704	-0.138704	0.651335	0.651335	brown	CALR	Calreticulin
A0A7P0T8D1	-0.100674	0.569803	0.591062	-0.625616	0.146616	-0.37734	0.743483	0.0420565	0.0333929	0.0221978	0.632677	0.203706	-0.0550236	0.0550236	0.858304	0.858304	brown	AGT	Angiotensinogen
A0A7P0T8I6	0.550458	0.431264	0.455025	-0.490877	-0.521021	0.0780695	0.0512554	0.141195	0.118209	0.0885093	0.0678851	0.799877	-0.536386	0.536386	0.0587925	0.0587925	turquoise	CTSZ	Cathepsin Z
A0A7P0T904	-0.0115852	0.291534	0.492465	0.039916	-0.514029	0.241951	0.970036	0.333821	0.0873272	0.896988	0.0723329	0.425796	-0.0218069	0.0218069	0.943628	0.943628	turquoise	CTSS	Cathepsin S
A0A7P0TAE1	0.334168	0.0830501	0.33522	-0.314295	-0.441939	0.0357308	0.264454	0.787365	0.262859	0.29564	0.130533	0.907745	-0.190952	0.190952	0.532031	0.532031	turquoise	HSP90B1	Endoplasmin
A0A7P0TAN7	0.0272729	0.748216	0.532416	-0.270077	-0.326138	0.0149247	0.929526	0.00326421	0.0610542	0.372174	0.276813	0.961404	-0.139706	0.139706	0.64896	0.64896	blue	SLC3A2	4F2 cell-surface antigen heavy chain
A0A7R9MSB7	-0.272754	-0.000503922	-0.144759	-0.294829	0.58743	-0.0921905	0.367266	0.998696	0.637037	0.328133	0.0347715	0.764526	0.227659	-0.227659	0.454438	0.454438	turquoise	IGLV2-14	Iglv2-14*0x (Fragment)
A0A7T0LN34	-0.198739	-0.28445	0.253944	-0.240541	0.616144	0.0242304	0.515108	0.346234	0.402477	0.428581	0.0249371	0.937374	0.485402	-0.485402	0.0926714	0.0926714	turquoise	NA	Immunglobulin heavy chain variable region (Fragment)
A0A7T0LN43	-0.0972195	-0.51025	0.0845337	-0.280881	0.651713	0.288435	0.752033	0.07482	0.783646	0.35258	0.015802	0.339221	0.42385	-0.42385	0.148927	0.148927	turquoise	NA	Immunglobulin heavy chain variable region (Fragment)
A0A7T0LN73	-0.241203	-0.431896	-0.501688	0.105937	0.813976	-0.0419507	0.427271	0.140548	0.0806736	0.730511	0.000708098	0.891764	0.468136	-0.468136	0.106669	0.106669	turquoise	NA	Immunglobulin heavy chain variable region (Fragment)
A0A7T0LN77	-0.200074	-0.276774	-0.384073	-0.102579	0.843774	-0.15741	0.512231	0.359963	0.195097	0.738781	0.000288056	0.607543	0.491993	-0.491993	0.0876776	0.0876776	turquoise	NA	Immunglobulin heavy chain variable region (Fragment)
A0A7T0LN82	-0.25654	-0.259105	-0.37198	-0.109202	0.818527	-0.219312	0.397518	0.392649	0.210726	0.722496	0.000623708	0.471585	0.515702	-0.515702	0.0712505	0.0712505	turquoise	NA	Immunglobulin lambda chain variable region (Fragment)
A0A7T0LN85	-0.117713	-0.562397	0.0419997	-0.190843	0.651299	0.2832	0.701726	0.0454245	0.891638	0.532271	0.0158912	0.34845	0.474991	-0.474991	0.100951	0.100951	turquoise	NA	Immunglobulin heavy chain variable region (Fragment)
A0A7T0LN93	-0.231692	-0.368607	-0.145657	-0.0250984	0.763622	0.270836	0.446263	0.21522	0.634928	0.935134	0.00238235	0.370779	0.473688	-0.473688	0.102021	0.102021	turquoise	NA	Immunglobulin heavy chain variable region (Fragment)
A0A7T0LNC6	-0.133595	-0.325402	0.120126	-0.301775	0.64895	0.516876	0.663485	0.277961	0.695872	0.31632	0.0164041	0.0704981	0.561788	-0.561788	0.0457098	0.0457098	turquoise	NA	Immunglobulin heavy chain variable region (Fragment)
A0A7T0LNC7	-0.317455	-0.572629	-0.384141	-0.000405247	0.806122	0.00685327	0.290547	0.0408204	0.19501	0.998952	0.000874721	0.982273	0.331096	-0.331096	0.269142	0.269142	turquoise	NA	Immunglobulin heavy chain variable region (Fragment)
A0A7T0LND4	-0.195544	-0.41558	-0.246196	-0.237861	0.973776	0.0721983	0.522022	0.157872	0.417465	0.433898	2.03263e-08	0.814683	0.556189	-0.556189	0.0483934	0.0483934	turquoise	NA	Immunglobulin heavy chain variable region (Fragment)
A0A7T0LNE1	-0.317938	-0.248921	-0.457702	-0.205058	0.844827	-0.00548183	0.289773	0.412163	0.115788	0.501553	0.000278132	0.98582	0.436952	-0.436952	0.135445	0.135445	turquoise	NA	Immunglobulin lambda chain variable region (Fragment)
A0A7T0LNE9	-0.311649	-0.38948	-0.38388	-0.144794	0.780058	0.0378002	0.299945	0.18835	0.19534	0.636957	0.00165863	0.902424	0.473642	-0.473642	0.102059	0.102059	turquoise	NA	Immunglobulin kappa chain variable region (Fragment)
A0A7T0LNF6	-0.137003	-0.451899	-0.213307	-0.295475	0.950648	-0.0358597	0.655371	0.121078	0.484106	0.327025	6.29558e-07	0.907413	0.558751	-0.558751	0.0471519	0.0471519	turquoise	NA	Immunglobulin kappa chain variable region (Fragment)
A0A7T0LNF8	-0.238352	-0.604171	-0.243674	-0.17231	0.709982	0.162955	0.432921	0.0287479	0.422405	0.573494	0.00654959	0.594782	0.459421	-0.459421	0.114251	0.114251	turquoise	NA	Immunglobulin lambda chain variable region (Fragment)
A0A7T0LNH6	-0.308439	-0.378486	-0.178915	-0.177281	0.882834	-0.114726	0.305213	0.202225	0.558656	0.562312	6.40232e-05	0.708994	0.62495	-0.62495	0.0223826	0.0223826	turquoise	NA	Immunglobulin kappa chain variable region (Fragment)
A0A7T0LNI2	-0.224698	-0.337006	-0.439878	-0.110285	0.921991	0.0570156	0.460485	0.260165	0.132548	0.719843	7.38506e-06	0.853223	0.459908	-0.459908	0.113818	0.113818	turquoise	NA	Immunglobulin kappa chain variable region (Fragment)
A0A7T0LNI7	-0.0847967	-0.425549	-0.143579	-0.353856	0.929662	0.060333	0.782988	0.147131	0.639816	0.23556	4.24256e-06	0.844774	0.58716	-0.58716	0.0348756	0.0348756	turquoise	NA	Immunglobulin kappa chain variable region (Fragment)
A0A7T0LNJ3	-0.360329	-0.469163	-0.167483	-0.159366	0.970863	0.00848716	0.226495	0.105799	0.584441	0.603029	3.60806e-08	0.978047	0.64154	-0.64154	0.0181039	0.0181039	turquoise	NA	Immunglobulin heavy chain variable region (Fragment)
A0A7T0LNJ4	-0.187087	-0.150925	0.0326638	-0.291763	0.685098	0.0141138	0.54052	0.622597	0.915637	0.333425	0.00976326	0.9635	0.378924	-0.378924	0.20166	0.20166	turquoise	NA	Immunglobulin lambda chain variable region (Fragment)
A0A7T0LNK4	-0.206873	-0.553791	-0.430743	-0.0619687	0.656076	0.00540356	0.49769	0.0495767	0.141729	0.840613	0.014885	0.986022	0.133084	-0.133084	0.664702	0.664702	turquoise	NA	Immunglobulin lambda chain variable region (Fragment)
A0A7T0LNN4	-0.231956	-0.367709	-0.243102	-0.240933	0.984898	-0.0408293	0.44573	0.216425	0.423528	0.427805	9.98165e-10	0.894642	0.566256	-0.566256	0.0436464	0.0436464	turquoise	NA	Immunglobulin kappa chain variable region (Fragment)
A0A7T0LNS5	-0.235926	-0.342712	0.119901	-0.18547	0.718918	-0.185888	0.437757	0.25167	0.696416	0.544088	0.00562009	0.543166	0.606844	-0.606844	0.0278625	0.0278625	turquoise	NA	Immunglobulin heavy chain variable region (Fragment)
A0A7T0LNT1	0.208765	-0.169967	0.113065	-0.394161	0.531686	-0.0348075	0.493677	0.578797	0.713046	0.18263	0.0614762	0.91012	0.51092	-0.51092	0.0743749	0.0743749	turquoise	NA	Immunglobulin lambda chain variable region (Fragment)
A0A7T0LNV2	-0.174046	-0.351975	-0.440469	-0.0356056	0.816803	-0.00319606	0.56958	0.238233	0.131968	0.908067	0.000654682	0.991732	0.429229	-0.429229	0.14329	0.14329	turquoise	NA	Immunglobulin kappa chain variable region (Fragment)
A0A7T0LNV7	-0.412157	-0.187938	-0.326201	-0.0706676	0.824206	-0.349251	0.161674	0.538646	0.276713	0.818552	0.000529753	0.242138	0.403005	-0.403005	0.172128	0.172128	turquoise	NA	Immunglobulin heavy chain variable region (Fragment)
A0A7T0LNW6	-0.0267867	-0.448743	-0.276794	-0.309669	0.926688	-0.055439	0.93078	0.124023	0.359927	0.303189	5.2969e-06	0.857244	0.499781	-0.499781	0.0820194	0.0820194	turquoise	NA	Immunglobulin kappa chain variable region (Fragment)
A0A7T0LP04	-0.221776	-0.753188	-0.161693	-0.156234	0.66433	0.277379	0.466491	0.00295585	0.597677	0.610262	0.0132604	0.35887	0.498129	-0.498129	0.0831977	0.0831977	blue	NA	Immunglobulin heavy chain variable region (Fragment)
A0A7T0LP12	-0.270725	-0.312021	-0.325386	-0.125595	0.863486	-0.251738	0.370984	0.299336	0.277986	0.682659	0.000142752	0.406716	0.574631	-0.574631	0.0399605	0.0399605	turquoise	NA	Immunglobulin lambda chain variable region (Fragment)
A0A7T0LP37	-0.389474	-0.0312714	-0.020056	-0.30737	0.819515	-0.172362	0.188358	0.919223	0.948148	0.30698	0.000606475	0.573378	0.459205	-0.459205	0.114442	0.114442	turquoise	NA	Immunglobulin kappa chain variable region (Fragment)
A0A7T0LP55	-0.155216	-0.342766	-0.160796	-0.274512	0.950962	-0.0551548	0.61262	0.251589	0.599737	0.364062	6.08174e-07	0.857969	0.604343	-0.604343	0.0286904	0.0286904	turquoise	NA	Immunglobulin heavy chain variable region (Fragment)
A0A7T0LP64	0.0289772	-0.405365	-0.0270788	-0.25232	0.575296	0.318367	0.925133	0.169392	0.930027	0.405595	0.0396782	0.289085	0.62226	-0.62226	0.0231413	0.0231413	turquoise	NA	Immunglobulin heavy chain variable region (Fragment)
A0A7T0LPE2	-0.382257	-0.428445	-0.471412	0.0153553	0.915463	-0.082795	0.197395	0.144103	0.10391	0.960291	1.13435e-05	0.788004	0.526513	-0.526513	0.0645289	0.0645289	turquoise	NA	Immunglobulin kappa chain variable region (Fragment)
A0A7T0PWU2	-0.316214	-0.207926	-0.267373	-0.196451	0.90294	0.101786	0.292541	0.495456	0.377166	0.520056	2.36585e-05	0.740737	0.443248	-0.443248	0.129263	0.129263	turquoise	NA	Immunglobulin heavy chain variable region (Fragment)
A0A7T0PWY8	-0.354021	-0.588646	-0.0665951	-0.23648	0.764743	-0.129437	0.235325	0.0343052	0.828866	0.436651	0.00232634	0.673429	0.391206	-0.391206	0.186228	0.186228	turquoise	NA	Immunglobulin heavy chain variable region (Fragment)
A0A7T0PX09	-0.268512	-0.165978	-0.0949833	-0.423983	0.865492	-0.040329	0.375059	0.587869	0.757582	0.148785	0.00013212	0.895927	0.283852	-0.283852	0.347292	0.347292	turquoise	NA	Immunglobulin lambda chain variable region (Fragment)
A0A7T0PX19	-0.218292	-0.279574	-0.0391831	-0.217188	0.80794	-0.0958355	0.4737	0.354922	0.89887	0.475996	0.000833653	0.755466	0.588658	-0.588658	0.0343008	0.0343008	turquoise	NA	Immunglobulin lambda chain variable region (Fragment)
A0A7T0PXG3	-0.29318	0.285548	0.500869	-0.697899	0.495345	0.352939	0.330973	0.344293	0.0812499	0.00798826	0.0852101	0.23686	0.331426	-0.331426	0.268637	0.268637	brown	NA	Immunglobulin lambda chain variable region (Fragment)
A0A7T0PXH4	-0.210323	-0.520324	-0.230407	-0.0972765	0.933606	0.0696416	0.490385	0.0683196	0.448861	0.751892	3.11276e-06	0.821148	0.681808	-0.681808	0.0102642	0.0102642	turquoise	NA	Immunglobulin heavy chain variable region (Fragment)
A0A7T0PXH5	-0.394661	-0.227561	-0.353869	-0.048025	0.884017	0.114241	0.182026	0.454638	0.235541	0.876193	6.06895e-05	0.710177	0.51363	-0.51363	0.0725927	0.0725927	turquoise	NA	Immunglobulin heavy chain variable region (Fragment)
A0A7T0PXM9	0.559195	-0.230608	0.143747	-0.272775	0.131911	0.00828008	0.0469389	0.448453	0.639419	0.367229	0.667505	0.978582	0.301963	-0.301963	0.316003	0.316003	green	NA	Immunglobulin kappa chain variable region (Fragment)
A0A7T0PXT4	-0.300958	-0.375802	-0.189125	-0.211056	0.710585	0.451602	0.317697	0.205705	0.536037	0.488839	0.00648333	0.121354	0.575324	-0.575324	0.0396664	0.0396664	turquoise	NA	Immunglobulin heavy chain variable region (Fragment)
A0A7T0PXU8	-0.360279	-0.343259	-0.459282	-0.134599	0.879948	-0.0504088	0.226565	0.250863	0.114374	0.66109	7.27693e-05	0.870093	0.490605	-0.490605	0.0887129	0.0887129	turquoise	NA	Immunglobulin heavy chain variable region (Fragment)
A0A7T0PYF7	-0.0213608	-0.178199	0.0583954	-0.3663	0.476383	0.163544	0.94478	0.560257	0.849707	0.218326	0.0998159	0.593433	0.516321	-0.516321	0.070853	0.070853	turquoise	NA	Immunglobulin heavy chain variable region (Fragment)
A0A7T0PYI0	-0.246131	0.314981	0.45141	-0.77509	0.567361	-0.045551	0.417592	0.29453	0.121532	0.00185617	0.0431465	0.88253	0.129755	-0.129755	0.672666	0.672666	brown	NA	Immunglobulin heavy chain variable region (Fragment)
A0A7T0PYI9	-0.349775	-0.267358	-0.226278	-0.22521	0.826403	0.00391965	0.241385	0.377194	0.457253	0.459437	0.000496576	0.98986	0.457444	-0.457444	0.11602	0.11602	turquoise	NA	Immunglobulin heavy chain variable region (Fragment)
A0A7T0PYK9	-0.25191	-0.136802	-0.0459966	-0.318615	0.661549	-0.201153	0.406386	0.655849	0.881388	0.28869	0.013792	0.50991	0.256025	-0.256025	0.398499	0.398499	turquoise	NA	Immunglobulin heavy chain variable region (Fragment)
A0A7T0PYM8	-0.213953	-0.312063	0.00660519	-0.295144	0.879306	-0.188513	0.482751	0.299268	0.982914	0.327592	7.48398e-05	0.537381	0.626847	-0.626847	0.0218587	0.0218587	turquoise	NA	Immunglobulin kappa chain variable region (Fragment)
A0A7T0PYP4	-0.316751	-0.276891	-0.366421	-0.0738578	0.825884	-0.108491	0.291677	0.35975	0.218163	0.810492	0.000504257	0.724238	0.58252	-0.58252	0.0367002	0.0367002	turquoise	NA	Immunglobulin heavy chain variable region (Fragment)
A0M8Q7	-0.230178	-0.0395873	-0.301357	-0.133748	0.649651	-0.25782	0.449324	0.897832	0.317024	0.663119	0.0162496	0.395084	0.24597	-0.24597	0.417907	0.417907	turquoise	V2-1	V2-1 protein (Fragment)
A0N071	-0.121104	-0.789861	-0.151677	0.384724	0.344531	-0.0282239	0.693503	0.00131727	0.620844	0.194276	0.248996	0.927075	0.470401	-0.470401	0.104756	0.104756	blue	HBD	Delta globin
A0N0L8	0.488909	-0.0198027	0.345875	-0.180982	-0.190969	0.196949	0.0899904	0.948803	0.247032	0.554045	0.531995	0.518976	0.00190766	-0.00190766	0.995065	0.995065	green	ICOSLG	Inducible T-cell co-stimulator ligand
A0N5G3	-0.330906	-0.0902268	0.01806	-0.314777	0.848901	-0.0465094	0.269435	0.769418	0.953303	0.29486	0.000242259	0.880074	0.455644	-0.455644	0.117645	0.117645	turquoise	V-lambda-3	Rheumatoid factor G9 light chain (Fragment)
A0N5G7	-0.271389	0.0323367	-0.156715	-0.254356	0.818625	-0.0255252	0.369765	0.916479	0.609151	0.401689	0.000621976	0.934033	0.396561	-0.396561	0.179741	0.179741	turquoise	VH3	Rheumatoid factor D5 heavy chain (Fragment)
A0PJA6	-0.432067	-0.0958484	0.148043	-0.325536	0.605015	-0.145662	0.140374	0.755434	0.629331	0.277751	0.0284661	0.634915	0.231119	-0.231119	0.447421	0.447421	turquoise	TF	TF protein (Fragment)
A1L4H1	-0.380935	-0.105233	-0.369309	0.684668	0.0744979	0.0752187	0.19908	0.732242	0.214279	0.00982763	0.808876	0.807058	0.216561	-0.216561	0.477302	0.477302	grey	SSC5D	Soluble scavenger receptor cysteine-rich domain-containing protein SSC5D
A2IPI4	-0.365887	-0.470039	-0.367649	0.00550192	0.872523	0.0499029	0.218886	0.10506	0.216506	0.985768	9.97332e-05	0.871387	0.481795	-0.481795	0.095485	0.095485	turquoise	NA	HRV Fab 025-VL (Fragment)
A2J1M8	-0.458543	-0.294332	-0.310684	-0.0113849	0.932496	-0.0514441	0.115033	0.328988	0.301522	0.970554	3.40258e-06	0.867446	0.566508	-0.566508	0.0435319	0.0435319	turquoise	NA	Rheumatoid factor RF-IP12 (Fragment)
A2J1N5	-0.326992	-0.241362	-0.400097	-0.0302779	0.889662	0.0516764	0.275482	0.426957	0.175537	0.921782	4.66457e-05	0.866852	0.487091	-0.487091	0.0913729	0.0913729	turquoise	NA	Rheumatoid factor RF-ET6 (Fragment)
A2J1N7	0.286251	-0.40861	-0.269563	-0.270768	0.605176	0.304459	0.343055	0.165675	0.373121	0.370905	0.0284125	0.31182	0.458257	-0.458257	0.11529	0.11529	turquoise	NA	Rheumatoid factor RF-ET10 (Fragment)
A2JA15	-0.328841	-0.451135	-0.424398	-0.0398485	0.83813	-0.158128	0.272615	0.121787	0.148346	0.897161	0.000346156	0.605883	0.568241	-0.568241	0.0427514	0.0427514	turquoise	NA	Anti-mucin1 light chain variable region (Fragment)
A2KBB9	-0.202527	-0.473244	-0.246416	-0.24346	0.979621	0.0212986	0.506962	0.102387	0.417036	0.422824	5.13663e-09	0.94494	0.584035	-0.584035	0.0360971	0.0360971	turquoise	NA	Anti-(ED-B) scFV (Fragment)
A2MYE1	-0.190113	-0.326275	-0.39515	-0.136389	0.84878	-0.0606147	0.533869	0.276599	0.181436	0.656829	0.000243269	0.844057	0.46685	-0.46685	0.107766	0.107766	turquoise	NA	A30 (Fragment)
A2N2F5	-0.286799	-0.141046	0.216209	-0.412595	0.714024	0.36729	0.34209	0.645792	0.478035	0.161184	0.0061156	0.21699	0.688465	-0.688465	0.00926985	0.00926985	turquoise	VL4	VL4 protein (Fragment)
A2NJV5	-0.295853	-0.295511	-0.234107	-0.220101	0.811748	0.0565589	0.326376	0.326963	0.441402	0.46995	0.000752581	0.854387	0.308997	-0.308997	0.304294	0.304294	turquoise	IGKV2-29	Immunoglobulin kappa variable 2-29
A2NUT2	-0.289057	-0.0728152	0.0175684	-0.452118	0.899525	-0.140071	0.338133	0.813124	0.954573	0.120876	2.84211e-05	0.648096	0.338546	-0.338546	0.257856	0.257856	turquoise	NA	Lambda-chain (AA -20 to 215)
A2NV55	-0.182777	-0.293332	-0.130232	-0.238764	0.918545	-0.263181	0.550053	0.33071	0.671522	0.432104	9.30421e-06	0.384975	0.535715	-0.535715	0.0591705	0.0591705	turquoise	NA	Precursor (AA -19 to 113) (Fragment)
A2NW98	-0.21597	-0.213161	-0.0404535	-0.0173519	0.689342	-0.1989	0.478535	0.484413	0.895607	0.955133	0.00914459	0.51476	0.407981	-0.407981	0.166391	0.166391	turquoise	NA	Rheumatoid factor light chain variable region (Fragment)
A2NXP8	-0.274847	-0.172107	-0.0404191	-0.253354	0.868368	-0.0418575	0.363454	0.573953	0.895696	0.403609	0.000117988	0.892003	0.475584	-0.475584	0.100466	0.100466	turquoise	NA	Heavy chain variable region (Fragment)
A2RTY6	-0.432839	0.0634933	0.620228	0.00466267	0.112688	0.171949	0.139587	0.836738	0.0237269	0.987939	0.713967	0.574312	0.386902	-0.386902	0.191548	0.191548	green	ITIH2	Inter-alpha (Globulin) inhibitor H2
A2VCK8	0.16742	0.380501	-0.165409	0.309905	-0.467672	-0.0801652	0.584583	0.199635	0.589169	0.3028	0.107064	0.794606	-0.543433	0.543433	0.054926	0.054926	turquoise	TMSB4X	Thymosin beta
A2VDG3	-0.288823	0.189525	0.389568	-0.506425	0.442614	-0.130562	0.338541	0.535158	0.188242	0.0773969	0.129876	0.670733	0.122737	-0.122737	0.689553	0.689553	turquoise	CSF1R	CSF1R protein (Fragment)
A2VDJ4	0.19338	0.473771	0.546637	-0.508365	-0.437216	-0.199816	0.526728	0.101953	0.0532294	0.0760826	0.135182	0.512786	-0.484298	0.484298	0.0935261	0.0935261	blue	GNPTG	GNPTG protein (Fragment)
A3KPE2	0.00305998	-0.574751	-0.527981	0.861295	-0.0649027	-0.134715	0.992084	0.0399094	0.0636521	0.000155132	0.833159	0.660814	0.216703	-0.216703	0.477005	0.477005	brown	APOC3	Apolipoprotein C-III
A3R0T7	0.145836	0.361722	0.517057	-0.561419	-0.284196	-0.0719703	0.634508	0.224573	0.0703827	0.045883	0.346682	0.815259	-0.314339	0.314339	0.295569	0.295569	grey	NA	Liver histone H1e
A5D6W6	0.122553	0.0858261	-0.239763	0.0987204	0.109346	-0.847439	0.69	0.780411	0.430121	0.748316	0.722144	0.000254681	-0.0774957	0.0774957	0.801321	0.801321	grey	FITM1	Fat storage-inducing transmembrane protein 1
A5PL27	0.264628	-0.0715608	0.492006	-0.0790704	-0.463265	0.654935	0.382271	0.816294	0.0876679	0.797359	0.110863	0.015121	0.0157764	-0.0157764	0.959203	0.959203	turquoise	CP	CP protein
A5YAK2	-0.106096	-0.300486	-0.401163	0.863495	-0.229982	-0.0103331	0.73012	0.318494	0.174283	0.000142703	0.449721	0.973273	0.206431	-0.206431	0.49863	0.49863	brown	APOC4	Apolipoprotein C-IV
A6XND0	-0.416119	0.551869	0.318119	-0.121208	0.264829	-0.184388	0.157278	0.0505399	0.289482	0.693252	0.381896	0.546482	0.171516	-0.171516	0.575291	0.575291	blue	IGFBP3	Insulin-like growth factor-binding protein 3
A6XND9	0.317545	0.128995	0.394375	-0.787057	0.134827	0.282814	0.290402	0.674488	0.182372	0.00140868	0.660547	0.349135	-0.222777	0.222777	0.46443	0.46443	brown	NA	Beta-2-microglobulin
A6XNE2	0.537476	0.179618	0.3469	-0.512938	-0.354785	0.220099	0.0581826	0.557086	0.24554	0.0730451	0.234245	0.469955	-0.481644	0.481644	0.095604	0.095604	turquoise	NA	Adipsin
A8K061	-0.217119	0.104765	0.211957	0.460839	-0.420469	-0.064731	0.476139	0.733394	0.486942	0.112993	0.152543	0.833595	0.0396683	-0.0396683	0.897624	0.897624	turquoise	NA	cDNA FLJ77880, highly similar to Homo sapiens angiopoietin-like 3, mRNA
A8K0R3	0.388684	0.649067	0.460763	-0.371206	-0.578445	0.306395	0.189334	0.0163782	0.11306	0.211752	0.0383593	0.308597	-0.428765	0.428765	0.14377	0.14377	blue	OGN	Mimecan
A8K104	-0.402852	0.186938	0.23973	0.277183	-0.149108	0.409765	0.172305	0.540849	0.430186	0.359223	0.626839	0.164366	0.107676	-0.107676	0.726239	0.726239	green	NA	cDNA FLJ78726, highly similar to Homo sapiens olfactomedin 1 (OLFM1), transcript variant 1, mRNA
A8K1K1	-0.280994	0.72782	0.564671	0.0243836	-0.457829	0.123467	0.352379	0.00479844	0.0443702	0.936978	0.115673	0.687791	-0.0266744	0.0266744	0.93107	0.93107	blue	NA	cDNA FLJ76342, highly similar to Homo sapiens carnosine dipeptidase 1 (metallopeptidase M20 family)(CNDP1), mRNA
A8K2T7	-0.0447003	0.247276	0.0751592	0.479812	-0.743361	-0.138549	0.884711	0.415361	0.807208	0.0970565	0.00358884	0.651703	-0.508122	0.508122	0.0762459	0.0762459	turquoise	NA	Receptor protein-tyrosine kinase
A8K335	0.809344	-0.349754	-0.187015	-0.129135	-0.30633	0.0218051	0.000803008	0.241415	0.540679	0.674151	0.308705	0.943633	-0.370008	0.370008	0.213346	0.213346	green	NA	Folate gamma-glutamyl hydrolase
A8K486	0.0344659	0.484434	0.359604	-0.174522	-0.458748	-0.237813	0.910999	0.0934207	0.2275	0.568508	0.11485	0.433993	-0.660417	0.660417	0.014013	0.014013	turquoise	NA	Peptidyl-prolyl cis-trans isomerase
A8K5T0	-0.0123844	-0.452966	-0.00441417	0.0393322	-0.00938888	-0.25742	0.96797	0.120094	0.988581	0.898487	0.975715	0.395844	-0.113971	0.113971	0.710835	0.710835	blue	NA	cDNA FLJ75416, highly similar to Homo sapiens complement factor H (CFH), mRNA
A8K6C9	-0.251595	0.74773	0.648176	-0.213141	-0.213796	-0.0972964	0.406992	0.00329568	0.0165757	0.484453	0.483081	0.751843	-0.180499	0.180499	0.555121	0.555121	blue	NA	Insulin-like growth factor II
A8K6K4	0.309135	0.454551	-0.0942057	0.0301585	-0.352861	-0.275394	0.304067	0.118641	0.759513	0.922089	0.236971	0.362461	-0.381969	0.381969	0.197762	0.197762	turquoise	NA	cDNA FLJ77565, highly similar to Homo sapiens interleukin 1 receptor accessory protein (IL1RAP), transcript variant 1, mRNA
A8K8Z4	0.0291751	0.218587	0.2153	-0.330473	-0.196294	0.30213	0.924623	0.473088	0.479932	0.270099	0.520396	0.315722	-0.263151	0.263151	0.385033	0.385033	grey	NA	Complement component C6
A8K9V7	0.596731	0.33109	0.209481	-0.557278	-0.480878	0.115469	0.0313215	0.269152	0.492162	0.0478627	0.0962093	0.707185	-0.585981	0.585981	0.0353329	0.0353329	brown	NA	Neuropilin
A8KAM8	0.114627	0.26064	-0.237392	-0.482691	-0.000689758	0.254262	0.709236	0.38975	0.434832	0.0947803	0.998216	0.401867	-0.500871	0.500871	0.0812483	0.0812483	brown	NA	Platelet-derived growth factor receptor beta
B0AZL7	-0.236255	0.417231	0.394997	-0.122119	0.192877	-0.0775854	0.437101	0.156059	0.181621	0.691049	0.527825	0.801095	0.143196	-0.143196	0.640717	0.640717	blue	NA	cDNA, FLJ79457, highly similar to Insulin-like growth factor-binding proteincomplex acid labile chain
B0BCY7	0.836024	-0.0214801	-0.134476	-0.268077	-0.376135	0.516643	0.000370078	0.944471	0.661384	0.375864	0.205271	0.0706469	-0.304495	0.304495	0.31176	0.31176	green	ENPEP	Aminopeptidase
B0YJC4	0.0581511	0.183149	-0.226766	-0.311299	0.0824624	-0.285194	0.850329	0.549228	0.456259	0.300516	0.788838	0.344919	-0.478736	0.478736	0.0979161	0.0979161	brown	VIM	Vimentin
B0YJC6	-0.0636536	0.541319	0.776958	-0.325289	-0.337625	0.028795	0.836331	0.0560665	0.00177987	0.278138	0.259236	0.925603	-0.229962	0.229962	0.449762	0.449762	yellow	PROZ	Vitamin K-dependent protein Z variant 1
B1AMW1	-0.332962	0.66059	0.35588	-0.261792	0.0953586	0.0865932	0.266289	0.0139791	0.232702	0.387582	0.75665	0.778492	-0.116741	0.116741	0.704088	0.704088	blue	CD58	CD58 antigen, (Lymphocyte function-associated antigen 3), isoform CRA_c
B1N7B8	-0.25886	-0.409991	-0.138048	-0.194471	0.787278	0.24682	0.393112	0.16411	0.65289	0.524354	0.00140132	0.416249	0.694202	-0.694202	0.00847327	0.00847327	turquoise	NA	Cryocrystalglobulin CC1 kappa light chain variable region (Fragment)
B1N7B9	-0.214555	-0.493767	-0.387768	-0.00694475	0.804794	0.211323	0.481491	0.0863658	0.19047	0.982036	0.000905716	0.488275	0.441441	-0.441441	0.131018	0.131018	turquoise	NA	Cryocrystalglobulin CC2 lambda light chain variable region (Fragment)
B2R4C5	-0.0145008	-0.577692	-0.211972	0.182148	0.571733	-0.0737191	0.9625	0.0386717	0.48691	0.551451	0.0412093	0.810842	0.465747	-0.465747	0.108712	0.108712	turquoise	LYZ	1,4-beta-N-acetylmuramidase C
B2R4M6	0.234985	-0.490364	-0.12914	0.0726374	-0.062531	0.430397	0.439641	0.0888935	0.674141	0.813573	0.839183	0.142084	0.236817	-0.236817	0.435979	0.435979	blue	NA	Protein S100
B2R4R0	0.25228	0.253615	0.242137	-0.63793	0.0476441	-0.379702	0.405673	0.403108	0.425429	0.0189779	0.877168	0.200659	-0.376099	0.376099	0.205319	0.205319	grey	HIST1H4J	Histone H4
B2R582	0.17301	0.0294781	0.264132	-0.271963	-0.191592	0.847006	0.571915	0.923842	0.383196	0.368712	0.530632	0.000258452	0.163231	-0.163231	0.594149	0.594149	grey	NA	cDNA, FLJ92374, highly similar to Homo sapiens C-type lectin domain family 3, member B (CLEC3B), mRNA
B2R5G8	-0.156404	-0.752896	-0.512294	0.704946	0.305101	0.132507	0.609868	0.00297329	0.0734676	0.00712278	0.310749	0.666081	0.545882	-0.545882	0.0536258	0.0536258	brown	NA	Serum amyloid A protein
B2R672	0.353024	0.671701	0.200248	-0.147156	-0.282235	0.131161	0.236739	0.0119259	0.511856	0.631411	0.350166	0.6693	-0.183625	0.183625	0.548172	0.548172	blue	XLKD1	Extracellular link domain containing 1
B2R701	0.826556	0.260462	-0.151246	-0.105612	-0.441833	-0.0147011	0.000494325	0.390085	0.62185	0.73131	0.130636	0.961982	-0.455629	0.455629	0.11766	0.11766	green	NA	cDNA, FLJ93202, Homo sapiens protease inhibitor 16 (PI16), mRNA
B2R769	-0.0280311	-0.358889	-0.109468	0.0776858	0.327494	-0.34438	0.927572	0.228493	0.721844	0.800842	0.274702	0.249217	0.223766	-0.223766	0.462397	0.462397	turquoise	NA	Aminopeptidase
B2R7D2	0.448527	-0.0897838	0.162362	0.223927	-0.297233	-0.0298354	0.124227	0.770523	0.596142	0.462068	0.324017	0.922922	0.221788	-0.221788	0.466468	0.466468	grey	NA	2,3-bisphosphoglycerate 3-phosphatase
B2R7N9	0.79789	-0.224408	-0.0867674	-0.209485	-0.185803	-0.145284	0.00108102	0.46108	0.778056	0.492154	0.543353	0.635803	-0.220605	0.220605	0.468908	0.468908	green	NA	cDNA, FLJ93532, highly similar to Homo sapiens osteomodulin (OMD), mRNA
B2R888	0.724342	-0.264706	-0.114108	-0.334997	-0.208772	0.485074	0.00510757	0.382124	0.710501	0.263198	0.493662	0.0929243	-0.299341	0.299341	0.320432	0.320432	green	NA	Monocyte differentiation antigen CD14
B2R950	0.131024	-0.507383	-0.147621	0.162218	0.152724	0.379027	0.669625	0.0767457	0.63032	0.596473	0.618407	0.201527	0.298447	-0.298447	0.321949	0.321949	blue	NA	cDNA, FLJ94213, highly similar to Homo sapiens pregnancy-zone protein (PZP), mRNA
B2R983	0.101249	-0.00647049	0.0754096	0.315474	-0.373804	-0.454692	0.742064	0.983263	0.806577	0.293734	0.208321	0.118513	-0.140333	0.140333	0.647476	0.647476	turquoise	NA	Glutathione-dependent dehydroascorbate reductase
B2RA39	0.0340939	-0.29923	0.00688794	0.397593	-0.549086	0.0699983	0.911956	0.32062	0.982183	0.178508	0.051958	0.820245	-0.0328838	0.0328838	0.915071	0.915071	turquoise	NA	cDNA, FLJ94686, highly similar to Homo sapiens complement factor H-related 5 (CFHL5), mRNA
B2RBF5	-0.245481	0.252111	0.251879	-0.00730105	0.0663316	0.408212	0.418863	0.405998	0.406445	0.981114	0.829534	0.166128	0.236372	-0.236372	0.436867	0.436867	grey	NA	cDNA, FLJ95483, highly similar to Homo sapiens chitobiase, di-N-acetyl- (CTBS), mRNA
B2RBW9	0.899526	0.0619609	-0.28009	-0.176382	-0.326382	-0.176549	2.84197e-05	0.840633	0.353995	0.564327	0.276432	0.563952	-0.570427	0.570427	0.0417812	0.0417812	green	NA	cDNA, FLJ95746, highly similar to Homo sapiens inhibin, beta C (INHBC), mRNA
B2RBZ5	-0.126599	-0.254801	0.323712	0.0497768	0.168791	0.210824	0.680244	0.400837	0.28061	0.87171	0.581465	0.489328	0.385434	-0.385434	0.193384	0.193384	grey	NA	cDNA, FLJ95778, highly similar to Homo sapiens serpin peptidase inhibitor, clade A (alpha-1 antiproteinase, antitrypsin), member 10 (SERPINA10), mRNA
B2RCP7	0.112277	0.139546	-0.0267166	0.0567275	-0.524873	0.316781	0.714971	0.649341	0.930961	0.853958	0.0655188	0.291629	-0.429586	0.429586	0.142921	0.142921	turquoise	NA	cDNA, FLJ96197, highly similar to Homo sapiens connective tissue growth factor (CTGF), mRNA
B2RCU8	0.195104	0.30717	-0.302449	0.282895	-0.479162	0.367196	0.522977	0.307312	0.315185	0.348992	0.0975752	0.217117	-0.40201	0.40201	0.173289	0.173289	turquoise	NA	cDNA, FLJ96301, highly similar to Homo sapiens limbic system-associated membrane protein (LSAMP),mRNA
B2RDW0	0.669839	0.211826	-0.00861794	-0.264482	-0.278384	0.327279	0.0122531	0.487217	0.977709	0.382544	0.357059	0.275037	-0.193786	0.193786	0.525845	0.525845	green	NA	cDNA, FLJ96792, highly similar to Homo sapiens calmodulin 2 (phosphorylase kinase, delta) (CALM2), mRNA
B2RDY9	0.0580203	-0.140554	-0.531458	0.308792	0.231952	0.0997084	0.850663	0.646954	0.0616085	0.304631	0.44574	0.745871	0.294283	-0.294283	0.329072	0.329072	yellow	NA	Adenylyl cyclase-associated protein
B2RMS9	0.235363	-0.183416	0.381897	0.0779895	-0.39114	-0.0722043	0.438884	0.548635	0.197853	0.800078	0.18631	0.814667	-0.0420758	0.0420758	0.891443	0.891443	turquoise	ITIH4	Inter-alpha (Globulin) inhibitor H4 (Plasma Kallikrein-sensitive glycoprotein)
B3KMX4	0.455236	-0.445892	-0.179026	0.113356	-0.126483	0.365246	0.118016	0.126724	0.558408	0.712337	0.680521	0.219755	-0.0762235	0.0762235	0.804525	0.804525	green	NA	cDNA FLJ12859 fis, clone NT2RP2003522, highly similar to Zinc finger protein 281
B3KNK9	0.0409858	-0.060276	0.0136752	-0.0264957	-0.0489893	-0.762014	0.894241	0.844919	0.964634	0.93153	0.873725	0.0024646	-0.371736	0.371736	0.211049	0.211049	grey	GOLPH2	Epididymis luminal protein 46
B3KQF4	-0.523704	0.321112	0.18782	0.128968	-0.307407	0.437149	0.0662305	0.284715	0.538907	0.674552	0.306919	0.135248	-0.167487	0.167487	0.584431	0.584431	turquoise	NA	Metalloproteinase inhibitor 1
B3KQF5	-0.246748	0.855549	0.585013	-0.179815	-0.523826	-0.0338338	0.416389	0.000191705	0.0357115	0.556645	0.0661563	0.912625	-0.419979	0.419979	0.153071	0.153071	blue	NA	Calumenin
B3KQT9	0.107826	0.554193	0.454178	-0.244345	-0.581869	0.622356	0.72587	0.0493767	0.118982	0.421087	0.0369618	0.0231139	-0.286476	0.286476	0.342658	0.342658	turquoise	NA	Protein disulfide-isomerase
B3KS49	0.319009	0.456054	0.499435	-0.468478	-0.0799025	0.476881	0.28806	0.117274	0.0822657	0.106379	0.795266	0.0994112	-0.105062	0.105062	0.732664	0.732664	yellow	NA	Actin-depolymerizing factor
B3KTA8	0.241316	-0.113859	0.00925874	0.105065	-0.332176	0.877638	0.427049	0.711108	0.976052	0.732655	0.267489	8.04404e-05	0.126653	-0.126653	0.680112	0.680112	turquoise	NA	cDNA FLJ37971 fis, clone CTONG2009958, highly similar to CERULOPLASMIN
B3KTU0	-0.396161	0.495703	0.771412	-0.357161	-0.0697886	-0.0131191	0.18022	0.0849493	0.00201388	0.230905	0.820776	0.966071	0.102769	-0.102769	0.738312	0.738312	yellow	NA	cDNA FLJ38724 fis, clone KIDNE2010151, highly similar to UROMODULIN
B3KTV0	0.253468	0.495849	0.165681	-0.142761	-0.341433	-0.458673	0.403389	0.0848435	0.588547	0.641743	0.253558	0.114918	-0.462742	0.462742	0.11132	0.11132	turquoise	NA	cDNA FLJ38781 fis, clone LIVER2000216, highly similar to HEAT SHOCK COGNATE 71 kDa PROTEIN
B3KUE5	0.530865	0.586215	0.503062	-0.299607	-0.53877	0.0827195	0.0619541	0.0352416	0.0797134	0.319981	0.0574638	0.788194	-0.231588	0.231588	0.446473	0.446473	blue	PLTP	Phospholipid transfer protein, isoform CRA_c
B3KWB5	0.173768	0.385436	-0.0319758	-0.399859	-0.0143239	0.0829504	0.570205	0.193382	0.917409	0.175819	0.962957	0.787614	-0.396826	0.396826	0.179423	0.179423	blue	NA	cDNA FLJ42722 fis, clone BRAMY4000277, highly similar to Alpha-1B-glycoprotein
B3KX75	0.275593	-0.205692	-0.265616	0.12586	0.066792	0.47735	0.3621	0.500201	0.38043	0.682022	0.828367	0.0990323	0.30715	-0.30715	0.307344	0.307344	grey	NA	cDNA FLJ44930 fis, clone BRAMY3015549, highly similar to Neural cell adhesion molecule L1-like protein (Fragment)
B4DEW5	-0.04598	0.643124	0.744426	-0.498593	-0.0896158	0.114654	0.881431	0.0177299	0.00351561	0.0828659	0.770942	0.709171	0.00413717	-0.00413717	0.989298	0.989298	yellow	NA	cDNA FLJ54049, highly similar to Multimerin-2
B4DIK4	-0.0491891	0.836209	0.531859	-0.328412	-0.529583	-0.114636	0.873213	0.000367934	0.0613762	0.273279	0.062705	0.709214	-0.60325	0.60325	0.0290578	0.0290578	blue	NA	Alpha-mannosidase
B4DJQ8	-0.0953243	0.595908	0.793861	-0.417154	-0.219679	-0.017717	0.756735	0.0316161	0.00119499	0.156143	0.470825	0.95419	-0.156929	0.156929	0.608655	0.608655	yellow	NA	Cathepsin C
B4DLB8	-0.181208	0.478713	0.124559	0.284083	-0.312692	0.435621	0.553541	0.0979346	0.685155	0.346884	0.298244	0.136776	0.00220593	-0.00220593	0.994294	0.994294	turquoise	NA	cDNA FLJ52205, highly similar to Beta-1,4-galactosyltransferase 1
B4DLV7	0.203305	0.476386	0.0442954	0.170358	-0.430791	0.356463	0.505298	0.0998132	0.885749	0.577912	0.14168	0.231883	-0.172898	0.172898	0.572168	0.572168	turquoise	NA	Rab GDP dissociation inhibitor
B4DN21	-0.213788	-0.102384	-0.343176	0.186798	0.332646	-0.178046	0.483097	0.739261	0.250985	0.541157	0.26677	0.560599	0.284765	-0.284765	0.345676	0.345676	turquoise	NA	Fibronectin
B4DPM2	-0.53366	0.166074	0.322789	0.190532	0.0732542	0.0891347	0.0603388	0.587649	0.282063	0.53295	0.812016	0.772143	0.152165	-0.152165	0.619709	0.619709	green	NA	cDNA FLJ55738, highly similar to Coagulation factor VII
B4DPQ3	-0.437305	-0.115211	-0.166981	0.610498	-0.190504	-0.354153	0.135093	0.707813	0.585583	0.0266844	0.533013	0.235138	0.0269286	-0.0269286	0.930414	0.930414	brown	NA	cDNA FLJ51034, highly similar to Vitamin K-dependent protein C
B4DQA0	0.474716	0.170332	0.239295	-0.725716	0.00345356	0.457908	0.101176	0.57797	0.431048	0.0049837	0.991066	0.115603	-0.312368	0.312368	0.298771	0.298771	brown	NA	L-selectin
B4DSX2	0.295414	0.528134	0.355025	0.0864737	-0.502849	0.206267	0.327128	0.063561	0.233906	0.778791	0.0798621	0.498978	-0.353226	0.353226	0.236453	0.236453	turquoise	NA	cDNA FLJ60144, highly similar to Complement component C1q receptor
B4DUV1	0.449002	0.669407	0.311106	-0.662377	-0.396038	0.154992	0.123779	0.0123299	0.300833	0.0136322	0.180368	0.613139	-0.579236	0.579236	0.0380331	0.0380331	brown	NA	Fibulin-1
B4DVY2	0.218618	0.296686	-0.112845	-0.34552	-0.175211	0.415028	0.473023	0.324951	0.713583	0.247549	0.566958	0.158481	-0.368668	0.368668	0.215138	0.215138	blue	NA	cDNA FLJ54184, highly similar to Tropomyosin alpha-4 chain
B4DW39	0.20962	-0.0843733	-0.42334	-0.394797	0.322327	0.185127	0.491869	0.784048	0.149469	0.181862	0.282793	0.544847	-0.133008	0.133008	0.664885	0.664885	turquoise	NA	cDNA FLJ60915, highly similar to Fc receptor-like protein 5
B4E0X1	0.159097	0.0410403	0.114301	-0.173433	-0.263413	0.878634	0.60365	0.894101	0.710031	0.57096	0.384541	7.70573e-05	0.0368044	-0.0368044	0.904984	0.904984	grey	NA	Beta-2-microglobulin
B4E112	-0.152895	0.194502	-0.0668881	-0.110025	0.0440217	-0.510083	0.61801	0.524287	0.828123	0.720479	0.886451	0.0749311	-0.0381572	0.0381572	0.901506	0.901506	grey	NA	Cofilin, non-muscle isoform
B4E143	-0.0310267	0.812281	0.236298	-0.271062	-0.260922	-0.214404	0.919853	0.000741729	0.437016	0.370364	0.389218	0.481807	-0.250648	0.250648	0.408819	0.408819	blue	NA	cDNA FLJ58084, highly similar to Receptor-type tyrosine-protein phosphatase mu
B4E1B2	-0.149595	0.332223	0.683207	0.0750203	-0.557526	0.271452	0.625701	0.267417	0.0100488	0.807559	0.0477424	0.369649	-0.120308	0.120308	0.695431	0.695431	turquoise	NA	Beta-1 metal-binding globulin
B4E1C2	-0.281228	0.492576	0.806184	-0.232019	-0.286367	0.0868523	0.35196	0.0872449	0.000873302	0.445603	0.342851	0.777844	0.0426231	-0.0426231	0.890038	0.890038	yellow	KNG1	Bradykinin
B4E1D8	-0.128394	0.799229	0.679857	-0.293795	-0.604667	0.115648	0.67593	0.00104508	0.0105705	0.329913	0.028582	0.706747	-0.517459	0.517459	0.0701261	0.0701261	blue	NA	cDNA FLJ51597, highly similar to C4b-binding protein alpha chain
B4E1Z4	0.423273	-0.0290826	0.182804	0.250796	-0.696114	0.431875	0.14954	0.924862	0.549994	0.408534	0.00821976	0.14057	-0.109881	0.109881	0.720832	0.720832	turquoise	NA	C3/C5 convertase
B4E2S7	0.124764	-0.20739	-0.182892	0.273606	-0.387503	-0.400623	0.684662	0.496593	0.549799	0.365713	0.1908	0.174917	-0.434059	0.434059	0.13835	0.13835	turquoise	NA	cDNA FLJ58780, highly similar to Homo sapiens lysosomal-associated membrane protein 2 (LAMP2), transcript variant LAMP2B, mRNA
B4E367	0.209514	0.578078	0.211628	0.11656	-0.800345	0.146415	0.492093	0.0385113	0.487634	0.704529	0.00101586	0.633147	-0.571226	0.571226	0.041431	0.041431	turquoise	NA	cDNA FLJ61564, highly similar to Plexin domain-containing protein 2
B4E3Q1	-0.291106	0.331982	0.061691	-0.235124	-0.0659839	0.529427	0.334564	0.267786	0.841319	0.439363	0.830416	0.0627965	-0.0736796	0.0736796	0.810942	0.810942	blue	NA	cDNA FLJ61580, highly similar to Calsyntenin-1
B4E3Q4	0.305237	0.265862	0.274829	-0.865839	-0.00523296	0.21163	0.310522	0.379971	0.363486	0.000130346	0.986463	0.487629	-0.281523	0.281523	0.351434	0.351434	brown	ADA2	Adenosine deaminase
B7Z1F8	-0.18519	0.459027	0.251412	-0.298565	-0.31449	-0.328882	0.544707	0.114602	0.407344	0.32175	0.295325	0.272552	-0.477026	0.477026	0.0992941	0.0992941	blue	NA	cDNA FLJ53025, highly similar to Complement C4-B
B7Z250	-0.250276	0.334235	0.468018	-0.38426	0.148033	0.408442	0.409539	0.264353	0.106769	0.19486	0.629356	0.165866	0.262269	-0.262269	0.386686	0.386686	brown	NA	cDNA FLJ56324, highly similar to Hepatocyte growth factor-like protein
B7Z4R8	0.017786	0.395601	-0.373772	0.275064	-0.0773584	-0.124975	0.954011	0.180893	0.208362	0.36306	0.801667	0.684153	-0.251924	0.251924	0.406358	0.406358	blue	NA	cDNA FLJ53364, highly similar to Proteoglycan-4 (Fragment)
B7Z539	-0.0784454	0.221317	0.353315	-0.167156	-0.333564	0.229988	0.798931	0.467439	0.236326	0.585185	0.265372	0.449709	-0.265818	0.265818	0.380053	0.380053	turquoise	NA	cDNA FLJ56954, highly similar to Inter-alpha-trypsin inhibitor heavy chain H1
B7Z550	0.654004	-0.0306531	-0.134272	0.0301465	-0.531041	0.212818	0.0153154	0.920815	0.661869	0.92212	0.0618515	0.485132	-0.475781	0.475781	0.100305	0.100305	turquoise	C8B	Complement component 8 subunit beta
B7Z565	-0.121724	0.374383	-0.0549517	0.0802615	-0.00186921	-0.543834	0.692002	0.20756	0.858487	0.794364	0.995165	0.0547116	-0.406109	0.406109	0.168535	0.168535	blue	NA	cDNA FLJ54739, highly similar to Alpha-actinin-1
B7Z596	0.103571	0.169984	-0.0285584	-0.253117	-0.149481	0.186537	0.736335	0.578758	0.926212	0.404063	0.625967	0.541732	-0.403555	0.403555	0.171487	0.171487	grey	TPM1	Tropomyosin alpha-1 chain
B7Z795	-0.335109	-0.133527	-0.174154	0.480617	-0.201637	-0.206899	0.263028	0.663647	0.569335	0.0964165	0.508871	0.497634	0.21188	-0.21188	0.487104	0.487104	brown	NA	Carboxylic ester hydrolase
B7Z7M2	0.0485973	-0.149286	-0.131115	-0.0433238	0.136731	0.531372	0.874728	0.626424	0.669408	0.888241	0.656017	0.0616588	0.239496	-0.239496	0.430649	0.430649	grey	NA	cDNA FLJ51564, highly similar to Pregnancy zone protein
B7Z8Q2	0.0844581	0.429673	0.342141	-0.121187	-0.133817	0.0311159	0.783836	0.142831	0.252512	0.693301	0.662955	0.919623	-0.128787	0.128787	0.674986	0.674986	blue	NA	Alpha-2-HS-glycoprotein
B7Z9A0	-0.325057	-0.0247527	-0.162266	0.0523778	0.422462	0.307136	0.278501	0.936026	0.596363	0.86506	0.150404	0.307367	0.136546	-0.136546	0.656457	0.656457	turquoise	NA	Actin-depolymerizing factor
B7Z9B1	-0.240942	0.82711	0.293243	0.0763494	-0.287764	-0.163385	0.427788	0.000486258	0.330864	0.804208	0.340396	0.593796	-0.052111	0.052111	0.865742	0.865742	blue	NA	Cadherin-13
B7ZKJ8	-0.368997	-0.353155	-0.49374	0.414977	0.467617	0.135756	0.214697	0.236553	0.0863853	0.158537	0.10711	0.658337	0.724244	-0.724244	0.00511655	0.00511655	yellow	ITIH4	ITIH4 protein
B7ZKQ8	0.0291278	0.412996	0.245322	-0.238001	0.0425655	0.156734	0.924745	0.160737	0.419174	0.43362	0.890186	0.609104	0.2326	-0.2326	0.444432	0.444432	blue	PODXL	Podocalyxin
B7ZL68	0.204801	0.216211	0.632216	-0.483321	-0.223861	0.0930017	0.5021	0.478031	0.0204254	0.0942877	0.462203	0.762507	-0.12243	0.12243	0.690295	0.690295	yellow	NRP2	Neuropilin
B7ZLI0	0.464011	0.165061	-0.00228504	-0.212366	-0.276806	-0.614656	0.110213	0.589962	0.994089	0.486081	0.359903	0.0253891	-0.377815	0.377815	0.203091	0.203091	grey	RTN4RL2	Reticulon 4 receptor-like 2
B7ZLY3	-0.35897	0.528556	0.0959996	-0.0191513	-0.0477627	0.144242	0.228381	0.063311	0.755059	0.950485	0.876865	0.638254	-0.277845	0.277845	0.358028	0.358028	blue	LTBP1	LTBP1 protein
B7ZMG8	-0.12561	0.254288	0.407649	-0.290997	0.28585	0.407338	0.682623	0.401819	0.16677	0.334754	0.34376	0.167126	0.223705	-0.223705	0.462522	0.462522	grey	NA	IGv domain-containing protein
B8ZZQ6	-0.0928401	0.0402969	-0.0653363	-0.198239	-0.0150037	0.295777	0.762909	0.896009	0.832059	0.516188	0.9612	0.326507	-0.319256	0.319256	0.287666	0.287666	grey	PTMA	Prothymosin alpha
B9EJA8	-0.169988	0.562694	0.758149	-0.172474	-0.545321	-0.0224869	0.578749	0.0452858	0.00267119	0.573124	0.0539218	0.941873	-0.301255	0.301255	0.317196	0.317196	yellow	MRC1L1	Mannose receptor, C type 1-like 1
C0IMJ3	0.274842	0.547976	0.452494	-0.179861	-0.585498	-0.0386183	0.363464	0.0525315	0.120529	0.556542	0.0355212	0.900322	-0.586997	0.586997	0.0349383	0.0349383	turquoise	NA	Periostin isoform thy6
C0JYY2	0.414816	-0.168428	-0.0910285	0.0891502	-0.19874	-0.162798	0.158716	0.582292	0.76742	0.772104	0.515106	0.595141	0.137406	-0.137406	0.654413	0.654413	grey	APOB	Apolipoprotein B (Including Ag(X) antigen)
C8C504	0.0635581	0.217022	-0.0135448	-0.254025	-0.00124593	-0.114841	0.836574	0.476341	0.964971	0.402322	0.996777	0.708714	-0.359088	0.359088	0.228217	0.228217	grey	HBB	Beta-globin
C9JF17	-0.0695773	0.275842	0.360342	-0.122376	0.0484953	-0.0751291	0.821311	0.361649	0.226477	0.690427	0.874989	0.807284	0.416238	-0.416238	0.157147	0.157147	grey	APOD	Apolipoprotein D (Fragment)
C9JHR8	-0.181118	0.638273	0.736653	-0.30077	-0.416345	0.163579	0.553742	0.0188936	0.00407786	0.318014	0.15703	0.593352	-0.110295	0.110295	0.719817	0.719817	yellow	CD163	Scavenger receptor cysteine-rich type 1 protein M130
D0PNI1	0.715314	0.103808	-0.273205	-0.248326	-0.321517	0.471946	0.00598185	0.735752	0.366444	0.413318	0.284073	0.103464	-0.366682	0.366682	0.217811	0.217811	green	YWHAZ	Epididymis luminal protein 4
D2JYH4	0.0818436	0.202794	0.261366	0.242883	-0.477357	-0.0541599	0.790391	0.506391	0.388383	0.42396	0.0990261	0.860508	-0.0293355	0.0293355	0.92421	0.92421	turquoise	ACTA2	Actin, alpha 2, smooth muscle, aorta
D3DNN4	0.173117	0.207829	0.212876	-0.106474	-0.0649717	0.462049	0.571673	0.49566	0.48501	0.72919	0.832984	0.111927	-0.0668097	0.0668097	0.828322	0.828322	grey	BCHE	Carboxylic ester hydrolase
D3DPK5	-0.339971	-0.0522613	-0.220096	0.15671	0.370224	0.281252	0.25573	0.865357	0.469962	0.609161	0.213058	0.351919	0.12379	-0.12379	0.687012	0.687012	turquoise	SH3BGRL3	SH3 domain binding glutamic acid-rich protein like 3, isoform CRA_a (Fragment)
D3DQH8	-0.29789	0.507162	0.0818677	0.502791	-0.55715	-0.038917	0.322898	0.0768957	0.790331	0.0799023	0.0479246	0.899554	-0.0820504	0.0820504	0.789872	0.789872	turquoise	SPARC	Osteonectin
D3DR24	-0.155269	-0.0108205	-0.195996	-0.180828	0.45575	0.656733	0.612496	0.972013	0.521043	0.554388	0.11755	0.0147506	0.275158	-0.275158	0.362889	0.362889	turquoise	EXT2	Exostoses (Multiple) 2, isoform CRA_a
D3DRP5	0.0507149	0.516804	0.46774	0.194588	-0.603508	-0.128484	0.86931	0.0705439	0.107006	0.524098	0.0289709	0.675715	-0.317323	0.317323	0.290759	0.290759	turquoise	C9orf19	Chromosome 9 open reading frame 19, isoform CRA_a (Fragment)
D3DSC5	0.122354	0.565903	0.442032	-0.292332	-0.559788	0.619429	0.69048	0.0438065	0.130442	0.33244	0.0466554	0.0239603	-0.304163	0.304163	0.312314	0.312314	turquoise	NCAM2	Neural cell adhesion molecule 2, isoform CRA_a (Fragment)
D3DSM4	0.338215	-0.327015	-0.449741	0.463889	-0.0876117	0.0728012	0.258351	0.275446	0.123087	0.11032	0.775946	0.81316	0.0915648	-0.0915648	0.766084	0.766084	yellow	COL18A1	Collagen, type XVIII, alpha 1, isoform CRA_d
D3DSP9	0.11585	-0.0947689	-0.232569	-0.363	0.120616	0.218269	0.706257	0.758114	0.444495	0.222819	0.694685	0.473749	-0.361735	0.361735	0.224555	0.224555	brown	FGL1	Fibrinogen-like 1, isoform CRA_d
D3DU30	0.209523	0.704516	0.211429	-0.317583	-0.384662	0.192738	0.492075	0.00717344	0.488052	0.290341	0.194355	0.52813	-0.425243	0.425243	0.147454	0.147454	blue	ICAM2	Intercellular adhesion molecule 2, isoform CRA_b
D3JV41	-0.453783	0.165629	-0.089441	0.63578	-0.266598	0.154122	0.119344	0.588666	0.771378	0.0195132	0.378603	0.615158	0.0783739	-0.0783739	0.799111	0.799111	brown	NA	C-X-C motif chemokine (Fragment)
D6RAR4	-0.104286	0.648404	0.680867	-0.42144	0.0018041	-0.0595191	0.734574	0.0165251	0.0104111	0.151498	0.995333	0.846845	0.120649	-0.120649	0.694604	0.694604	blue	HGFAC	Hepatocyte growth factor activator
D6RE86	0.429773	0.13098	0.495266	-0.0560084	-0.623816	0.0827874	0.142728	0.669731	0.0852681	0.855791	0.0227002	0.788023	-0.221111	0.221111	0.467863	0.467863	turquoise	CP	Ceruloplasmin (Fragment)
D6RF35	-0.336834	0.264922	0.226519	0.245557	-0.387382	-0.218923	0.260424	0.381722	0.456761	0.418715	0.19095	0.472391	-0.349302	0.349302	0.242066	0.242066	turquoise	GC	Gc-globulin
D6RF86	0.0814872	0.286945	-0.181254	0.261677	-0.473522	-0.167437	0.791286	0.341834	0.553438	0.387797	0.102158	0.584544	-0.68347	0.68347	0.0100087	0.0100087	turquoise	CDH6	Cadherin-6
D6W633	-0.0801627	0.495343	0.284983	-0.371221	-0.10803	0.454184	0.794613	0.085212	0.345291	0.211732	0.725371	0.118976	-0.0901572	0.0901572	0.769592	0.769592	blue	PTPRS	Protein tyrosine phosphatase, receptor type, S, isoform CRA_a
D9IWP9	-0.338218	0.487974	0.421576	0.224027	-0.306402	-0.24465	0.258347	0.0906995	0.151353	0.461861	0.308585	0.420489	-0.190544	0.190544	0.532925	0.532925	yellow	NA	Apolipoprotein H (Fragment)
D9YZU5	-0.172035	-0.785975	-0.184315	0.336402	0.392198	-0.116978	0.574117	0.00144527	0.546643	0.261075	0.185016	0.703511	0.340671	-0.340671	0.25469	0.25469	blue	HBB	Beta-globin
D9ZGF2	0.474779	0.191807	0.377841	-0.210206	-0.51354	0.42537	0.101124	0.530161	0.203057	0.490632	0.0726513	0.14732	-0.17342	0.17342	0.57099	0.57099	turquoise	COL6A3	Collagen, type VI, alpha 3
D9ZGG2	0.220793	0.288102	0.657862	-0.382568	-0.394616	0.00290516	0.46852	0.339803	0.0145214	0.197001	0.18208	0.992485	-0.156769	0.156769	0.609024	0.609024	turquoise	VTN	Vitronectin
E7EQ64	0.0515633	0.635645	0.569892	-0.383638	-0.339255	0.448344	0.867141	0.0195473	0.0420174	0.195645	0.256797	0.124398	-0.118556	0.118556	0.69968	0.69968	turquoise	PRSS1	Trypsin-1
E7ETH0	-0.258325	0.194999	0.812554	-0.208297	-0.359847	0.346525	0.394127	0.523206	0.000736231	0.494669	0.227163	0.246085	-0.0551416	0.0551416	0.858003	0.858003	yellow	CFI	Complement factor I
E7EUF1	0.0998539	0.563011	0.639756	-0.73221	0.110962	-0.246502	0.745511	0.0451382	0.0185319	0.00442901	0.718186	0.416869	-0.197838	0.197838	0.517053	0.517053	brown	ENPP2	Ectonucleotide pyrophosphatase/phosphodiesterase family member 2
E7EUT5	0.29361	-0.131239	-0.479244	-0.317164	0.108797	-0.37451	0.330231	0.669112	0.0975098	0.291014	0.723488	0.207394	-0.41571	0.41571	0.157728	0.157728	yellow	GAPDH	Glyceraldehyde-3-phosphate dehydrogenase
E9KL23	0.114813	-0.673915	0.144169	-0.184016	0.291814	0.416028	0.708782	0.0115457	0.638427	0.547306	0.333335	0.157378	0.375467	-0.375467	0.206143	0.206143	blue	SERPINA1	Epididymis secretory sperm binding protein Li 44a
E9PD35	0.215091	0.253578	0.572903	-0.520136	-0.426198	-0.126613	0.480369	0.403178	0.0407021	0.068437	0.146449	0.680209	-0.421405	0.421405	0.151536	0.151536	turquoise	FLT4	Vascular endothelial growth factor receptor 3
E9PHK0	0.202231	0.470439	0.794114	-0.462462	-0.174782	0.0225616	0.507596	0.104724	0.00118755	0.111565	0.567923	0.94168	-0.0399104	0.0399104	0.897002	0.897002	yellow	CLEC3B	Tetranectin
F2RM37	-0.397828	0.0908835	0.317076	0.0877949	-0.114135	-0.395222	0.178227	0.767781	0.291155	0.775488	0.710434	0.181349	0.0106015	-0.0106015	0.97258	0.97258	yellow	F9 p22	Christmas factor
G1FM85	-0.237992	-0.410417	-0.254017	-0.142178	0.9364	-0.0662935	0.433639	0.163628	0.402336	0.643119	2.47063e-06	0.829631	0.631086	-0.631086	0.020721	0.020721	turquoise	NA	Anti-Influenza A hemagglutinin heavy chain variable region (Fragment)
G3V0E5	-0.345918	0.100635	0.335624	0.165189	-0.00730493	-0.142024	0.246969	0.74358	0.262249	0.589671	0.981104	0.643482	0.272711	-0.272711	0.367345	0.367345	yellow	TFRC	Transferrin receptor protein 1
G3V357	0.326727	-0.181045	0.258275	0.300948	-0.344826	0.355421	0.275894	0.553904	0.39422	0.317713	0.248563	0.233349	0.141977	-0.141977	0.643592	0.643592	turquoise	RNASE1	Ribonuclease pancreatic
G3XAI2	0.458263	0.481985	0.218191	-0.30237	-0.201224	-0.0467844	0.115284	0.0953355	0.473911	0.315319	0.509757	0.87937	-0.200344	0.200344	0.51165	0.51165	blue	LAMB1	Laminin subunit beta-1
G3XAK1	0.127946	0.324162	0.662945	-0.251383	-0.393295	0.594372	0.677005	0.279903	0.0135233	0.4074	0.18368	0.0321719	-0.167173	0.167173	0.585145	0.585145	turquoise	MST1	Hepatocyte growth factor-like protein
G3XAP6	0.414165	0.349301	0.0273964	0.157421	-0.514287	0.189639	0.159436	0.242066	0.929208	0.607517	0.0721655	0.534909	-0.0321504	0.0321504	0.916959	0.916959	turquoise	COMP	Cartilage oligomeric matrix protein
G5E968	0.253366	-0.00163817	-0.373945	0.247331	0.0340088	0.381204	0.403585	0.995762	0.208135	0.415252	0.912175	0.198736	0.156947	-0.156947	0.608613	0.608613	yellow	CHGA	Chromogranin A (Parathyroid secretory protein 1), isoform CRA_b
H0Y4K8	-0.384243	-0.194686	-0.00070156	0.151802	0.423145	0.372675	0.194883	0.523886	0.998185	0.620554	0.149676	0.209808	0.750566	-0.750566	0.00311552	0.00311552	turquoise	FN1	Fibronectin (Fragment)
H0Y512	-0.318026	-0.517207	-0.214112	0.44836	0.35427	0.196611	0.289632	0.0702866	0.482419	0.124384	0.234972	0.519709	0.455354	-0.455354	0.117909	0.117909	turquoise	APMAP	Adipocyte plasma membrane-associated protein (Fragment)
H0YAC1	-0.268515	-0.0598643	-0.0522269	0.327513	-0.335051	0.0421022	0.375054	0.845966	0.865445	0.274673	0.263116	0.891375	-0.411693	0.411693	0.162194	0.162194	turquoise	KLKB1	Plasma kallikrein (Fragment)
H2B4M3	-0.118855	0.0425001	0.209358	-0.533802	0.197264	0.0248232	0.698954	0.890354	0.492423	0.0602578	0.518294	0.935844	-0.0606124	0.0606124	0.844063	0.844063	brown	LILRA3	LILRA3 protein
H3BMA1	0.403577	-0.0378037	-0.339824	0.241363	-0.482883	0.221496	0.171461	0.902415	0.255948	0.426956	0.0946302	0.467069	-0.0812592	0.0812592	0.791858	0.791858	turquoise	MSLN	Mesothelin (Fragment)
H6VRF8	-0.144228	0.00341599	0.370688	0.0675049	0.0175271	0.460478	0.638286	0.991163	0.21244	0.82656	0.95468	0.113312	0.450006	-0.450006	0.122839	0.122839	yellow	KRT1	Cytokeratin-1
H9ZYJ2	0.136317	0.137375	0.125115	0.19162	-0.378102	-0.177974	0.657001	0.654487	0.683816	0.53057	0.202719	0.560761	-0.383845	0.383845	0.195384	0.195384	turquoise	TXN	Thioredoxin
I3L145	0.168451	0.57672	0.819376	-0.697385	-0.230988	0.133181	0.582239	0.0390778	0.000608888	0.00805437	0.447686	0.664471	-0.336605	0.336605	0.260769	0.260769	yellow	SHBG	Sex hormone-binding globulin
I3L4N8	-0.388704	-0.52465	-0.594149	0.48282	0.222569	0.210451	0.189309	0.0656538	0.0322528	0.0946792	0.464859	0.490114	0.272506	-0.272506	0.36772	0.36772	yellow	ACTG1	Actin, cytoplasmic 2
I4AY87	0.296822	0.405693	0.068432	-0.182395	-0.367884	-0.293683	0.324719	0.169013	0.824211	0.550901	0.21619	0.330106	-0.629759	0.629759	0.0210724	0.0210724	turquoise	MIF	Epididymis secretory sperm binding protein (Fragment)
J3KPA1	0.0934302	0.49503	0.202352	-0.337525	-0.554535	0.0532161	0.761441	0.0854398	0.507337	0.259387	0.049207	0.862918	-0.765438	0.765438	0.00229213	0.00229213	turquoise	CRISP3	Cysteine-rich secretory protein 3
J3KSD8	0.16701	-0.23731	-0.054564	0.466854	-0.508858	-0.0481861	0.585518	0.434996	0.859477	0.107762	0.0757509	0.87578	0.0288447	-0.0288447	0.925475	0.925475	turquoise	BLMH	Bleomycin hydrolase (Fragment)
K7EKW2	-0.123722	0.0366407	0.0601159	0.429146	-0.689749	0.222483	0.687176	0.905405	0.845326	0.143376	0.0090868	0.465035	-0.309117	0.309117	0.304097	0.304097	turquoise	OLFM2	Noelin-2 (Fragment)
K7ER74	-0.0700083	-0.389377	-0.438353	0.825062	-0.0614916	-0.142282	0.82022	0.188478	0.134053	0.000516624	0.841826	0.642872	0.208203	-0.208203	0.494867	0.494867	brown	APOC4-APOC2	Apolipoprotein C-II
K9JA46	0.296678	0.347589	0.0953702	-0.412239	-0.483714	-0.334678	0.324965	0.24454	0.756621	0.161581	0.0939807	0.263681	-0.793757	0.793757	0.00119806	0.00119806	turquoise	EL52	Epididymis luminal secretory protein 52
L8E853	-0.152547	0.696449	0.227836	-0.356707	-0.0570789	-0.137915	0.618819	0.00817595	0.454077	0.231541	0.853062	0.653205	-0.272871	0.272871	0.367054	0.367054	blue	VWF	von Willebrand factor
M0R1Q1	0.539803	0.135438	0.188004	-0.389834	-0.478156	-0.0200233	0.0568944	0.659092	0.5385	0.187914	0.0983827	0.948233	-0.666865	0.666865	0.0127895	0.0127895	turquoise	C3	Complement C3 (Fragment)
O00151	-0.424474	0.53791	-0.098082	0.293417	0.0275516	-0.182455	0.148266	0.0579406	0.749896	0.330564	0.928808	0.550769	-0.0473457	0.0473457	0.877932	0.877932	blue	PDLIM1	PDZ and LIM domain protein 1
O00187	-0.784401	-0.0904994	-0.047327	0.119579	0.295201	-0.0766783	0.00149979	0.768739	0.87798	0.697198	0.327494	0.80338	0.142558	-0.142558	0.642222	0.642222	green	MASP2	Mannan-binding lectin serine protease 2
O00391	0.363745	0.498729	0.439101	-0.61049	-0.0533425	-0.107186	0.221799	0.0827684	0.133313	0.0266871	0.862595	0.727442	-0.354427	0.354427	0.234751	0.234751	brown	QSOX1	Sulfhydryl oxidase 1
O15031	-0.30099	0.236793	-0.0733931	0.328886	-0.17859	0.243935	0.317642	0.436027	0.811665	0.272546	0.559382	0.421893	0.190239	-0.190239	0.533592	0.533592	grey	PLXNB2	Plexin-B2
O15204	-0.16903	0.464395	0.0596168	0.241208	-0.420398	0.316527	0.580923	0.10988	0.846596	0.427261	0.152619	0.292037	-0.0503277	0.0503277	0.870301	0.870301	turquoise	ADAMDEC1	ADAM DEC1
O43157	-0.28562	-0.242082	-0.247588	0.0820456	0.582276	0.214278	0.344167	0.425536	0.414753	0.789884	0.0367981	0.482071	0.292005	-0.292005	0.333004	0.333004	turquoise	PLXNB1	Plexin-B1
O43866	0.0709658	0.6985	0.395174	-0.401691	-0.262987	-0.0528272	0.817798	0.00791145	0.181407	0.173662	0.385338	0.863912	-0.392209	0.392209	0.185002	0.185002	blue	CD5L	CD5 antigen-like
O75594	-0.0753021	0.247519	-0.104337	0.159443	-0.150242	-0.521448	0.806848	0.414887	0.734448	0.602853	0.62419	0.0676199	-0.336897	0.336897	0.26033	0.26033	grey	PGLYRP1	Peptidoglycan recognition protein 1
O75636	-0.078802	-0.207202	0.0313295	-0.337101	0.512588	0.259044	0.798034	0.496991	0.919073	0.260024	0.0732741	0.392764	0.0995991	-0.0995991	0.746141	0.746141	turquoise	FCN3	Ficolin-3
O75882	-0.139836	0.677038	0.603236	0.200039	-0.52306	-0.208704	0.648654	0.011025	0.0290627	0.512307	0.0666253	0.493807	-0.102088	0.102088	0.739992	0.739992	blue	ATRN	Attractin
O95445	-0.104214	-0.483233	-0.433272	0.60785	0.0794956	0.376351	0.73475	0.0943561	0.139147	0.0275344	0.796289	0.20499	0.437107	-0.437107	0.13529	0.13529	brown	APOM	Apolipoprotein M
O95479	0.845585	0.125277	0.228178	-0.549935	-0.329827	0.204917	0.000271159	0.683425	0.453382	0.0515224	0.271094	0.501853	-0.361817	0.361817	0.224442	0.224442	green	H6PD	GDH/6PGL endoplasmic bifunctional protein
O95497	0.507604	-0.0405667	0.0239076	-0.130434	-0.428476	-0.50701	0.0765963	0.895317	0.938206	0.671039	0.14407	0.076999	-0.488921	0.488921	0.089981	0.089981	turquoise	VNN1	Pantetheinase
P00338	0.472984	0.331268	0.391668	-0.243132	-0.36112	-0.136822	0.102602	0.268879	0.185663	0.42347	0.225403	0.655802	-0.234655	0.234655	0.440303	0.440303	turquoise	LDHA	L-lactate dehydrogenase A chain
P00390	-0.194635	0.500365	0.445806	-0.029762	-0.331365	-0.449702	0.523997	0.0816059	0.126806	0.923111	0.26873	0.123123	-0.163996	0.163996	0.592398	0.592398	blue	GSR	Glutathione reductase, mitochondrial
P00441	0.498435	0.584752	0.379274	-0.338147	-0.52183	-0.111079	0.082979	0.0358142	0.201209	0.258454	0.0673833	0.7179	-0.57319	0.57319	0.040578	0.040578	turquoise	SOD1	Superoxide dismutase [Cu-Zn]
P00488	-0.10148	0.570066	-0.105238	0.357412	-0.501862	-0.149555	0.741493	0.0419403	0.73223	0.230553	0.0805515	0.625795	-0.260506	0.260506	0.390003	0.390003	blue	F13A1	Coagulation factor XIII A chain
P00491	0.656911	0.27775	-0.0265874	-0.159079	-0.2264	-0.277991	0.0147142	0.358201	0.931294	0.60369	0.457005	0.357766	-0.286908	0.286908	0.341898	0.341898	green	PNP	Purine nucleoside phosphorylase
P00558	-0.11642	0.60268	0.214212	0.39179	-0.776298	-0.183367	0.70487	0.0292506	0.48221	0.185513	0.00180655	0.548744	-0.412164	0.412164	0.161665	0.161665	turquoise	PGK1	Phosphoglycerate kinase 1
P00568	0.0583342	0.226955	-0.108411	0.124259	-0.279788	-0.618324	0.849863	0.455872	0.724435	0.685879	0.354537	0.0242858	-0.3639	0.3639	0.221588	0.221588	grey	AK1	Adenylate kinase isoenzyme 1
P00734	-0.28601	0.299694	0.393374	0.101986	-0.25859	0.0174045	0.343478	0.319833	0.183584	0.740244	0.393623	0.954997	-0.161699	0.161699	0.597662	0.597662	grey	F2	Prothrombin
P00738	-0.399057	-0.787655	-0.290926	0.518444	0.47387	-9.78321e-05	0.176767	0.00138878	0.334876	0.0695014	0.101871	0.999747	0.508083	-0.508083	0.0762728	0.0762728	blue	HP	Haptoglobin
P00739	-0.343039	-0.575998	-0.422308	0.292143	0.677182	0.249178	0.251187	0.0393814	0.150569	0.332765	0.0110014	0.411665	0.492689	-0.492689	0.0871607	0.0871607	turquoise	HPR	Haptoglobin-related protein
P00742	-0.0993969	0.516611	0.823381	-0.243961	-0.450654	0.272493	0.746642	0.0706677	0.000542656	0.421842	0.122234	0.367744	-0.00583952	0.00583952	0.984895	0.984895	yellow	F10	Coagulation factor X
P00747	-0.620113	0.106513	0.479869	0.148593	0.0273942	0.131537	0.0237605	0.729094	0.0970107	0.628045	0.929214	0.668398	0.0902888	-0.0902888	0.769264	0.769264	green	PLG	Plasminogen
P00748	-0.36786	0.472741	0.531717	-0.260135	0.106888	0.0646223	0.216223	0.102804	0.0614582	0.390703	0.728173	0.833871	-0.114158	0.114158	0.71038	0.71038	yellow	F12	Coagulation factor XII
P00915	0.320372	0.34234	0.428046	-0.127873	-0.557216	-0.212078	0.285889	0.252218	0.144518	0.67718	0.0478925	0.486687	-0.417253	0.417253	0.156035	0.156035	turquoise	CA1	Carbonic anhydrase 1
P00918	0.291846	0.378442	0.456896	-0.135075	-0.578922	-0.136494	0.33328	0.202281	0.116513	0.659956	0.0381622	0.656581	-0.379427	0.379427	0.201013	0.201013	turquoise	CA2	Carbonic anhydrase 2
P01023	-0.249198	-0.462703	-0.284638	-0.0988601	0.862672	0.0390438	0.411625	0.111354	0.3459	0.74797	0.000147252	0.899228	0.673715	-0.673715	0.0115797	0.0115797	turquoise	A2M	Alpha-2-macroglobulin
P01024	-0.00232383	-0.558563	0.225956	-0.159989	0.293032	-0.104803	0.993989	0.0472419	0.457912	0.601596	0.331228	0.733302	0.309749	-0.309749	0.303058	0.303058	grey	C3	Complement C3
P01031	0.0991486	-0.337949	0.144117	-0.134674	-0.071328	0.474316	0.747256	0.25875	0.638549	0.660911	0.816882	0.101504	0.10088	-0.10088	0.742975	0.742975	blue	C5	Complement C5
P01591	-0.169694	-0.0676705	-0.0852587	-0.371041	0.897497	-0.183908	0.579416	0.82614	0.781831	0.211971	3.15953e-05	0.547546	0.397853	-0.397853	0.178197	0.178197	turquoise	JCHAIN	Immunoglobulin J chain
P01704	0.216887	-0.61076	-0.763168	0.462748	0.129129	0.14246	0.476622	0.0266014	0.00240535	0.111315	0.674166	0.642453	0.0267758	-0.0267758	0.930808	0.930808	yellow	IGLV2-14	Immunoglobulin lambda variable 2-14
P01742	-0.284669	-0.432441	-0.243026	-0.234107	0.972363	-0.0566439	0.345846	0.139991	0.423678	0.441402	2.70588e-08	0.854171	0.521058	-0.521058	0.0678619	0.0678619	turquoise	IGHV1-69	Immunoglobulin heavy variable 1-69
P01766	-0.104258	-0.211086	-0.662478	0.30489	0.296428	-0.718107	0.734642	0.488774	0.0136128	0.3111	0.325392	0.00570003	-0.0679753	0.0679753	0.825368	0.825368	grey	IGHV3-13	Immunoglobulin heavy variable 3-13
P01833	-0.424501	-0.162549	-0.310378	0.0461604	0.670826	-0.324668	0.148237	0.595712	0.302024	0.880969	0.0120789	0.27911	0.437494	-0.437494	0.134905	0.134905	turquoise	PIGR	Polymeric immunoglobulin receptor
P01871	-0.401303	0.0886946	-0.056021	-0.172621	0.747219	-0.0658328	0.174118	0.773241	0.855759	0.572794	0.00332897	0.830799	0.31208	-0.31208	0.29924	0.29924	turquoise	IGHM	Immunoglobulin heavy constant mu
P02452	0.664132	-0.332299	-0.314419	0.0186779	0.0433598	-0.0674455	0.0132977	0.2673	0.295438	0.951707	0.888148	0.82671	-0.107957	0.107957	0.725548	0.725548	green	COL1A1	Collagen alpha-1(I) chain
P02461	0.176326	0.409198	0.380376	-0.369679	0.0357334	-0.114336	0.564453	0.165008	0.199795	0.213785	0.907738	0.709944	-0.0182442	0.0182442	0.952828	0.952828	blue	COL3A1	Collagen alpha-1(III) chain
P02533	-0.315168	-0.313789	0.115699	0.257967	0.361821	0.216419	0.294228	0.29646	0.706625	0.394805	0.224437	0.477598	0.681381	-0.681381	0.0103307	0.0103307	turquoise	KRT14	Keratin, type I cytoskeletal 14
P02652	-0.00106035	-0.280126	0.126201	0.0797316	0.36926	-0.0307243	0.997257	0.353931	0.681201	0.795696	0.214345	0.920632	0.599674	-0.599674	0.0302842	0.0302842	turquoise	APOA2	Apolipoprotein A-II
P02671	0.0756486	0.160332	0.69886	-0.777135	0.13462	0.270034	0.805974	0.600805	0.0078658	0.00177276	0.66104	0.372253	-0.0714442	0.0714442	0.816589	0.816589	brown	FGA	Fibrinogen alpha chain
P02675	0.109877	0.234035	0.497622	-0.842562	0.0206147	0.067974	0.720842	0.441547	0.0835621	0.000299829	0.946706	0.825371	-0.421379	0.421379	0.151564	0.151564	brown	FGB	Fibrinogen beta chain
P02741	0.0871374	-0.504978	-0.0172624	0.534254	-0.330112	-0.0362318	0.777131	0.078388	0.955364	0.0599994	0.270655	0.906456	0.0472103	-0.0472103	0.878279	0.878279	turquoise	CRP	C-reactive protein
P02743	0.258101	-0.47435	-0.53207	0.312093	-0.124132	-0.31058	0.394551	0.101476	0.061254	0.299219	0.686187	0.301694	-0.341987	0.341987	0.252739	0.252739	yellow	APCS	Serum amyloid P-component
P02750	0.183305	-0.417216	0.178333	-0.0524384	-0.204149	0.760595	0.548881	0.156075	0.559956	0.864905	0.503494	0.00253893	0.0512655	-0.0512655	0.867903	0.867903	grey	LRG1	Leucine-rich alpha-2-glycoprotein
P02751	-0.235171	-0.170508	-0.412037	0.138523	0.441366	-0.0947241	0.439269	0.577571	0.161808	0.651765	0.13109	0.758225	0.32794	-0.32794	0.27401	0.27401	turquoise	FN1	Fibronectin
P02753	-0.471084	0.24362	0.16198	0.218418	0.280891	-0.502556	0.104183	0.42251	0.597018	0.47344	0.352563	0.0800665	0.319123	-0.319123	0.287877	0.287877	grey	RBP4	Retinol-binding protein 4
P02760	-0.574775	0.248226	0.535712	-0.0924692	0.219714	0.20918	0.0398993	0.413511	0.0591722	0.763832	0.470752	0.492798	0.507413	-0.507413	0.0767258	0.0767258	green	AMBP	Protein AMBP
P02763	0.0516811	-0.863428	-0.322467	0.475157	0.154177	0.215764	0.86684	0.000143065	0.282572	0.100815	0.615031	0.478963	0.335794	-0.335794	0.261991	0.261991	blue	ORM1	Alpha-1-acid glycoprotein 1
P02768	-0.406653	0.038577	-0.192374	-0.00893053	0.0613926	-0.0431709	0.16791	0.900428	0.528924	0.9769	0.842078	0.888633	0.059539	-0.059539	0.846795	0.846795	green	ALB	Albumin
P02776	-0.449028	-0.0554165	-0.0594146	0.874907	-0.273681	-0.12832	0.123755	0.857301	0.847111	9.03275e-05	0.365575	0.676109	0.253292	-0.253292	0.403729	0.403729	brown	PF4	Platelet factor 4
P02787	-0.410939	-0.419649	-0.195792	0.0411276	0.810524	-0.0698274	0.163041	0.153428	0.521484	0.893877	0.000777921	0.820678	0.651244	-0.651244	0.0159029	0.0159029	turquoise	TF	Serotransferrin
P02790	-0.185027	0.443453	0.927398	-0.402945	-0.225645	0.0228345	0.545067	0.129064	5.02803e-06	0.172197	0.458548	0.940976	-0.0106557	0.0106557	0.972439	0.972439	yellow	HPX	Hemopexin
P03950	-0.224015	0.185813	0.0580413	0.540777	-0.169441	-0.307146	0.461887	0.543331	0.850609	0.0563614	0.579989	0.307351	0.234841	-0.234841	0.43993	0.43993	brown	ANG	Angiogenin
P03951	-0.442473	0.209681	0.2068	0.371516	-0.113678	0.108588	0.130013	0.49174	0.497845	0.211341	0.711549	0.724	0.186757	-0.186757	0.541248	0.541248	brown	F11	Coagulation factor XI
P04003	0.195254	-0.0451535	0.414607	0.224549	-0.663344	0.368639	0.522652	0.883549	0.158947	0.460792	0.0134471	0.215176	-0.163441	0.163441	0.593668	0.593668	turquoise	C4BPA	C4b-binding protein alpha chain
P04066	-0.099169	0.0880403	-0.278712	-0.141732	0.484609	-0.280093	0.747205	0.774875	0.356469	0.644172	0.0932846	0.35399	0.146864	-0.146864	0.632095	0.632095	turquoise	FUCA1	Tissue alpha-L-fucosidase
P04075	0.220175	0.653204	0.590024	-0.513837	-0.511794	0.112679	0.469797	0.015484	0.0337826	0.0724581	0.0737965	0.713989	-0.531395	0.531395	0.0616456	0.0616456	blue	ALDOA	Fructose-bisphosphate aldolase A
P04196	0.217358	0.231322	0.132385	-0.150776	-0.376173	0.158828	0.475641	0.44701	0.666373	0.622944	0.205222	0.604269	-0.029267	0.029267	0.924386	0.924386	turquoise	HRG	Histidine-rich glycoprotein
P04217	0.112702	-0.018929	0.179102	-0.219248	-0.132975	0.804283	0.713932	0.951059	0.558237	0.471717	0.664962	0.000917866	-0.142056	0.142056	0.643406	0.643406	grey	A1BG	Alpha-1B-glycoprotein
P04275	-0.362749	0.570414	0.427695	-0.470747	0.082861	-0.104201	0.223163	0.041787	0.144883	0.104466	0.787839	0.734783	0.0122619	-0.0122619	0.968287	0.968287	blue	VWF	von Willebrand factor
P04430	-0.288679	-0.216834	-0.228792	-0.232893	0.650686	0.216642	0.338794	0.476734	0.452134	0.443842	0.0160238	0.477133	0.484981	-0.484981	0.0929963	0.0929963	turquoise	IGKV1-16	Immunoglobulin kappa variable 1-16
P04746	-0.392927	0.53923	0.0856056	0.36918	-0.157584	-0.0573662	0.184127	0.0572099	0.780963	0.214452	0.607141	0.852329	-0.00489279	0.00489279	0.987343	0.987343	blue	AMY2A	Pancreatic alpha-amylase
P05109	-0.100284	-0.226044	-0.226113	0.834168	-0.333693	-0.217063	0.744447	0.457732	0.457591	0.000392233	0.265176	0.476255	0.186808	-0.186808	0.541135	0.541135	brown	S100A8	Protein S100-A8
P05160	0.104009	0.172843	0.141089	0.540001	-0.69331	0.396954	0.735257	0.572291	0.64569	0.0567859	0.00859364	0.17927	-0.146845	0.146845	0.63214	0.63214	turquoise	F13B	Coagulation factor XIII B chain
P05164	-0.149487	0.0539598	-0.294409	0.818481	-0.425688	-0.287929	0.625955	0.861019	0.328855	0.000624522	0.146984	0.340107	0.00307399	-0.00307399	0.992048	0.992048	brown	MPO	Myeloperoxidase
P05546	-0.455795	-0.475366	0.0944509	0.606522	0.0474714	-0.161075	0.117509	0.100644	0.758904	0.027968	0.87761	0.599097	0.402897	-0.402897	0.172253	0.172253	brown	SERPIND1	Heparin cofactor 2
P05976	0.320656	0.16067	-0.00196414	-0.515386	-0.31897	0.136801	0.285439	0.600028	0.994919	0.0714544	0.288122	0.655852	-0.574464	0.574464	0.0400319	0.0400319	brown	MYL1	Myosin light chain 1/3, skeletal muscle isoform
P06681	0.513995	-0.248784	0.116556	-0.327678	-0.131836	0.256099	0.0723548	0.412428	0.704539	0.274416	0.667684	0.398359	0.0224168	-0.0224168	0.942054	0.942054	green	C2	Complement C2
P06727	0.0398179	0.0864827	-0.170127	0.584664	-0.46914	0.167203	0.89724	0.778768	0.578435	0.0358488	0.105818	0.585077	0.174407	-0.174407	0.568766	0.568766	brown	APOA4	Apolipoprotein A-IV
P06732	0.673807	0.235204	0.000212622	-0.296366	-0.239762	0.333282	0.011564	0.439204	0.99945	0.325498	0.430122	0.265801	-0.14016	0.14016	0.647886	0.647886	green	CKM	Creatine kinase M-type
P07357	0.377623	0.360601	0.191122	-0.267729	-0.499268	0.0210562	0.20334	0.22612	0.531659	0.376507	0.0823839	0.945566	-0.617112	0.617112	0.0246462	0.0246462	turquoise	C8A	Complement component C8 alpha chain
P07360	0.658973	0.243189	0.00982787	-0.168867	-0.472692	0.137934	0.0142987	0.423359	0.97458	0.581292	0.102844	0.653161	-0.553192	0.553192	0.0498755	0.0498755	turquoise	C8G	Complement component C8 gamma chain
P07737	0.094626	0.361452	0.0474448	0.211981	-0.470249	-0.177983	0.758469	0.224946	0.877679	0.486892	0.104884	0.56074	-0.447972	0.447972	0.12475	0.12475	turquoise	PFN1	Profilin-1
P07996	-0.0459758	0.339114	-0.0090025	0.544296	-0.744733	-0.204617	0.881442	0.257007	0.976714	0.0544656	0.00349465	0.502495	-0.447053	0.447053	0.125619	0.125619	turquoise	THBS1	Thrombospondin-1
P08519	0.0905349	-0.529933	-0.462772	0.69864	-0.396458	0.218534	0.76865	0.0624992	0.111294	0.00789365	0.179865	0.473198	-0.050614	0.050614	0.869568	0.869568	brown	LPA	Apolipoprotein(a)
P08603	0.106546	-0.380334	0.182004	0.224092	-0.269764	0.0868188	0.729015	0.199849	0.55177	0.461729	0.372751	0.777928	-0.12516	0.12516	0.683707	0.683707	grey	CFH	Complement factor H
P08697	-0.00325664	-0.213142	0.198674	-0.511682	0.36508	0.382522	0.991576	0.484452	0.515248	0.0738708	0.21998	0.19706	0.020978	-0.020978	0.945768	0.945768	turquoise	SERPINF2	Alpha-2-antiplasmin
P09172	0.53279	0.049081	-0.297326	-0.389185	0.0774972	0.203122	0.0608382	0.87349	0.323858	0.188715	0.801317	0.505689	-0.252004	0.252004	0.406204	0.406204	green	DBH	Dopamine beta-hydroxylase
P09211	-0.0140434	0.123869	-0.480409	0.35208	-0.178208	-0.303208	0.963682	0.686821	0.0965817	0.238084	0.560236	0.313913	-0.49796	0.49796	0.0833189	0.0833189	grey	GSTP1	Glutathione S-transferase P
P09871	0.442004	0.223103	0.0567234	0.148982	-0.765994	0.222361	0.130469	0.46376	0.853968	0.627136	0.00226505	0.465287	-0.227816	0.227816	0.454119	0.454119	turquoise	C1S	Complement C1s subcomponent
P0C0L4	0.384698	-0.613932	-0.537041	0.212975	-0.0931784	-0.0592739	0.194308	0.0256112	0.0584254	0.484801	0.762067	0.84747	-0.156312	0.156312	0.610082	0.610082	blue	C4A	Complement C4-A
P0C0L5	0.324747	-0.651933	-0.480457	0.39926	0.0725381	-0.350557	0.278986	0.0157546	0.0965436	0.176526	0.813824	0.240262	0.10961	-0.10961	0.721496	0.721496	blue	C4B_2	Complement C4-B
P0DOX2	-0.248102	-0.449724	-0.244482	-0.24593	0.966494	0.0101417	0.413752	0.123103	0.420819	0.417985	7.7147e-08	0.973769	0.639001	-0.639001	0.0187153	0.0187153	turquoise	NA	Immunoglobulin alpha-2 heavy chain
P0DOX3	-0.315407	-0.234139	-0.214683	-0.242776	0.861151	-0.0139034	0.293842	0.441339	0.481223	0.42417	0.000155971	0.964044	0.413991	-0.413991	0.15963	0.15963	turquoise	NA	Immunoglobulin delta heavy chain
P0DOX6	0.115914	-0.441602	-0.291224	-0.293306	0.571029	-0.331826	0.706101	0.130861	0.33436	0.330756	0.0415169	0.268024	-0.0320579	0.0320579	0.917197	0.917197	turquoise	NA	Immunoglobulin mu heavy chain
P0DOX7	-0.173346	-0.302203	-0.254774	-0.318816	0.885657	-0.144222	0.571156	0.315599	0.400888	0.288368	5.63007e-05	0.638301	0.483156	-0.483156	0.0944163	0.0944163	turquoise	NA	Immunoglobulin kappa light chain
P0DOX8	-0.145213	-0.47725	-0.211417	-0.227202	0.935861	0.0558293	0.635972	0.0991132	0.488078	0.45537	2.58534e-06	0.856248	0.571285	-0.571285	0.041405	0.041405	turquoise	NA	Immunoglobulin lambda-1 light chain
P0DP01	-0.219167	-0.548417	-0.193755	-0.263845	0.708807	0.170586	0.471885	0.0523034	0.525912	0.383734	0.00668	0.577395	0.407805	-0.407805	0.166592	0.166592	turquoise	IGHV1-8	Immunoglobulin heavy variable 1-8
P10586	-0.0519205	-0.107593	-0.154174	0.0197598	0.110824	0.847723	0.866228	0.726444	0.615038	0.948913	0.718523	0.00025223	0.149983	-0.149983	0.624795	0.624795	grey	PTPRF	Receptor-type tyrosine-protein phosphatase F
P10643	-0.36343	0.233214	0.600827	-0.325895	0.0502594	0.0283801	0.222231	0.443196	0.0298848	0.277191	0.870475	0.926672	-0.07491	0.07491	0.807837	0.807837	yellow	C7	Complement component C7
P10720	-0.483673	-0.28243	-0.298523	0.903008	-0.105082	0.0555167	0.0940123	0.349818	0.321821	2.35707e-05	0.732614	0.857046	0.424829	-0.424829	0.14789	0.14789	brown	PF4V1	Platelet factor 4 variant
P11021	0.175018	0.449744	0.495829	-0.215884	-0.646938	0.221926	0.567391	0.123084	0.0848582	0.478714	0.0168533	0.466182	-0.412748	0.412748	0.161013	0.161013	turquoise	HSPA5	Endoplasmic reticulum chaperone BiP
P11226	-0.191169	0.337679	0.579113	-0.389033	-0.187001	0.350376	0.531557	0.259154	0.0380836	0.188902	0.54071	0.240521	0.123877	-0.123877	0.686801	0.686801	yellow	MBL2	Mannose-binding protein C
P11717	-0.0437789	0.196311	0.351245	-0.062759	-0.285488	-0.205398	0.887073	0.520359	0.239276	0.838604	0.344399	0.500828	-0.0509807	0.0509807	0.868631	0.868631	grey	IGF2R	Cation-independent mannose-6-phosphate receptor
P13591	0.217819	0.686917	0.522106	-0.280623	-0.392432	0.0835063	0.474683	0.00949423	0.0672126	0.353043	0.184731	0.786221	-0.0344965	0.0344965	0.91092	0.91092	blue	NCAM1	Neural cell adhesion molecule 1
P13647	0.285145	0.602294	0.12352	-0.0251802	-0.459499	0.129241	0.345005	0.0293819	0.687663	0.934923	0.114181	0.673897	-0.214411	0.214411	0.481792	0.481792	turquoise	KRT5	Keratin, type II cytoskeletal 5
P13671	0.432639	-0.0709851	-0.143966	-0.133098	-0.204308	0.159544	0.13979	0.817749	0.638904	0.664669	0.503154	0.602619	-0.571325	0.571325	0.0413876	0.0413876	green	C6	Complement component C6
P13727	-0.0887999	0.824719	0.552191	-0.278504	-0.548318	-0.080773	0.772978	0.000521859	0.0503774	0.356844	0.0523543	0.793079	-0.588887	0.588887	0.0342136	0.0342136	blue	PRG2	Bone marrow proteoglycan
P14543	-0.103655	0.304945	-0.0968418	0.401117	-0.463443	-0.602394	0.736127	0.311009	0.75297	0.174336	0.110708	0.029348	-0.182466	0.182466	0.550743	0.550743	turquoise	NID1	Nidogen-1
P14780	-0.285544	0.641214	0.14434	0.391011	-0.493588	-0.387216	0.3443	0.0181814	0.638025	0.186467	0.0864973	0.191157	-0.26505	0.26505	0.381485	0.381485	blue	MMP9	Matrix metalloproteinase-9
P15169	-0.390629	-0.102171	0.137093	0.210805	0.0717545	0.799415	0.186936	0.739787	0.655158	0.489367	0.815804	0.00104018	0.418929	-0.418929	0.154209	0.154209	green	CPN1	Carboxypeptidase N catalytic chain
P16070	0.101593	0.579782	0.133165	-0.112593	-0.442906	-0.279783	0.741214	0.0378091	0.66451	0.714198	0.129593	0.354546	-0.641028	0.641028	0.0182258	0.0182258	turquoise	CD44	CD44 antigen
P18065	0.158427	0.307984	0.414973	-0.338155	-0.44916	0.578259	0.605195	0.305964	0.158542	0.258442	0.123631	0.0384364	-0.440753	0.440753	0.13169	0.13169	turquoise	IGFBP2	Insulin-like growth factor-binding protein 2
P18428	0.387293	-0.26863	-0.151719	0.346732	-0.545289	-0.0583956	0.191061	0.374842	0.620747	0.245784	0.0539384	0.849706	-0.295252	0.295252	0.327407	0.327407	turquoise	LBP	Lipopolysaccharide-binding protein
P19021	0.0429313	-0.472679	-0.442284	0.624017	-0.297203	0.259209	0.889248	0.102855	0.130197	0.0226437	0.324069	0.392453	-0.0267858	0.0267858	0.930782	0.930782	brown	PAM	Peptidyl-glycine alpha-amidating monooxygenase
P19320	0.242662	0.469963	0.53025	-0.779407	-0.238209	0.264005	0.424395	0.105124	0.0623133	0.00168356	0.433205	0.383435	-0.311957	0.311957	0.299442	0.299442	brown	VCAM1	Vascular cell adhesion protein 1
P19652	-0.0631881	-0.844394	-0.197504	0.384013	0.371454	0.305177	0.837514	0.000282181	0.517775	0.195172	0.211424	0.310622	0.59182	-0.59182	0.0331104	0.0331104	blue	ORM2	Alpha-1-acid glycoprotein 2
P19827	-0.251968	0.0509492	-0.0627387	0.668684	-0.134126	0.270055	0.406272	0.868711	0.838656	0.0124593	0.662217	0.372215	0.467528	-0.467528	0.107187	0.107187	brown	ITIH1	Inter-alpha-trypsin inhibitor heavy chain H1
P20023	0.840365	0.212581	-0.257588	-0.251724	-0.248114	-0.0796218	0.000322132	0.48563	0.395525	0.406743	0.41373	0.795972	-0.567737	0.567737	0.0429772	0.0429772	green	CR2	Complement receptor type 2
P20851	-0.0127256	-0.098889	0.420958	0.222043	-0.63403	0.0920675	0.967088	0.747898	0.152017	0.46594	0.0199573	0.764832	-0.129209	0.129209	0.673975	0.673975	turquoise	C4BPB	C4b-binding protein beta chain
P21333	0.230281	-0.332265	-0.568909	0.544285	-0.216733	-0.00356479	0.449115	0.267353	0.0424531	0.0544714	0.476944	0.990778	-0.289899	0.289899	0.336664	0.336664	brown	FLNA	Filamin-A
P22792	-0.0801672	-0.0771518	0.141429	0.317664	-0.193424	0.707791	0.794601	0.802187	0.644887	0.290212	0.526632	0.00679439	0.310957	-0.310957	0.301076	0.301076	grey	CPN2	Carboxypeptidase N subunit 2
P23142	0.761391	0.32194	0.0935007	-0.556217	-0.395385	0.283592	0.00249701	0.283403	0.761266	0.0483797	0.181154	0.347754	-0.552541	0.552541	0.0502012	0.0502012	green	FBLN1	Fibulin-1
P23470	0.153984	0.660607	0.505118	-0.177389	-0.275215	-0.188662	0.615478	0.0139757	0.0782919	0.56207	0.362785	0.537055	-0.055515	0.055515	0.85705	0.85705	blue	PTPRG	Receptor-type tyrosine-protein phosphatase gamma
P24592	0.151698	0.667413	0.383783	-0.329831	-0.196112	-0.320872	0.620795	0.0126894	0.195462	0.271088	0.52079	0.285096	-0.44997	0.44997	0.122873	0.122873	blue	IGFBP6	Insulin-like growth factor-binding protein 6
P24593	-0.279716	0.057774	-0.398437	0.567524	0.178202	-0.287793	0.354667	0.85129	0.177503	0.043073	0.560249	0.340345	0.33399	-0.33399	0.264725	0.264725	brown	IGFBP5	Insulin-like growth factor-binding protein 5
P26038	0.53958	0.268971	-0.135086	0.0479011	-0.40682	-0.00642012	0.0570169	0.374212	0.65993	0.87651	0.167718	0.983393	-0.273195	0.273195	0.366461	0.366461	turquoise	MSN	Moesin
P27169	-0.0829136	0.698595	0.561605	-0.078919	-0.154048	-0.157732	0.787707	0.00789947	0.0457955	0.797739	0.615331	0.606799	0.00413135	-0.00413135	0.989313	0.989313	blue	PON1	Serum paraoxonase/arylesterase 1
P30041	-0.0182828	0.199364	0.230937	-0.122225	-0.428436	-0.235406	0.952728	0.51376	0.447789	0.690791	0.144112	0.438798	-0.606331	0.606331	0.0280307	0.0280307	turquoise	PRDX6	Peroxiredoxin-6
P30043	0.290924	0.253773	0.318873	-0.104255	-0.452346	-0.132741	0.334881	0.402806	0.288278	0.734651	0.120665	0.665521	-0.238986	0.238986	0.431662	0.431662	turquoise	BLVRB	Flavin reductase (NADPH)
P30530	-0.13162	0.195965	-0.153981	-0.212146	0.337771	-0.0961359	0.668202	0.521108	0.615486	0.486545	0.259017	0.75472	0.0839585	-0.0839585	0.785087	0.785087	turquoise	AXL	Tyrosine-protein kinase receptor UFO
P31151	0.121323	0.31678	0.0915014	0.00931941	-0.51194	0.211949	0.692973	0.29163	0.766242	0.975895	0.0737002	0.486957	-0.358868	0.358868	0.228522	0.228522	turquoise	S100A7	Protein S100-A7
P32119	0.276063	0.414322	0.393906	-0.279347	-0.501675	-0.0713955	0.361247	0.159262	0.182939	0.355328	0.0806832	0.816712	-0.482916	0.482916	0.0946042	0.0946042	turquoise	PRDX2	Peroxiredoxin-2
P33151	0.0614354	0.742145	0.541948	-0.368205	-0.0703832	0.15154	0.841969	0.00367392	0.0557253	0.215759	0.819272	0.621164	-0.0724948	0.0724948	0.813934	0.813934	blue	CDH5	Cadherin-5
P33908	0.484575	-0.225082	0.12207	0.139229	-0.386615	0.108438	0.093311	0.459699	0.691167	0.650092	0.191907	0.72437	0.0522935	-0.0522935	0.865275	0.865275	turquoise	MAN1A1	Mannosyl-oligosaccharide 1,2-alpha-mannosidase IA
P34096	-0.270591	-0.105064	0.0710154	-0.166044	0.452332	-0.0629023	0.37123	0.732657	0.817673	0.587718	0.120678	0.83824	-0.0569619	0.0569619	0.85336	0.85336	turquoise	RNASE4	Ribonuclease 4
P35443	0.591241	-0.0190694	-0.0113984	0.0323295	-0.450317	0.579407	0.033326	0.950696	0.970519	0.916498	0.122548	0.0379627	-0.0242668	0.0242668	0.93728	0.93728	turquoise	THBS4	Thrombospondin-4
P35527	-0.310983	0.230405	0.320355	0.202079	-0.201794	0.225452	0.301034	0.448865	0.285916	0.507924	0.508535	0.458942	0.127217	-0.127217	0.678758	0.678758	yellow	KRT9	Keratin, type I cytoskeletal 9
P35908	0.0157317	-0.269851	0.173923	-0.0893004	0.213774	0.4494	0.959319	0.37259	0.569856	0.771729	0.483126	0.123406	0.608085	-0.608085	0.0274581	0.0274581	grey	KRT2	Keratin, type II cytoskeletal 2 epidermal
P40197	-0.30439	0.0393168	-0.150555	0.814049	-0.469068	-0.140297	0.311935	0.898527	0.62346	0.000706681	0.105879	0.647563	0.0517207	-0.0517207	0.866739	0.866739	brown	GP5	Platelet glycoprotein V
P43251	0.197561	0.768103	0.4083	-0.262108	-0.445297	-0.211297	0.517653	0.00216455	0.166028	0.386987	0.127292	0.488332	-0.270383	0.270383	0.371612	0.371612	blue	BTD	Biotinidase
P43652	-0.142734	0.696647	0.568468	-0.413351	0.0322299	-0.386644	0.641807	0.00815007	0.04265	0.160341	0.916754	0.191871	-0.0837115	0.0837115	0.785706	0.785706	blue	AFM	Afamin
P48740	0.0921556	0.248379	0.462468	-0.562954	0.0244659	0.296995	0.764613	0.413215	0.11156	0.0451647	0.936766	0.324424	-0.306873	0.306873	0.307803	0.307803	brown	MASP1	Mannan-binding lectin serine protease 1
P54289	0.159481	0.0665913	0.102161	-0.198244	-0.1677	0.884688	0.602764	0.828875	0.739812	0.516176	0.583947	5.88618e-05	0.120357	-0.120357	0.695311	0.695311	grey	CACNA2D1	Voltage-dependent calcium channel subunit alpha-2/delta-1
P59665	0.0973718	0.137069	-0.0745874	0.209209	-0.591942	0.208408	0.751656	0.655214	0.808651	0.492738	0.0330648	0.494434	-0.485618	0.485618	0.0925044	0.0925044	turquoise	DEFA1B	Neutrophil defensin 1
P60709	0.293664	0.409717	0.181334	-0.136893	-0.454745	-0.0268398	0.330139	0.164419	0.553261	0.655633	0.118464	0.930643	-0.456669	0.456669	0.116718	0.116718	turquoise	ACTB	Actin, cytoplasmic 1
P62258	0.509208	0.27409	0.265563	-0.214391	-0.574874	0.295323	0.0755156	0.36483	0.380529	0.481835	0.0398572	0.327285	-0.525775	0.525775	0.0649733	0.0649733	turquoise	YWHAE	14-3-3 protein epsilon
P78492	0.0851513	0.560852	0.276705	-0.575976	-0.0279136	0.0583282	0.7821	0.0461508	0.360086	0.0393906	0.927875	0.849878	-0.263053	0.263053	0.385216	0.385216	blue	ITIL	Inter-alpha-trypsin inhibitor (Fragment)
P80108	0.114718	-0.686883	-0.552221	0.47054	0.133438	-0.169107	0.709015	0.00949927	0.0503622	0.10464	0.663859	0.580749	0.430416	-0.430416	0.142066	0.142066	blue	GPLD1	Phosphatidylinositol-glycan-specific phospholipase D
P80723	-0.0959936	0.0282713	-0.127102	0.795626	-0.632343	0.00524813	0.755073	0.926952	0.679035	0.00114396	0.0203924	0.986424	0.01178	-0.01178	0.969533	0.969533	brown	BASP1	Brain acid soluble protein 1
P81605	0.0966204	0.592735	0.442049	-0.144023	-0.242267	-0.0688882	0.753519	0.0327716	0.130425	0.638769	0.425172	0.823055	0.176489	-0.176489	0.564087	0.564087	blue	DCD	Dermcidin
Q02747	-0.259609	0.622486	0.200464	0.154894	-0.39951	-0.192872	0.391697	0.0230769	0.511391	0.613368	0.17623	0.527837	-0.0438396	0.0438396	0.886918	0.886918	blue	GUCA2A	Guanylin
Q02985	0.312654	-0.115453	0.0237787	0.244502	-0.482243	0.734051	0.298305	0.707223	0.938539	0.42078	0.0951323	0.00428074	0.0763555	-0.0763555	0.804193	0.804193	turquoise	CFHR3	Complement factor H-related protein 3
Q03591	-0.264871	0.0448632	0.196574	0.391252	-0.168637	0.2303	0.381817	0.884293	0.519789	0.186172	0.581816	0.449077	0.319475	-0.319475	0.287317	0.287317	brown	CFHR1	Complement factor H-related protein 1
Q04756	0.134704	0.787406	0.516736	-0.385114	-0.285842	-0.42954	0.66084	0.00139706	0.0705874	0.193786	0.343776	0.142968	-0.272276	0.272276	0.368141	0.368141	blue	HGFAC	Hepatocyte growth factor activator
Q05DH5	-0.524204	0.420405	0.754526	-0.147357	-0.25104	0.0964401	0.0659258	0.152611	0.00287687	0.630939	0.408063	0.753966	0.00472746	-0.00472746	0.987771	0.987771	yellow	EXTL2	EXTL2 protein (Fragment)
Q06033	-0.0628617	-0.110309	0.25611	-0.0586519	-0.350171	0.707164	0.838343	0.719784	0.398337	0.849053	0.240815	0.00686578	-0.0895303	0.0895303	0.771155	0.771155	turquoise	ITIH3	Inter-alpha-trypsin inhibitor heavy chain H3
Q07507	0.450087	0.662789	0.382947	-0.298678	-0.524938	0.0228021	0.122763	0.013553	0.19652	0.321557	0.0654791	0.941059	-0.337715	0.337715	0.259101	0.259101	blue	DPT	Dermatopontin
Q07954	0.54225	0.320656	0.0772336	-0.0550446	-0.602129	0.0348688	0.055562	0.285437	0.801981	0.85825	0.0294384	0.909962	-0.30326	0.30326	0.313825	0.313825	turquoise	LRP1	Prolow-density lipoprotein receptor-related protein 1
Q08554	-0.0771396	0.318952	0.459365	0.163068	-0.512913	0.37158	0.802218	0.288151	0.1143	0.594524	0.0730612	0.211256	0.101215	-0.101215	0.742148	0.742148	turquoise	DSC1	Desmocollin-1
Q0ZCF6	-0.339076	-0.40076	-0.426844	0.107242	0.869801	0.120855	0.257065	0.174756	0.145771	0.727304	0.000111417	0.694106	0.556729	-0.556729	0.0481297	0.0481297	turquoise	NA	Immunglobulin heavy chain variable region (Fragment)
Q0ZCI2	-0.288307	-0.383248	-0.0473782	-0.0533158	0.848021	-0.011719	0.339444	0.196139	0.877849	0.862664	0.000249678	0.96969	0.6784	-0.6784	0.0108035	0.0108035	turquoise	NA	Immunglobulin heavy chain variable region (Fragment)
Q0ZCI6	-0.385564	-0.504305	-0.00183249	-0.216948	0.803229	-0.212033	0.193221	0.0788516	0.99526	0.476496	0.000943327	0.486782	0.484112	-0.484112	0.0936708	0.0936708	turquoise	NA	Immunglobulin heavy chain variable region (Fragment)
Q12841	0.326606	-0.385091	-0.264069	-0.0485254	-0.10647	0.114378	0.276083	0.193815	0.383315	0.874912	0.7292	0.709842	-0.0842879	0.0842879	0.784262	0.784262	blue	FSTL1	Follistatin-related protein 1
Q13103	-0.0996235	0.344366	0.326843	0.113097	-0.632887	0.285086	0.746081	0.249238	0.275713	0.712968	0.0202512	0.34511	-0.0510895	0.0510895	0.868353	0.868353	turquoise	SPP2	Secreted phosphoprotein 24
Q13201	-0.42486	0.353473	0.154174	0.500185	-0.421248	0.107524	0.147858	0.236102	0.615038	0.0817334	0.151704	0.726611	-0.000804512	0.000804512	0.997919	0.997919	turquoise	MMRN1	Multimerin-1
Q13228	-0.0292192	0.0310003	-0.174193	0.804227	-0.57452	-0.222876	0.92451	0.919921	0.569249	0.000919202	0.0400079	0.464226	-0.0115801	0.0115801	0.970049	0.970049	brown	SELENBP1	Methanethiol oxidase
Q13508	-0.38638	0.573179	0.1559	0.284043	-0.171539	-0.215564	0.1922	0.0405831	0.611036	0.346955	0.575237	0.479381	-0.146295	0.146295	0.633429	0.633429	blue	ART3	Ecto-ADP-ribosyltransferase 3
Q13740	0.0708778	0.764127	0.429727	-0.064846	-0.601652	-0.278172	0.818021	0.00235699	0.142775	0.833303	0.029601	0.35744	-0.338817	0.338817	0.257451	0.257451	blue	ALCAM	CD166 antigen
Q13784	-0.183426	-0.0498677	-0.518729	0.621181	0.0530012	-0.202636	0.548613	0.871477	0.0693211	0.0234511	0.863467	0.506729	0.243448	-0.243448	0.422849	0.422849	brown	APOA4	APOA4 protein (Fragment)
Q13790	0.335226	-0.495116	-0.731159	0.0216898	0.227409	0.354835	0.26285	0.0853773	0.00451538	0.94393	0.454947	0.234175	-0.00582968	0.00582968	0.98492	0.98492	yellow	APOF	Apolipoprotein F
Q14126	-0.190965	0.744747	0.577294	-0.249162	-0.326093	-0.365622	0.532004	0.00349371	0.0388375	0.411695	0.276881	0.219245	-0.391284	0.391284	0.186133	0.186133	blue	DSG2	Desmoglein-2
Q14515	-0.113154	0.901852	0.414785	-0.290539	-0.148793	-0.228102	0.712829	2.51002e-05	0.15875	0.33555	0.627577	0.453536	-0.290212	0.290212	0.336118	0.336118	blue	SPARCL1	SPARC-like protein 1
Q14520	-0.311088	0.242017	0.608524	0.24521	-0.566539	0.095438	0.300862	0.425666	0.0273162	0.419394	0.0435178	0.756453	0.00860639	-0.00860639	0.977739	0.977739	turquoise	HABP2	Hyaluronan-binding protein 2
Q15113	-0.482397	0.0685804	0.537839	0.1314	0.200322	-0.104262	0.0950114	0.823835	0.0579802	0.668728	0.511698	0.734633	0.347492	-0.347492	0.24468	0.24468	green	PCOLCE	Procollagen C-endopeptidase enhancer 1
Q15223	0.220658	0.330245	-0.183854	0.281766	-0.484532	0.428036	0.468798	0.27045	0.547663	0.351001	0.093344	0.144528	-0.327736	0.327736	0.274327	0.274327	turquoise	NECTIN1	Nectin-1
Q15485	-0.387331	0.48958	0.279861	-0.343415	-0.138213	-0.132704	0.191014	0.0894833	0.354406	0.250633	0.652498	0.66561	-0.399004	0.399004	0.17683	0.17683	blue	FCN2	Ficolin-2
Q15828	0.245486	0.487537	-0.0438033	-0.362279	-0.0964777	0.0198763	0.418853	0.0910322	0.887011	0.223808	0.753873	0.948612	-0.636057	0.636057	0.0194437	0.0194437	blue	CST6	Cystatin-M
Q16394	0.0311512	0.127543	0.4505	-0.416187	0.143396	0.274932	0.919532	0.677973	0.122378	0.157204	0.640247	0.363299	0.182252	-0.182252	0.551219	0.551219	brown	EXT1	Exostosin-1
Q16627	-0.0251429	-0.118891	0.0611172	0.0328555	-0.344117	-0.157973	0.935019	0.698867	0.842778	0.915144	0.249603	0.606242	-0.636766	0.636766	0.0192663	0.0192663	turquoise	CCL14	C-C motif chemokine 14
Q16706	0.339073	-0.103855	0.166059	-0.23489	-0.204972	0.254055	0.257069	0.735636	0.587686	0.439832	0.501737	0.402265	-0.202093	0.202093	0.507892	0.507892	grey	MAN2A1	Alpha-mannosidase 2
Q16853	0.525614	0.629131	0.157751	-0.4417	-0.097336	-0.22179	0.0650705	0.02124	0.606754	0.130765	0.751745	0.466464	-0.344954	0.344954	0.248376	0.248376	blue	AOC3	Membrane primary amine oxidase
Q2L9S7	-0.0689964	-0.406537	-0.14992	-0.0482906	0.425802	0.793551	0.822781	0.168043	0.624942	0.875513	0.146865	0.00120414	0.460554	-0.460554	0.113245	0.113245	turquoise	AAT	Alpha-1-antitrypsin MBrescia variant (Fragment)
Q32Q12	0.261686	0.208854	-0.0787165	0.166532	-0.687353	-0.075799	0.387781	0.493489	0.798249	0.586607	0.00943074	0.805595	-0.430622	0.430622	0.141853	0.141853	turquoise	NME1-NME2	Nucleoside diphosphate kinase
Q53YY1	0.188805	0.222904	0.192391	-0.684716	0.436367	-0.120962	0.536739	0.464168	0.528885	0.00982046	0.136029	0.693847	0.00554532	-0.00554532	0.985655	0.985655	brown	AGT	Angiotensin 1-10
Q567P1	-0.236511	-0.402542	-0.257047	-0.153446	0.952842	-0.0583649	0.436589	0.172667	0.396552	0.616729	4.92326e-07	0.849785	0.528895	-0.528895	0.0631106	0.0631106	turquoise	IGL@	IGL@ protein
Q569I7	-0.267009	-0.380143	-0.212759	-0.10044	0.726931	0.276228	0.377842	0.200093	0.485255	0.744063	0.00487606	0.36095	0.645961	-0.645961	0.0170747	0.0170747	turquoise	NA	Uncharacterized protein
Q59EG0	0.152112	-0.492132	-0.484157	0.310291	0.261237	0.262228	0.619832	0.0875739	0.0936356	0.302166	0.388625	0.386762	0.410488	-0.410488	0.163549	0.163549	blue	NA	Basement membrane-specific heparan sulfate proteoglycan core protein variant (Fragment)
Q59HB3	-0.209476	0.27426	0.0176561	0.176556	-0.119836	-0.029838	0.492174	0.364522	0.954347	0.563936	0.696575	0.922915	0.350262	-0.350262	0.240685	0.240685	grey	NA	Apolipoprotein B variant (Fragment)
Q5FWF9	-0.409576	0.054691	-0.168565	-0.270119	0.79468	-0.122992	0.164579	0.859153	0.58198	0.372096	0.0011711	0.688939	0.46337	-0.46337	0.110772	0.110772	turquoise	IGL@	IGL@ protein
Q5NV90	-0.308842	-0.317108	-0.226398	-0.216494	0.970509	-0.106316	0.30455	0.291102	0.45701	0.477442	3.85352e-08	0.72958	0.623533	-0.623533	0.0227798	0.0227798	turquoise	V2-17	V2-17 protein (Fragment)
Q5NV91	-0.332349	-0.0150107	-0.156838	-0.154166	0.840119	-0.225471	0.267225	0.961182	0.608864	0.615056	0.000324714	0.458904	0.421345	-0.421345	0.1516	0.1516	turquoise	V2-19	V2-19 protein (Fragment)
Q68DR3	0.863128	0.0823075	-0.347527	-0.0835538	-0.401942	-0.177187	0.000144718	0.789227	0.24463	0.786102	0.173368	0.562521	-0.576169	0.576169	0.0393093	0.0393093	green	DKFZp779H1622	Uncharacterized protein DKFZp779H1622 (Fragment)
Q6EMK4	0.00777274	0.509612	0.289018	0.105701	-0.545203	0.201623	0.979895	0.0752453	0.338201	0.731091	0.053984	0.508901	-0.399316	0.399316	0.176461	0.176461	turquoise	VASN	Vasorin
Q6GMW4	-0.464898	-0.070535	-0.0221927	-0.268669	0.796932	-0.0727657	0.109445	0.818888	0.942632	0.374769	0.00110731	0.813249	0.484966	-0.484966	0.093008	0.093008	turquoise	IGL@	IGL@ protein
Q6GMX4	-0.211116	-0.38682	-0.544042	-0.0343685	0.87609	0.04159	0.488712	0.19165	0.0546006	0.911249	8.59324e-05	0.89269	0.39742	-0.39742	0.178714	0.178714	turquoise	IGL@	IGL@ protein
Q6GMX6	0.0944221	-0.255877	-0.102958	-0.461286	0.642187	-0.374263	0.758976	0.398781	0.737847	0.112599	0.0179504	0.207718	0.0567448	-0.0567448	0.853913	0.853913	turquoise	IGH@	IGH@ protein
Q6LAM1	-0.252554	0.277054	0.636673	-0.189325	-0.264406	0.354659	0.405146	0.359456	0.0192896	0.535597	0.382686	0.234422	-0.299017	0.299017	0.320981	0.320981	yellow	NA	Heavy chain of factor I (Fragment)
Q6LDG4	-0.266589	-0.261516	-0.21914	-0.000825005	0.210753	0.0764887	0.37862	0.3881	0.471942	0.997866	0.489477	0.803857	-0.279892	0.279892	0.354351	0.354351	grey	C2	Complement protein (Fragment)
Q6MZL2	0.318996	0.20858	0.283821	-0.462638	-0.140954	0.368516	0.28808	0.494069	0.347347	0.111411	0.646008	0.215342	-0.33552	0.33552	0.262406	0.262406	brown	DKFZp686M0562	Uncharacterized protein DKFZp686M0562 (Fragment)
Q6MZQ6	-0.20992	-0.402033	-0.229549	-0.225209	0.97244	-0.113365	0.491234	0.173263	0.450597	0.45944	2.66471e-08	0.712314	0.538691	-0.538691	0.0575073	0.0575073	turquoise	DKFZp686G11190	Uncharacterized protein DKFZp686G11190
Q6N091	-0.351151	0.0113952	0.0410768	-0.228774	0.539864	0.40046	0.239411	0.970528	0.894007	0.452171	0.0568613	0.175109	0.592707	-0.592707	0.0327817	0.0327817	turquoise	DKFZp686C02220	Uncharacterized protein DKFZp686C02220 (Fragment)
Q6N093	-0.211466	-0.347008	-0.408333	0.00223723	0.757507	0.0729973	0.487974	0.245384	0.16599	0.994213	0.00270676	0.812664	0.686907	-0.686907	0.00949576	0.00949576	turquoise	DKFZp686I04196	Uncharacterized protein DKFZp686I04196 (Fragment)
Q6N094	-0.294023	-0.463984	-0.107908	-0.117535	0.840599	-0.115261	0.32952	0.110237	0.725669	0.702158	0.000319698	0.707691	0.669534	-0.669534	0.0123072	0.0123072	turquoise	DKFZp686O01196	Uncharacterized protein DKFZp686O01196
Q6P089	-0.338334	-0.234881	-0.341642	-0.161843	0.936879	0.021134	0.258174	0.43985	0.25325	0.597334	2.37223e-06	0.945365	0.464667	-0.464667	0.109644	0.109644	turquoise	IGH@	IGH@ protein
Q6P5S3	0.26617	-0.274676	-0.122825	-0.35122	0.651058	-0.0129687	0.379399	0.363765	0.689341	0.239312	0.0159432	0.96646	0.238069	-0.238069	0.433484	0.433484	turquoise	NA	Uncharacterized protein
Q6PIL8	-0.420176	-0.308553	-0.26201	-0.0410908	0.675163	-0.0203389	0.152858	0.305027	0.387171	0.893971	0.0113354	0.947418	0.47189	-0.47189	0.103511	0.103511	turquoise	IGK@	IGK@ protein
Q6U2E7	0.116665	-0.611686	-0.693053	0.362188	0.443499	-0.228463	0.704274	0.0263096	0.00862848	0.223933	0.129021	0.452802	0.448796	-0.448796	0.123973	0.123973	blue	C4B	C4B1 (Fragment)
Q6UXB8	0.477156	0.502332	0.0931792	-0.340196	-0.106344	-0.122558	0.0991886	0.0802227	0.762065	0.255395	0.72951	0.689985	-0.0460877	0.0460877	0.881155	0.881155	blue	PI16	Peptidase inhibitor 16
Q6UY14	-0.0370278	0.242301	-0.255565	0.170237	-0.400009	-0.245067	0.904409	0.425105	0.399377	0.578184	0.175641	0.419673	-0.588094	0.588094	0.0345164	0.0345164	turquoise	ADAMTSL4	ADAMTS-like protein 4
Q6YHK3	0.432271	0.715084	0.459083	-0.406847	-0.440539	0.00873386	0.140165	0.0060056	0.114551	0.167688	0.131899	0.977409	-0.293404	0.293404	0.330587	0.330587	blue	CD109	CD109 antigen
Q6ZVX0	-0.213184	-0.388645	-0.0621511	-0.113833	0.663769	0.0152395	0.484363	0.189383	0.840149	0.711172	0.0133664	0.960591	0.56567	-0.56567	0.043913	0.043913	turquoise	NA	cDNA FLJ41981 fis, clone SMINT2011888, highly similar to Protein Tro alpha1 H,myeloma
Q6ZW64	0.25298	-0.0460727	0.0891493	-0.231534	0.351012	0.326746	0.404326	0.881193	0.772106	0.446582	0.23961	0.275864	0.343765	-0.343765	0.25012	0.25012	turquoise	NA	cDNA FLJ41552 fis, clone COLON2004478, highly similar to Protein Tro alpha1 H,myeloma
Q76LX8	0.410249	0.171648	0.162965	-0.0133553	-0.500165	0.114667	0.163819	0.574991	0.594759	0.96546	0.0817473	0.709138	-0.158355	0.158355	0.605361	0.605361	turquoise	ADAMTS13	A disintegrin and metalloproteinase with thrombospondin motifs 13
Q7Z351	-0.299269	-0.0333099	-0.0586261	-0.197828	0.698562	0.0206907	0.320554	0.913974	0.849119	0.517075	0.00790359	0.94651	0.360707	-0.360707	0.225973	0.225973	turquoise	DKFZp686N02209	Uncharacterized protein DKFZp686N02209
Q7Z7M0	0.0372944	0.753383	0.175006	-0.0954578	-0.537328	-0.237717	0.903724	0.00294424	0.567418	0.756403	0.0582652	0.434185	-0.608009	0.608009	0.0274829	0.0274829	blue	MEGF8	Multiple epidermal growth factor-like domains protein 8
Q86SQ4	0.162132	-0.511909	-0.283433	0.216186	0.152965	0.359356	0.59667	0.0737206	0.348036	0.478083	0.617848	0.227844	0.0987531	-0.0987531	0.748235	0.748235	blue	ADGRG6	Adhesion G-protein coupled receptor G6
Q86TT1	-0.430515	-0.010741	-0.181045	0.872598	-0.161013	-0.116982	0.141963	0.972219	0.553903	9.94269e-05	0.59924	0.703503	0.298178	-0.298178	0.322407	0.322407	brown	NA	Full-length cDNA clone CS0DD006YL02 of Neuroblastoma of Homo sapiens (human)
Q86U17	-0.0701971	0.411643	0.840631	-0.429257	-0.272909	0.128297	0.819742	0.16225	0.00031937	0.143261	0.366984	0.676162	-0.0893073	0.0893073	0.771712	0.771712	yellow	SERPINA11	Serpin A11
Q86UD1	-0.131866	0.520987	0.634364	0.0183216	-0.739632	-0.241759	0.667612	0.0679066	0.0198718	0.952628	0.00385469	0.426173	-0.398696	0.398696	0.177195	0.177195	turquoise	OAF	Out at first protein homolog
Q86UX7	0.0582933	0.113276	-0.282471	0.247845	-0.39735	0.0821555	0.849967	0.712531	0.349746	0.414252	0.178798	0.789608	-0.357406	0.357406	0.230562	0.230562	turquoise	FERMT3	Fermitin family homolog 3
Q86YW5	-0.251692	0.690465	0.256332	-0.0428819	-0.0502136	-0.103152	0.406804	0.00898601	0.397915	0.889374	0.870592	0.737369	-0.143759	0.143759	0.63939	0.63939	blue	TREML1	Trem-like transcript 1 protein
Q8IWV2	0.224895	-0.198789	-0.518136	0.427356	0.0127125	-0.0454398	0.460082	0.514999	0.0696964	0.145236	0.967122	0.882815	0.0266723	-0.0266723	0.931075	0.931075	yellow	CNTN4	Contactin-4
Q8IXL6	-0.168776	0.0963583	0.403327	-0.283575	-0.137835	0.415364	0.581501	0.754169	0.171752	0.347784	0.653396	0.15811	-0.112602	0.112602	0.714176	0.714176	yellow	FAM20C	Extracellular serine/threonine protein kinase FAM20C
Q8N355	-0.301133	-0.349465	-0.122595	-0.256158	0.968665	-0.13682	0.317401	0.241831	0.689896	0.398245	5.36005e-08	0.655805	0.588827	-0.588827	0.0342365	0.0342365	turquoise	IGL@	IGL@ protein
Q8N5F4	-0.341942	-0.133403	-0.216528	-0.0452021	0.775815	-0.0788889	0.252806	0.663943	0.477371	0.883424	0.00182623	0.797815	0.495874	-0.495874	0.0848256	0.0848256	turquoise	IGL@	IGL@ protein
Q8NBP7	-0.0750358	-0.369591	-0.19948	0.118416	0.166252	-0.568971	0.80752	0.213903	0.51351	0.700019	0.587245	0.0424255	-0.195694	0.195694	0.521697	0.521697	blue	PCSK9	Proprotein convertase subtilisin/kexin type 9
Q8NEJ1	-0.237091	-0.39969	-0.173713	-0.124233	0.945585	-0.110617	0.435433	0.176018	0.57033	0.685943	1.06672e-06	0.71903	0.688303	-0.688303	0.00929319	0.00929319	turquoise	NA	Uncharacterized protein
Q8NF20	0.135675	-0.116752	-0.139941	-0.556039	0.553665	-0.253555	0.658528	0.704063	0.648406	0.0484666	0.0496393	0.403224	-0.0432395	0.0432395	0.888457	0.888457	turquoise	FLJ00382	FLJ00382 protein (Fragment)
Q8TER0	-0.0185955	0.152424	-0.255801	0.278027	-0.194189	-0.554413	0.95192	0.619105	0.398926	0.357702	0.524967	0.0492677	-0.41473	0.41473	0.15881	0.15881	grey	SNED1	Sushi, nidogen and EGF-like domain-containing protein 1
Q8WWZ8	0.43374	-0.0838277	0.443774	0.0901819	-0.615652	0.234561	0.138672	0.785415	0.128755	0.76953	0.025086	0.440491	-0.222262	0.222262	0.465491	0.465491	turquoise	OIT3	Oncoprotein-induced transcript 3 protein
Q8WZ75	-0.199727	0.926813	0.542049	-0.311112	-0.424053	-0.0660671	0.512977	5.24888e-06	0.0556708	0.300823	0.148712	0.830205	-0.412539	0.412539	0.161246	0.161246	blue	ROBO4	Roundabout homolog 4
Q92496	0.70177	0.0162201	0.0694618	-0.105004	-0.46517	0.506581	0.00750349	0.958057	0.821603	0.732805	0.10921	0.0772908	-0.32476	0.32476	0.278965	0.278965	turquoise	CFHR4	Complement factor H-related protein 4
Q92520	-0.123302	0.401388	0.224746	-0.325215	-0.0682871	0.693338	0.688189	0.174018	0.460388	0.278254	0.824578	0.00858978	-0.166026	0.166026	0.587759	0.587759	blue	FAM3C	Protein FAM3C
Q92859	0.478238	-0.030977	-0.362088	-0.0454612	0.014834	0.610328	0.0983163	0.919981	0.22407	0.88276	0.961639	0.0267383	-0.0802091	0.0802091	0.794496	0.794496	green	NEO1	Neogenin
Q96HR3	0.0595994	0.210556	0.224289	-0.465391	0.0131704	-0.249766	0.846641	0.489893	0.461324	0.109019	0.965938	0.410525	-0.428104	0.428104	0.144457	0.144457	brown	MED30	Mediator of RNA polymerase II transcription subunit 30
Q96K68	-0.271068	-0.436849	-0.167228	-0.236149	0.963678	-0.0156141	0.370354	0.135547	0.585022	0.437313	1.19599e-07	0.959623	0.642966	-0.642966	0.0177669	0.0177669	turquoise	NA	cDNA FLJ14473 fis, clone MAMMA1001080, highly similar to Homo sapiens SNC73 protein (SNC73) mRNA
Q96PD5	0.100443	0.493868	0.873294	-0.41834	-0.364492	0.364131	0.744054	0.0862911	9.66094e-05	0.154848	0.220781	0.221273	-0.186389	0.186389	0.542059	0.542059	yellow	PGLYRP2	N-acetylmuramoyl-L-alanine amidase
Q96S96	0.150444	-0.173861	-0.344303	0.0301694	0.0957895	0.500119	0.623719	0.569997	0.249331	0.922061	0.75558	0.0817801	0.14795	-0.14795	0.62955	0.62955	grey	PEBP4	Phosphatidylethanolamine-binding protein 4
Q99650	0.259441	0.129554	0.0522811	0.0178012	-0.475172	0.766875	0.392013	0.673148	0.865307	0.953972	0.100802	0.0022226	-0.0581824	0.0581824	0.85025	0.85025	turquoise	OSMR	Oncostatin-M-specific receptor subunit beta
Q9BTY2	0.37721	-0.205908	0.162249	-0.232306	0.0347959	0.517867	0.203874	0.499742	0.596401	0.445026	0.91015	0.0698667	0.296781	-0.296781	0.324789	0.324789	green	FUCA2	Plasma alpha-L-fucosidase
Q9BWP8	0.0877901	0.533208	0.596558	-0.666537	0.0297395	-0.327224	0.7755	0.0605983	0.0313832	0.0128497	0.923169	0.275121	-0.130871	0.130871	0.669994	0.669994	brown	COLEC11	Collectin-11
Q9H4A9	0.343873	0.635333	0.174343	-0.124795	-0.537312	-0.335558	0.249961	0.0196258	0.56891	0.684588	0.0582741	0.262349	-0.375746	0.375746	0.205779	0.205779	turquoise	DPEP2	Dipeptidase 2
Q9H804	0.079755	0.195888	0.761721	-0.368604	-0.119116	0.268166	0.795637	0.521276	0.00247977	0.215223	0.69832	0.3757	0.163525	-0.163525	0.593476	0.593476	yellow	NA	cDNA FLJ14022 fis, clone HEMBA1003538, weakly similar to COMPLEMENT C1R COMPONENT
Q9HCL0	-0.202468	0.290861	-0.00729231	0.380741	-0.36915	0.564683	0.50709	0.334991	0.981137	0.199327	0.214492	0.0443648	-0.0544052	0.0544052	0.859882	0.859882	turquoise	PCDH18	Protocadherin-18
Q9HCN6	-0.100622	0.35426	-0.420846	0.241592	0.0852301	-0.453123	0.743612	0.234987	0.152137	0.426504	0.781902	0.119949	-0.0582664	0.0582664	0.850036	0.850036	yellow	GP6	Platelet glycoprotein VI
Q9NPR2	0.39225	-0.261777	0.330957	-0.163491	0.043382	0.456465	0.184952	0.387609	0.269356	0.593555	0.888091	0.116902	0.373211	-0.373211	0.209101	0.209101	grey	SEMA4B	Semaphorin-4B
Q9NTU7	0.852761	0.112922	-0.181568	-0.262056	-0.190537	-0.23403	0.000211763	0.713395	0.552741	0.387086	0.53294	0.441558	-0.478753	0.478753	0.0979032	0.0979032	green	CBLN4	Cerebellin-4
Q9NY97	-0.336316	-0.101753	-0.42342	0.0137909	0.613341	0.25546	0.261205	0.740819	0.149383	0.964335	0.0257936	0.399578	0.242169	-0.242169	0.425366	0.425366	turquoise	B3GNT2	N-acetyllactosaminide beta-1,3-N-acetylglucosaminyltransferase 2
Q9NZP8	0.424827	0.161644	0.423031	-0.370972	-0.454017	0.587159	0.147892	0.59779	0.149797	0.212063	0.119129	0.0348761	-0.189301	0.189301	0.535651	0.535651	turquoise	C1RL	Complement C1r subcomponent-like protein
Q9P1C5	0.0220636	0.334138	0.276769	-0.06834	0.0544057	-0.109181	0.942965	0.264499	0.359971	0.824444	0.859881	0.722547	0.185893	-0.185893	0.543154	0.543154	blue	NA	PRO2769
Q9P232	-0.326196	0.391232	0.202074	0.305005	-0.18456	-0.139461	0.276722	0.186196	0.507934	0.310909	0.546101	0.649542	-0.0982368	0.0982368	0.749513	0.749513	blue	CNTN3	Contactin-3
Q9UGM5	-0.316279	0.268952	0.621889	0.0188676	-0.267947	0.558266	0.292436	0.374247	0.0232475	0.951218	0.376104	0.0473848	0.224304	-0.224304	0.461293	0.461293	yellow	FETUB	Fetuin-B
Q9UHG3	0.605869	-0.426261	-0.474512	0.384448	-0.210417	-0.064073	0.028183	0.146382	0.101343	0.194623	0.490185	0.835266	-0.000571488	0.000571488	0.998522	0.998522	green	PCYOX1	Prenylcysteine oxidase 1
Q9UIB8	0.00281548	0.511353	-0.00418243	0.0974685	-0.0337686	-0.137995	0.992717	0.0740882	0.989181	0.751416	0.912793	0.653016	-0.208444	0.208444	0.494358	0.494358	blue	CD84	SLAM family member 5
Q9UMV1	0.550662	-0.330551	-0.616046	-0.0811326	-0.0166053	-0.334329	0.0511513	0.26998	0.0249668	0.792176	0.957062	0.26421	-0.503311	0.503311	0.0795407	0.0795407	yellow	C4B	Complement C4B1a (Fragment)
Q9UNN8	0.53696	-0.597894	-0.53964	0.319214	0.0307471	-0.0125407	0.0584706	0.0309084	0.056984	0.287733	0.920573	0.967566	0.0338007	-0.0338007	0.912711	0.912711	blue	PROCR	Endothelial protein C receptor
Q9Y6R7	-0.0326705	0.52235	0.664835	-0.448939	-0.301764	0.607966	0.91562	0.0670618	0.0131656	0.123839	0.316339	0.0274967	-0.111778	0.111778	0.71619	0.71619	turquoise	FCGBP	IgGFc-binding protein
U6A3P2	-0.047148	-0.863797	-0.375147	0.50156	0.31757	0.0415013	0.878439	0.000141058	0.20656	0.0807635	0.290361	0.892917	0.373891	-0.373891	0.208207	0.208207	blue	HBA2	Mutant hemoglobin alpha 2 globin chain (Fragment)
V9HW34	-0.211518	-0.412118	-0.263249	-0.272558	0.98084	0.0362248	0.487865	0.161717	0.384848	0.367625	3.66672e-09	0.906474	0.608323	-0.608323	0.0273812	0.0273812	turquoise	HEL-213	Epididymis luminal protein 213
V9HW68	-0.312129	-0.271324	-0.275357	-0.19494	0.966149	-0.0778667	0.29916	0.369883	0.362528	0.523335	8.15649e-08	0.800387	0.525113	-0.525113	0.065373	0.065373	turquoise	HEL-214	Epididymis luminal protein 214
V9HWI6	0.238236	0.430671	0.743171	-0.653272	-0.333368	0.373756	0.433151	0.141803	0.00360203	0.0154697	0.26567	0.208383	-0.411499	0.411499	0.162412	0.162412	brown	HEL-S-51	Gc-globulin
