# Supplementary material for: Multi-omics identification of immune-related biomarkers predicting tofacitinib response in rheumatoid arthritis
Source: Front Immunol. 2026 Jan 26;16:1703209. doi: 10.3389/fimmu.2025.1703209 (PMC12884169; doi:10.3389/fimmu.2025.1703209)
Supplement: Supplementary file 5 [file Table5.xlsx]

## Sheet: Positive
Name	HMDB	VIP	log2FC	p.value
Glycodeoxycholic acid	HMDB0000631	1.00813	1.20724	1.88821e-06
Beta-estradiol	HMDB0000151	1.03173	1.15643	2.50055e-07
Diatrizoic acid	HMDB0014416	1.01169	1.14199	2.06885e-06
1-Aminocyclopropanecarboxylic acid	HMDB0036458	1.03309	1.06991	3.57639e-10
Choline	HMDB0000097	1.0284	1.00378	4.15634e-05

## Sheet: Negative
Name	HMDB	VIP	log2FC	p.value
Phenol	HMDB0000228	1.00349	1.33938	1.05361e-08
D-galacturonic acid	HMDB0002545	1.02643	1.29789	3.29894e-14
Oleic acid	HMDB0000207	1.03081	1.29093	6.31314e-07
Pyrocatechol	HMDB0000957	1.02291	1.22567	4.34069e-05
D-(+)-mannose	HMDB0062473	1.02854	1.19817	8.5708e-14
Cis,cis-muconic acid	HMDB0006331	1.02565	1.15548	2.51285e-10
Malate	HMDB0031518	1.02673	1.12765	3.06614e-06
Octadecanoic acid	HMDB0000827	1.03159	1.11914	1.14831e-16
Irbesartan	HMDB0015163	1.01778	1.0712	9.49067e-09
Nervonic acid	HMDB0002368	1.01363	1.06715	8.5507e-10
