# Supplementary material for: Multi-omics identification of immune-related biomarkers predicting tofacitinib response in rheumatoid arthritis
Source: Front Immunol. 2026 Jan 26;16:1703209. doi: 10.3389/fimmu.2025.1703209 (PMC12884169; doi:10.3389/fimmu.2025.1703209)
Supplement: Supplementary file 6 [file Table6.xlsx]

## Sheet: Differential expression
	logFC	AveExpr	t	P.Value	adj.P.Val	B	symbol
8740	0.389354	1.46819	8.599	0.000291327	1	-1.96469	TNFSF14
57060	-0.294708	0.73265	-8.24478	0.00035776	1	-1.99693	PCBP4
6693	-0.451048	5.03713	-6.41414	0.0011895	1	-2.234	SPN
83592	-0.265038	0.436206	-5.98508	0.00164176	1	-2.31369	AKR1E2
273	0.307743	0.259234	5.89113	0.00176608	1	-2.33279	AMPH
51759	-0.228959	5.66018	-5.8878	0.00177068	1	-2.33348	C9orf78
2999	-0.665286	2.9019	-5.68835	0.0020739	1	-2.37626	GZMH
220929	0.47327	2.9328	5.6541	0.00213187	1	-2.38391	ZNF438
55178	-0.292988	3.37445	-5.65048	0.0021381	1	-2.38473	MRM3
57561	-0.632466	3.39945	-5.54669	0.00232633	1	-2.40855	ARRDC3
149628	-0.379753	0.837387	-5.19362	0.00312821	1	-2.49663	PYHIN1
8857	-0.341745	0.482006	-5.13295	0.0032964	1	-2.51295	FCGBP
80179	-0.290015	2.35956	-5.12085	0.00333117	1	-2.51624	MYO19
974	-0.368419	4.0594	-5.03694	0.00358452	1	-2.53952	CD79B
54896	0.24507	3.11106	4.99852	0.00370793	1	-2.55042	SLC66A1
343521	0.241322	0.551362	4.79557	0.00444769	1	-2.61066	DYNLT4
25992	-0.430909	1.09396	-4.73043	0.00472041	1	-2.63098	SNED1
8148	-0.297149	6.76432	-4.69518	0.00487608	1	-2.64218	TAF15
79665	0.165761	3.87537	4.66886	0.00499618	1	-2.65064	DHX40
6142	-0.232802	10.9514	-4.62245	0.00521633	1	-2.66576	RPL18A
3000	0.221216	0.368477	4.59495	0.00535212	1	-2.67485	GUCY2D
79017	-0.270562	3.70146	-4.57439	0.00545623	1	-2.6817	GGCT
161742	-0.383215	1.31496	-4.56405	0.00550953	1	-2.68517	SPRED1
51042	-0.42188	4.36435	-4.49408	0.00588617	1	-2.70899	ZNF593
6352	-0.882835	4.67512	-4.45466	0.00611146	1	-2.72269	CCL5
100885850	0.145358	0.0726788	4.44241	0.00618348	1	-2.72698	PTGES3L-AARSD1
84922	-0.22371	2.11615	-4.43084	0.0062524	1	-2.73106	FIZ1
79921	-0.258076	4.13233	-4.42801	0.00626935	1	-2.73206	TCEAL4
26984	0.285683	1.75361	4.41732	0.00633403	1	-2.73585	SEC22A
26118	0.338027	5.85838	4.38099	0.00655962	1	-2.74883	WSB1
1660	-0.199076	5.38188	-4.36247	0.0066781	1	-2.75551	DHX9
102724231	0.692043	3.43565	4.32751	0.00690871	1	-2.76826	C3orf86P
51545	-0.171327	5.194	-4.30192	0.00708322	1	-2.7777	ZNF581
8864	0.270449	1.68223	4.29946	0.00710033	1	-2.77861	PER2
254863	-0.228586	5.8118	-4.27678	0.00725974	1	-2.78706	TMEM256
202051	-0.328463	1.42534	-4.26867	0.00731772	1	-2.7901	SPATA24
4670	-0.207812	7.02426	-4.2524	0.00743567	1	-2.79622	HNRNPM
30833	-0.184234	4.46603	-4.23837	0.00753915	1	-2.80153	NT5C
8674	0.188444	2.62219	4.22767	0.00761917	1	-2.8056	VAMP4
10954	0.174893	3.03038	4.21132	0.0077434	1	-2.81185	PDIA5
3904	-0.350342	0.252662	-4.18612	0.00793935	1	-2.82155	LAIR2
8460	1.36678	1.75214	4.17323	0.00804179	1	-2.82655	TPST1
23178	-0.277585	1.19065	-4.16899	0.00807587	1	-2.82821	PASK
7380	-0.34408	3.30165	-4.14784	0.00824812	1	-2.83648	UPK3A
9194	0.217423	1.29961	4.14736	0.00825205	1	-2.83666	SLC16A7
9289	-0.360287	1.09034	-4.1394	0.00831803	1	-2.83979	ADGRG1
23344	-0.395321	5.03425	-4.13245	0.00837609	1	-2.84253	ESYT1
91574	-0.315629	1.78434	-4.11596	0.00851577	1	-2.84907	MTRFR
51094	0.207015	6.41869	4.11416	0.00853117	1	-2.84978	ADIPOR1
167555	0.324414	2.24775	4.08859	0.00875352	1	-2.85999	FAM151B
129450	0.153733	0.828093	4.07299	0.00889237	1	-2.86627	TYW5
6631	-0.179341	6.23963	-4.04358	0.00916122	1	-2.87821	SNRPC
1775	0.225461	0.245423	4.04034	0.00919139	1	-2.87953	DNASE1L2
8869	-0.207306	4.02843	-4.02883	0.00929954	1	-2.88424	ST3GAL5
6509	-0.311794	2.43983	-4.01947	0.00938847	1	-2.88809	SLC1A4
366	0.951026	5.7643	3.96747	0.0099011	1	-2.90971	AQP9
83478	0.496468	3.04693	3.95756	0.0100024	1	-2.91388	ARHGAP24
8493	0.188636	2.29605	3.91845	0.0104138	1	-2.93047	PPM1D
7186	-0.282594	1.95778	-3.90937	0.010512	1	-2.93436	TRAF2
30845	-0.145092	0.983199	-3.89829	0.0106334	1	-2.93912	EHD3
200232	0.242937	0.5298	3.89604	0.0106582	1	-2.94009	FAM209A
8301	0.200281	6.78554	3.8941	0.0106797	1	-2.94093	PICALM
28974	-0.200682	5.88486	-3.88181	0.0108168	1	-2.94624	C19orf53
375791	-0.270186	0.193117	-3.87585	0.010884	1	-2.94882	CYSRT1
51466	-0.434846	5.27755	-3.86213	0.0110406	1	-2.9548	EVL
6191	-0.142509	9.63929	-3.84216	0.0112732	1	-2.96355	RPS4X
375061	0.733369	1.12461	3.83022	0.0114149	1	-2.96881	FAM89A
7718	0.271007	0.196034	3.82645	0.0114601	1	-2.97047	ZNF165
4689	0.282668	6.97732	3.82526	0.0114743	1	-2.971	NCF4
641649	0.178969	5.20337	3.82454	0.011483	1	-2.97132	TMEM91
10691	-0.304863	2.94054	-3.82035	0.0115335	1	-2.97317	GMEB1
4311	0.407624	0.65048	3.81688	0.0115756	1	-2.97471	MME
124540	-0.153163	2.1947	-3.79748	0.011814	1	-2.98335	MSI2
9455	-0.321557	1.27768	-3.79463	0.0118494	1	-2.98463	HOMER2
200185	-0.200354	7.29314	-3.77797	0.0120593	1	-2.9921	KRTCAP2
27040	-0.613338	2.89594	-3.77053	0.0121544	1	-2.99546	LAT
10465	-0.361572	4.53139	-3.76173	0.012268	1	-2.99944	PPIH
2146	0.246946	1.75105	3.75606	0.0123417	1	-3.002	EZH2
2180	0.804603	6.19516	3.74665	0.0124654	1	-3.00628	ACSL1
3150	-0.247326	6.22853	-3.72254	0.0127886	1	-3.01731	HMGN1
54512	0.341593	3.68793	3.69617	0.0131532	1	-3.02948	EXOSC4
10801	-0.255592	7.94934	-3.69599	0.0131556	1	-3.02956	SEPTIN9
54929	-0.158917	3.15486	-3.69349	0.0131909	1	-3.03072	TMEM161A
10045	-0.349762	0.561674	-3.65062	0.0138109	1	-3.05078	SH2D3A
8165	-0.248832	2.5636	-3.63739	0.0140089	1	-3.05703	AKAP1
3276	-0.210201	5.78613	-3.62934	0.0141309	1	-3.06085	PRMT1
29802	-0.562086	0.539115	-3.62812	0.0141496	1	-3.06143	VPREB3
6635	-0.238748	3.95145	-3.60342	0.0145323	1	-3.07323	SNRPE
79917	0.226733	0.417089	3.59731	0.0146287	1	-3.07616	MAGIX
2034	0.244743	0.625775	3.59515	0.014663	1	-3.0772	EPAS1
320	-0.234214	0.502536	-3.55316	0.0153476	1	-3.09755	APBA1
389362	-0.242654	3.92987	-3.54883	0.0154203	1	-3.09967	PSMG4
64147	0.409641	1.85991	3.53679	0.0156243	1	-3.10557	KIF9
79033	-0.185047	4.50424	-3.53356	0.0156795	1	-3.10716	ERI3
8875	0.578353	7.26687	3.51502	0.016001	1	-3.11631	VNN2
55852	0.409093	2.87326	3.50605	0.0161592	1	-3.12075	TEX2
51225	-0.178234	5.72306	-3.49729	0.0163154	1	-3.12511	ABI3
81606	-0.578834	1.99226	-3.48863	0.0164716	1	-3.12943	LBH
4205	0.182588	4.15066	3.4692	0.016828	1	-3.13918	MEF2A
8350	0.836442	0.970166	3.45199	0.0171511	1	-3.14787	H3C1
55423	-0.383728	0.866484	-3.44863	0.017215	1	-3.14957	SIRPG
476	-0.14574	6.72025	-3.41307	0.0179077	1	-3.16771	ATP1A1
81619	0.244361	6.04186	3.39669	0.0182373	1	-3.17614	TSPAN14
55357	0.228897	4.97669	3.38156	0.0185479	1	-3.18397	TBC1D2
79269	-0.202381	2.64527	-3.38106	0.0185582	1	-3.18423	DCAF10
10360	-0.366035	2.7542	-3.37878	0.0186055	1	-3.18541	NPM3
81602	0.205689	1.64139	3.36616	0.01887	1	-3.19198	CDADC1
83452	0.24706	2.27542	3.36069	0.0189861	1	-3.19484	RAB33B
867	-0.331949	3.98964	-3.36047	0.0189908	1	-3.19496	CBL
2533	0.226493	6.66256	3.35872	0.019028	1	-3.19587	FYB1
9047	-0.246628	0.566586	-3.35003	0.0192143	1	-3.20042	SH2D2A
27335	-0.16837	8.86584	-3.34927	0.0192307	1	-3.20083	EIF3K
1056	-0.15938	0.138284	-3.335	0.0195416	1	-3.20833	CEL
6141	-0.142731	10.4848	-3.33079	0.0196343	1	-3.21056	RPL18
4121	0.211173	3.86262	3.32863	0.0196821	1	-3.2117	MAN1A1
91833	-0.171425	3.41267	-3.32696	0.0197192	1	-3.21258	WDR20
83707	-0.287333	3.23728	-3.32517	0.019759	1	-3.21353	TRPT1
9023	0.984352	0.626058	3.31793	0.0199208	1	-3.21737	CH25H
154075	-0.310314	0.878511	-3.31489	0.0199893	1	-3.21898	SAMD3
25913	0.233694	1.87068	3.31111	0.0200747	1	-3.22099	POT1
55336	0.3805	2.15158	3.30548	0.0202026	1	-3.22399	FBXL8
2837	-0.178887	2.92578	-3.29794	0.0203755	1	-3.22801	UTS2R
388581	0.216625	0.177832	3.29628	0.0204137	1	-3.2289	C1QTNF12
85456	0.156827	0.90207	3.29172	0.0205193	1	-3.23134	TNKS1BP1
55374	-0.249871	3.06472	-3.28537	0.0206673	1	-3.23474	TMCO6
64859	0.256486	3.6209	3.28419	0.0206949	1	-3.23538	NABP1
51260	-0.345047	3.53331	-3.28219	0.0207419	1	-3.23645	PBDC1
8427	0.172491	3.19261	3.27477	0.0209171	1	-3.24044	ZNF282
5266	0.366196	0.273371	3.26989	0.0210331	1	-3.24307	PI3
151393	0.261786	2.44302	3.26721	0.0210973	1	-3.24452	RMDN2
6161	-0.208984	7.98954	-3.26414	0.021171	1	-3.24618	RPL32
5089	-0.204366	6.33753	-3.26311	0.0211956	1	-3.24673	PBX2
5210	0.238436	4.42295	3.25763	0.0213283	1	-3.2497	PFKFB4
27163	-0.148306	7.39135	-3.25559	0.0213776	1	-3.2508	NAAA
51313	0.498185	5.85765	3.25085	0.0214932	1	-3.25338	GASK1B
85440	-0.13789	1.28693	-3.2485	0.0215509	1	-3.25466	DOCK7
92255	0.220941	1.2377	3.24609	0.02161	1	-3.25596	LMBRD2
80741	0.437888	1.89107	3.23227	0.021953	1	-3.2635	LY6G5C
2710	0.647322	3.71596	3.22402	0.0221608	1	-3.26801	GK
10613	0.721502	3.65246	3.21127	0.0224863	1	-3.27502	ERLIN1
27079	-0.33715	1.43745	-3.21049	0.0225063	1	-3.27545	RPUSD2
7706	0.300167	4.75987	3.20276	0.0227064	1	-3.27971	TRIM25
7158	-0.144566	1.24467	-3.19961	0.0227884	1	-3.28145	TP53BP1
63939	0.250928	2.19442	3.19672	0.0228641	1	-3.28305	FAM217B
8338	0.721388	2.48546	3.17298	0.0234958	1	-3.29623	H2AC20
55198	0.232997	2.50781	3.17263	0.0235054	1	-3.29643	APPL2
9463	0.277411	3.46961	3.16038	0.0238391	1	-3.30327	PICK1
84532	-0.144831	4.50365	-3.14827	0.0241744	1	-3.31006	ACSS1
130916	-0.237061	3.94559	-3.14802	0.0241814	1	-3.31021	MTERF4
23287	0.182344	5.19589	3.14058	0.0243901	1	-3.3144	AGTPBP1
2316	-0.255892	8.34624	-3.13694	0.0244928	1	-3.31645	FLNA
733	-0.276604	0.23063	-3.13676	0.0244981	1	-3.31655	C8G
11272	-0.289517	0.733124	-3.13493	0.0245498	1	-3.31758	PRR4
83988	-0.14357	0.271855	-3.1343	0.0245678	1	-3.31794	NCALD
11157	0.236391	4.35639	3.13277	0.0246114	1	-3.31881	LSM6
3034	0.419276	3.06337	3.13038	0.0246795	1	-3.32016	HAL
376940	0.212615	1.17818	3.12454	0.0248468	1	-3.32346	ZC3H6
770	-0.298009	0.907511	-3.11836	0.0250253	1	-3.32697	CA11
3384	-0.293479	5.7889	-3.11432	0.0251428	1	-3.32926	ICAM2
84065	-0.152075	4.16927	-3.10764	0.0253382	1	-3.33306	TMEM222
3710	-0.188171	0.726818	-3.10737	0.0253462	1	-3.33322	ITPR3
27245	-0.236917	1.49634	-3.10686	0.0253611	1	-3.33351	AHDC1
913	-0.288618	1.13118	-3.10226	0.0254971	1	-3.33614	CD1E
1945	0.399896	2.3377	3.10092	0.0255369	1	-3.3369	EFNA4
55906	0.233466	1.21319	3.09342	0.0257604	1	-3.34119	ZC4H2
5594	0.157744	5.87148	3.08356	0.0260574	1	-3.34684	MAPK1
22936	0.306907	2.39821	3.07757	0.02624	1	-3.35029	ELL2
79899	-0.413013	1.78368	-3.07188	0.0264146	1	-3.35357	PRR5L
1669	-0.35379	0.650794	-3.06603	0.0265954	1	-3.35694	DEFA4
29780	-0.146924	4.80637	-3.05498	0.0269409	1	-3.36334	PARVB
79608	-0.274582	0.370831	-3.05012	0.0270944	1	-3.36616	RIC3
26508	-0.138301	0.157308	-3.04714	0.027189	1	-3.36789	HEYL
285367	0.180771	4.66095	3.04467	0.0272677	1	-3.36933	RPUSD3
644100	-0.144276	0.0721378	-3.03218	0.0276694	1	-3.37661	ARL14EPL
23583	0.304293	2.92623	3.02441	0.0279229	1	-3.38115	SMUG1
1992	0.357685	7.38437	3.02439	0.0279235	1	-3.38117	SERPINB1
107987004	-0.218775	0.211023	-3.02272	0.0279782	1	-3.38214	LOC107987004
4795	0.298969	3.74469	3.0218	0.0280084	1	-3.38268	NFKBIL1
3615	-0.302846	5.12215	-3.0016	0.0286813	1	-3.39456	IMPDH2
23678	0.223167	3.6576	2.99705	0.0288355	1	-3.39725	SGK3
120103	0.340274	3.24272	2.99618	0.0288652	1	-3.39777	SLC36A4
6788	0.360671	2.75806	2.99476	0.0289135	1	-3.3986	STK3
2212	0.343002	8.05833	2.99194	0.0290097	1	-3.40027	FCGR2A
26528	-0.130344	5.78157	-2.98178	0.0293593	1	-3.40629	DAZAP1
23301	-0.177073	1.35853	-2.98077	0.0293943	1	-3.40689	EHBP1
84337	-0.212114	5.99943	-2.96705	0.0298746	1	-3.41506	ELOF1
1368	0.307868	2.61825	2.96207	0.030051	1	-3.41803	CPM
5973	-0.184177	5.70815	-2.9583	0.0301853	1	-3.42028	RENBP
57147	0.310324	1.84934	2.95703	0.0302307	1	-3.42105	SCYL3
3364	0.247918	2.9162	2.94247	0.0307571	1	-3.42978	HUS1
54537	-0.169781	3.44291	-2.94238	0.03076	1	-3.42983	SHLD2
6941	-0.27258	0.806853	-2.94168	0.0307856	1	-3.43025	TCF19
93550	0.315463	1.50922	2.9416	0.0307885	1	-3.4303	ZFAND4
51593	-0.148637	5.22227	-2.94094	0.0308129	1	-3.4307	SRRT
54496	-0.134205	2.87777	-2.93837	0.0309069	1	-3.43225	PRMT7
10621	0.234076	2.28821	2.93113	0.0311738	1	-3.43661	POLR3F
64781	-0.218291	4.41283	-2.92907	0.0312499	1	-3.43785	CERK
642658	-0.165706	0.422385	-2.92887	0.0312576	1	-3.43798	SCX
5179	0.212305	0.130368	2.9285	0.0312713	1	-3.4382	PENK
11126	-0.255889	0.47856	-2.92513	0.0313967	1	-3.44023	CD160
4192	-0.292496	0.778115	-2.92358	0.0314546	1	-3.44117	MDK
55841	0.259724	2.88079	2.91638	0.0317253	1	-3.44553	WWC3
9148	-0.37698	2.46783	-2.91554	0.031757	1	-3.44604	NEURL1
8925	-0.23004	2.22917	-2.91463	0.0317911	1	-3.44659	HERC1
81888	-0.364645	1.64084	-2.91368	0.0318275	1	-3.44717	HYI
79031	-0.300028	4.39504	-2.90971	0.0319782	1	-3.44958	PDCL3
54808	-0.12134	4.14958	-2.90859	0.0320207	1	-3.45026	DYM
120356739	0.200982	0.615899	2.90839	0.0320286	1	-3.45038	LRRC51
2852	1.27551	1.84223	2.90177	0.032282	1	-3.4544	GPER1
50840	-0.295695	0.457191	-2.90144	0.0322946	1	-3.45461	TAS2R14
360	-0.710101	1.63821	-2.89111	0.0326953	1	-3.46091	AQP3
147650	0.21929	0.534866	2.89064	0.0327135	1	-3.46119	SPACA6
64744	0.486572	8.27059	2.88925	0.0327679	1	-3.46204	SMAP2
3902	-0.221012	0.441812	-2.88801	0.0328165	1	-3.4628	LAG3
6932	-0.796455	2.56921	-2.88599	0.0328958	1	-3.46404	TCF7
3201	0.163186	0.166863	2.88303	0.0330122	1	-3.46585	HOXA4
3676	-0.219766	5.89393	-2.88223	0.0330442	1	-3.46634	ITGA4
152559	0.211079	1.90242	2.88218	0.0330458	1	-3.46637	PAQR3
10157	0.10429	0.181476	2.87922	0.033163	1	-3.46819	AASS
100131827	-0.348514	1.50415	-2.87553	0.0333096	1	-3.47045	ZNF717
3101	0.16957	7.97656	2.87374	0.0333812	1	-3.47155	HK3
55197	0.191389	3.0866	2.86617	0.0336851	1	-3.47621	RPRD1A
9649	-0.213335	0.898728	-2.86556	0.0337098	1	-3.47658	RALGPS1
8820	0.385587	0.447261	2.86005	0.0339329	1	-3.47998	HESX1
27334	-0.394695	0.646074	-2.85937	0.0339605	1	-3.48039	P2RY10
8412	-0.135845	0.113242	-2.85517	0.0341319	1	-3.48299	BCAR3
123036	-0.243036	0.837197	-2.85363	0.0341951	1	-3.48394	TC2N
3993	-0.257256	1.52742	-2.84405	0.0345907	1	-3.48987	LLGL2
57326	-0.233153	4.90027	-2.84314	0.0346283	1	-3.49043	PBXIP1
26039	-0.201013	2.22554	-2.83857	0.0348191	1	-3.49327	SS18L1
60672	0.271636	5.24222	2.83565	0.0349415	1	-3.49508	MIIP
79026	-0.494692	7.0679	-2.82542	0.0353744	1	-3.50145	AHNAK
8897	0.237267	4.48478	2.82023	0.035596	1	-3.50469	MTMR3
10461	0.608864	2.56682	2.81994	0.0356085	1	-3.50487	MERTK
8329	0.355302	0.279737	2.81567	0.0357919	1	-3.50754	H2AC13
8936	0.579472	1.39114	2.81535	0.0358058	1	-3.50774	WASF1
130074	-0.150017	4.47039	-2.81419	0.0358561	1	-3.50847	FAM168B
340481	-0.146198	0.773743	-2.80912	0.0360758	1	-3.51164	ZDHHC21
124872	0.112343	0.379598	2.80536	0.0362401	1	-3.514	B4GALNT2
7035	-0.0974007	0.0487004	-2.8046	0.0362733	1	-3.51447	TFPI
6256	-0.129974	6.61222	-2.80358	0.0363177	1	-3.51511	RXRA
3563	-0.671718	2.43679	-2.80319	0.036335	1	-3.51536	IL3RA
125988	-0.186199	5.49614	-2.80189	0.0363921	1	-3.51617	MICOS13
10252	0.328662	0.640096	2.79967	0.0364898	1	-3.51757	SPRY1
54663	-0.261402	3.97318	-2.79335	0.0367694	1	-3.52154	WDR74
8099	-0.239815	5.6706	-2.79324	0.0367742	1	-3.52161	CDK2AP1
5468	0.396848	0.661868	2.79266	0.0368002	1	-3.52198	PPARG
285971	0.270468	1.44753	2.79237	0.036813	1	-3.52216	ZNF775
6173	-0.203668	8.73413	-2.78363	0.0372039	1	-3.52767	RPL36A
6480	-0.159552	4.19795	-2.78348	0.0372109	1	-3.52776	ST6GAL1
56980	0.194872	1.1747	2.78206	0.0372748	1	-3.52866	PRDM10
170622	-0.14062	4.77762	-2.77639	0.0375315	1	-3.53224	COMMD6
64866	0.158743	0.39552	2.77033	0.037808	1	-3.53608	CDCP1
285343	0.230835	3.19207	2.7701	0.0378186	1	-3.53623	TCAIM
51248	-0.236183	3.00689	-2.76909	0.0378648	1	-3.53686	PDZD11
58478	-0.154029	3.87658	-2.7635	0.0381223	1	-3.54041	ENOPH1
9452	-0.393057	1.53044	-2.76229	0.0381787	1	-3.54118	ITM2A
5125	0.252814	2.63464	2.76189	0.0381968	1	-3.54143	PCSK5
11278	-0.474312	1.02845	-2.76152	0.0382141	1	-3.54167	KLF12
283989	-0.21778	2.31036	-2.76128	0.0382255	1	-3.54183	TSEN54
1912	0.774811	6.52586	2.7606	0.0382567	1	-3.54225	PHC2
23643	0.31777	5.89906	2.75977	0.0382955	1	-3.54278	LY96
64395	0.347747	2.41479	2.75811	0.0383726	1	-3.54384	GMCL1
553115	0.152671	4.8285	2.75175	0.03867	1	-3.54789	PEF1
7097	0.407345	6.08176	2.75014	0.0387456	1	-3.54891	TLR2
3704	-0.181486	5.52139	-2.74986	0.0387591	1	-3.5491	ITPA
4671	0.373425	5.55148	2.74768	0.0388616	1	-3.55048	NAIP
338339	0.554149	5.09295	2.74756	0.0388672	1	-3.55056	CLEC4D
1824	0.653851	2.6314	2.74588	0.0389467	1	-3.55163	DSC2
4778	0.815966	6.09962	2.74262	0.0391013	1	-3.55371	NFE2
4818	-0.567377	5.44712	-2.74119	0.0391695	1	-3.55463	NKG7
3753	0.429824	0.935567	2.74093	0.0391819	1	-3.55479	KCNE1
84197	-0.211533	1.79476	-2.7406	0.0391978	1	-3.55501	POMK
149466	-0.100988	0.050494	-2.73594	0.0394205	1	-3.55798	C1orf210
55096	0.258248	1.04181	2.73389	0.0395191	1	-3.5593	EBLN2
1947	-0.479306	2.54771	-2.72821	0.0397932	1	-3.56294	EFNB1
163702	-0.170994	0.234421	-2.72598	0.0399016	1	-3.56437	IFNLR1
481	-0.408366	1.41326	-2.7165	0.0403655	1	-3.57047	ATP1B1
166815	0.254337	1.13766	2.71639	0.0403707	1	-3.57054	TIGD2
348013	0.229523	0.73865	2.7145	0.0404639	1	-3.57175	TMEM255B
340547	-0.290893	0.396109	-2.71329	0.0405237	1	-3.57253	VSIG1
124056	0.10384	0.0676834	2.71223	0.0405762	1	-3.57322	NOXO1
5931	-0.223271	4.43819	-2.71183	0.0405959	1	-3.57347	RBBP7
645864	-0.115076	0.0855452	-2.70881	0.0407461	1	-3.57543	MAGEB17
89891	-0.166095	0.907534	-2.7071	0.040831	1	-3.57653	DYNC2I2
140823	-0.283941	7.13101	-2.70619	0.0408767	1	-3.57712	ROMO1
100505876	-0.26098	4.71725	-2.70029	0.0411723	1	-3.58093	CEBPZOS
113130	-0.118284	0.241702	-2.69949	0.0412124	1	-3.58144	CDCA5
29937	-0.245174	3.79048	-2.69634	0.0413713	1	-3.58348	NENF
4651	0.137414	0.367523	2.6958	0.0413987	1	-3.58383	MYO10
10072	0.154667	4.14935	2.69393	0.0414937	1	-3.58505	DPP3
100528062	0.204521	0.257254	2.69151	0.0416166	1	-3.58661	ARMCX5-GPRASP2
22808	-0.317293	2.61389	-2.68889	0.04175	1	-3.58831	MRAS
115353	0.199092	2.66982	2.68526	0.0419358	1	-3.59067	LRRC42
440957	-0.292964	3.73119	-2.68328	0.0420377	1	-3.59195	SMIM4
55657	0.208872	3.07582	2.68304	0.0420503	1	-3.59211	ZNF692
22927	-0.22852	0.959075	-2.68266	0.0420699	1	-3.59236	HABP4
6223	-0.178092	8.41059	-2.68219	0.0420941	1	-3.59267	RPS19
26873	0.364051	2.12173	2.68111	0.0421498	1	-3.59337	OPLAH
9467	0.245944	4.6237	2.67933	0.0422414	1	-3.59452	SH3BP5
84230	-0.394441	3.16401	-2.67316	0.0425621	1	-3.59854	LRRC8C
9371	-0.272829	2.89094	-2.66976	0.0427399	1	-3.60076	KIF3B
1108	-0.263151	4.79461	-2.66382	0.0430528	1	-3.60464	CHD4
8445	-0.239604	2.32915	-2.66058	0.0432242	1	-3.60676	DYRK2
115761	0.45976	3.90668	2.65697	0.0434162	1	-3.60912	ARL11
7626	0.160119	2.10368	2.65679	0.043426	1	-3.60924	ZNF75D
8317	0.212539	0.966523	2.65676	0.0434272	1	-3.60925	CDC7
1241	0.247055	5.09547	2.65351	0.0436013	1	-3.61139	LTB4R
80271	0.978989	2.58705	2.65238	0.0436616	1	-3.61212	ITPKC
51135	0.151591	3.7242	2.6509	0.0437412	1	-3.6131	IRAK4
10900	0.22367	0.1805	2.64819	0.0438874	1	-3.61488	RUNDC3A
5425	-0.220564	3.97177	-2.64667	0.0439695	1	-3.61588	POLD2
54749	0.186657	0.377396	2.64662	0.0439722	1	-3.61591	EPDR1
55299	-0.217307	2.8997	-2.64518	0.0440497	1	-3.61685	BRIX1
4598	0.207196	1.8854	2.64391	0.0441187	1	-3.61769	MVK
375387	-0.616243	5.95345	-2.64119	0.0442667	1	-3.61947	NRROS
6490	0.119691	0.157372	2.63921	0.0443748	1	-3.62078	PMEL
3772	0.668254	1.72598	2.63814	0.0444333	1	-3.62148	KCNJ15
63971	0.163921	4.29248	2.63726	0.0444811	1	-3.62206	KIF13A
7789	-0.242363	1.15997	-2.63405	0.0446576	1	-3.62418	ZXDA
8668	-0.151462	6.44796	-2.63102	0.0448241	1	-3.62617	EIF3I
79648	-0.341669	2.82423	-2.631	0.0448254	1	-3.62619	MCPH1
9700	-0.115533	0.13475	-2.62905	0.0449334	1	-3.62747	ESPL1
5213	-0.182005	2.13528	-2.62571	0.0451187	1	-3.62968	PFKM
4086	0.382354	2.09271	2.6254	0.0451359	1	-3.62988	SMAD1
760	-0.546019	3.01395	-2.62164	0.0453455	1	-3.63237	CA2
54460	-0.224278	5.17405	-2.62163	0.0453463	1	-3.63238	MRPS21
94103	-0.167466	3.87614	-2.62146	0.0453557	1	-3.63249	ORMDL3
5465	0.129974	1.71537	2.61897	0.0454951	1	-3.63413	PPARA
402055	-0.147103	2.1397	-2.61797	0.045551	1	-3.63479	SRRD
26511	0.22548	5.30537	2.61698	0.0456071	1	-3.63545	CHIC2
11022	-0.197621	1.22669	-2.61613	0.0456545	1	-3.63601	TDRKH
2232	0.320298	1.81432	2.61145	0.0459191	1	-3.63911	FDXR
2281	0.43159	2.10347	2.61135	0.0459247	1	-3.63918	FKBP1B
79730	0.218413	0.229583	2.60625	0.046215	1	-3.64256	NSUN7
57053	0.110968	0.277022	2.60503	0.046285	1	-3.64338	CHRNA10
54619	-0.289459	2.5286	-2.60259	0.0464243	1	-3.64499	CCNJ
23107	-0.140384	3.74724	-2.59935	0.0466108	1	-3.64715	MRPS27
2273	-0.397867	0.930165	-2.59891	0.0466361	1	-3.64744	FHL1
637	-0.181614	5.73945	-2.59817	0.0466786	1	-3.64793	BID
4117	0.2631	0.73004	2.59727	0.0467309	1	-3.64854	MAK
57118	-0.417434	3.29646	-2.59603	0.0468026	1	-3.64936	CAMK1D
8942	0.244985	5.08285	2.59393	0.0469244	1	-3.65076	KYNU
2149	-0.196048	0.677968	-2.59263	0.0469998	1	-3.65163	F2R
28991	0.194628	4.68237	2.58976	0.0471668	1	-3.65354	COMMD5
5590	-0.259196	1.24216	-2.58941	0.0471871	1	-3.65377	PRKCZ
253769	-0.342027	1.12188	-2.58883	0.0472215	1	-3.65416	WDR27
55282	-0.271401	0.512403	-2.58781	0.0472806	1	-3.65484	LRRC36
4124	-0.153408	3.82723	-2.58404	0.0475018	1	-3.65735	MAN2A1
22879	0.194548	3.57429	2.58249	0.0475934	1	-3.65839	MON1B
5153	-0.375387	2.03333	-2.58147	0.0476532	1	-3.65907	PDE1B
9349	-0.218929	7.67345	-2.58086	0.0476893	1	-3.65948	RPL23
11275	0.404014	3.69379	2.57994	0.0477436	1	-3.66009	KLHL2
23276	-0.159391	3.62899	-2.579	0.0477995	1	-3.66072	KLHL18
3483	-0.116742	0.0898908	-2.57874	0.047815	1	-3.6609	IGFALS
27037	0.120413	3.99997	2.57739	0.0478948	1	-3.6618	TRMT2A
919	-0.639723	2.31469	-2.57634	0.0479575	1	-3.66251	CD247
8819	1.13566	5.45642	2.56978	0.048349	1	-3.6669	SAP30
9213	0.212006	2.36831	2.56796	0.0484584	1	-3.66812	XPR1
388610	-0.467843	1.14243	-2.56518	0.0486255	1	-3.66998	TRNP1
645191	0.214027	0.740156	2.56505	0.0486336	1	-3.67008	LINGO3
8825	0.250743	2.53267	2.56456	0.048663	1	-3.6704	LIN7A
57616	0.294611	3.02968	2.56453	0.048665	1	-3.67042	TSHZ3
221927	0.130519	4.23221	2.56223	0.0488042	1	-3.67197	BRAT1
55631	0.350951	1.6309	2.56132	0.0488594	1	-3.67258	LRRC40
9330	0.193722	2.56605	2.5598	0.0489511	1	-3.6736	GTF3C3
9315	0.227407	3.86009	2.55931	0.0489811	1	-3.67393	NREP
51160	-0.133577	6.99781	-2.55856	0.0490266	1	-3.67443	VPS28
342346	-0.0959119	0.102179	-2.55557	0.0492091	1	-3.67644	C16orf96
57798	0.152685	3.2219	2.55324	0.0493518	1	-3.67801	GATAD1
57664	0.249876	0.585549	2.55054	0.0495178	1	-3.67983	PLEKHA4
5939	0.179024	3.01347	2.5471	0.0497301	1	-3.68216	RBMS2
5654	0.684007	1.90239	2.54467	0.0498804	1	-3.68379	HTRA1
10156	-0.416988	4.98349	-2.54409	0.0499164	1	-3.68419	RASA4
102723553	0.906093	2.57101	2.5416	0.050071	1	-3.68587	LOC102723553
55665	-0.186466	2.22486	-2.5387	0.0502518	1	-3.68782	URGCP
6202	-0.0992566	10.6503	-2.53658	0.0503851	1	-3.68926	RPS8
102800317	0.205273	0.651722	2.53592	0.0504263	1	-3.68971	TPTEP2-CSNK1E
10172	-0.337397	1.39081	-2.53452	0.050514	1	-3.69065	ZNF256
80025	0.207289	3.70789	2.52789	0.050933	1	-3.69514	PANK2
10335	0.229015	1.9617	2.52786	0.0509349	1	-3.69516	IRAG1
146712	0.193561	2.61248	2.52614	0.0510443	1	-3.69633	B3GNTL1
3267	0.474248	3.8387	2.52566	0.0510747	1	-3.69666	AGFG1
107987479	0.118083	0.417904	2.52369	0.0512005	1	-3.698	LOC107987479
107987478	0.118083	0.417904	2.52369	0.0512005	1	-3.698	LOC107987478
54584	0.10954	0.472095	2.52172	0.051326	1	-3.69933	GNB1L
9482	0.131035	4.927	2.51837	0.051541	1	-3.70161	STX8
6176	-0.216309	10.0095	-2.5109	0.0520235	1	-3.70669	RPLP1
7486	0.114427	0.7706	2.50951	0.0521141	1	-3.70764	WRN
6122	-0.117232	10.4926	-2.50925	0.0521307	1	-3.70781	RPL3
10949	-0.166897	5.01907	-2.50911	0.0521401	1	-3.70791	HNRNPA0
55731	-0.190052	1.57145	-2.50819	0.0522	1	-3.70854	FAM222B
10994	-0.174213	3.33445	-2.50716	0.0522666	1	-3.70923	ILVBL
118491	0.0880378	0.137754	2.50667	0.0522987	1	-3.70957	CFAP70
11014	0.190218	4.99853	2.49733	0.0529126	1	-3.71594	KDELR2
863	-0.200133	4.22959	-2.49627	0.0529827	1	-3.71667	CBFA2T3
3326	-0.263947	7.63973	-2.49527	0.0530493	1	-3.71735	HSP90AB1
9805	-0.290339	3.40363	-2.49369	0.0531536	1	-3.71843	SCRN1
554	0.134507	0.159884	2.49303	0.0531976	1	-3.71888	AVPR2
4734	0.161588	0.982631	2.49244	0.0532372	1	-3.71929	NEDD4
203260	-0.189155	3.9022	-2.4871	0.053594	1	-3.72295	CCDC107
10171	-0.259552	1.61258	-2.48385	0.0538119	1	-3.72517	RCL1
5134	0.1472	4.80827	2.47972	0.0540914	1	-3.72801	PDCD2
1362	0.157131	4.13335	2.47915	0.0541293	1	-3.72839	CPD
1910	0.173976	0.206797	2.47787	0.0542168	1	-3.72928	EDNRB
26230	-0.167952	0.241678	-2.47761	0.0542339	1	-3.72945	TIAM2
55920	-0.173282	5.49607	-2.47561	0.0543703	1	-3.73083	RCC2
65005	-0.117101	4.55168	-2.4751	0.054405	1	-3.73118	MRPL9
54941	-0.415839	3.54395	-2.46928	0.0548028	1	-3.73518	RNF125
100527949	0.721676	3.90986	2.46892	0.0548281	1	-3.73543	GIMAP1-GIMAP5
338440	-0.301528	0.868177	-2.46853	0.0548544	1	-3.73569	ANO9
6541	-0.149621	1.77036	-2.46833	0.0548683	1	-3.73583	SLC7A1
148867	0.276697	2.5552	2.46799	0.0548919	1	-3.73607	SLC30A7
222229	-0.187228	2.60129	-2.46794	0.0548949	1	-3.7361	LRWD1
25938	-0.128683	1.65313	-2.46467	0.0551204	1	-3.73835	HEATR5A
58500	0.138927	0.497406	2.46153	0.0553385	1	-3.74052	ZNF250
2289	1.06247	5.88804	2.46095	0.0553784	1	-3.74091	FKBP5
54938	-0.153328	2.5331	-2.46057	0.0554045	1	-3.74117	SARS2
2730	0.199844	0.738692	2.45855	0.0555454	1	-3.74257	GCLM
644538	0.397144	0.621724	2.45834	0.0555604	1	-3.74272	SMIM10
23586	0.462597	2.51875	2.45671	0.055674	1	-3.74384	RIGI
9400	0.129682	2.35316	2.45592	0.0557288	1	-3.74438	RECQL5
1889	0.194691	5.35441	2.45367	0.0558868	1	-3.74594	ECE1
56912	0.248964	1.8438	2.45192	0.0560093	1	-3.74715	IFT46
222698	0.268152	0.279721	2.45104	0.0560716	1	-3.74776	NKAPL
6134	-0.198752	9.87158	-2.44974	0.0561632	1	-3.74866	RPL10
116842	-0.242785	0.258967	-2.44965	0.0561693	1	-3.74872	LEAP2
26052	-0.143494	0.185998	-2.44916	0.0562042	1	-3.74906	DNM3
54813	-0.241722	2.91783	-2.44604	0.0564247	1	-3.75121	KLHL28
5226	0.2476	8.50351	2.4457	0.0564486	1	-3.75145	PGD
2957	0.347226	2.19378	2.44564	0.056453	1	-3.75149	GTF2A1
83480	0.307595	2.31444	2.44468	0.0565211	1	-3.75216	PUS3
55227	-0.186753	0.409991	-2.44072	0.0568029	1	-3.7549	LRRC1
55844	0.156796	2.87835	2.44004	0.0568515	1	-3.75537	PPP2R2D
3556	0.292242	2.4625	2.43937	0.0568994	1	-3.75583	IL1RAP
7818	-0.156396	5.84485	-2.43763	0.0570242	1	-3.75704	DAP3
114883	0.200533	3.98749	2.43705	0.0570661	1	-3.75745	OSBPL9
167465	0.236265	0.82866	2.43647	0.0571072	1	-3.75784	ZNF366
90121	-0.124406	3.58612	-2.43641	0.057112	1	-3.75789	TSR2
638	0.420317	0.727849	2.4356	0.0571702	1	-3.75845	BIK
4257	0.236012	5.99468	2.43287	0.0573669	1	-3.76035	MGST1
127700	0.192081	0.184728	2.43264	0.0573833	1	-3.7605	OSCP1
25792	-0.132786	5.47362	-2.43139	0.0574735	1	-3.76137	CIZ1
3925	-0.521218	1.41616	-2.4302	0.0575595	1	-3.7622	STMN1
100128071	-0.4225	1.97979	-2.42933	0.0576224	1	-3.7628	FAM229A
10327	-0.0997315	6.36251	-2.42659	0.0578217	1	-3.76471	AKR1A1
6418	-0.118666	6.83684	-2.42267	0.0581075	1	-3.76743	SET
5355	0.128131	8.78463	2.4197	0.0583253	1	-3.7695	PLP2
729438	0.181568	2.19787	2.4189	0.0583841	1	-3.77006	CASTOR2
3148	0.390509	7.40698	2.41705	0.0585203	1	-3.77135	HMGB2
9656	-0.256177	1.35064	-2.41536	0.0586451	1	-3.77253	MDC1
2820	0.196226	2.5874	2.41455	0.0587051	1	-3.77309	GPD2
256380	-0.277732	0.527606	-2.41048	0.0590066	1	-3.77593	SCML4
967	0.15212	8.64088	2.40997	0.0590446	1	-3.77628	CD63
4809	-0.141947	5.87447	-2.4054	0.0593862	1	-3.77948	SNU13
84246	-0.148725	5.26304	-2.40373	0.0595111	1	-3.78064	MED10
55254	0.598708	2.84592	2.40357	0.0595231	1	-3.78075	TMEM39A
2026	-0.282277	0.831277	-2.4026	0.0595962	1	-3.78143	ENO2
292	-0.179765	8.17672	-2.40258	0.0595974	1	-3.78145	SLC25A5
2521	-0.229678	7.56953	-2.40085	0.0597282	1	-3.78266	FUS
130827	-0.117067	0.148999	-2.39899	0.059868	1	-3.78396	TMEM182
79817	-0.186026	1.04382	-2.39893	0.0598727	1	-3.784	MOB3B
338811	0.142606	0.514761	2.39721	0.0600032	1	-3.78521	TAFA2
343990	0.215046	0.253117	2.397	0.0600189	1	-3.78535	CRACDL
84547	0.138701	0.349356	2.38884	0.0606406	1	-3.79107	PGBD1
401494	-0.145322	5.18065	-2.38752	0.0607413	1	-3.792	HACD4
388323	0.178234	0.264772	2.38483	0.0609481	1	-3.79388	GLTPD2
83693	0.147859	2.50244	2.38481	0.0609502	1	-3.7939	HSDL1
100129583	0.147133	0.10741	2.38373	0.0610329	1	-3.79466	FAM47E
8505	0.255477	2.52573	2.38113	0.0612341	1	-3.79649	PARG
9411	0.287259	0.530346	2.37738	0.0615247	1	-3.79912	ARHGAP29
9454	0.247815	5.52581	2.37654	0.0615902	1	-3.79971	HOMER3
6228	-0.202268	7.56504	-2.37602	0.0616313	1	-3.80008	RPS23
7709	0.188459	3.33695	2.37597	0.0616351	1	-3.80012	ZBTB17
400966	0.0877145	0.0557261	2.37533	0.0616843	1	-3.80056	RGPD1
283385	0.0981271	0.186712	2.37469	0.0617344	1	-3.80101	MORN3
51265	0.111029	0.220118	2.37448	0.0617509	1	-3.80116	CDKL3
7763	0.271819	6.21516	2.37261	0.0618977	1	-3.80248	ZFAND5
4354	0.130709	6.23129	2.37218	0.0619314	1	-3.80278	MPP1
5359	0.473368	6.24386	2.36976	0.0621211	1	-3.80449	PLSCR1
51621	-0.341596	6.67804	-2.36969	0.0621261	1	-3.80453	KLF13
911	-0.335826	3.68318	-2.36966	0.0621284	1	-3.80455	CD1C
401565	0.209294	0.160618	2.36852	0.0622182	1	-3.80536	FAM166A
79719	0.171385	3.90157	2.36768	0.0622848	1	-3.80595	AAGAB
5174	-0.122453	0.0785389	-2.36156	0.0627692	1	-3.81027	PDZK1
83541	-0.38064	5.35635	-2.36042	0.0628598	1	-3.81107	FAM110A
79932	0.302989	4.56824	2.35934	0.062946	1	-3.81184	KIAA0319L
653082	-0.235586	0.431266	-2.35926	0.0629525	1	-3.8119	ZDHHC11B
9218	0.163351	4.93827	2.35883	0.0629865	1	-3.8122	VAPA
151903	-0.240673	6.35089	-2.35763	0.0630826	1	-3.81305	CCDC12
30812	-0.0852832	0.0426416	-2.35725	0.0631128	1	-3.81331	SOX8
8536	-0.209455	5.98076	-2.35655	0.0631684	1	-3.8138	CAMK1
8996	0.265352	2.31033	2.35566	0.06324	1	-3.81444	NOL3
3512	-1.43019	2.88504	-2.35498	0.0632946	1	-3.81492	JCHAIN
401720	-0.355195	0.611076	-2.3528	0.0634695	1	-3.81646	FIGNL2
84940	-0.178283	0.262642	-2.35116	0.0636013	1	-3.81762	CORO6
112268340	-1.60244	1.63928	-2.35115	0.0636021	1	-3.81762	LOC112268340
7226	0.302967	3.85828	2.35031	0.0636703	1	-3.81822	TRPM2
1122	-0.185465	1.15155	-2.34992	0.0637015	1	-3.81849	CHML
8635	-0.121865	8.09302	-2.34987	0.0637057	1	-3.81853	RNASET2
63899	0.149988	1.62817	2.34979	0.0637124	1	-3.81859	NSUN3
84074	-0.125637	0.322849	-2.34917	0.0637619	1	-3.81902	QRICH2
4175	-0.132907	1.11889	-2.34875	0.0637966	1	-3.81933	MCM6
390790	0.127718	0.100856	2.3478	0.0638731	1	-3.82	ARL5C
1602	0.308312	0.631317	2.34622	0.0640012	1	-3.82112	DACH1
27244	0.111178	1.69483	2.3445	0.0641411	1	-3.82234	SESN1
399	-0.383894	1.47073	-2.34306	0.0642583	1	-3.82336	RHOH
23245	-0.0760703	0.554173	-2.33991	0.0645154	1	-3.82559	ASTN2
9368	-0.368497	6.31019	-2.3392	0.0645738	1	-3.82609	SLC9A3R1
55722	-0.281998	0.530613	-2.33905	0.0645857	1	-3.8262	CEP72
55596	0.123125	3.63399	2.33891	0.0645972	1	-3.8263	ZCCHC8
55512	-0.16587	0.725966	-2.33878	0.0646077	1	-3.82639	SMPD3
10409	0.450925	5.45285	2.33795	0.0646762	1	-3.82698	BASP1
55780	0.0910244	2.46984	2.33547	0.0648804	1	-3.82874	ERMARD
27252	-0.163315	2.26284	-2.33445	0.0649643	1	-3.82947	KLHL20
285636	0.333782	2.15272	2.33394	0.0650065	1	-3.82983	RIMOC1
1071	0.219645	0.330847	2.33341	0.06505	1	-3.8302	CETP
10100	0.24691	2.00847	2.33237	0.0651357	1	-3.83094	TSPAN2
9500	-0.159469	2.46926	-2.33137	0.0652185	1	-3.83165	MAGED1
134266	-0.159362	1.40741	-2.32881	0.0654312	1	-3.83347	GRPEL2
64927	0.193007	0.256998	2.32826	0.0654766	1	-3.83386	TTC23
133	1.08966	4.3279	2.32708	0.0655751	1	-3.8347	ADM
23052	-0.336348	1.4169	-2.32547	0.0657092	1	-3.83585	ENDOD1
374819	-0.209835	1.65699	-2.32505	0.065744	1	-3.83614	LRRC37A3
79691	-0.217264	3.29522	-2.3237	0.0658573	1	-3.83711	QTRT2
126410	-0.48956	1.1177	-2.32305	0.0659113	1	-3.83757	CYP4F22
132321	0.167926	3.84518	2.32287	0.0659267	1	-3.8377	C4orf33
1845	0.233949	5.18044	2.32093	0.0660896	1	-3.83908	DUSP3
105373091	-0.165569	0.383649	-2.3202	0.066151	1	-3.8396	LOC105373091
653857	0.343427	0.639477	2.31795	0.0663398	1	-3.8412	ACTR3C
51776	0.243818	3.20709	2.31795	0.0663402	1	-3.8412	MAP3K20
116068	0.204772	2.09129	2.31726	0.0663987	1	-3.8417	LYSMD3
9489	0.290683	4.7242	2.31489	0.0665991	1	-3.84339	PGS1
22914	-0.549556	1.88466	-2.3142	0.0666572	1	-3.84388	KLRK1
2788	-0.251986	1.43526	-2.31374	0.0666962	1	-3.8442	GNG7
79415	0.210773	6.21721	2.31256	0.0667963	1	-3.84505	CYBC1
3732	0.463262	4.66199	2.31202	0.066842	1	-3.84543	CD82
9609	0.152231	0.413903	2.30982	0.0670298	1	-3.847	RAB36
5737	0.228208	0.232235	2.3097	0.0670394	1	-3.84708	PTGFR
8481	-0.286594	2.37415	-2.30873	0.0671225	1	-3.84778	OFD1
9025	0.310344	2.26485	2.30786	0.0671972	1	-3.8484	RNF8
29777	-0.191491	4.05585	-2.30696	0.067274	1	-3.84905	ABT1
389	-0.73986	6.00954	-2.30695	0.0672752	1	-3.84906	RHOC
8846	0.327684	1.85824	2.30616	0.0673425	1	-3.84962	ALKBH1
486	-0.237336	0.461888	-2.30564	0.0673867	1	-3.84999	FXYD2
11156	-0.491987	3.05636	-2.30555	0.0673943	1	-3.85005	PTP4A3
6491	-0.0814855	0.164862	-2.30465	0.0674724	1	-3.8507	STIL
10322	-0.154878	1.75954	-2.30041	0.0678371	1	-3.85373	SMYD5
54715	0.224015	0.48683	2.29924	0.067938	1	-3.85456	RBFOX1
200162	0.111469	0.274137	2.29278	0.0684993	1	-3.85919	SPAG17
7168	-0.295011	2.85342	-2.29026	0.0687195	1	-3.86099	TPM1
84455	0.282922	0.650711	2.2898	0.0687603	1	-3.86133	EFCAB7
9069	0.133273	0.138401	2.28847	0.0688767	1	-3.86228	CLDN12
23193	-0.181113	6.46539	-2.28791	0.0689256	1	-3.86268	GANAB
90233	-0.482153	1.849	-2.28785	0.0689308	1	-3.86272	ZNF551
9780	-0.292202	5.23417	-2.2875	0.0689617	1	-3.86297	PIEZO1
57580	0.147684	6.52742	2.28699	0.0690069	1	-3.86334	PREX1
9045	-0.237289	6.07924	-2.28646	0.0690538	1	-3.86372	RPL14
4145	-0.323821	1.19093	-2.28585	0.0691075	1	-3.86416	MATK
51205	0.2118	1.36646	2.28391	0.0692779	1	-3.86555	ACP6
8345	-0.614998	0.587534	-2.28364	0.0693024	1	-3.86575	H2BC9
5569	-0.122524	0.226238	-2.28098	0.0695377	1	-3.86766	PKIA
3557	0.394008	5.75532	2.27769	0.0698304	1	-3.87002	IL1RN
55001	-0.118772	0.150083	-2.27752	0.0698452	1	-3.87014	TTC22
54900	-0.207401	0.36983	-2.27712	0.0698806	1	-3.87043	LAX1
2321	0.128459	0.235543	2.27672	0.0699165	1	-3.87072	FLT1
162073	-0.224665	2.50786	-2.27622	0.0699612	1	-3.87108	ITPRIPL2
55024	0.211061	1.60285	2.276	0.0699811	1	-3.87124	BANK1
8703	-0.177706	4.16906	-2.2743	0.0701322	1	-3.87245	B4GALT3
105371063	1.6737	0.836851	2.27378	0.0701794	1	-3.87283	NA
7317	-0.110973	6.78382	-2.27375	0.0701821	1	-3.87286	UBA1
6168	-0.254926	7.56775	-2.27338	0.0702149	1	-3.87312	RPL37A
9990	-0.148024	4.34106	-2.273	0.0702488	1	-3.87339	SLC12A6
23062	-0.128066	4.48824	-2.27297	0.0702522	1	-3.87342	GGA2
1656	-0.233322	4.25601	-2.27253	0.0702912	1	-3.87373	DDX6
10651	0.212748	2.66925	2.27048	0.0704752	1	-3.87521	MTX2
8509	0.20307	4.82461	2.26923	0.0705875	1	-3.8761	NDST2
414918	-0.169327	3.84137	-2.26843	0.0706597	1	-3.87668	DENND6B
55653	-0.138255	0.241476	-2.26761	0.0707343	1	-3.87728	BCAS4
654483	-1.16469	3.62301	-2.26729	0.0707631	1	-3.8775	BOLA2B
11274	0.992702	1.14065	2.26578	0.0708992	1	-3.87859	USP18
5802	-0.108869	0.0805028	-2.26525	0.0709478	1	-3.87898	PTPRS
3689	0.201303	10.8303	2.2651	0.0709608	1	-3.87908	ITGB2
124152	-0.186401	0.250777	-2.26361	0.0710966	1	-3.88016	IQCK
79169	0.177061	3.19934	2.26237	0.0712094	1	-3.88105	C1orf35
5436	-0.268247	6.53982	-2.26134	0.0713026	1	-3.88179	POLR2G
4595	-0.139983	2.86703	-2.26115	0.07132	1	-3.88193	MUTYH
6672	0.228682	5.49266	2.26099	0.0713349	1	-3.88205	SP100
29080	-0.380171	4.54085	-2.25902	0.0715146	1	-3.88347	CCDC59
2956	0.254396	2.47078	2.25868	0.0715452	1	-3.88371	MSH6
79991	0.155096	2.14141	2.25742	0.0716602	1	-3.88462	STN1
7006	0.26386	1.30702	2.25605	0.0717858	1	-3.88561	TEC
842	0.225826	3.53529	2.25477	0.0719038	1	-3.88654	CASP9
1911	-0.274649	2.32682	-2.25255	0.0721077	1	-3.88814	PHC1
23382	-0.111308	3.12906	-2.25024	0.072321	1	-3.88981	AHCYL2
55180	0.252776	1.41721	2.25016	0.0723288	1	-3.88987	LINS1
53918	0.351453	1.74462	2.2498	0.0723623	1	-3.89013	PELO
57571	-0.133827	0.214753	-2.24915	0.0724221	1	-3.89059	CARNS1
1292	-0.234343	0.713615	-2.2454	0.0727703	1	-3.89331	COL6A2
26099	-0.0902024	6.28433	-2.24403	0.0728976	1	-3.8943	SZRD1
54432	0.1959	4.20805	2.24312	0.0729828	1	-3.89496	YIPF1
79946	0.141601	0.147735	2.24008	0.0732676	1	-3.89716	C10orf95
1639	-0.105834	5.13315	-2.2395	0.0733214	1	-3.89758	DCTN1
729533	0.157546	1.57185	2.2388	0.0733876	1	-3.89809	FAM72A
10483	0.217068	4.74933	2.23771	0.0734897	1	-3.89888	SEC23B
256435	0.396503	1.99043	2.23609	0.0736421	1	-3.90005	ST6GALNAC3
6843	-0.155018	2.45041	-2.23588	0.0736622	1	-3.9002	VAMP1
4782	-0.244353	3.64533	-2.23582	0.073668	1	-3.90025	NFIC
89790	-0.232883	6.01618	-2.23336	0.0739004	1	-3.90203	SIGLEC10
940	-0.406039	0.910244	-2.23167	0.0740603	1	-3.90326	CD28
8359	-0.348483	0.174241	-2.2298	0.0742377	1	-3.90461	H4C1
3805	0.174314	0.241705	2.22932	0.0742832	1	-3.90496	KIR2DL4
79842	-0.162193	1.06842	-2.2291	0.0743038	1	-3.90512	ZBTB3
54812	0.204594	4.13712	2.22734	0.0744721	1	-3.9064	AFTPH
80345	-0.153091	2.35482	-2.22635	0.0745664	1	-3.90712	ZSCAN16
7984	-0.0850183	0.178214	-2.22615	0.0745851	1	-3.90726	ARHGEF5
6035	0.882179	1.76136	2.2258	0.0746191	1	-3.90752	RNASE1
2197	-0.158401	10.5995	-2.22446	0.074747	1	-3.90849	FAU
55143	-0.157696	0.43555	-2.22392	0.0747985	1	-3.90888	CDCA8
84814	0.239359	1.35007	2.22287	0.0748996	1	-3.90965	PLPP7
3846	0.103098	0.0757647	2.22176	0.0750066	1	-3.91046	KRTAP5-9
23082	-0.28349	2.49263	-2.22148	0.0750329	1	-3.91065	PPRC1
79145	0.343525	3.94443	2.21961	0.075213	1	-3.91201	CHCHD7
54516	0.124995	3.12796	2.21952	0.0752216	1	-3.91208	MTRF1L
151835	-0.086342	0.235357	-2.21759	0.0754082	1	-3.91349	CPNE9
55174	0.113614	4.73216	2.21642	0.075521	1	-3.91433	INTS10
9684	-0.130092	2.75922	-2.21559	0.0756013	1	-3.91494	LRRC14
4779	-0.0918505	5.00928	-2.21514	0.075645	1	-3.91527	NFE2L1
100529251	0.383353	1.07897	2.21282	0.0758702	1	-3.91695	CKLF-CMTM1
57547	0.277396	0.830174	2.21269	0.0758835	1	-3.91705	ZNF624
10084	-0.206458	6.46656	-2.20835	0.0763064	1	-3.92021	PQBP1
4082	-0.486297	5.51515	-2.20665	0.0764734	1	-3.92145	MARCKS
3978	-0.26586	1.99805	-2.20371	0.0767622	1	-3.92359	LIG1
3067	-0.214492	0.43873	-2.20106	0.077024	1	-3.92553	HDC
6369	0.129396	0.170078	2.20053	0.0770762	1	-3.92592	CCL24
7570	0.328829	2.9878	2.19962	0.077166	1	-3.92658	ZNF22
81671	0.304969	6.18953	2.19735	0.0773916	1	-3.92824	VMP1
100532731	0.555038	0.779271	2.19714	0.0774118	1	-3.92839	COMMD3-BMI1
22930	0.149393	3.71808	2.19581	0.0775448	1	-3.92936	RAB3GAP1
100	-0.403107	3.39746	-2.1954	0.0775852	1	-3.92966	ADA
6695	0.24499	0.836957	2.19383	0.0777419	1	-3.93081	SPOCK1
51780	0.148155	4.23201	2.19284	0.0778413	1	-3.93154	KDM3B
687	0.665059	4.03931	2.19251	0.0778743	1	-3.93178	KLF9
4240	0.393178	0.928695	2.19104	0.0780214	1	-3.93285	MFGE8
10376	-0.232788	8.35241	-2.1908	0.078045	1	-3.93302	TUBA1B
60468	-0.152336	0.24868	-2.1893	0.0781952	1	-3.93412	BACH2
2738	0.146674	2.99487	2.18771	0.0783551	1	-3.93528	GLI4
346288	0.154719	0.461963	2.18544	0.0785847	1	-3.93695	SEPTIN14
84343	0.214637	3.6466	2.18446	0.0786832	1	-3.93766	HPS3
7454	0.132954	7.72256	2.18277	0.0788541	1	-3.9389	WAS
55911	-0.225908	6.42173	-2.18144	0.0789889	1	-3.93987	APOBR
26003	0.171227	4.8503	2.18005	0.0791306	1	-3.94089	GORASP2
5892	0.124303	0.973346	2.17975	0.0791612	1	-3.94111	RAD51D
53637	-0.324442	0.96292	-2.17846	0.0792925	1	-3.94206	S1PR5
4811	-0.397715	3.95366	-2.17763	0.0793767	1	-3.94266	NID1
147495	0.592206	1.58532	2.17621	0.0795219	1	-3.94371	APCDD1
93058	-0.208396	1.3058	-2.17424	0.0797241	1	-3.94515	COQ10A
6234	-0.293764	8.13224	-2.17423	0.0797246	1	-3.94516	RPS28
55159	-0.122074	2.20255	-2.17395	0.0797533	1	-3.94536	RFWD3
4953	-0.436016	4.11281	-2.17355	0.0797945	1	-3.94566	ODC1
7130	0.801178	1.52074	2.17205	0.0799486	1	-3.94676	TNFAIP6
55781	-0.171194	2.94563	-2.17101	0.0800557	1	-3.94752	RIOK2
116369	0.492946	0.579474	2.17086	0.0800708	1	-3.94763	SLC26A8
64854	-0.131424	1.16703	-2.17058	0.0800992	1	-3.94783	USP46
5836	0.19175	6.58726	2.1687	0.0802937	1	-3.94921	PYGL
1667	-0.753938	0.376969	-2.16807	0.0803586	1	-3.94968	DEFA1
57198	-0.320528	1.40876	-2.16704	0.0804655	1	-3.95043	ATP8B2
114987	-0.0753219	0.100351	-2.16272	0.0809134	1	-3.9536	WDR31
3972	0.218287	0.109144	2.16017	0.0811796	1	-3.95548	LHB
56941	-0.159772	3.78534	-2.16	0.0811976	1	-3.95561	HMCES
10342	0.185471	4.61015	2.15956	0.0812439	1	-3.95593	TFG
10284	-0.14981	5.71459	-2.15952	0.0812475	1	-3.95596	SAP18
7439	0.268873	3.09284	2.15894	0.0813079	1	-3.95638	BEST1
9236	0.225366	5.03018	2.15617	0.0815993	1	-3.95843	CCPG1
29767	-0.193668	2.76919	-2.15467	0.081757	1	-3.95953	TMOD2
29097	0.292832	4.79483	2.15336	0.0818947	1	-3.96049	CNIH4
6827	-0.140517	6.59985	-2.15273	0.0819615	1	-3.96096	SUPT4H1
23329	0.151666	0.469634	2.1497	0.0822818	1	-3.96319	TBC1D30
5608	0.398871	1.48563	2.14802	0.0824596	1	-3.96442	MAP2K6
22929	0.162105	3.02483	2.14747	0.0825182	1	-3.96483	SEPHS1
861	0.316212	4.32749	2.14717	0.0825505	1	-3.96505	RUNX1
81545	0.312587	2.79369	2.14549	0.0827286	1	-3.96629	FBXO38
29123	-0.115219	3.61987	-2.14426	0.0828604	1	-3.9672	ANKRD11
5155	0.130369	0.158901	2.14376	0.0829137	1	-3.96756	PDGFB
440503	0.376475	0.717135	2.14291	0.0830047	1	-3.96819	PLIN5
64429	0.207595	4.04273	2.14249	0.083049	1	-3.9685	ZDHHC6
9743	-0.148602	1.19633	-2.14244	0.0830548	1	-3.96854	ARHGAP32
51477	-0.386456	0.929065	-2.14163	0.0831418	1	-3.96914	ISYNA1
51106	-0.206515	1.68157	-2.14146	0.0831595	1	-3.96926	TFB1M
2850	0.22808	3.71412	2.14077	0.083234	1	-3.96977	GPR27
6311	0.188155	2.86467	2.13939	0.0833816	1	-3.97078	ATXN2
6888	0.204307	8.97699	2.13811	0.0835195	1	-3.97173	TALDO1
790	-0.130044	1.87687	-2.13803	0.083528	1	-3.97179	CAD
4673	-0.306024	7.20527	-2.1373	0.0836073	1	-3.97233	NAP1L1
247	0.658722	2.17835	2.13692	0.0836475	1	-3.97261	ALOX15B
93587	0.200209	0.96453	2.13686	0.0836542	1	-3.97265	TRMT10A
84000	-0.127242	0.863562	-2.13615	0.0837304	1	-3.97317	TMPRSS13
6646	0.274179	4.42309	2.13553	0.0837976	1	-3.97363	SOAT1
152189	0.31037	1.02755	2.13335	0.0840333	1	-3.97524	CMTM8
11124	0.102995	3.88009	2.12959	0.0844418	1	-3.97802	FAF1
1302	0.139905	0.239743	2.1272	0.0847027	1	-3.97979	COL11A2
64682	-0.189726	3.03533	-2.12634	0.0847968	1	-3.98043	ANAPC1
79165	-0.199271	3.40228	-2.12513	0.0849293	1	-3.98132	LENG1
84969	0.228741	0.349222	2.12482	0.0849629	1	-3.98155	TOX2
84542	0.2807	1.1025	2.12402	0.0850507	1	-3.98214	SANBR
10462	-0.30293	5.39244	-2.12221	0.0852501	1	-3.98348	CLEC10A
4356	0.282915	0.542306	2.12172	0.0853041	1	-3.98385	MPP3
6157	-0.220397	7.22901	-2.1204	0.0854489	1	-3.98482	RPL27A
283971	-0.117585	0.186064	-2.11858	0.0856504	1	-3.98617	CLEC18C
641339	0.202082	0.739018	2.11713	0.0858106	1	-3.98724	ZNF674
22807	-0.0728058	0.12978	-2.11698	0.0858276	1	-3.98736	IKZF2
7267	-0.188699	3.687	-2.11667	0.0858611	1	-3.98758	TTC3
3336	-0.400822	5.7144	-2.11615	0.0859195	1	-3.98797	HSPE1
132001	-0.138864	2.5612	-2.11505	0.0860414	1	-3.98878	TAMM41
8455	-0.0955235	3.91311	-2.11246	0.0863293	1	-3.9907	ATRN
80335	-0.136154	5.59641	-2.11227	0.0863502	1	-3.99084	WDR82
9940	0.0701766	0.23304	2.10859	0.0867621	1	-3.99357	DLEC1
79849	-0.183779	0.0918894	-2.10785	0.0868451	1	-3.99412	PDZD3
27327	-0.161902	2.59428	-2.10725	0.0869124	1	-3.99457	TNRC6A
10929	-0.304734	3.02775	-2.10651	0.0869954	1	-3.99511	SRSF8
2181	0.228734	2.49704	2.10607	0.0870451	1	-3.99544	ACSL3
388820	0.132612	0.144493	2.10206	0.0874965	1	-3.99841	SMIM34
107983987	0.132612	0.144493	2.10206	0.0874965	1	-3.99841	LOC107983987
51271	0.175692	5.10429	2.10151	0.0875597	1	-3.99883	UBAP1
57820	-0.208733	3.16168	-2.10056	0.0876668	1	-3.99953	CCNB1IP1
79714	0.36216	1.68144	2.09542	0.0882508	1	-4.00335	CCDC51
10450	-0.16697	4.64697	-2.09248	0.0885875	1	-4.00554	PPIE
101929937	-0.0746968	0.0373484	-2.09242	0.0885941	1	-4.00558	LOC101929937
90459	0.363057	1.90045	2.09201	0.0886407	1	-4.00588	ERI1
80167	0.256743	2.26953	2.09076	0.0887843	1	-4.00681	ABHD18
10296	0.180029	4.74792	2.0901	0.0888603	1	-4.00731	MAEA
90806	0.150975	2.17527	2.08911	0.0889742	1	-4.00804	ANGEL2
3932	-0.686938	2.46472	-2.08882	0.0890078	1	-4.00826	LCK
51317	0.229352	4.98057	2.08866	0.0890255	1	-4.00837	PHF21A
3115	-0.436128	7.48159	-2.0866	0.0892632	1	-4.00991	HLA-DPB1
6749	-0.106642	5.06326	-2.08576	0.0893607	1	-4.01054	SSRP1
7757	-0.0977206	0.0536375	-2.08562	0.0893768	1	-4.01064	ZNF208
22856	0.322863	4.59963	2.08471	0.0894815	1	-4.01131	CHSY1
79577	0.180955	3.86372	2.08453	0.089503	1	-4.01145	CDC73
343413	-0.399545	1.14042	-2.08419	0.089542	1	-4.0117	FCRL6
80119	-0.0979821	0.048991	-2.08395	0.0895692	1	-4.01188	PIF1
1088	-0.408156	0.54181	-2.08387	0.0895795	1	-4.01194	CEACAM8
720	0.248041	0.511254	2.08162	0.0898398	1	-4.01362	C4A
6497	-0.235737	3.83254	-2.08089	0.0899247	1	-4.01416	SKI
54899	0.29788	4.58184	2.08042	0.0899793	1	-4.01451	PXK
10320	-0.304257	5.94321	-2.07919	0.0901232	1	-4.01543	IKZF1
56474	0.186373	1.44654	2.07848	0.0902051	1	-4.01595	CTPS2
388558	-0.198687	2.05764	-2.07807	0.0902531	1	-4.01626	ZNF808
7840	-0.18259	0.969061	-2.07807	0.0902533	1	-4.01626	ALMS1
6138	-0.102634	9.22706	-2.07798	0.0902636	1	-4.01633	RPL15
85442	-0.320081	1.3278	-2.07785	0.090279	1	-4.01642	KNDC1
54916	0.103842	2.15964	2.07748	0.0903223	1	-4.0167	TMEM260
8367	-0.46052	0.23026	-2.07646	0.0904415	1	-4.01746	H4C5
10211	0.275608	6.33258	2.07602	0.090493	1	-4.01779	FLOT1
133522	-0.309465	2.07435	-2.0757	0.0905312	1	-4.01803	PPARGC1B
333926	-0.221041	0.592479	-2.07543	0.0905626	1	-4.01823	PPM1J
63893	0.0829869	2.96735	2.07474	0.0906437	1	-4.01875	UBE2O
4435	0.241408	0.210097	2.07362	0.0907746	1	-4.01958	CITED1
79711	-0.179033	2.45445	-2.07192	0.0909748	1	-4.02085	IPO4
80194	-0.233344	3.93916	-2.07126	0.0910527	1	-4.02134	TMEM134
84342	0.220264	3.35456	2.07073	0.0911149	1	-4.02173	COG8
5937	0.12872	5.25181	2.06932	0.0912811	1	-4.02278	RBMS1
114483833	-0.162407	0.0812037	-2.06891	0.0913296	1	-4.02309	H2BK1
29982	0.439475	4.16075	2.06844	0.0913855	1	-4.02344	NRBF2
4116	-0.199107	6.13162	-2.06751	0.0914962	1	-4.02414	MAGOH
3656	0.115435	1.09537	2.06742	0.0915065	1	-4.02421	IRAK2
92344	0.134718	1.72598	2.066	0.0916748	1	-4.02527	GORAB
219699	-0.0781133	0.168375	-2.06505	0.0917874	1	-4.02597	UNC5B
79746	0.810749	2.5559	2.06453	0.0918489	1	-4.02636	ECHDC3
122618	-0.659004	3.69891	-2.06404	0.0919071	1	-4.02672	PLD4
91252	-0.262225	2.91264	-2.06321	0.092007	1	-4.02735	SLC39A13
6232	-0.326102	12.476	-2.06191	0.0921616	1	-4.02832	RPS27
1462	0.278318	8.66377	2.06186	0.092167	1	-4.02835	VCAN
8409	-0.163851	6.57735	-2.06131	0.0922327	1	-4.02876	UXT
1474	-0.156989	0.0784943	-2.0611	0.0922584	1	-4.02893	CST6
6774	0.274501	5.82965	2.06006	0.0923825	1	-4.0297	STAT3
79081	0.209781	1.9342	2.05908	0.0925003	1	-4.03044	LBHD1
6601	-0.177818	5.06066	-2.05784	0.0926485	1	-4.03136	SMARCC2
11080	0.164929	0.960716	2.05774	0.0926611	1	-4.03144	DNAJB4
28978	-0.139819	0.36185	-2.0577	0.092665	1	-4.03146	TMEM14A
10793	0.254871	0.699634	2.05701	0.0927485	1	-4.03198	ZNF273
8353	0.243357	0.247902	2.05684	0.0927693	1	-4.03211	H3C6
158046	0.110461	0.0786791	2.0555	0.0929295	1	-4.03311	NXNL2
131408	0.183528	3.09945	2.05366	0.0931522	1	-4.03449	FAM131A
340120	0.457091	0.887671	2.05361	0.0931579	1	-4.03452	ANKRD34B
23417	0.240867	0.624467	2.05343	0.093179	1	-4.03465	MLYCD
5208	-0.336418	1.73534	-2.05259	0.093281	1	-4.03529	PFKFB2
56893	-0.148834	3.74408	-2.05227	0.0933202	1	-4.03553	UBQLN4
51634	0.147726	3.23687	2.05187	0.0933677	1	-4.03582	RBMX2
112950	0.23526	4.09081	2.051	0.0934728	1	-4.03647	MED8
272	0.140107	3.40888	2.05098	0.0934752	1	-4.03649	AMPD3
25778	-0.177308	2.17235	-2.05005	0.0935891	1	-4.03719	DSTYK
29765	0.110157	0.349554	2.04822	0.0938106	1	-4.03855	TMOD4
54906	-0.246468	2.00455	-2.04741	0.0939093	1	-4.03916	TASOR2
961	-0.139503	4.05376	-2.04714	0.0939424	1	-4.03937	CD47
8718	-0.56315	1.52793	-2.04625	0.09405	1	-4.04003	TNFRSF25
10500	0.0828548	0.887999	2.0457	0.0941182	1	-4.04045	SEMA6C
493911	-0.223129	0.315841	-2.04562	0.0941273	1	-4.0405	PHOSPHO2
51760	-0.362136	1.07671	-2.04562	0.094128	1	-4.04051	SYT17
387882	-0.314497	1.2528	-2.04559	0.0941311	1	-4.04052	C12orf75
11165	-0.190243	4.30907	-2.04551	0.0941408	1	-4.04058	NUDT3
23224	-0.343021	0.872764	-2.0435	0.0943859	1	-4.04209	SYNE2
6709	-0.214161	3.30178	-2.0427	0.0944848	1	-4.04269	SPTAN1
6241	-0.173629	0.199803	-2.04237	0.0945252	1	-4.04294	RRM2
10200	0.175635	3.54081	2.04229	0.0945351	1	-4.043	MPHOSPH6
1731	-0.54414	2.58628	-2.04038	0.0947689	1	-4.04443	SEPTIN1
541468	-0.0719993	0.0525376	-2.03993	0.0948245	1	-4.04477	LURAP1
65990	0.216991	4.05075	2.03751	0.0951229	1	-4.04658	ANTKMT
83888	-0.602117	1.71861	-2.03636	0.0952648	1	-4.04744	FGFBP2
221120	0.190184	2.99853	2.03509	0.0954217	1	-4.04839	ALKBH3
7936	-0.0932897	5.48114	-2.03377	0.0955854	1	-4.04939	NELFE
10539	-0.116082	4.61973	-2.03258	0.0957325	1	-4.05027	GLRX3
5432	-0.110039	4.95903	-2.03168	0.0958438	1	-4.05095	POLR2C
51493	0.140763	5.28686	2.03118	0.0959061	1	-4.05132	RTCB
54847	-0.222986	1.06038	-2.02954	0.0961104	1	-4.05255	SIDT1
6283	0.654016	10.3205	2.02949	0.0961166	1	-4.05259	S100A12
1340	-0.0929289	8.95055	-2.02945	0.0961217	1	-4.05262	COX6B1
130540	0.209278	0.625324	2.02902	0.0961752	1	-4.05294	FLACC1
55139	0.161223	3.79263	2.02867	0.0962194	1	-4.05321	ANKZF1
231	-0.179329	5.43649	-2.02855	0.0962345	1	-4.0533	AKR1B1
1152	-0.185287	1.51278	-2.02805	0.0962973	1	-4.05368	CKB
84950	-0.108297	4.07856	-2.02773	0.0963371	1	-4.05392	PRPF38A
26251	0.261308	0.183181	2.0274	0.0963782	1	-4.05416	KCNG2
4063	-0.48264	1.34671	-2.02477	0.0967071	1	-4.05613	LY9
253782	0.159188	3.51682	2.02457	0.0967327	1	-4.05629	CERS6
221002	0.317343	0.923138	2.02407	0.096795	1	-4.05666	RASGEF1A
23424	0.30178	2.98803	2.02346	0.0968715	1	-4.05712	TDRD7
902	0.308456	4.30606	2.02152	0.0971167	1	-4.05858	CCNH
29093	0.132327	1.81193	2.02053	0.0972413	1	-4.05932	MRPL22
3489	-0.210007	0.259052	-2.02018	0.0972853	1	-4.05958	IGFBP6
7564	-0.242764	1.87515	-2.01923	0.0974048	1	-4.0603	ZNF16
29800	-0.464379	2.62204	-2.01898	0.0974366	1	-4.06048	ZDHHC1
23174	-0.264852	1.74766	-2.01858	0.0974872	1	-4.06078	ZCCHC14
23607	0.211749	1.98691	2.01739	0.0976389	1	-4.06168	CD2AP
8019	0.187862	3.77726	2.01691	0.0976997	1	-4.06204	BRD3
80223	-0.358946	5.19956	-2.01595	0.0978215	1	-4.06277	RAB11FIP1
923	-0.57735	1.95049	-2.01591	0.0978258	1	-4.06279	CD6
54826	0.275741	0.677028	2.01559	0.0978672	1	-4.06304	GIN1
51231	0.180158	4.53831	2.01468	0.0979829	1	-4.06372	VRK3
64757	0.606489	5.10026	2.013	0.0981963	1	-4.06498	MTARC1
2053	-0.170887	0.341324	-2.01229	0.0982872	1	-4.06552	EPHX2
4869	-0.260322	7.91796	-2.01226	0.0982905	1	-4.06554	NPM1
112495	-0.234401	5.25413	-2.01197	0.0983283	1	-4.06576	GTF3C6
11158	-0.222905	3.73789	-2.01161	0.0983737	1	-4.06603	RABL2B
6175	-0.124284	10.1649	-2.01106	0.0984436	1	-4.06644	RPLP0
11160	0.110064	3.58927	2.0106	0.0985035	1	-4.06679	ERLIN2
2992	0.26377	5.68951	2.01028	0.0985445	1	-4.06703	GYG1
4054	-0.157945	1.9788	-2.01008	0.0985697	1	-4.06718	LTBP3
81789	0.116478	0.882432	2.00984	0.0986005	1	-4.06736	TIGD6
23013	-0.318081	3.82217	-2.00798	0.0988384	1	-4.06876	SPEN
55917	0.226515	1.3573	2.00743	0.0989097	1	-4.06918	CTTNBP2NL
9670	0.134091	3.05186	2.00716	0.0989443	1	-4.06938	IPO13
4053	0.111436	0.172063	2.00537	0.0991746	1	-4.07073	LTBP2
140691	-0.0930199	0.283445	-2.0044	0.0992992	1	-4.07145	TRIM69
5768	0.266447	6.28951	2.00435	0.0993065	1	-4.0715	QSOX1
55160	-0.205202	4.99648	-2.00312	0.0994652	1	-4.07242	ARHGEF10L
54509	-0.6162	4.05847	-2.00201	0.0996082	1	-4.07325	RHOF
26301	0.213116	4.60994	2.00182	0.0996321	1	-4.07339	GBGT1
7321	0.460198	5.01733	2.00171	0.0996465	1	-4.07348	UBE2D1
441521	-0.12128	0.146199	-2.00081	0.0997637	1	-4.07416	CT45A5
1236	-0.752211	1.47823	-2.00063	0.0997872	1	-4.0743	CCR7
79676	0.21888	3.24712	2.00035	0.0998231	1	-4.0745	OGFOD2
57763	0.148198	3.23374	1.99998	0.0998711	1	-4.07478	ANKRA2
148523	0.085023	0.0705186	1.99947	0.0999368	1	-4.07516	CIART
4256	0.0642241	0.032112	1.99933	0.0999562	1	-4.07528	MGP
94081	0.223997	1.80086	1.99858	0.100053	1	-4.07584	SFXN1
387357	-0.342852	0.69453	-1.99695	0.100266	1	-4.07707	THEMIS
6132	-0.127842	10.7217	-1.99463	0.100568	1	-4.07882	RPL8
130355	0.244382	3.31343	1.99455	0.100579	1	-4.07888	C2orf76
79736	-0.272356	2.10369	-1.99447	0.100589	1	-4.07894	TEFM
51090	-0.220123	0.247281	-1.99421	0.100623	1	-4.07913	PLLP
10578	-0.7841	3.81097	-1.99309	0.10077	1	-4.07998	GNLY
139322	0.158105	1.35159	1.99281	0.100806	1	-4.08019	APOOL
51755	-0.222361	3.65588	-1.9911	0.10103	1	-4.08148	CDK12
25953	-0.120203	6.51721	-1.99003	0.101172	1	-4.08229	PNKD
3418	-0.115204	5.77605	-1.98943	0.10125	1	-4.08273	IDH2
389643	-0.100192	0.147989	-1.98864	0.101354	1	-4.08333	NUGGC
63924	0.265805	1.28726	1.98693	0.101579	1	-4.08462	CIDEC
3612	0.242858	2.15627	1.98686	0.101588	1	-4.08467	IMPA1
223082	0.162434	3.37024	1.98676	0.101603	1	-4.08476	ZNRF2
26224	-0.25025	4.11975	-1.98656	0.101628	1	-4.0849	FBXL3
56993	-0.18667	5.14091	-1.98648	0.101639	1	-4.08496	TOMM22
81856	0.13629	1.46963	1.98648	0.10164	1	-4.08497	ZNF611
138050	-0.142752	4.47875	-1.98578	0.101732	1	-4.08549	HGSNAT
9821	0.202823	2.72578	1.98497	0.101839	1	-4.0861	RB1CC1
23654	-0.220313	7.14041	-1.98445	0.101907	1	-4.08649	PLXNB2
10174	-0.462227	3.63769	-1.98445	0.101908	1	-4.08649	SORBS3
374655	-0.292244	4.78309	-1.98444	0.101908	1	-4.0865	ZNF710
116211	0.0932145	0.153124	1.98413	0.101951	1	-4.08674	TM4SF19
8464	-0.203655	0.918073	-1.98378	0.101996	1	-4.087	SUPT3H
126006	0.206012	1.5403	1.9837	0.102007	1	-4.08706	PCP2
55559	0.148709	3.51753	1.98167	0.102277	1	-4.08859	HAUS7
119	-0.190987	0.547683	-1.98113	0.102349	1	-4.089	ADD2
7627	0.219139	1.77843	1.98109	0.102353	1	-4.08903	ZNF75A
7773	0.167775	1.0925	1.98101	0.102364	1	-4.08909	ZNF230
9688	-0.0786446	4.46604	-1.98023	0.102469	1	-4.08968	NUP93
375035	-0.30125	3.68125	-1.97989	0.102513	1	-4.08994	SFT2D2
51510	0.339286	4.50776	1.97973	0.102535	1	-4.09006	CHMP5
51012	-0.147719	3.73587	-1.97939	0.102581	1	-4.09032	PRELID3B
54756	-0.0754731	0.118407	-1.97921	0.102604	1	-4.09045	IL17RD
994	-0.258702	3.5506	-1.97878	0.102662	1	-4.09078	CDC25B
2987	-0.135379	6.83669	-1.97874	0.102668	1	-4.09081	GUK1
63935	0.137051	4.52877	1.97822	0.102737	1	-4.0912	PCIF1
23180	-0.203654	4.51327	-1.97758	0.102822	1	-4.09168	RFTN1
25936	0.225578	3.41448	1.97611	0.103019	1	-4.09279	NSL1
401145	-0.217894	0.361371	-1.97596	0.103039	1	-4.09291	CCSER1
81542	0.247615	3.94669	1.97557	0.103091	1	-4.0932	TMX1
84105	0.155345	2.39155	1.97428	0.103265	1	-4.09418	PCBD2
9804	-0.183559	5.52606	-1.9742	0.103275	1	-4.09424	TOMM20
57533	0.186567	5.22799	1.97388	0.103318	1	-4.09448	TBC1D14
9889	-0.160071	3.03599	-1.97362	0.103353	1	-4.09467	ZBED4
5324	0.0714047	0.161387	1.97331	0.103395	1	-4.09491	PLAG1
3915	0.349179	0.856117	1.97295	0.103443	1	-4.09518	LAMC1
10489	0.130073	3.89079	1.9719	0.103584	1	-4.09597	LRRC41
27013	-0.158214	6.29317	-1.97184	0.103593	1	-4.09602	CNPPD1
27085	-0.169213	0.394847	-1.97167	0.103616	1	-4.09615	MTBP
3843	-0.218747	3.61694	-1.9712	0.103679	1	-4.09651	IPO5
4481	0.535325	2.65746	1.97059	0.103762	1	-4.09697	MSR1
6503	0.550518	5.87579	1.96986	0.10386	1	-4.09752	SLA
125150	-0.13702	3.38847	-1.96982	0.103866	1	-4.09755	ZSWIM7
353345	0.447427	2.82504	1.9698	0.103868	1	-4.09757	GPR141
4957	-0.188335	3.66928	-1.96901	0.103975	1	-4.09816	ODF2
57862	0.19658	3.85906	1.96783	0.104134	1	-4.09905	ZNF410
7008	0.402202	1.59546	1.9664	0.104328	1	-4.10013	TEF
3903	0.279861	5.30917	1.96375	0.104688	1	-4.10214	LAIR1
79036	-0.0848371	6.45954	-1.96351	0.104721	1	-4.10232	KXD1
90293	0.0743566	0.0608856	1.96307	0.104782	1	-4.10266	KLHL13
1509	0.24494	9.84962	1.9623	0.104886	1	-4.10323	CTSD
9736	-0.154356	3.36406	-1.96153	0.104992	1	-4.10382	USP34
114336	-0.125199	0.0625994	-1.96128	0.105026	1	-4.10401	CGB2
11258	-0.209195	6.41902	-1.96068	0.105108	1	-4.10446	DCTN3
7678	-0.471345	2.36956	-1.95803	0.105472	1	-4.10647	ZNF124
51733	0.105443	0.113963	1.95649	0.105682	1	-4.10763	UPB1
641	0.234502	0.795877	1.95576	0.105784	1	-4.10819	BLM
112163659	0.153164	0.109105	1.95528	0.105849	1	-4.10855	TMDD1
4302	-0.299686	4.51633	-1.95287	0.106182	1	-4.11037	MLLT6
375	0.107255	8.56423	1.95166	0.10635	1	-4.1113	ARF1
23521	-0.0969689	11.089	-1.95139	0.106387	1	-4.1115	RPL13A
51605	0.247548	3.6333	1.95113	0.106423	1	-4.1117	TRMT6
84960	-0.145396	0.365303	-1.9509	0.106454	1	-4.11187	CCDC183
23195	-0.203699	1.20422	-1.95073	0.106478	1	-4.112	MDN1
3662	-0.567733	2.29822	-1.95023	0.106548	1	-4.11238	IRF4
51673	-0.62058	5.15945	-1.95021	0.106551	1	-4.11239	TPPP3
4773	-0.21009	0.615631	-1.95014	0.106561	1	-4.11245	NFATC2
5589	-0.140489	7.59623	-1.95013	0.106562	1	-4.11246	PRKCSH
255426	0.0857123	0.0547251	1.9493	0.106677	1	-4.11308	RASGEF1C
285598	-0.0864327	0.245648	-1.94862	0.106771	1	-4.1136	ARL10
54921	0.162489	4.59194	1.94827	0.10682	1	-4.11386	CHTF8
9814	-0.204119	2.29807	-1.948	0.106857	1	-4.11406	SFI1
397	0.229589	10.4729	1.94665	0.107046	1	-4.11509	ARHGDIB
79094	-0.0737747	0.0651132	-1.94645	0.107074	1	-4.11525	CHAC1
115286	0.207353	2.9105	1.94575	0.107171	1	-4.11577	SLC25A26
23367	-0.210444	4.90081	-1.94492	0.107287	1	-4.1164	LARP1
79095	-0.146885	5.98829	-1.94453	0.107342	1	-4.1167	BBLN
9663	-0.147033	3.28019	-1.94433	0.10737	1	-4.11685	LPIN2
1017	0.222894	2.33879	1.94378	0.107446	1	-4.11727	CDK2
80745	-0.324475	1.83017	-1.9429	0.10757	1	-4.11794	THUMPD2
1031	0.605563	2.28473	1.94231	0.107652	1	-4.11838	CDKN2C
56301	0.107206	0.0843332	1.9422	0.107667	1	-4.11846	SLC7A10
11343	-0.678827	2.67373	-1.94156	0.107758	1	-4.11896	MGLL
56267	0.198517	3.91972	1.94005	0.10797	1	-4.1201	KYAT3
1521	-0.65918	2.98428	-1.93993	0.107987	1	-4.12019	CTSW
665	0.134538	6.08273	1.93948	0.108051	1	-4.12053	BNIP3L
6636	-0.267198	6.43829	-1.93906	0.108109	1	-4.12085	SNRPF
57149	-0.133622	3.5317	-1.93877	0.10815	1	-4.12107	LYRM1
3178	-0.239895	8.57806	-1.9363	0.108499	1	-4.12294	HNRNPA1
5337	0.23811	1.55204	1.93617	0.108517	1	-4.12304	PLD1
9412	-0.322702	2.38478	-1.93585	0.108563	1	-4.12329	MED21
10673	0.367029	5.76542	1.93461	0.108739	1	-4.12423	TNFSF13B
51030	-0.27962	3.8057	-1.93399	0.108826	1	-4.1247	TVP23B
1117	0.574954	1.36578	1.93314	0.108947	1	-4.12534	CHI3L2
5426	-0.13949	2.14193	-1.93301	0.108965	1	-4.12544	POLE
51529	-0.179058	6.32891	-1.93256	0.109029	1	-4.12578	ANAPC11
6217	-0.0897026	10.5872	-1.93247	0.109042	1	-4.12585	RPS16
10291	-0.179265	5.63486	-1.93206	0.1091	1	-4.12616	SF3A1
54704	-0.14905	3.95317	-1.93201	0.109107	1	-4.1262	PDP1
8935	0.185596	5.25371	1.93165	0.109158	1	-4.12647	SKAP2
390072	0.0812754	0.0640862	1.92996	0.109399	1	-4.12776	OR52N4
3459	0.474847	7.31617	1.92986	0.109413	1	-4.12783	IFNGR1
154467	-0.372277	3.36052	-1.92971	0.109435	1	-4.12795	CCDC167
27043	-0.124058	2.56629	-1.92812	0.109661	1	-4.12915	PELP1
6337	0.114305	0.241025	1.92745	0.109756	1	-4.12966	SCNN1A
154091	0.113163	0.191556	1.9273	0.109779	1	-4.12978	SLC2A12
7294	-0.139	0.547496	-1.92678	0.109854	1	-4.13018	TXK
55752	-0.359903	2.22165	-1.92586	0.109984	1	-4.13087	SEPTIN11
203	-0.404503	1.80139	-1.92532	0.110062	1	-4.13128	AK1
348378	-0.228397	0.202867	-1.92477	0.110141	1	-4.1317	SHISAL2A
10019	-0.320049	6.16904	-1.92278	0.110428	1	-4.13321	SH2B3
2188	0.224648	1.47634	1.92228	0.110499	1	-4.13359	FANCF
5037	-0.177488	4.94855	-1.9215	0.110611	1	-4.13418	PEBP1
158248	-0.131437	0.211083	-1.92074	0.110722	1	-4.13476	TTC16
84904	-0.0785374	0.0952402	-1.92055	0.110749	1	-4.13491	ARHGEF39
331	-0.154624	2.28966	-1.92052	0.110754	1	-4.13493	XIAP
84076	-0.110538	0.11608	-1.92018	0.110802	1	-4.13519	TKTL2
1431	-0.163494	6.23267	-1.91901	0.110971	1	-4.13608	CS
8106	-0.199327	6.90043	-1.9173	0.111219	1	-4.13738	PABPN1
57511	0.276423	1.80724	1.917	0.111262	1	-4.1376	COG6
5638	-0.151632	0.50557	-1.91607	0.111398	1	-4.13832	PRRG1
171024	0.091113	0.0842305	1.9155	0.111481	1	-4.13875	SYNPO2
254048	-0.153251	1.34475	-1.91394	0.111707	1	-4.13993	UBN2
163688	-0.123762	0.089888	-1.91355	0.111764	1	-4.14023	CALML6
1733	0.0986706	0.0989418	1.91344	0.11178	1	-4.14031	DIO1
79590	-0.225519	4.96411	-1.91333	0.111796	1	-4.1404	MRPL24
5316	0.149719	1.48925	1.91191	0.112004	1	-4.14148	PKNOX1
26272	0.127325	1.93832	1.91162	0.112045	1	-4.1417	FBXO4
1508	0.169688	8.69374	1.91148	0.112065	1	-4.1418	CTSB
7903	0.223437	4.0713	1.91145	0.112071	1	-4.14183	ST8SIA4
253832	0.3065	5.33053	1.91098	0.112139	1	-4.14218	ZDHHC20
163	-0.156713	4.78119	-1.91031	0.112238	1	-4.1427	AP2B1
7518	0.218369	3.46424	1.91004	0.112277	1	-4.1429	XRCC4
6814	0.189739	4.76726	1.9071	0.112708	1	-4.14514	STXBP3
6446	-0.636173	7.7531	-1.9063	0.112826	1	-4.14575	SGK1
1130	-0.169461	4.52268	-1.9058	0.112899	1	-4.14613	LYST
23035	-0.149148	1.10818	-1.90578	0.112903	1	-4.14615	PHLPP2
55784	0.646574	1.57765	1.90558	0.112931	1	-4.14629	MCTP2
11330	0.088368	0.0805422	1.90475	0.113054	1	-4.14693	CTRC
8660	0.500714	5.14012	1.9046	0.113076	1	-4.14704	IRS2
84660	-0.0862577	0.113014	-1.9045	0.113092	1	-4.14712	CCDC62
617	-0.142113	3.19884	-1.90433	0.113115	1	-4.14724	BCS1L
8339	0.260153	0.345803	1.9039	0.11318	1	-4.14757	H2BC8
92014	0.225612	2.08137	1.90287	0.113331	1	-4.14836	SLC25A51
116988	-0.174456	4.90744	-1.90167	0.113509	1	-4.14927	AGAP3
25911	-0.36359	2.84649	-1.9016	0.113519	1	-4.14933	DPCD
2982	-0.119968	0.447138	-1.90141	0.113548	1	-4.14947	GUCY1A1
3274	0.52965	5.72755	1.89916	0.113882	1	-4.15119	HRH2
64342	0.144438	4.97733	1.89834	0.114004	1	-4.15181	HS1BP3
83548	0.100951	3.06866	1.89816	0.114031	1	-4.15195	COG3
118472	-0.118759	4.76786	-1.89749	0.11413	1	-4.15246	ZNF511
85015	0.268356	0.75112	1.89656	0.114268	1	-4.15316	USP45
6015	-0.148232	5.03012	-1.89635	0.1143	1	-4.15333	RING1
27067	-0.180346	2.54387	-1.89568	0.1144	1	-4.15384	STAU2
7775	-0.141141	1.60606	-1.89465	0.114553	1	-4.15462	ZNF232
3697	0.158543	0.791453	1.89395	0.114659	1	-4.15516	ITIH1
79047	-0.185043	3.5342	-1.89394	0.11466	1	-4.15516	KCTD15
29126	0.279492	0.499337	1.89389	0.114668	1	-4.1552	CD274
2323	-0.319656	3.93723	-1.89334	0.114749	1	-4.15562	FLT3LG
347411	-0.108935	0.0544676	-1.89315	0.114777	1	-4.15576	MPC1L
8613	0.177614	0.219882	1.89315	0.114777	1	-4.15576	PLPP3
374900	0.165465	0.573707	1.89305	0.114794	1	-4.15584	ZNF568
10643	0.274223	0.637114	1.89267	0.114849	1	-4.15613	IGF2BP3
644186	-0.413948	0.355304	-1.89085	0.115123	1	-4.15752	SYCE3
57695	0.173916	1.12601	1.88907	0.115391	1	-4.15887	USP37
9051	0.161177	5.9946	1.88811	0.115535	1	-4.15961	PSTPIP1
171568	-0.195844	3.1629	-1.88787	0.115572	1	-4.15979	POLR3H
64080	0.36699	0.806984	1.88614	0.115833	1	-4.16111	RBKS
25831	-0.168335	3.33699	-1.88553	0.115925	1	-4.16157	HECTD1
55916	0.155132	2.95205	1.88416	0.116132	1	-4.16262	NXT2
3240	0.913243	4.17306	1.88313	0.116289	1	-4.16341	HP
3455	0.132031	4.58606	1.88203	0.116456	1	-4.16424	IFNAR2
8814	0.142224	0.695793	1.88198	0.116463	1	-4.16428	CDKL1
10395	0.157908	0.254364	1.88191	0.116474	1	-4.16433	DLC1
27087	-0.126322	0.165405	-1.88181	0.116488	1	-4.16441	B3GAT1
6167	-0.14161	5.66639	-1.88149	0.116537	1	-4.16465	RPL37
23505	0.09883	3.93393	1.88126	0.116573	1	-4.16483	TMEM131
51108	0.208639	6.97818	1.88075	0.116651	1	-4.16522	METTL9
5217	-0.082818	0.0739319	-1.88004	0.116759	1	-4.16576	PFN2
55106	0.209901	2.79659	1.87976	0.116801	1	-4.16597	SLFN12
51571	0.128874	6.49896	1.87855	0.116985	1	-4.1669	CYRIB
4050	-0.478365	4.71684	-1.8782	0.11704	1	-4.16717	LTB
7378	0.38438	5.91977	1.87739	0.117164	1	-4.16779	UPP1
4327	0.414517	1.2712	1.87737	0.117166	1	-4.1678	MMP19
125919	0.185961	0.863702	1.87614	0.117355	1	-4.16874	ZNF543
6194	-0.088587	9.84486	-1.87522	0.117495	1	-4.16944	RPS6
6632	-0.170752	2.48774	-1.87483	0.117555	1	-4.16974	SNRPD1
2012	-0.749454	2.65408	-1.8744	0.117621	1	-4.17007	EMP1
730098	-0.099439	0.285683	-1.87407	0.117671	1	-4.17031	LOC730098
10538	0.526067	3.96762	1.87361	0.117742	1	-4.17067	BATF
55840	-0.205722	4.58254	-1.87357	0.117749	1	-4.1707	EAF2
8728	0.615163	3.79065	1.87299	0.117838	1	-4.17114	ADAM19
4436	0.253692	1.53106	1.87262	0.117895	1	-4.17142	MSH2
150771	-0.20972	0.460743	-1.87235	0.117936	1	-4.17163	ITPRIPL1
6368	0.37595	0.333955	1.87166	0.118043	1	-4.17216	CCL23
10537	-0.32972	0.212845	-1.87124	0.118108	1	-4.17248	UBD
28970	0.335323	1.88833	1.87108	0.118133	1	-4.1726	C11orf54
161725	0.0857299	0.103144	1.8702	0.118267	1	-4.17327	OTUD7A
149951	-0.113737	5.39959	-1.86993	0.11831	1	-4.17348	COMMD7
64919	-0.315306	0.877111	-1.86966	0.118351	1	-4.17368	BCL11B
123283	-0.156701	1.50027	-1.86962	0.118357	1	-4.17371	TARS3
83854	0.168179	0.497825	1.86953	0.118372	1	-4.17379	ANGPTL6
51293	-0.285154	1.19844	-1.86912	0.118434	1	-4.17409	CD320
55128	0.34784	1.78158	1.86884	0.118478	1	-4.17431	TRIM68
22983	0.0716205	0.252131	1.86847	0.118535	1	-4.17459	MAST1
221188	-0.332965	0.69055	-1.8683	0.118562	1	-4.17472	ADGRG5
59269	-0.305232	2.15716	-1.86808	0.118595	1	-4.17489	HIVEP3
3094	-0.197815	6.38208	-1.8668	0.118795	1	-4.17587	HINT1
117579	0.46829	0.482299	1.86649	0.118842	1	-4.17611	RLN3
11213	0.248746	5.04286	1.86612	0.1189	1	-4.17639	IRAK3
4001	0.489352	5.15572	1.86451	0.11915	1	-4.17762	LMNB1
27000	-0.215566	3.41174	-1.86361	0.119291	1	-4.17831	DNAJC2
916	-0.800738	3.79179	-1.86297	0.11939	1	-4.1788	CD3E
84284	0.136854	1.51463	1.86279	0.119418	1	-4.17894	NTPCR
114294	0.30443	5.06115	1.8625	0.119463	1	-4.17915	LACTB
146206	-0.301545	0.777478	-1.86205	0.119533	1	-4.1795	CARMIL2
387496	0.357919	2.58419	1.86139	0.119637	1	-4.18001	RASL11A
388701	-0.169646	0.0848232	-1.86043	0.119786	1	-4.18073	CFAP141
8650	0.185012	6.34522	1.86028	0.11981	1	-4.18085	NUMB
27235	0.123521	4.13652	1.86021	0.11982	1	-4.1809	COQ2
4051	0.421604	0.950512	1.85994	0.119864	1	-4.18111	CYP4F3
3577	0.924835	1.40536	1.85978	0.119889	1	-4.18123	CXCR1
7011	-0.144593	3.50572	-1.85965	0.119909	1	-4.18133	TEP1
4552	0.211152	3.13553	1.85751	0.120244	1	-4.18297	MTRR
54880	-0.305829	2.7571	-1.85706	0.120314	1	-4.18331	BCOR
22827	-0.0961067	5.95616	-1.85654	0.120397	1	-4.18371	PUF60
79856	-0.176406	0.198838	-1.85642	0.120416	1	-4.1838	SNX22
1459	0.262503	3.357	1.85639	0.120421	1	-4.18383	CSNK2A2
51592	0.189258	2.62788	1.85571	0.120527	1	-4.18435	TRIM33
3002	-0.605905	1.55176	-1.85513	0.120619	1	-4.18479	GZMB
54979	-0.183231	0.153884	-1.85415	0.120772	1	-4.18553	PLAAT2
5450	-0.433298	0.719189	-1.85291	0.120969	1	-4.18649	POU2AF1
10725	-0.195388	1.78305	-1.8528	0.120986	1	-4.18657	NFAT5
84939	-0.189469	2.6889	-1.85278	0.120989	1	-4.18658	PWWP3A
5160	-0.149085	4.17467	-1.85191	0.121127	1	-4.18725	PDHA1
196410	0.653328	0.677416	1.85169	0.121161	1	-4.18742	METTL7B
84315	0.373351	2.0041	1.85129	0.121225	1	-4.18772	MON1A
284129	0.159349	3.19313	1.8505	0.12135	1	-4.18833	SLC26A11
5028	0.167615	0.760793	1.85015	0.121406	1	-4.1886	P2RY1
259230	0.168343	3.4877	1.84997	0.121434	1	-4.18873	SGMS1
162387	-0.0987128	0.290537	-1.8498	0.121461	1	-4.18886	MFSD6L
10920	0.110021	2.79266	1.84813	0.121726	1	-4.19014	COPS8
2043	-0.105532	0.203028	-1.848	0.121748	1	-4.19024	EPHA4
5818	-0.25708	2.47643	-1.8476	0.121811	1	-4.19055	NECTIN1
4698	0.139675	2.67445	1.8475	0.121827	1	-4.19062	NDUFA5
11034	-0.146022	3.5714	-1.84707	0.121895	1	-4.19095	DSTN
26278	-0.128259	0.597459	-1.84695	0.121915	1	-4.19105	SACS
64430	-0.169802	2.89271	-1.84576	0.122105	1	-4.19196	PCNX4
51031	-0.167304	4.68947	-1.84532	0.122174	1	-4.19229	GLOD4
9840	-0.178506	0.794406	-1.84475	0.122265	1	-4.19272	TESPA1
3038	-0.161251	0.645215	-1.84445	0.122313	1	-4.19295	HAS3
1388	-0.100037	6.63286	-1.84435	0.12233	1	-4.19304	ATF6B
133686	0.147144	1.7199	1.8439	0.1224	1	-4.19337	NADK2
332	-0.0794443	0.0827109	-1.84385	0.122409	1	-4.19341	BIRC5
7536	-0.234566	7.18724	-1.84199	0.122707	1	-4.19484	SF1
54536	0.226613	2.57879	1.84195	0.122713	1	-4.19487	EXOC6
284098	-0.291633	1.74893	-1.84124	0.122827	1	-4.19541	PIGW
1994	0.179839	3.378	1.84093	0.122877	1	-4.19565	ELAVL1
2357	0.523671	9.24584	1.84067	0.122918	1	-4.19585	FPR1
10572	-0.133476	5.29462	-1.84059	0.122931	1	-4.19591	SIVA1
11031	0.162388	6.38621	1.84048	0.12295	1	-4.196	RAB31
1107	-0.169915	4.5118	-1.84019	0.122996	1	-4.19621	CHD3
2801	0.113627	3.57266	1.84016	0.123	1	-4.19624	GOLGA2
1901	-0.626067	1.75179	-1.84001	0.123025	1	-4.19636	S1PR1
2651	-0.386189	2.56852	-1.83975	0.123067	1	-4.19655	GCNT2
88745	0.108646	4.5984	1.83893	0.123198	1	-4.19718	RRP36
22926	0.201903	4.20123	1.8387	0.123235	1	-4.19735	ATF6
23670	0.21524	3.79908	1.83868	0.123239	1	-4.19737	CEMIP2
7468	-0.116859	2.59762	-1.83865	0.123243	1	-4.19739	NSD2
3119	-0.269162	8.52653	-1.83785	0.123373	1	-4.19801	HLA-DQB1
4261	-0.372582	5.34803	-1.83689	0.123527	1	-4.19874	CIITA
6045	0.187983	2.74772	1.83683	0.123537	1	-4.19879	RNF2
2030	-0.382773	3.61781	-1.83676	0.123548	1	-4.19884	SLC29A1
6210	-0.196639	7.61794	-1.83649	0.123592	1	-4.19905	RPS15A
790955	0.208869	1.71792	1.83644	0.1236	1	-4.19909	UQCC3
7866	-0.200516	3.19558	-1.83618	0.123642	1	-4.19928	IFRD2
122769	-0.150302	3.09314	-1.83553	0.123748	1	-4.19979	LRR1
23673	0.258271	4.47021	1.83475	0.123873	1	-4.20038	STX12
920	-0.179213	8.32829	-1.83429	0.123947	1	-4.20073	CD4
11098	-0.155299	0.32928	-1.83428	0.123949	1	-4.20074	PRSS23
25984	0.294907	1.21568	1.83405	0.123986	1	-4.20092	KRT23
2177	-0.152902	0.943387	-1.83356	0.124066	1	-4.20129	FANCD2
10043	0.19865	6.00927	1.83293	0.124168	1	-4.20177	TOM1
1534	-0.313107	2.8472	-1.8315	0.1244	1	-4.20287	CYB561
387707	0.150498	0.402905	1.83079	0.124517	1	-4.20342	CC2D2B
219738	-0.0965189	0.0856221	-1.82976	0.124683	1	-4.2042	FAM241B
51474	0.207597	0.848766	1.82972	0.12469	1	-4.20423	LIMA1
10447	-0.164196	3.03055	-1.829	0.124808	1	-4.20479	FAM3C
144608	-0.107755	0.0773259	-1.82888	0.124828	1	-4.20488	C12orf60
1493	-0.242617	0.393622	-1.82845	0.124898	1	-4.20521	CTLA4
8751	-0.212276	6.28319	-1.82826	0.124929	1	-4.20535	ADAM15
23199	-0.289085	3.32595	-1.82816	0.124944	1	-4.20542	GSE1
122509	-0.4523	1.51024	-1.82697	0.125139	1	-4.20634	IFI27L1
91689	-0.309778	5.64174	-1.82563	0.125358	1	-4.20736	SMDT1
4247	0.223815	4.17521	1.82521	0.125427	1	-4.20769	MGAT2
65010	0.170422	3.99466	1.82518	0.125432	1	-4.20771	SLC26A6
8672	0.105602	3.7867	1.82484	0.125487	1	-4.20797	EIF4G3
26953	-0.194663	3.1458	-1.8234	0.125724	1	-4.20907	RANBP6
197322	0.105352	4.36077	1.82331	0.12574	1	-4.20914	ACSF3
57622	0.142251	1.69823	1.82331	0.12574	1	-4.20915	LRFN1
26190	0.129211	3.41752	1.82271	0.125838	1	-4.2096	FBXW2
55830	0.195743	3.95023	1.82269	0.125841	1	-4.20962	GLT8D1
10505	-0.0916733	0.275684	-1.82255	0.125865	1	-4.20973	SEMA4F
51175	-0.104059	0.936865	-1.82222	0.125918	1	-4.20997	TUBE1
54436	0.259831	5.1593	1.82209	0.12594	1	-4.21008	SH3TC1
8911	-0.0790572	0.154221	-1.82142	0.12605	1	-4.21059	CACNA1I
146057	-0.142568	2.30904	-1.82114	0.126097	1	-4.21081	TTBK2
55529	0.367972	4.12995	1.82038	0.126222	1	-4.21139	PIP4P2
4784	-0.243503	2.19856	-1.81935	0.126391	1	-4.21217	NFIX
643382	0.0680866	0.0498069	1.8189	0.126466	1	-4.21252	TMEM253
91151	0.339662	0.734137	1.81796	0.126621	1	-4.21324	TIGD7
23133	0.129683	3.34605	1.81705	0.126772	1	-4.21394	PHF8
401399	0.136788	0.33068	1.81498	0.127116	1	-4.21553	PRRT4
57121	-0.15416	0.272986	-1.81491	0.127127	1	-4.21558	LPAR5
4150	-0.173633	6.86932	-1.81389	0.127298	1	-4.21636	MAZ
10802	0.235384	2.61031	1.81311	0.127427	1	-4.21696	SEC24A
1460	-0.0851761	7.32289	-1.81218	0.127582	1	-4.21767	CSNK2B
55500	-0.209032	3.34768	-1.81157	0.127683	1	-4.21814	ETNK1
27199	0.120635	0.109965	1.81156	0.127685	1	-4.21815	OXGR1
4609	1.05554	2.79446	1.81086	0.127803	1	-4.21869	MYC
3695	-0.329404	4.20433	-1.81078	0.127816	1	-4.21875	ITGB7
10482	-0.249069	6.71172	-1.8103	0.127896	1	-4.21911	NXF1
93978	0.35648	2.42934	1.80873	0.128158	1	-4.22032	CLEC6A
56241	-0.11118	0.164598	-1.80844	0.128207	1	-4.22054	SUSD2
7132	0.386654	6.96699	1.80797	0.128286	1	-4.2209	TNFRSF1A
7311	-0.129109	9.27467	-1.80762	0.128345	1	-4.22117	UBA52
26027	-0.178294	0.824077	-1.80761	0.128346	1	-4.22117	ACOT11
25801	0.50909	6.17916	1.80761	0.128347	1	-4.22118	GCA
2241	-0.209628	1.18364	-1.80732	0.128395	1	-4.2214	FER
6767	-0.171281	5.86114	-1.80688	0.128469	1	-4.22174	ST13
55356	0.290097	3.02998	1.80673	0.128493	1	-4.22185	SLC22A15
388389	0.106733	0.306687	1.80665	0.128507	1	-4.22191	CCDC103
22828	-0.224878	3.83508	-1.80632	0.128563	1	-4.22216	SCAF8
7850	0.629695	2.4964	1.80492	0.128798	1	-4.22324	IL1R2
54758	-0.13369	3.66419	-1.8048	0.128819	1	-4.22333	KLHDC4
9728	0.13425	2.6203	1.80396	0.12896	1	-4.22397	SECISBP2L
57665	0.177065	2.36161	1.80371	0.129002	1	-4.22417	RDH14
9140	0.10334	3.41258	1.8036	0.129021	1	-4.22425	ATG12
65249	0.216326	1.04394	1.80344	0.129049	1	-4.22438	ZSWIM4
84364	-0.0820782	5.46982	-1.80315	0.129097	1	-4.2246	ARFGAP2
10589	-0.119999	6.87233	-1.80297	0.129127	1	-4.22473	DRAP1
23067	-0.302711	3.58711	-1.80292	0.129135	1	-4.22477	SETD1B
65109	-0.126937	2.46091	-1.80215	0.129266	1	-4.22536	UPF3B
80270	0.471783	1.17121	1.80159	0.129361	1	-4.22579	HSD3B7
64083	0.17801	5.46699	1.80115	0.129435	1	-4.22613	GOLPH3
54433	-0.21816	2.97853	-1.80037	0.129567	1	-4.22673	GAR1
55300	0.200557	2.27871	1.79996	0.129637	1	-4.22705	PI4K2B
26268	0.218093	5.14172	1.79983	0.129659	1	-4.22714	FBXO9
55288	0.246788	4.82062	1.79724	0.130099	1	-4.22913	RHOT1
9141	-0.284192	5.05506	-1.79721	0.130104	1	-4.22915	PDCD5
11054	0.176344	6.67292	1.79583	0.130338	1	-4.23021	OGFR
9125	-0.172638	3.6077	-1.79523	0.13044	1	-4.23067	CNOT9
87	0.163124	5.78466	1.79487	0.130501	1	-4.23095	ACTN1
91662	0.246999	4.97795	1.79377	0.13069	1	-4.23179	NLRP12
161823	0.158194	1.20985	1.79301	0.13082	1	-4.23237	ADAL
122953	0.460273	6.25908	1.79298	0.130826	1	-4.2324	JDP2
113179	-0.243168	1.99968	-1.79269	0.130875	1	-4.23262	ADAT3
64771	-0.129967	5.19504	-1.79218	0.130962	1	-4.23301	ILRUN
6130	-0.0807908	10.7273	-1.79176	0.131034	1	-4.23333	RPL7A
11219	-0.129306	0.270166	-1.79131	0.131112	1	-4.23368	TREX2
10998	-0.170421	0.492818	-1.79074	0.13121	1	-4.23412	SLC27A5
200894	0.218794	1.1148	1.79067	0.131221	1	-4.23417	ARL13B
105369869	0.0622098	0.0437558	1.79045	0.131259	1	-4.23434	NA
839	0.261383	2.08804	1.78987	0.131358	1	-4.23479	CASP6
94101	0.215992	4.37509	1.7891	0.13149	1	-4.23537	ORMDL1
30009	-0.31748	0.963492	-1.78775	0.131722	1	-4.23641	TBX21
10133	-0.384203	1.48187	-1.78701	0.13185	1	-4.23698	OPTN
137695	0.180717	1.64787	1.7861	0.132007	1	-4.23768	TMEM68
4297	-0.264699	2.20546	-1.78564	0.132087	1	-4.23803	KMT2A
339983	-0.0687713	0.0493673	-1.7856	0.132093	1	-4.23806	NAT8L
652	-0.0902292	0.0685632	-1.78479	0.132234	1	-4.23869	BMP4
339456	-0.113444	0.0567222	-1.78471	0.132248	1	-4.23875	TMEM52
10497	-0.155238	0.536263	-1.78447	0.132288	1	-4.23893	UNC13B
92610	0.621068	1.5257	1.78446	0.132291	1	-4.23894	TIFA
51363	0.127903	5.90034	1.78384	0.132398	1	-4.23941	CHST15
3293	0.102952	0.0514758	1.78371	0.13242	1	-4.23951	HSD17B3
6919	-0.254418	2.79707	-1.7837	0.132423	1	-4.23952	TCEA2
6830	-0.0892426	4.33808	-1.78327	0.132497	1	-4.23985	SUPT6H
3007	0.489733	0.516479	1.78315	0.132518	1	-4.23995	H1-3
90025	-0.0812056	0.569478	-1.78111	0.132872	1	-4.24151	UBE3D
114118903	0.0915961	0.0457981	1.78025	0.133021	1	-4.24217	ARHGAP11A-SCG5
285203	0.159376	1.50269	1.78018	0.133033	1	-4.24222	EOGT
91	0.231207	3.93782	1.77987	0.133087	1	-4.24246	ACVR1B
6546	0.153762	2.26179	1.77917	0.13321	1	-4.243	SLC8A1
22904	0.290521	5.11558	1.77904	0.133232	1	-4.2431	SBNO2
2296	0.0930644	0.116067	1.779	0.133238	1	-4.24313	FOXC1
26013	-0.196774	0.97387	-1.7789	0.133256	1	-4.24321	L3MBTL1
91687	0.127634	0.53965	1.77779	0.13345	1	-4.24406	CENPL
80213	-0.20238	4.1237	-1.77704	0.133581	1	-4.24464	TM2D3
196394	0.194349	1.11056	1.77617	0.133733	1	-4.2453	AMN1
124930	0.089411	0.158419	1.77583	0.133792	1	-4.24556	ANKRD13B
196264	0.142359	2.03728	1.77573	0.133809	1	-4.24564	MPZL3
56605	-0.241471	1.58067	-1.77571	0.133813	1	-4.24566	ERO1B
6364	0.442422	0.467419	1.77468	0.133994	1	-4.24645	CCL20
7913	0.20422	5.72214	1.77358	0.134188	1	-4.2473	DEK
165082	0.0705914	0.103961	1.77252	0.134373	1	-4.24811	ADGRF3
55640	0.464858	3.88352	1.77251	0.134375	1	-4.24812	FLVCR2
54962	0.242983	1.03255	1.7713	0.134588	1	-4.24905	TIPIN
220988	-0.210278	6.35864	-1.77081	0.134674	1	-4.24942	HNRNPA3
2182	0.280317	4.62644	1.77055	0.134719	1	-4.24962	ACSL4
6732	0.219703	2.63373	1.76934	0.134933	1	-4.25055	SRPK1
23020	-0.0732113	4.83072	-1.76934	0.134934	1	-4.25055	SNRNP200
79960	-0.277439	2.68566	-1.76907	0.13498	1	-4.25076	JADE1
55125	-0.117378	2.24033	-1.76903	0.134987	1	-4.25079	CEP192
57563	0.27209	3.21973	1.76811	0.135151	1	-4.2515	KLHL8
340277	0.352737	1.2578	1.7678	0.135205	1	-4.25174	FAM221A
120534	-0.14818	3.08561	-1.76686	0.135372	1	-4.25246	ARL14EP
57693	-0.303011	3.75202	-1.76643	0.135448	1	-4.25279	ZNF317
399687	-0.240789	3.40896	-1.76585	0.135551	1	-4.25323	MYO18A
64092	0.848832	5.66207	1.76546	0.13562	1	-4.25353	SAMSN1
79767	0.149692	1.40506	1.76525	0.135656	1	-4.25369	ELMO3
348793	-0.2931	2.59502	-1.76467	0.13576	1	-4.25414	WDR53
55421	0.171929	3.54029	1.76434	0.135819	1	-4.25439	NCBP3
414152	-0.199946	0.977045	-1.76326	0.136011	1	-4.25522	C10orf105
112464	0.541731	1.76036	1.76248	0.13615	1	-4.25582	CAVIN3
10058	0.141048	0.793306	1.76189	0.136255	1	-4.25628	ABCB6
116442	-0.148616	0.443577	-1.76165	0.136296	1	-4.25646	RAB39B
222166	-0.324582	2.47512	-1.76158	0.13631	1	-4.25651	MTURN
26253	0.500222	6.65212	1.76083	0.136444	1	-4.25709	CLEC4E
27097	0.138179	3.55151	1.76008	0.136577	1	-4.25766	TAF5L
57623	0.223563	1.79029	1.75997	0.136596	1	-4.25775	ZFAT
91663	-0.625294	8.07985	-1.75982	0.136624	1	-4.25787	MYADM
30837	-0.232567	2.09566	-1.75955	0.136672	1	-4.25807	SOCS7
8863	0.253802	0.906697	1.75953	0.136675	1	-4.25809	PER3
3036	-0.171393	0.113704	-1.75914	0.136745	1	-4.25839	HAS1
149473	-0.354687	1.12238	-1.75891	0.136787	1	-4.25857	CCDC24
10460	0.178753	5.53229	1.75804	0.136943	1	-4.25924	TACC3
10849	0.258917	1.08358	1.758	0.13695	1	-4.25927	POLR1G
81567	-0.164575	4.64479	-1.75694	0.137139	1	-4.26008	TXNDC5
54855	-0.522358	1.15313	-1.75674	0.137176	1	-4.26023	TENT5C
57189	-0.266914	1.9924	-1.7564	0.137236	1	-4.26049	DENND11
521	-0.168448	8.89049	-1.75635	0.137245	1	-4.26053	ATP5ME
387104	0.0578384	0.05354	1.7559	0.137326	1	-4.26088	SOGA3
3082	0.260504	3.07593	1.75564	0.137372	1	-4.26107	HGF
9447	0.388363	1.96901	1.75549	0.1374	1	-4.26119	AIM2
25799	-0.221831	1.89367	-1.75547	0.137403	1	-4.26121	ZNF324
8450	0.101753	3.56114	1.75533	0.137428	1	-4.26131	CUL4B
55726	0.350937	1.94769	1.75529	0.137436	1	-4.26135	INTS13
116113	-0.180166	3.23224	-1.75475	0.137533	1	-4.26176	FOXP4
5828	0.140624	3.07601	1.75406	0.137656	1	-4.26229	PEX2
9326	-0.128314	4.5117	-1.75253	0.137933	1	-4.26347	ZNHIT3
85395	0.120366	3.58677	1.75218	0.137996	1	-4.26374	SLX9
10385	-0.210834	3.4056	-1.75077	0.13825	1	-4.26482	BTN2A2
79739	0.0944659	0.0717527	1.75038	0.138321	1	-4.26512	TTLL7
10847	-0.192726	3.86614	-1.75031	0.138334	1	-4.26518	SRCAP
51329	-0.134533	7.18699	-1.74913	0.138548	1	-4.26608	ARL6IP4
5599	0.186389	2.49392	1.74824	0.138708	1	-4.26676	MAPK8
1604	0.493748	7.03307	1.74797	0.138758	1	-4.26697	CD55
6647	-0.245267	5.94933	-1.74675	0.13898	1	-4.26791	SOD1
1500	-0.244022	4.0376	-1.74608	0.139101	1	-4.26842	CTNND1
9875	-0.112473	1.11797	-1.74603	0.139111	1	-4.26847	URB1
10928	0.126669	4.28929	1.74578	0.139157	1	-4.26866	RALBP1
203245	0.221883	2.19639	1.74529	0.139245	1	-4.26903	NAIF1
2517	0.138367	5.21643	1.74485	0.139325	1	-4.26937	FUCA1
10313	0.18829	7.52479	1.74385	0.139508	1	-4.27014	RTN3
7923	-0.219332	1.61192	-1.74364	0.139546	1	-4.2703	HSD17B8
57506	-0.181867	3.39663	-1.74304	0.139655	1	-4.27076	MAVS
55705	-0.111176	2.35588	-1.74288	0.139685	1	-4.27088	IPO9
57713	-0.389732	1.84196	-1.7428	0.139699	1	-4.27095	SFMBT2
51099	0.247006	4.34548	1.74266	0.139726	1	-4.27106	ABHD5
283807	-0.0765075	0.111716	-1.74233	0.139785	1	-4.27131	FBXL22
55450	-0.0743548	0.0967042	-1.74131	0.139972	1	-4.27209	CAMK2N1
11184	-0.352508	3.99711	-1.74123	0.139987	1	-4.27215	MAP4K1
85027	0.396997	5.00925	1.74062	0.140099	1	-4.27262	SMIM3
7332	-0.207146	6.49372	-1.7404	0.140139	1	-4.27279	UBE2L3
157378	0.094011	1.92908	1.74019	0.140178	1	-4.27296	TMEM65
3313	-0.184176	5.23744	-1.73998	0.140215	1	-4.27311	HSPA9
1831	0.417575	9.49147	1.73991	0.140228	1	-4.27317	TSC22D3
10588	0.396066	3.13354	1.73987	0.140235	1	-4.2732	MTHFS
100507436	0.19526	3.10199	1.73987	0.140236	1	-4.2732	MICA
26509	-0.330318	3.95925	-1.73976	0.140256	1	-4.27329	MYOF
54982	-0.208469	4.76171	-1.73866	0.140459	1	-4.27413	CLN6
79613	-0.20299	2.55182	-1.73793	0.140592	1	-4.27469	TANGO6
1476	-0.237301	8.28913	-1.73726	0.140716	1	-4.27521	CSTB
55062	0.382739	3.95717	1.7372	0.140727	1	-4.27526	WIPI1
64792	-0.0976029	0.272984	-1.73643	0.140868	1	-4.27584	IFT22
394	-0.0950582	1.19081	-1.73598	0.140952	1	-4.27619	ARHGAP5
3001	-0.578753	2.56533	-1.73565	0.141013	1	-4.27645	GZMA
25825	0.0783058	0.134622	1.73561	0.14102	1	-4.27648	BACE2
100529239	1.31253	1.42232	1.73469	0.14119	1	-4.27718	RPS10-NUDT3
65056	0.132283	3.93933	1.73391	0.141333	1	-4.27778	GPBP1
146223	0.0992238	1.90378	1.73382	0.14135	1	-4.27785	CMTM4
5601	0.179951	3.69822	1.73359	0.141394	1	-4.27803	MAPK9
5188	0.187197	2.55694	1.73259	0.141579	1	-4.2788	GATB
8940	0.13754	3.29112	1.73214	0.141662	1	-4.27915	TOP3B
9491	-0.0954594	4.39239	-1.73164	0.141754	1	-4.27953	PSMF1
283373	-0.206607	2.63513	-1.73159	0.141764	1	-4.27957	ANKRD52
113829	-0.155969	6.21404	-1.72954	0.142144	1	-4.28114	SLC35A4
9806	-0.607761	2.59057	-1.72894	0.142256	1	-4.2816	SPOCK2
9782	-0.0985296	5.26001	-1.7286	0.142319	1	-4.28187	MATR3
8086	-0.184838	4.26133	-1.72844	0.142349	1	-4.28199	AAAS
9277	-0.145111	4.52797	-1.72804	0.142424	1	-4.2823	WDR46
25843	-0.078488	3.16692	-1.72718	0.142584	1	-4.28296	MOB4
94239	-0.11709	4.75959	-1.72599	0.142805	1	-4.28387	H2AZ2
55760	0.252902	2.42992	1.72588	0.142827	1	-4.28396	DHX32
3730	0.270525	0.228316	1.72568	0.142864	1	-4.28411	ANOS1
6237	-0.185435	5.67877	-1.72566	0.142867	1	-4.28412	RRAS
94134	0.0940876	1.98016	1.72563	0.142874	1	-4.28415	ARHGAP12
8754	0.220769	4.33758	1.72558	0.142882	1	-4.28419	ADAM9
3105	0.188224	11.5357	1.72551	0.142896	1	-4.28425	HLA-A
100133941	-0.164623	0.605947	-1.72349	0.143273	1	-4.28579	CD24
51762	0.159658	4.48139	1.72256	0.143448	1	-4.28651	RAB8B
6451	0.123271	7.39701	1.72242	0.143475	1	-4.28662	SH3BGRL
29940	0.204456	4.11783	1.72225	0.143506	1	-4.28675	DSE
387509	-0.147608	0.652162	-1.72217	0.143522	1	-4.28681	GPR153
374407	-0.089314	0.044657	-1.7213	0.143684	1	-4.28748	DNAJB13
9232	-0.138731	1.52491	-1.71985	0.143958	1	-4.2886	PTTG1
401505	-0.211815	4.90896	-1.71914	0.144091	1	-4.28914	TOMM5
65265	-0.0795075	3.60332	-1.7187	0.144175	1	-4.28948	C8orf33
9169	0.127599	3.90854	1.71838	0.144234	1	-4.28973	SCAF11
7204	-0.143802	2.9715	-1.71717	0.144464	1	-4.29066	TRIO
90203	0.214432	2.90434	1.71704	0.144488	1	-4.29076	SNX21
2790	0.464275	5.80325	1.7169	0.144515	1	-4.29087	GNG10
51004	0.129511	2.81363	1.71478	0.144915	1	-4.29249	COQ6
11244	-0.183852	2.45197	-1.71373	0.145115	1	-4.2933	ZHX1
115416	0.287428	1.93253	1.71344	0.145169	1	-4.29353	MALSU1
25949	-0.186314	5.86659	-1.71291	0.145271	1	-4.29394	SYF2
79887	0.477113	8.64256	1.71282	0.145287	1	-4.294	PLBD1
84181	-0.0999673	2.20834	-1.71212	0.14542	1	-4.29454	CHD6
4041	-0.147368	0.374417	-1.7113	0.145577	1	-4.29517	LRP5
29919	-0.0864171	4.04314	-1.71093	0.145648	1	-4.29546	RMC1
11185	-0.0928708	0.230875	-1.71086	0.14566	1	-4.29551	INMT
23341	0.11719	1.64505	1.70949	0.145922	1	-4.29657	DNAJC16
128387	0.108194	3.19929	1.70942	0.145934	1	-4.29662	TATDN3
256302	0.192958	3.7234	1.70933	0.145952	1	-4.29669	NATD1
107987372	-0.216339	0.209915	-1.70861	0.14609	1	-4.29724	LOC107987372
283219	0.314648	2.33458	1.70755	0.146292	1	-4.29806	KCTD21
147166	0.273161	1.47039	1.70623	0.146545	1	-4.29907	TRIM16L
54058	0.122161	0.38683	1.70567	0.146654	1	-4.29951	C21orf58
4291	-0.0822839	0.0561236	-1.70496	0.14679	1	-4.30005	MLF1
124454	0.151488	1.35983	1.70451	0.146875	1	-4.30039	EARS2
757	-0.1124	3.6876	-1.70413	0.146949	1	-4.30069	TMEM50B
7704	0.846409	2.68654	1.70402	0.14697	1	-4.30078	ZBTB16
896	0.406638	7.49632	1.70265	0.147232	1	-4.30182	CCND3
148203	0.267342	1.4448	1.70181	0.147396	1	-4.30248	ZNF738
284358	-0.0715655	0.0592313	-1.70177	0.147403	1	-4.3025	MAMSTR
23011	0.187008	2.38329	1.70152	0.147451	1	-4.3027	RAB21
7163	-0.208403	0.496745	-1.70079	0.147593	1	-4.30326	TPD52
131076	-0.287146	1.59522	-1.70075	0.147599	1	-4.30329	MIX23
9655	0.171848	2.0877	1.70046	0.147655	1	-4.30351	SOCS5
55509	-0.349076	2.81668	-1.70039	0.147669	1	-4.30357	BATF3
92482	0.242708	2.66932	1.69938	0.147865	1	-4.30435	BBIP1
64386	0.446504	3.89727	1.69829	0.148075	1	-4.30518	MMP25
7407	-0.0756612	4.33571	-1.69779	0.148172	1	-4.30557	VARS1
1978	-0.189264	6.47695	-1.69761	0.148207	1	-4.3057	EIF4EBP1
27348	0.409821	4.22786	1.69745	0.148239	1	-4.30583	TOR1B
3802	-0.0800997	0.061979	-1.69708	0.148311	1	-4.30612	KIR2DL1
7046	-0.150635	3.22133	-1.69639	0.148444	1	-4.30665	TGFBR1
84693	0.293873	2.50723	1.69632	0.148458	1	-4.3067	MCEE
100289678	-0.192432	2.72461	-1.69603	0.148513	1	-4.30692	ZNF783
51388	-0.212242	3.21124	-1.69584	0.148551	1	-4.30707	NIP7
152007	0.172086	7.74565	1.69516	0.148684	1	-4.30759	GLIPR2
117854	0.158622	0.243371	1.69421	0.148868	1	-4.30832	TRIM6
53822	-0.291866	0.338557	-1.69409	0.148891	1	-4.30841	FXYD7
7979	-0.323816	6.79087	-1.69334	0.149037	1	-4.30899	SEM1
115294	0.210206	3.35611	1.69274	0.149154	1	-4.30945	PCMTD1
51008	0.152962	2.69099	1.69228	0.149244	1	-4.30981	ASCC1
6640	-0.156306	0.604344	-1.69188	0.149322	1	-4.31011	SNTA1
23200	0.120565	3.423	1.69077	0.14954	1	-4.31097	ATP11B
8631	-0.293601	1.32916	-1.69045	0.149601	1	-4.31121	SKAP1
148156	0.14096	2.43306	1.69038	0.149615	1	-4.31127	ZNF558
83716	0.420984	5.02642	1.69025	0.14964	1	-4.31137	CRISPLD2
150737	0.133203	0.467091	1.68958	0.149773	1	-4.31189	TTC30B
3013	0.185361	0.132619	1.68907	0.149873	1	-4.31228	H2AC7
57107	0.141778	2.83226	1.68899	0.149887	1	-4.31234	PDSS2
5631	-0.141998	3.97	-1.68879	0.149926	1	-4.31249	PRPS1
5790	-0.559403	2.31655	-1.68794	0.150093	1	-4.31314	PTPRCAP
79161	-0.267413	4.39788	-1.68727	0.150226	1	-4.31366	TMEM243
10971	-0.0834464	6.32552	-1.68703	0.150273	1	-4.31385	YWHAQ
81847	0.242115	4.55185	1.68673	0.15033	1	-4.31407	RNF146
221294	0.108511	2.92325	1.68671	0.150336	1	-4.31409	NT5DC1
5409	0.0809745	0.0404873	1.68643	0.15039	1	-4.31431	PNMT
833	0.175135	4.43263	1.68591	0.150493	1	-4.31471	CARS1
51	0.176296	3.05152	1.68588	0.150498	1	-4.31473	ACOX1
3164	-1.63304	5.93969	-1.6857	0.150535	1	-4.31487	NR4A1
6623	0.302279	0.38399	1.68553	0.150568	1	-4.315	SNCG
9781	0.236055	0.667583	1.68542	0.150589	1	-4.31508	RNF144A
84456	-0.156898	2.59613	-1.68485	0.150701	1	-4.31552	L3MBTL3
3566	0.336898	5.65774	1.68485	0.150702	1	-4.31552	IL4R
400793	0.325849	0.359893	1.68472	0.150727	1	-4.31562	C1orf226
9697	-0.290503	2.76828	-1.68469	0.150733	1	-4.31565	TRAM2
140894	-0.0586813	0.0680601	-1.6835	0.150967	1	-4.31656	CNBD2
64795	-0.163242	3.77603	-1.68302	0.151064	1	-4.31693	RMND5A
51306	-0.208167	3.55245	-1.68267	0.151131	1	-4.3172	FAM13B
85439	-0.169096	0.662903	-1.68218	0.151229	1	-4.31758	STON2
91351	0.329533	3.91093	1.68202	0.151259	1	-4.3177	DDX60L
3292	-0.148903	0.360805	-1.68197	0.151271	1	-4.31774	HSD17B1
814	-0.12041	0.282546	-1.68122	0.151419	1	-4.31832	CAMK4
84174	-0.303303	0.988138	-1.68073	0.151516	1	-4.31869	SLA2
115004	0.328023	2.69623	1.68012	0.151636	1	-4.31916	CGAS
9657	0.195298	2.95027	1.67959	0.151743	1	-4.31957	IQCB1
8761	-0.185927	6.28325	-1.67929	0.151802	1	-4.3198	PABPC4
374	1.05658	3.04406	1.67868	0.151923	1	-4.32027	AREG
7415	-0.0916312	6.10832	-1.67786	0.152085	1	-4.3209	VCP
11000	-0.131763	5.53795	-1.67782	0.152093	1	-4.32093	SLC27A3
170575	0.489931	4.31956	1.67692	0.152272	1	-4.32162	GIMAP1
6583	0.244427	2.82635	1.67645	0.152367	1	-4.32199	SLC22A4
58486	-0.181765	3.79463	-1.67629	0.152399	1	-4.32211	ZBED5
6934	-0.469058	3.67736	-1.67608	0.152439	1	-4.32227	TCF7L2
317762	-0.0595234	0.0892661	-1.67607	0.152441	1	-4.32227	CCDC85C
631	-0.0886959	0.114696	-1.67565	0.152525	1	-4.3226	BFSP1
55068	-0.123446	0.670151	-1.67522	0.152611	1	-4.32293	ENOX1
26191	0.175406	3.36057	1.67512	0.152632	1	-4.32301	PTPN22
150709	0.0963023	0.400193	1.67504	0.152647	1	-4.32307	ANKAR
400709	0.377677	2.40902	1.67491	0.152673	1	-4.32317	SIGLEC16
54901	-0.17479	1.9748	-1.67456	0.152743	1	-4.32344	CDKAL1
84933	0.158374	3.56336	1.67423	0.15281	1	-4.3237	C8orf76
80896	0.1397	5.49465	1.67276	0.153103	1	-4.32482	NPL
123775	0.152802	0.328565	1.67261	0.153134	1	-4.32494	C16orf46
6386	0.155315	8.49071	1.67259	0.153138	1	-4.32496	SDCBP
10650	-0.0927653	0.126991	-1.67132	0.153393	1	-4.32593	PRELID3A
3460	0.259728	7.78682	1.67082	0.153492	1	-4.32631	IFNGR2
3142	0.566611	4.60028	1.67013	0.153632	1	-4.32685	HLX
2186	-0.0855318	2.83693	-1.66966	0.153725	1	-4.3272	BPTF
50626	0.142499	4.25388	1.6696	0.153737	1	-4.32725	ZFTRAF1
9135	-0.115919	3.18341	-1.66918	0.153822	1	-4.32758	RABEP1
23270	-0.151597	2.06776	-1.66839	0.153981	1	-4.32819	TSPYL4
90410	0.161999	4.73599	1.66829	0.154001	1	-4.32826	IFT20
2335	0.271857	0.476842	1.66727	0.154206	1	-4.32905	FN1
81622	0.175456	6.88398	1.66693	0.154276	1	-4.32931	UNC93B1
83449	0.0817784	0.111966	1.66648	0.154365	1	-4.32965	PMFBP1
9536	-0.52245	0.802675	-1.66634	0.154395	1	-4.32976	PTGES
79979	0.154235	2.99942	1.66633	0.154395	1	-4.32977	TRMT2B
56944	0.133947	0.241619	1.66604	0.154456	1	-4.33	OLFML3
3155	0.219279	3.75829	1.66536	0.154593	1	-4.33052	HMGCL
26502	0.206867	4.5432	1.6652	0.154625	1	-4.33064	NARF
8879	-0.0964061	3.89282	-1.66519	0.154628	1	-4.33065	SGPL1
80028	-0.16391	1.41398	-1.66518	0.154628	1	-4.33065	FBXL18
8731	-0.288265	2.86053	-1.66454	0.154757	1	-4.33114	RNMT
7745	-0.285081	1.89483	-1.66425	0.154816	1	-4.33137	ZKSCAN8
1021	-0.237085	1.28112	-1.66351	0.154967	1	-4.33194	CDK6
259294	-0.120794	0.104009	-1.66172	0.155329	1	-4.33331	TAS2R19
5660	0.0785267	11.9458	1.66118	0.155439	1	-4.33373	PSAP
4173	-0.0800283	1.36982	-1.66095	0.155486	1	-4.33391	MCM4
6821	0.204702	3.12304	1.66083	0.15551	1	-4.334	SUOX
10142	-0.13787	2.21579	-1.66037	0.155604	1	-4.33435	AKAP9
114791	-0.266405	1.57106	-1.66032	0.155615	1	-4.33439	TUBGCP5
5933	-0.142097	0.932661	-1.65956	0.15577	1	-4.33498	RBL1
51018	-0.344893	1.94846	-1.65925	0.155832	1	-4.33521	RRP15
85302	-0.0909612	0.737065	-1.65878	0.155929	1	-4.33558	FBF1
221322	0.0636364	0.16176	1.65835	0.156015	1	-4.33591	TBC1D32
10039	-0.143387	2.45231	-1.65824	0.156039	1	-4.33599	PARP3
51690	-0.0856262	6.71216	-1.65675	0.156343	1	-4.33714	LSM7
9683	0.275367	3.41919	1.65582	0.156533	1	-4.33786	N4BP1
64326	0.183706	4.86433	1.65519	0.156661	1	-4.33834	COP1
256126	0.085559	0.0427795	1.65477	0.156747	1	-4.33866	SYCE2
345462	0.159552	0.451257	1.65437	0.15683	1	-4.33897	ZNF879
25885	-0.145335	1.4545	-1.65352	0.157004	1	-4.33962	POLR1A
162993	0.0945877	1.23997	1.65308	0.157094	1	-4.33996	ZNF846
3716	-0.117629	5.83103	-1.65216	0.157284	1	-4.34067	JAK1
622	0.244093	1.18164	1.65157	0.157405	1	-4.34112	BDH1
1536	0.0973135	8.855	1.65124	0.157473	1	-4.34138	CYBB
112398	0.198133	5.14895	1.65077	0.157569	1	-4.34174	EGLN2
29880	0.113011	4.22089	1.65023	0.157681	1	-4.34215	ALG5
28989	-0.175165	3.772	-1.65001	0.157727	1	-4.34232	NTMT1
1588	0.0904938	0.0452469	1.64986	0.157758	1	-4.34244	CYP19A1
79039	-0.127878	4.38934	-1.64961	0.157809	1	-4.34263	DDX54
284254	0.0526967	0.0263484	1.6481	0.158121	1	-4.34379	DYNAP
5607	0.168839	3.50073	1.64805	0.15813	1	-4.34383	MAP2K5
284996	0.1607	6.14479	1.64783	0.158177	1	-4.344	RNF149
146225	0.546188	1.82337	1.64772	0.1582	1	-4.34409	CMTM2
10140	-0.372224	5.3757	-1.64763	0.158217	1	-4.34415	TOB1
10169	-0.0626151	6.88038	-1.647	0.158349	1	-4.34464	SERF2
59341	0.499993	1.52367	1.64549	0.158662	1	-4.3458	TRPV4
10346	0.339082	6.12058	1.64482	0.1588	1	-4.34631	TRIM22
79661	0.229094	0.934451	1.64475	0.158814	1	-4.34637	NEIL1
6604	0.220153	6.10512	1.64465	0.158836	1	-4.34645	SMARCD3
140545	-0.0700368	0.058467	-1.64343	0.15909	1	-4.34739	RNF32
79828	0.343498	1.27644	1.64331	0.159115	1	-4.34748	METTL8
126321	-0.217445	5.37879	-1.64311	0.159156	1	-4.34763	MFSD12
401397	0.159157	3.66513	1.64297	0.159184	1	-4.34773	SMIM30
3985	0.531787	3.21654	1.64252	0.159277	1	-4.34808	LIMK2
3934	-0.386228	1.92576	-1.64158	0.159474	1	-4.3488	LCN2
6208	-0.138519	8.60732	-1.64036	0.159729	1	-4.34974	RPS14
121441	0.168144	2.06415	1.63993	0.159819	1	-4.35007	NEDD1
9200	0.190997	0.227959	1.63946	0.159917	1	-4.35044	HACD1
160140	0.159939	0.0799693	1.63931	0.159948	1	-4.35055	C11orf65
164091	-0.313368	3.82366	-1.63838	0.160142	1	-4.35126	PAQR7
10724	-0.317412	4.18049	-1.63809	0.160204	1	-4.35149	OGA
100130733	-0.265456	0.659839	-1.6379	0.160243	1	-4.35163	LRRC70
84816	-0.379594	1.33293	-1.6369	0.160452	1	-4.3524	RTN4IP1
3759	0.538619	0.827763	1.63686	0.160462	1	-4.35244	KCNJ2
550	-0.0833323	7.05157	-1.63666	0.160503	1	-4.35259	AUP1
146540	-0.160559	2.02813	-1.63647	0.160542	1	-4.35273	ZNF785
50808	0.197877	1.82626	1.6364	0.160557	1	-4.35278	AK3
201562	0.114683	3.61451	1.63502	0.160848	1	-4.35385	HACD2
5478	-0.0882016	8.87707	-1.63456	0.160945	1	-4.35421	PPIA
3560	-0.627999	1.74932	-1.6342	0.16102	1	-4.35448	IL2RB
6233	-0.19184	9.49264	-1.63414	0.161033	1	-4.35453	RPS27A
10316	-0.110007	0.344505	-1.63336	0.161198	1	-4.35513	NMUR1
9332	0.366556	6.90007	1.63216	0.16145	1	-4.35605	CD163
5326	-0.456096	4.48327	-1.63191	0.161502	1	-4.35624	PLAGL2
6103	0.201885	2.05274	1.63187	0.16151	1	-4.35627	RPGR
152789	0.0922125	0.261452	1.63173	0.161541	1	-4.35638	JAKMIP1
3987	0.172373	4.50484	1.63154	0.16158	1	-4.35652	LIMS1
54413	-0.0801306	0.353895	-1.63021	0.161862	1	-4.35755	NLGN3
84636	-0.24209	0.643211	-1.62969	0.161972	1	-4.35794	GPR174
54434	-0.116779	3.54332	-1.62895	0.162128	1	-4.35851	SSH1
5000	0.0958731	2.58985	1.6287	0.162182	1	-4.35871	ORC4
23593	0.148032	3.31574	1.62831	0.162265	1	-4.35901	HEBP2
133418	0.276208	5.49055	1.62698	0.162546	1	-4.36003	EMB
5287	-0.0573051	0.5509	-1.62665	0.162615	1	-4.36028	PIK3C2B
84217	0.0634504	0.241418	1.62656	0.162635	1	-4.36035	ZMYND12
112268342	-0.246346	1.27881	-1.62586	0.162785	1	-4.36089	LOC112268342
3437	1.49299	3.20604	1.6258	0.162798	1	-4.36094	IFIT3
90589	0.114288	0.219699	1.62451	0.163072	1	-4.36193	ZNF625
5985	-0.20461	1.85112	-1.62445	0.163084	1	-4.36197	RFC5
2242	0.171012	6.22841	1.62445	0.163084	1	-4.36197	FES
6810	0.0773461	4.94906	1.62379	0.163225	1	-4.36248	STX4
4665	-0.74239	3.51816	-1.62344	0.1633	1	-4.36275	NAB2
4056	-0.297675	0.493124	-1.62327	0.163337	1	-4.36288	LTC4S
10430	-0.168544	5.91791	-1.6229	0.163414	1	-4.36316	TMEM147
23030	0.127179	4.22478	1.62267	0.163464	1	-4.36334	KDM4B
200035	0.136248	1.33913	1.62244	0.163513	1	-4.36352	NUDT17
1396	-0.607252	7.71894	-1.62147	0.16372	1	-4.36426	CRIP1
7314	-0.149431	9.58311	-1.62029	0.163973	1	-4.36517	UBB
7465	-0.112855	0.341003	-1.61956	0.16413	1	-4.36573	WEE1
9600	-0.140918	5.66865	-1.61945	0.164153	1	-4.36581	PITPNM1
161253	0.132726	0.552727	1.61939	0.164166	1	-4.36586	REM2
113246	-0.431365	4.59836	-1.61903	0.164244	1	-4.36614	C12orf57
3397	-0.672133	3.80861	-1.6184	0.164379	1	-4.36662	ID1
51741	0.203912	2.36012	1.61826	0.164409	1	-4.36673	WWOX
56851	-0.0702612	5.64877	-1.61826	0.16441	1	-4.36673	EMC7
7371	-0.154256	1.91862	-1.61822	0.164418	1	-4.36676	UCK2
79072	0.149932	1.63032	1.61821	0.16442	1	-4.36677	FASTKD3
10611	-0.118499	3.38288	-1.61788	0.164491	1	-4.36702	PDLIM5
4999	0.1694	2.29632	1.61685	0.164712	1	-4.36781	ORC2
54466	0.0950558	0.0997506	1.61644	0.164801	1	-4.36813	SPIN2A
65125	-0.130149	4.55833	-1.61642	0.164806	1	-4.36815	WNK1
5442	0.0942639	3.45915	1.61588	0.164921	1	-4.36856	POLRMT
51312	0.34708	4.87175	1.61583	0.164931	1	-4.36859	SLC25A37
25842	0.31293	2.17151	1.61567	0.164966	1	-4.36872	ASF1A
56666	0.489988	1.53396	1.61557	0.164988	1	-4.3688	PANX2
1543	0.159387	0.14308	1.61503	0.165103	1	-4.36921	CYP1A1
80864	-0.257536	0.588396	-1.615	0.16511	1	-4.36923	EGFL8
3920	0.0735341	6.11064	1.61487	0.165139	1	-4.36933	LAMP2
6189	0.0810724	10.6673	1.61472	0.16517	1	-4.36945	RPS3A
57479	-0.165055	3.02005	-1.61422	0.165279	1	-4.36983	PRR12
3804	-0.0989254	0.178004	-1.61345	0.165444	1	-4.37042	KIR2DL3
79089	-0.120545	5.54971	-1.61267	0.165615	1	-4.37103	TMUB2
9674	0.278432	4.23256	1.61263	0.165623	1	-4.37106	KIAA0040
80854	-0.20785	4.17057	-1.6113	0.165911	1	-4.37208	SETD7
9057	-0.171376	3.34948	-1.61068	0.166046	1	-4.37255	SLC7A6
9630	0.0635668	0.0720439	1.61042	0.166102	1	-4.37275	GNA14
9252	-0.170982	1.86984	-1.61039	0.166109	1	-4.37278	RPS6KA5
374887	0.23409	0.80787	1.60983	0.166229	1	-4.3732	YJEFN3
4507	-0.0971625	1.47993	-1.60962	0.166275	1	-4.37337	MTAP
64975	-0.134947	5.8613	-1.60924	0.166357	1	-4.37366	MRPL41
92399	-0.0736874	2.92173	-1.6088	0.166453	1	-4.374	MRRF
56616	0.181124	4.13023	1.60846	0.166526	1	-4.37425	DIABLO
5600	-0.0897888	0.506331	-1.60836	0.166549	1	-4.37434	MAPK11
4605	-0.191437	0.179802	-1.60814	0.166597	1	-4.3745	MYBL2
199800	-0.323101	0.272611	-1.6078	0.16667	1	-4.37476	ADM5
5272	0.322292	4.83064	1.60739	0.16676	1	-4.37508	SERPINB9
9	0.276385	1.62394	1.60678	0.166892	1	-4.37554	NAT1
9692	0.155476	2.91514	1.60666	0.166919	1	-4.37564	PRORP
414328	-0.0921943	2.28047	-1.6055	0.167172	1	-4.37653	IDNK
4926	-0.105198	4.61086	-1.60545	0.167183	1	-4.37657	NUMA1
597	0.415205	7.49647	1.60497	0.167288	1	-4.37694	BCL2A1
226	0.145361	10.0481	1.60337	0.167638	1	-4.37817	ALDOA
5250	-0.167248	5.66754	-1.60337	0.167639	1	-4.37817	SLC25A3
1432	0.394441	5.59456	1.60173	0.167998	1	-4.37943	MAPK14
55502	0.244266	1.35107	1.60151	0.168045	1	-4.37959	HES6
63035	-0.123942	1.71478	-1.60121	0.168112	1	-4.37983	BCORL1
54834	0.1269	2.5649	1.60109	0.168139	1	-4.37992	GDAP2
257068	-0.139913	0.251017	-1.60102	0.168153	1	-4.37997	PLCXD2
5306	-0.120121	4.8551	-1.60036	0.168299	1	-4.38048	PITPNA
26261	-0.115536	0.228401	-1.59987	0.168406	1	-4.38085	FBXO24
57089	0.166142	1.0985	1.5998	0.168422	1	-4.38091	ENTPD7
9641	0.231186	4.22435	1.59968	0.168449	1	-4.381	IKBKE
114770	0.0623015	0.107444	1.59933	0.168525	1	-4.38127	PGLYRP2
374618	0.0684835	0.0461107	1.59925	0.168542	1	-4.38133	TEX9
23140	-0.197921	3.69551	-1.59815	0.168784	1	-4.38217	ZZEF1
51299	0.128807	0.369396	1.59738	0.168954	1	-4.38276	NRN1
151888	-0.136732	0.175854	-1.59731	0.168971	1	-4.38282	BTLA
5245	-0.196294	5.18594	-1.59714	0.169007	1	-4.38295	PHB1
474381	-0.154375	0.0771874	-1.59666	0.169113	1	-4.38332	H2AB2
83740	-0.154375	0.0771874	-1.59666	0.169113	1	-4.38332	H2AB3
11266	-0.190029	4.24049	-1.59623	0.169209	1	-4.38365	DUSP12
5339	-0.16569	5.76329	-1.59621	0.169213	1	-4.38366	PLEC
22917	0.0605729	0.053735	1.59455	0.16958	1	-4.38494	ZP1
51365	-0.13807	0.176881	-1.59446	0.169601	1	-4.38501	PLA1A
9020	-0.236963	3.97472	-1.5941	0.16968	1	-4.38528	MAP3K14
3702	-0.408442	1.46768	-1.5937	0.169768	1	-4.38559	ITK
100271849	0.353188	1.23741	1.59364	0.169782	1	-4.38564	MEF2B
55322	0.114177	2.7079	1.59306	0.16991	1	-4.38608	C5orf22
10236	-0.146311	6.30414	-1.59292	0.169942	1	-4.38619	HNRNPR
123263	0.236735	1.821	1.59206	0.170132	1	-4.38685	MTFMT
165186	0.227533	0.844214	1.59125	0.170312	1	-4.38747	TOGARAM2
92304	-0.425741	0.573946	-1.59101	0.170366	1	-4.38765	SCGB3A1
10455	-0.260406	3.63019	-1.59088	0.170396	1	-4.38776	ECI2
672	0.150737	0.556519	1.59086	0.1704	1	-4.38777	BRCA1
8722	-0.208078	1.02035	-1.59041	0.170498	1	-4.38811	CTSF
35	0.175358	3.29332	1.59019	0.170548	1	-4.38828	ACADS
8337	0.561453	6.81277	1.59013	0.170561	1	-4.38833	H2AC18
9363	0.404765	0.846934	1.58984	0.170626	1	-4.38855	RAB33A
9481	0.0897891	0.115734	1.58954	0.170693	1	-4.38878	SLC25A27
154796	-0.0676336	0.142475	-1.5895	0.170702	1	-4.38881	AMOT
219927	-0.129981	4.95492	-1.58843	0.17094	1	-4.38963	MRPL21
57504	0.140591	1.28707	1.58839	0.17095	1	-4.38967	MTA3
55229	0.152843	3.60606	1.58837	0.170954	1	-4.38968	PANK4
83666	0.532904	4.53489	1.58835	0.170958	1	-4.3897	PARP9
79948	0.0823572	0.0999446	1.58779	0.171084	1	-4.39013	PLPPR3
162466	0.186826	0.672992	1.58702	0.171255	1	-4.39072	PHOSPHO1
51091	0.164121	1.38443	1.58698	0.171264	1	-4.39075	SEPSECS
92691	0.197394	0.357829	1.58673	0.171319	1	-4.39094	TMEM169
4068	-0.200043	0.55279	-1.58597	0.17149	1	-4.39152	SH2D1A
730094	0.147208	1.14425	1.58578	0.171532	1	-4.39166	MOSMO
6777	0.0886669	5.29169	1.58574	0.171542	1	-4.3917	STAT5B
3575	-0.433983	2.73021	-1.58562	0.171568	1	-4.39179	IL7R
55672	-0.236769	1.36796	-1.58512	0.17168	1	-4.39217	NBPF1
92609	-0.0908267	4.04329	-1.58484	0.171743	1	-4.39239	TIMM50
3952	0.101068	0.0584778	1.58477	0.17176	1	-4.39244	LEP
347862	-0.213619	4.30846	-1.5842	0.171886	1	-4.39288	GATD1
101060321	-0.197561	0.646949	-1.58212	0.172354	1	-4.39447	TBC1D3G
2907	0.194924	7.98524	1.58201	0.17238	1	-4.39456	GRINA
84443	-0.0529863	0.0392141	-1.58174	0.17244	1	-4.39477	FRMPD3
81618	-0.36627	2.56565	-1.58119	0.172563	1	-4.39519	ITM2C
25798	0.140906	8.51789	1.58112	0.17258	1	-4.39524	BRI3
221656	-0.128102	4.85351	-1.58083	0.172645	1	-4.39547	KDM1B
4983	-0.0770774	0.683194	-1.57966	0.172908	1	-4.39636	OPHN1
4715	0.139171	7.14316	1.57938	0.172972	1	-4.39658	NDUFB9
4245	0.159235	7.99938	1.57913	0.173028	1	-4.39677	MGAT1
50604	0.0902751	0.0451376	1.57903	0.173051	1	-4.39685	IL20
8303	-0.467173	6.80094	-1.57894	0.173071	1	-4.39692	SNN
100506144	0.209425	4.49398	1.57871	0.173123	1	-4.39709	TMEM35B
91624	0.327097	1.36651	1.57809	0.173264	1	-4.39757	NEXN
51614	-0.127548	7.03038	-1.57781	0.173326	1	-4.39778	ERGIC3
8507	-0.243608	2.65182	-1.57718	0.173469	1	-4.39827	ENC1
144577	0.105804	1.22908	1.57642	0.173642	1	-4.39885	KICS2
63875	0.278183	2.20396	1.57633	0.173661	1	-4.39891	MRPL17
1267	0.236664	4.4832	1.57592	0.173754	1	-4.39923	CNP
322	-0.186333	1.55527	-1.5759	0.17376	1	-4.39925	APBB1
640	-0.386584	0.711467	-1.57574	0.173796	1	-4.39937	BLK
10818	-0.167369	2.08672	-1.57515	0.173929	1	-4.39982	FRS2
51763	0.07574	4.71808	1.57507	0.173947	1	-4.39988	INPP5K
5617	0.159939	0.211853	1.57504	0.173954	1	-4.3999	PRL
7298	-0.291518	0.383887	-1.57394	0.174203	1	-4.40074	TYMS
29965	-0.292747	4.21692	-1.57325	0.17436	1	-4.40128	CDIP1
5055	1.15579	4.38963	1.573	0.174418	1	-4.40147	SERPINB2
254428	-0.22362	0.968251	-1.57263	0.174502	1	-4.40175	SLC41A1
214	0.183965	2.82595	1.57251	0.174528	1	-4.40184	ALCAM
8100	0.154279	1.71511	1.57241	0.174553	1	-4.40192	IFT88
10594	-0.14502	5.37091	-1.57219	0.174603	1	-4.40209	PRPF8
10558	0.132411	4.79511	1.57215	0.174612	1	-4.40212	SPTLC1
6835	-0.220264	3.81303	-1.57196	0.174654	1	-4.40226	SURF2
79609	-0.385669	2.78778	-1.57149	0.174762	1	-4.40263	VCPKMT
197407	0.165975	1.33913	1.57125	0.174815	1	-4.40281	ZNF48
4904	-0.144281	8.20204	-1.57124	0.174818	1	-4.40281	YBX1
39	0.154216	3.06763	1.56965	0.175182	1	-4.40404	ACAT2
54467	0.0928798	2.70478	1.56919	0.175288	1	-4.40439	ANKIB1
3983	-0.256577	0.839896	-1.56905	0.175318	1	-4.40449	ABLIM1
8693	-0.378768	1.655	-1.56876	0.175386	1	-4.40472	GALNT4
1936	-0.113511	8.77891	-1.56863	0.175414	1	-4.40481	EEF1D
79140	-0.33388	2.40221	-1.56802	0.175554	1	-4.40528	CCDC28B
925	-0.517352	2.58592	-1.56714	0.175757	1	-4.40596	CD8A
5877	0.107222	2.73989	1.5671	0.175765	1	-4.40599	RABIF
79720	-0.207217	4.77252	-1.56632	0.175945	1	-4.40659	VPS37B
152206	0.232894	1.30754	1.566	0.176019	1	-4.40684	CCDC13
286144	0.15752	3.17559	1.56577	0.176071	1	-4.40701	TRIQK
10602	0.153498	6.47764	1.5652	0.176202	1	-4.40745	CDC42EP3
22918	0.196551	6.7049	1.56508	0.176228	1	-4.40754	CD93
51035	-0.189889	7.12753	-1.56427	0.176415	1	-4.40816	UBXN1
2887	0.243816	1.01732	1.56355	0.176582	1	-4.40871	GRB10
57465	0.144394	1.37029	1.56339	0.176617	1	-4.40883	TBC1D24
140701	0.0759914	0.0379957	1.5633	0.176639	1	-4.4089	ABHD16B
100286986	0.0759914	0.0379957	1.5633	0.176639	1	-4.4089	LOC100286986
255488	0.839826	4.75329	1.56317	0.176669	1	-4.409	RNF144B
55668	-0.13104	3.41509	-1.56292	0.176727	1	-4.4092	GPATCH2L
285533	0.191808	0.372498	1.56285	0.176743	1	-4.40925	RNF175
5273	0.543523	1.5663	1.56141	0.177074	1	-4.41035	SERPINB10
147645	0.0675944	0.576491	1.56067	0.177247	1	-4.41092	VSIG10L
2965	0.185361	3.22655	1.55994	0.177416	1	-4.41148	GTF2H1
3108	-0.250669	8.29161	-1.55987	0.177431	1	-4.41153	HLA-DMA
5292	0.690288	5.70137	1.5594	0.177539	1	-4.41189	PIM1
660	0.123415	0.168441	1.55936	0.177549	1	-4.41192	BMX
4176	-0.235349	4.28269	-1.55908	0.177615	1	-4.41214	MCM7
5713	-0.11676	5.95525	-1.55848	0.177754	1	-4.4126	PSMD7
11333	-0.120687	5.35848	-1.55743	0.177997	1	-4.4134	PDAP1
7862	-0.388888	4.17442	-1.55721	0.178046	1	-4.41356	BRPF1
4753	-0.260854	0.880685	-1.55651	0.178211	1	-4.41411	NELL2
644096	0.295549	3.54179	1.55647	0.178219	1	-4.41413	SDHAF1
50485	0.230534	2.8869	1.55619	0.178284	1	-4.41435	SMARCAL1
540	0.077679	0.185254	1.55611	0.178303	1	-4.41441	ATP7B
339123	-0.136803	4.73263	-1.55611	0.178303	1	-4.41441	JMJD8
57099	-0.166502	2.43976	-1.55609	0.178307	1	-4.41442	AVEN
7760	0.236617	2.90085	1.55566	0.178408	1	-4.41475	ZNF213
151636	0.406249	3.81257	1.55555	0.178434	1	-4.41484	DTX3L
177	-0.254718	3.72696	-1.55458	0.17866	1	-4.41558	AGER
2734	-0.0834309	4.63338	-1.55457	0.178661	1	-4.41559	GLG1
5447	0.0630456	5.45913	1.55396	0.178804	1	-4.41606	POR
222484	-0.0849419	1.03684	-1.5539	0.178818	1	-4.4161	LNX2
79844	-0.203556	0.417264	-1.55377	0.178848	1	-4.4162	ZDHHC11
648	-0.132345	2.99241	-1.55304	0.179018	1	-4.41676	BMI1
10743	-0.123807	2.49111	-1.55296	0.179037	1	-4.41682	RAI1
87178	0.265447	2.31017	1.55236	0.179176	1	-4.41728	PNPT1
26355	-0.250284	1.79075	-1.55214	0.179229	1	-4.41745	FAM162A
6279	0.236526	13.504	1.55117	0.179454	1	-4.41819	S100A8
8365	0.782234	1.13849	1.5511	0.179472	1	-4.41825	H4C8
114799	-0.0769635	1.99937	-1.55104	0.179487	1	-4.41829	ESCO1
162517	-0.0496065	0.0248033	-1.55074	0.179556	1	-4.41852	FBXO39
84634	-0.0496065	0.0248033	-1.55074	0.179556	1	-4.41852	KISS1R
401562	-0.0496065	0.0248033	-1.55074	0.179556	1	-4.41852	LCNL1
110599588	0.327712	2.27946	1.55046	0.179623	1	-4.41874	ASDURF
6865	0.062157	0.058643	1.5504	0.179636	1	-4.41878	TACR2
100423062	-1.16076	2.45733	-1.54979	0.179779	1	-4.41925	IGLL5
27285	0.072351	0.0361755	1.54875	0.180023	1	-4.42005	TEKT2
2124	0.186472	8.90023	1.5483	0.180128	1	-4.42039	EVI2B
3930	0.258827	4.85069	1.54646	0.180561	1	-4.4218	LBR
22891	-0.102795	0.124681	-1.54606	0.180655	1	-4.4221	ZNF365
7494	0.378145	6.47944	1.54565	0.180752	1	-4.42242	XBP1
1841	-0.292361	3.23864	-1.54557	0.18077	1	-4.42248	DTYMK
80023	-0.144522	0.48358	-1.54488	0.180932	1	-4.423	NRSN2
5578	0.216591	2.09128	1.54468	0.18098	1	-4.42316	PRKCA
2322	0.9422	2.79988	1.54453	0.181014	1	-4.42327	FLT3
23523	-0.185644	3.45027	-1.5444	0.181045	1	-4.42337	CABIN1
100652777	0.251576	0.217035	1.54437	0.181053	1	-4.42339	LOC100652777
79745	0.218158	3.09924	1.54406	0.181125	1	-4.42363	CLIP4
6484	-0.110929	3.1024	-1.54402	0.181136	1	-4.42366	ST3GAL4
84445	-0.287222	2.21508	-1.54373	0.181205	1	-4.42389	LZTS2
147929	0.142464	1.20288	1.54336	0.181292	1	-4.42417	ZNF565
348093	-0.0866815	0.0921727	-1.54319	0.181332	1	-4.4243	RBPMS2
161	0.109424	4.39151	1.54181	0.181658	1	-4.42535	AP2A2
22858	0.129784	1.89286	1.5413	0.181779	1	-4.42574	CILK1
131870	0.141409	5.15657	1.54083	0.18189	1	-4.4261	NUDT16
89122	0.229258	3.30638	1.54077	0.181905	1	-4.42615	TRIM4
29	-0.136988	5.64238	-1.5407	0.181921	1	-4.4262	ABR
5859	-0.13616	6.81402	-1.54042	0.181988	1	-4.42642	QARS1
112724	-0.257819	1.64786	-1.54008	0.182069	1	-4.42668	RDH13
10615	-0.137461	0.619146	-1.53978	0.182139	1	-4.4269	SPAG5
158405	0.453283	1.32208	1.53964	0.182173	1	-4.42702	KIAA1958
3006	0.838185	3.95902	1.53936	0.182238	1	-4.42722	H1-2
55246	0.113097	2.65787	1.53929	0.182257	1	-4.42728	CCDC25
80024	0.092091	4.11134	1.53861	0.182417	1	-4.4278	SLC8B1
84159	0.53797	1.48913	1.53791	0.182584	1	-4.42834	ARID5B
9682	0.129432	3.30386	1.5379	0.182586	1	-4.42834	KDM4A
65062	-0.0668527	0.168317	-1.53786	0.182595	1	-4.42837	TMEM237
83734	0.254049	1.85549	1.53775	0.182621	1	-4.42846	ATG10
50509	-0.106753	0.125886	-1.53637	0.182951	1	-4.42952	COL5A3
4853	-0.265855	5.6823	-1.53635	0.182955	1	-4.42953	NOTCH2
57730	-0.22662	0.674942	-1.53611	0.183012	1	-4.42971	ANKRD36B
1112	-0.168812	4.7856	-1.5361	0.183014	1	-4.42972	FOXN3
5935	-0.0988419	6.82665	-1.53589	0.183065	1	-4.42988	RBM3
10800	-0.101318	3.69578	-1.53544	0.183172	1	-4.43022	CYSLTR1
9738	0.136965	2.15213	1.53502	0.183273	1	-4.43055	CCP110
9516	0.316872	7.04803	1.53502	0.183274	1	-4.43055	LITAF
29922	-0.105925	1.24347	-1.53494	0.183292	1	-4.43061	NME7
3574	0.136368	0.373096	1.53447	0.183403	1	-4.43096	IL7
7535	-0.545095	2.465	-1.53415	0.183481	1	-4.43121	ZAP70
10170	-0.593756	2.73137	-1.53381	0.183561	1	-4.43147	DHRS9
10163	-0.13642	6.36717	-1.53375	0.183576	1	-4.43152	WASF2
2252	-0.0532169	0.0946022	-1.53368	0.183593	1	-4.43157	FGF7
973	-0.792889	2.62243	-1.53348	0.183641	1	-4.43172	CD79A
10226	0.271623	6.33726	1.5332	0.183707	1	-4.43194	PLIN3
25896	0.195358	1.71238	1.53311	0.183728	1	-4.432	INTS7
54843	-0.165164	0.376595	-1.53296	0.183766	1	-4.43212	SYTL2
90592	-0.101215	2.16711	-1.53256	0.183862	1	-4.43243	ZNF700
84068	0.20631	2.05543	1.53084	0.184274	1	-4.43374	SLC10A7
57655	0.113521	5.38523	1.52937	0.184626	1	-4.43486	GRAMD1A
10677	-0.23844	0.90333	-1.52934	0.184633	1	-4.43488	AVIL
5723	0.328013	1.68025	1.52868	0.184793	1	-4.43539	PSPH
348235	0.159337	1.95408	1.52864	0.184802	1	-4.43542	SKA2
56302	-0.0570296	0.0522526	-1.52861	0.184809	1	-4.43544	TRPV5
23609	0.13207	3.37651	1.52852	0.184831	1	-4.43551	MKRN2
79913	-0.136023	2.47623	-1.52841	0.184858	1	-4.4356	ACTR5
63973	0.394283	0.412303	1.52796	0.184965	1	-4.43594	NEUROG2
23431	0.120533	2.04326	1.52786	0.184991	1	-4.43602	AP4E1
115557	0.048832	0.024416	1.52718	0.185154	1	-4.43654	ARHGEF25
2209	0.662187	6.24831	1.52685	0.185234	1	-4.43679	FCGR1A
4794	-0.592689	4.7655	-1.52676	0.185255	1	-4.43686	NFKBIE
9665	-0.128102	3.79677	-1.52641	0.185341	1	-4.43713	MARF1
25780	0.0683193	0.189446	1.52638	0.185347	1	-4.43715	RASGRP3
26608	0.172174	2.86727	1.52635	0.185354	1	-4.43717	TBL2
65220	0.108703	7.06405	1.52633	0.185358	1	-4.43719	NADK
9444	0.119093	5.76076	1.52602	0.185435	1	-4.43743	QKI
2762	-0.128387	3.91589	-1.52564	0.185526	1	-4.43772	GMDS
4600	0.462244	5.43707	1.5244	0.185826	1	-4.43866	MX2
6136	-0.168363	11.1268	-1.52393	0.185938	1	-4.43902	RPL12
60487	0.13326	1.15509	1.52362	0.186014	1	-4.43926	TRMT11
54785	0.27464	3.59882	1.52246	0.186295	1	-4.44014	BORCS6
2014	-0.275461	9.40447	-1.52201	0.186406	1	-4.44049	EMP3
22806	-0.279416	0.746909	-1.52123	0.186593	1	-4.44108	IKZF3
3431	0.198691	5.50129	1.52099	0.186653	1	-4.44127	SP110
400581	-0.192188	0.941126	-1.52088	0.18668	1	-4.44135	GRAPL
22796	0.140072	3.53981	1.52062	0.186742	1	-4.44155	COG2
285148	0.123433	3.56725	1.5201	0.186868	1	-4.44194	IAH1
5994	0.186228	1.57744	1.51999	0.186895	1	-4.44203	RFXAP
79071	0.0683071	0.126699	1.5198	0.186943	1	-4.44218	ELOVL6
921	-0.527514	1.59142	-1.51914	0.187104	1	-4.44268	CD5
6793	-0.101789	5.78415	-1.51903	0.187129	1	-4.44276	STK10
121599	0.0650459	0.0325229	1.51862	0.18723	1	-4.44308	SPIC
6628	-0.0958577	7.24258	-1.5182	0.187333	1	-4.4434	SNRPB
22950	0.155159	3.80472	1.51814	0.187347	1	-4.44344	SLC4A1AP
6095	-0.16615	0.452356	-1.51756	0.187487	1	-4.44388	RORA
83475	-0.274255	2.36117	-1.51696	0.187633	1	-4.44434	DOHH
6295	0.106918	0.117821	1.51688	0.187654	1	-4.4444	SAG
25930	-0.118722	3.4994	-1.51501	0.188112	1	-4.44583	PTPN23
10210	0.241069	2.66616	1.51496	0.188123	1	-4.44587	TOPORS
474344	0.531435	5.03868	1.5147	0.188186	1	-4.44606	GIMAP6
92400	0.110014	2.93409	1.51463	0.188204	1	-4.44612	RBM18
57494	-0.36278	1.72184	-1.5146	0.188211	1	-4.44614	RIMKLB
105371932	0.159127	0.490132	1.51457	0.188219	1	-4.44616	LOC105371932
51279	0.288268	4.22704	1.51446	0.188246	1	-4.44625	C1RL
3020	0.186447	9.85547	1.51437	0.188268	1	-4.44632	H3-3A
113277	0.1717	3.13959	1.51432	0.188279	1	-4.44635	TMEM106A
440804	0.0800774	0.117735	1.51419	0.188313	1	-4.44646	RIMBP3B
3434	1.17392	1.6961	1.51415	0.188322	1	-4.44649	IFIT1
4306	-0.160902	0.428328	-1.51394	0.188373	1	-4.44664	NR3C2
58484	0.420861	3.92935	1.51358	0.188462	1	-4.44692	NLRC4
80755	-0.149676	3.06996	-1.51356	0.188466	1	-4.44693	AARSD1
144348	-0.143214	3.33722	-1.51328	0.188535	1	-4.44715	ZNF664
643669	-0.147849	0.154899	-1.5126	0.188702	1	-4.44767	CCER2
51334	0.33628	0.558976	1.51251	0.188723	1	-4.44773	PRR16
115704	0.188174	2.44304	1.51233	0.18877	1	-4.44788	EVI5L
55016	0.215004	4.93378	1.5118	0.188899	1	-4.44828	MARCHF1
8496	-0.0892875	0.337106	-1.51168	0.188927	1	-4.44837	PPFIBP1
54557	0.111511	3.01145	1.51114	0.189061	1	-4.44878	SGTB
100310846	0.0818617	0.104317	1.51107	0.189079	1	-4.44884	ANKRD61
2535	0.39441	2.14718	1.51103	0.189087	1	-4.44886	FZD2
3398	-0.466477	7.49153	-1.51098	0.189101	1	-4.44891	ID2
5757	-0.12172	10.6959	-1.51095	0.189109	1	-4.44893	PTMA
2	-0.0910437	0.29756	-1.51093	0.189113	1	-4.44894	A2M
9921	0.106047	5.676	1.50989	0.18937	1	-4.44974	RNF10
8324	0.0617273	0.112205	1.50903	0.189582	1	-4.45039	FZD7
84314	0.250532	2.21311	1.50885	0.189626	1	-4.45053	TMEM107
6036	0.480099	6.69158	1.50815	0.189797	1	-4.45106	RNASE2
868	-0.105918	1.27017	-1.50808	0.189814	1	-4.45111	CBLB
123920	-0.21154	6.79381	-1.50795	0.189847	1	-4.45121	CMTM3
149603	-0.127414	5.10001	-1.50716	0.190043	1	-4.45182	RNF187
10948	0.0921673	4.88942	1.50615	0.190293	1	-4.45259	STARD3
4758	0.106942	4.46661	1.50553	0.190446	1	-4.45306	NEU1
5825	0.249398	3.0393	1.50549	0.190457	1	-4.45309	ABCD3
10903	-0.182425	4.61574	-1.50508	0.190557	1	-4.4534	MTMR11
4298	0.113359	4.37522	1.50476	0.190638	1	-4.45365	MLLT1
25797	0.341976	6.32558	1.50472	0.190648	1	-4.45368	QPCT
1028	-0.549709	3.98559	-1.50422	0.190772	1	-4.45406	CDKN1C
7643	-0.0655327	0.10165	-1.50347	0.190957	1	-4.45463	ZNF90
5584	0.248894	1.93815	1.50318	0.191028	1	-4.45485	PRKCI
57551	-0.124814	3.32801	-1.50311	0.191047	1	-4.45491	TAOK1
79443	0.144342	2.10598	1.50269	0.191151	1	-4.45522	FYCO1
89866	0.0914394	0.0653405	1.50172	0.191393	1	-4.45597	SEC16B
2358	0.824181	5.02361	1.50132	0.191491	1	-4.45627	FPR2
100526771	-0.069715	0.2772	-1.50111	0.191545	1	-4.45643	SMIM35
7029	-0.171416	0.921393	-1.50108	0.191552	1	-4.45645	TFDP2
256281	-0.26387	3.67892	-1.50098	0.191576	1	-4.45653	NUDT14
8477	0.209435	3.2882	1.50087	0.191605	1	-4.45661	GPR65
1647	0.862704	3.03688	1.5005	0.191695	1	-4.45689	GADD45A
113	-0.133628	6.17115	-1.50027	0.191754	1	-4.45707	ADCY7
58526	-0.256123	6.77338	-1.50012	0.191791	1	-4.45718	MID1IP1
1718	0.283378	1.31932	1.49929	0.191998	1	-4.45782	DHCR24
145173	0.121266	0.954983	1.49917	0.19203	1	-4.45791	B3GLCT
5771	0.14172	5.50433	1.49916	0.192032	1	-4.45792	PTPN2
29969	0.0965562	3.32271	1.49864	0.19216	1	-4.45831	MDFIC
8495	0.1371	3.33053	1.49861	0.192169	1	-4.45834	PPFIBP2
256471	0.143341	1.65993	1.49798	0.192326	1	-4.45881	MFSD8
2178	0.279854	1.81978	1.49793	0.192339	1	-4.45885	FANCE
165631	-0.346683	1.6261	-1.49756	0.19243	1	-4.45913	PARP15
8187	-0.0690747	0.0424811	-1.49735	0.192483	1	-4.45929	ZNF239
3683	-0.186185	7.17831	-1.49734	0.192486	1	-4.4593	ITGAL
10609	-0.063432	0.180111	-1.49718	0.192527	1	-4.45943	P3H4
94015	-0.146676	4.84959	-1.49697	0.192579	1	-4.45958	TTYH2
3113	-0.335171	9.83898	-1.49653	0.19269	1	-4.45992	HLA-DPA1
6139	-0.208532	10.5195	-1.49615	0.192784	1	-4.46021	RPL17
2041	0.292691	0.612215	1.4958	0.192871	1	-4.46047	EPHA1
28957	-0.244713	3.47261	-1.49571	0.192896	1	-4.46055	MRPS28
84300	-0.140618	2.51082	-1.49555	0.192934	1	-4.46066	UQCC2
83849	0.10225	0.253673	1.49555	0.192935	1	-4.46067	SYT15
5833	0.144112	1.91497	1.4955	0.192946	1	-4.4607	PCYT2
9203	-0.139326	2.89943	-1.49515	0.193036	1	-4.46097	ZMYM3
9019	0.139156	3.42444	1.49505	0.193061	1	-4.46105	MPZL1
2760	0.342271	6.33433	1.49487	0.193105	1	-4.46118	GM2A
5243	-0.0717504	0.175018	-1.4947	0.193149	1	-4.46132	ABCB1
8792	0.0987582	0.171707	1.49447	0.193207	1	-4.46149	TNFRSF11A
4694	-0.19325	8.11721	-1.49438	0.193229	1	-4.46156	NDUFA1
55972	0.243205	3.32573	1.4928	0.193626	1	-4.46276	SLC25A40
10663	-0.0855502	0.0954718	-1.49168	0.193908	1	-4.46361	CXCR6
56902	-0.229651	2.89701	-1.49159	0.19393	1	-4.46368	PNO1
440738	-0.0729252	0.0364626	-1.49137	0.193986	1	-4.46385	MAP1LC3C
10044	-0.212225	5.08424	-1.49035	0.194243	1	-4.46462	SH2D3C
29761	0.139423	4.15069	1.49022	0.194275	1	-4.46472	USP25
6100	0.0945227	2.92533	1.48991	0.194356	1	-4.46496	RP9
144983	-0.199352	2.33128	-1.4897	0.194407	1	-4.46512	HNRNPA1L2
81846	0.149716	3.04334	1.48885	0.194622	1	-4.46576	SBF2
2848	-0.103071	0.0515356	-1.4888	0.194635	1	-4.4658	GPR25
144423	0.230025	5.63065	1.48812	0.194807	1	-4.46632	GLT1D1
7156	0.104293	3.33362	1.48762	0.194933	1	-4.4667	TOP3A
55207	0.11689	5.12862	1.48754	0.194954	1	-4.46676	ARL8B
5034	0.107146	7.93928	1.48714	0.195057	1	-4.46707	P4HB
374393	-0.0726071	0.045037	-1.48694	0.195106	1	-4.46722	FAM111B
3423	-0.158726	5.86641	-1.48672	0.195163	1	-4.46739	IDS
1717	0.394709	1.64756	1.48621	0.195292	1	-4.46778	DHCR7
57185	-0.173204	1.98679	-1.48606	0.195328	1	-4.46788	NIPAL3
6820	-0.0771909	0.0385954	-1.48604	0.195334	1	-4.4679	SULT2B1
466	0.21495	3.28529	1.48501	0.195597	1	-4.46869	ATF1
100129842	0.174469	0.377245	1.48496	0.19561	1	-4.46873	ZNF737
164668	-0.185293	0.357856	-1.48399	0.195856	1	-4.46946	APOBEC3H
2091	-0.170776	6.86553	-1.48374	0.195921	1	-4.46966	FBL
1937	-0.0774533	9.99447	-1.48339	0.196009	1	-4.46992	EEF1G
54475	-0.155542	1.53252	-1.48331	0.196028	1	-4.46998	NLE1
25764	-0.263087	3.29523	-1.48311	0.19608	1	-4.47013	HYPK
26156	-0.171279	5.29795	-1.48298	0.196114	1	-4.47023	RSL1D1
93594	0.185934	1.09347	1.4828	0.196158	1	-4.47037	TBC1D31
283518	0.0924411	0.161705	1.48274	0.196175	1	-4.47042	KCNRG
257194	0.412407	0.89369	1.48239	0.196264	1	-4.47068	NEGR1
6102	0.180487	4.66344	1.482	0.196364	1	-4.47098	RP2
9818	0.396992	3.54199	1.48184	0.196403	1	-4.4711	NUP58
55718	0.109412	2.92676	1.48143	0.19651	1	-4.47141	POLR3E
57645	-0.108717	4.18241	-1.48107	0.1966	1	-4.47168	POGK
10213	0.14027	4.09914	1.48102	0.196614	1	-4.47172	PSMD14
84058	-0.285882	2.3089	-1.48057	0.196729	1	-4.47207	WDR54
150165	-0.0982046	0.0491023	-1.48049	0.196748	1	-4.47212	XKR3
137075	0.129652	1.37051	1.48036	0.196781	1	-4.47222	CLDN23
10223	-0.227285	0.863253	-1.48024	0.196813	1	-4.47231	GPA33
84162	-0.14124	2.4223	-1.48023	0.196815	1	-4.47232	BLTP1
100128553	-0.0575599	0.0602772	-1.48006	0.196858	1	-4.47245	CTAGE4
80301	-0.315346	5.74914	-1.47976	0.196934	1	-4.47268	PLEKHO2
23179	0.429822	1.50015	1.47964	0.196966	1	-4.47277	RGL1
3945	-0.163427	6.80222	-1.47956	0.196987	1	-4.47283	LDHB
6590	-0.377186	0.547412	-1.47953	0.196994	1	-4.47285	SLPI
29888	-0.102818	5.94125	-1.47946	0.197011	1	-4.47291	STRN4
113878	0.0910068	3.90288	1.47923	0.19707	1	-4.47308	DTX2
6871	0.139207	2.41174	1.47916	0.197089	1	-4.47314	TADA2A
[truncated: 13,509 more rows]

## Sheet: GSEA
ID	Description	setSize	enrichmentScore	NES	pvalue	p.adjust	qvalue	rank	leading_edge	core_enrichment
REACTOME_INTERFERON_ALPHA_BETA_SIGNALING	REACTOME_INTERFERON_ALPHA_BETA_SIGNALING	57	0.767868	2.48309	1e-10	1.46128e-07	1.32253e-07	600	tags=44%, list=4%, signal=42%	3437/3434/4599/11274/3433/2537/8638/91543/4940/9636/9021/10410/4600/54739/4939/8519/3665/6772/4938/3429/10581/6041/8651/6773/3454
REACTOME_EUKARYOTIC_TRANSLATION_INITIATION	REACTOME_EUKARYOTIC_TRANSLATION_INITIATION	116	-0.626468	-2.3022	1.26082e-10	1.46128e-07	1.32253e-07	4115	tags=73%, list=27%, signal=54%	6143/6154/4736/1973/1967/6129/8667/10480/6137/6222/6201/3646/6181/8662/6205/6130/6144/6152/6218/6135/6194/6147/6146/6206/6217/6125/6207/6229/8665/23521/6202/6158/6164/6188/6138/51386/6159/8669/6160/6124/6122/26986/1974/6175/6170/6132/8661/7311/7458/6133/6208/6166/8664/6167/6191/6141/1983/8668/6231/6165/6193/1975/2197/6136/27335/3921/25873/6223/1978/6233/6210/6134/6228/6173/6139/6161/6176/9349/615…
REACTOME_NEUTROPHIL_DEGRANULATION	REACTOME_NEUTROPHIL_DEGRANULATION	465	0.438457	1.84377	2.13345e-10	1.64845e-07	1.49192e-07	2502	tags=31%, list=16%, signal=27%	3577/3240/2358/7130/5004/116844/6283/8876/4318/338339/5273/2357/8972/2919/25801/1604/6036/64386/3304/199675/719/83716/6402/290/4311/7097/53831/1432/6037/2204/6286/1992/3310/2212/2760/25797/3579/1378/170482/11026/7226/2352/222487/11240/3903/158747/3417/5768/4332/2215/2992/353189/8987/1509/81619/5337/6279/4257/10562/6282/929/5315/6556/79930/25840/3689/51719/10043/22918/2040/671/5836/5657/387263/310…
KEGG_RIBOSOME	KEGG_RIBOSOME	84	-0.672768	-2.35669	8.21592e-10	2.94434e-07	2.66476e-07	4115	tags=79%, list=27%, signal=58%	6143/6154/4736/6129/6137/6222/6201/6181/6205/6130/6144/6152/6218/6135/6194/6147/6146/6206/6217/6125/6207/6229/23521/6202/6158/6164/6188/6138/6159/6160/6124/6122/51187/6175/6170/6132/7311/6133/6166/6167/6191/6141/6231/6165/6193/2197/6136/3921/25873/6223/6233/6210/6134/6228/6173/6139/6161/6176/9349/6157/6142/9045/6168/6234/6169/6232
REACTOME_EUKARYOTIC_TRANSLATION_ELONGATION	REACTOME_EUKARYOTIC_TRANSLATION_ELONGATION	90	-0.660892	-2.3349	7.01266e-10	2.94434e-07	2.66476e-07	4115	tags=78%, list=27%, signal=57%	6143/6154/4736/6129/6137/6222/6201/6181/1937/6205/6130/6144/6152/6218/6135/6194/6147/6146/6206/6217/6125/6207/6229/23521/6202/6158/6164/6188/6138/6159/1938/6160/1936/6124/6122/6175/6170/6132/7311/6133/6208/6166/6167/6191/6141/6231/6165/6193/2197/1933/6136/3921/25873/6223/6233/6210/6134/6228/6173/6139/6161/6176/9349/6157/6142/9045/6168/6234/6169/6232
WP_CYTOPLASMIC_RIBOSOMAL_PROTEINS	WP_CYTOPLASMIC_RIBOSOMAL_PROTEINS	86	-0.660383	-2.32136	7.27446e-10	2.94434e-07	2.66476e-07	4115	tags=79%, list=27%, signal=58%	6143/6154/4736/6129/6199/6137/6222/6201/6181/6197/6205/6130/6144/6152/6218/6135/6194/6147/6146/6206/6217/6125/6207/6229/23521/6202/6158/6164/6188/6138/6159/6160/6124/6122/6175/6170/6132/7311/6133/6208/6167/6191/6141/6231/6165/6193/2197/6196/6136/3921/25873/6223/6233/6210/6134/6228/6173/6139/6161/6176/9349/6157/6142/9045/6168/6234/6169/6232
REACTOME_RRNA_PROCESSING	REACTOME_RRNA_PROCESSING	198	-0.534492	-2.0793	8.89145e-10	2.94434e-07	2.66476e-07	4069	tags=60%, list=26%, signal=45%	6154/4736/23404/51013/6129/54931/6137/60528/51077/6222/29960/6201/27340/55813/11056/26354/51010/6181/6205/65083/6130/3028/92856/6144/6152/6218/6135/51202/6194/6147/6146/6206/6217/22984/387338/6125/11103/6207/114049/84946/6229/10557/23521/6202/6158/6164/6188/6138/6159/5393/8780/23481/6160/6124/83732/6122/25926/27043/6175/6170/6132/7311/9136/55720/55226/55623/6133/6208/6166/6167/4809/6191/6141/8413…
REACTOME_INTERFERON_SIGNALING	REACTOME_INTERFERON_SIGNALING	181	0.54792	2.09039	1.24834e-09	3.61706e-07	3.27361e-07	600	tags=21%, list=4%, signal=20%	3437/3434/4599/11274/3433/51191/2537/8638/91543/2209/4940/9636/9021/10410/3459/23586/4600/54739/4939/8519/9818/3665/6772/6737/55128/4938/10346/3429/10581/7706/6041/8651/2633/5610/5371/3460/6773/3454
REACTOME_NONSENSE_MEDIATED_DECAY_NMD	REACTOME_NONSENSE_MEDIATED_DECAY_NMD	112	-0.608994	-2.22743	3.68534e-09	9.49179e-07	8.59049e-07	4125	tags=69%, list=27%, signal=51%	23708/6143/10921/6154/4736/6129/6137/9775/6222/6201/6181/6205/2935/6130/6144/6152/6218/6135/6194/6147/6146/6206/6217/6125/6207/6229/23521/6202/9887/6158/6164/6188/6138/6159/6160/6124/6122/26986/6175/2107/6170/65109/6132/23049/7311/6133/6208/6166/6167/6191/6141/6231/6165/6193/2197/6136/3921/25873/6223/6233/6210/6134/55802/4116/6228/6173/6139/6161/6176/9349/6157/6142/9045/6168/6234/6169/6232
REACTOME_GENERATION_OF_SECOND_MESSENGER_MOLECULES	REACTOME_GENERATION_OF_SECOND_MESSENGER_MOLECULES	33	-0.807091	-2.3959	1.26472e-08	2.66511e-06	2.41205e-06	1182	tags=58%, list=8%, signal=53%	920/3122/3123/3120/917/5335/3119/3113/9402/3702/51466/3115/915/7535/3117/27040/919/3932/916
REACTOME_RESPONSE_OF_EIF2AK4_GCN2_TO_AMINO_ACID_DEFICIENCY	REACTOME_RESPONSE_OF_EIF2AK4_GCN2_TO_AMINO_ACID_DEFICIENCY	98	-0.613442	-2.18848	1.17754e-08	2.66511e-06	2.41205e-06	3494	tags=65%, list=23%, signal=51%	57761/6181/6205/6130/6144/6152/6218/6135/6194/6147/6146/6206/6217/6125/6207/6229/23521/6202/6158/6164/6188/6138/6159/6160/6124/6122/6175/6170/6132/7311/6133/6208/6166/6167/6191/6141/6231/6165/6193/2197/468/6136/3921/25873/6223/6233/6210/6134/1054/6228/6173/6139/6161/1649/6176/9349/6157/6142/9045/6168/6234/6169/6232/467
REACTOME_REGULATION_OF_EXPRESSION_OF_SLITS_AND_ROBOS	REACTOME_REGULATION_OF_EXPRESSION_OF_SLITS_AND_ROBOS	160	-0.526247	-2.01424	3.20037e-08	6.18206e-06	5.59504e-06	4156	tags=57%, list=27%, signal=43%	5691/23708/6143/10921/6154/4736/6129/5702/6137/9775/6222/6201/8453/5690/6181/5720/5686/6205/2935/6130/6144/6152/6218/5715/6135/5710/6194/6147/6146/6206/6217/6125/10197/6207/9491/6229/23521/6202/6158/6164/6188/6138/6159/6160/5704/6124/5713/6122/26986/6175/2107/6170/65109/6132/7311/6133/6208/6166/6167/6191/6141/7314/6231/6165/6193/2197/1605/5721/6136/3921/25873/5705/6223/6233/6210/64221/6134/4116/6…
REACTOME_SRP_DEPENDENT_COTRANSLATIONAL_PROTEIN_TARGETING_TO_MEMBRANE	REACTOME_SRP_DEPENDENT_COTRANSLATIONAL_PROTEIN_TARGETING_TO_MEMBRANE	109	-0.582875	-2.12347	3.87649e-08	6.91207e-06	6.25574e-06	4153	tags=69%, list=27%, signal=51%	6731/6187/6227/28972/6184/6748/90701/6143/6154/4736/6129/6137/6222/6201/6181/6205/6130/6144/6152/6218/6135/6194/6147/6146/6206/6217/6125/6207/6229/23521/6202/6158/6164/6188/6138/6159/6160/23478/6124/6122/6175/6170/6132/7311/6133/6208/6166/6167/6191/6141/6231/6165/23480/6193/2197/6136/3921/25873/6223/6233/6210/6134/6228/6173/6139/6161/6176/9349/6157/6142/9045/6168/6234/6169/6232
WP_MODULATORS_OF_TCR_SIGNALING_AND_T_CELL_ACTIVATION	WP_MODULATORS_OF_TCR_SIGNALING_AND_T_CELL_ACTIVATION	61	-0.669351	-2.21192	1.44448e-07	2.39164e-05	2.16454e-05	1558	tags=41%, list=10%, signal=37%	84065/677/1027/5966/4068/84433/7189/9020/917/5335/10019/11184/4209/9402/399/940/3702/915/925/921/7535/27040/919/3932/916
REACTOME_SELENOAMINO_ACID_METABOLISM	REACTOME_SELENOAMINO_ACID_METABOLISM	112	-0.574329	-2.10064	1.60072e-07	2.47365e-05	2.23876e-05	4143	tags=70%, list=27%, signal=51%	9060/6143/6154/4736/6129/6137/6222/6201/3376/60678/6181/51520/6205/6130/6144/9255/6152/6218/6135/6194/6147/6146/6206/6217/6125/6207/2058/11185/6229/23521/6202/6158/6164/6188/6138/6159/6160/6124/6122/4141/6175/6170/6132/7311/5859/6133/6208/6166/6167/6191/6141/6231/6165/191/6193/2197/6136/3921/25873/6223/6233/6210/6134/6228/6173/6139/6161/6176/9349/6157/6142/9045/9521/6168/27232/6234/6169/6232
PID_CD8_TCR_PATHWAY	PID_CD8_TCR_PATHWAY	53	-0.691146	-2.20745	1.77977e-07	2.57844e-05	2.3336e-05	1141	tags=38%, list=7%, signal=35%	10125/10235/84433/84876/7189/9020/917/5335/867/9402/940/5551/926/915/925/7535/27040/919/3932/916
REACTOME_SIGNALING_BY_ROBO_RECEPTORS	REACTOME_SIGNALING_BY_ROBO_RECEPTORS	200	-0.483905	-1.88477	1.90965e-07	2.60387e-05	2.35662e-05	4244	tags=50%, list=27%, signal=37%	5567/5879/5691/23708/6143/10921/6154/4736/6129/5702/6137/9775/6222/6201/8453/25/5690/6181/5720/5686/6205/2935/6130/6144/5217/6152/6218/5715/6135/5710/6194/6147/6146/6206/6217/6125/10197/6207/9491/6229/23521/6202/6158/6164/6188/6138/6159/4650/6160/5704/6124/5713/6122/26986/6175/2107/6170/65109/6132/7311/6133/6208/6166/6167/6191/6141/7314/6231/6165/6193/2197/1605/5721/6136/3921/25873/5705/6223/8829…
KEGG_PRIMARY_IMMUNODEFICIENCY	KEGG_PRIMARY_IMMUNODEFICIENCY	34	-0.750956	-2.24966	3.45356e-07	4.44742e-05	4.02512e-05	1182	tags=50%, list=8%, signal=46%	920/6891/23495/959/958/930/3561/4261/100/3575/926/915/925/7535/3932/973/916
PID_TCR_PATHWAY	PID_TCR_PATHWAY	64	-0.655746	-2.19336	4.73625e-07	5.77823e-05	5.22956e-05	1182	tags=36%, list=8%, signal=33%	920/3122/10125/10235/84433/84876/7189/9020/917/2316/5335/84174/867/11184/9402/940/3702/915/7535/27040/919/3932/916
WP_TCELL_RECEPTOR_TCR_SIGNALING_PATHWAY	WP_TCELL_RECEPTOR_TCR_SIGNALING_PATHWAY	88	-0.604809	-2.13101	5.0482e-07	5.85086e-05	5.2953e-05	1182	tags=30%, list=8%, signal=27%	920/5966/84433/4773/7189/9020/917/8767/5335/8631/10019/867/11184/9402/940/3702/915/925/7535/3662/27040/919/3932/3553/916/9308
REACTOME_INFLUENZA_INFECTION	REACTOME_INFLUENZA_INFECTION	152	-0.513698	-1.94047	5.36945e-07	5.92685e-05	5.36406e-05	4115	tags=62%, list=27%, signal=46%	6143/6154/4736/5434/6129/9972/6137/3320/100101267/1213/6222/6201/6181/129401/6205/9688/6130/6144/6152/6218/6135/55706/6194/6147/6146/6206/6217/142/6125/7175/6207/6229/23521/6202/6158/6164/6188/6138/6159/5432/9883/6160/3841/6124/3838/6122/6175/6170/6132/23225/7311/8480/6133/6208/6166/6167/23279/6191/6141/5437/6231/6165/293/6193/2197/5901/6136/5435/5430/3921/25873/6223/8086/5438/6233/6210/6134/8106…
REACTOME_COSTIMULATION_BY_THE_CD28_FAMILY	REACTOME_COSTIMULATION_BY_THE_CD28_FAMILY	68	-0.626394	-2.12632	2.40943e-06	0.000249292	0.00022562	1182	tags=37%, list=8%, signal=34%	29851/151888/3127/10000/920/3122/3123/55615/9020/3120/917/1493/3119/6714/3113/23308/117145/9402/940/3115/915/3117/919/3932/916
REACTOME_ANTIVIRAL_MECHANISM_BY_IFN_STIMULATED_GENES	REACTOME_ANTIVIRAL_MECHANISM_BY_IFN_STIMULATED_GENES	80	0.609233	2.07373	2.47356e-06	0.000249292	0.00022562	528	tags=20%, list=3%, signal=19%	3434/4599/11274/51191/8638/4940/9636/23586/4600/4939/9818/6772/4938/7706/6041/5610
REACTOME_NGF_STIMULATED_TRANSCRIPTION	REACTOME_NGF_STIMULATED_TRANSCRIPTION	35	-0.718396	-2.14875	2.96345e-06	0.00028622	0.000259042	892	tags=40%, list=6%, signal=38%	8061/1108/3727/1959/2033/4209/6236/3398/2354/6446/3397/1960/4665/3399
BIOCARTA_CTLA4_PATHWAY	BIOCARTA_CTLA4_PATHWAY	21	-0.811139	-2.20071	5.45574e-06	0.000485397	0.000439306	1161	tags=62%, list=7%, signal=57%	29851/3127/3122/3123/917/1493/23308/940/3702/915/919/3932/916
REACTOME_TRANSLATION	REACTOME_TRANSLATION	289	-0.408459	-1.67172	5.63724e-06	0.000485397	0.000439306	4153	tags=49%, list=27%, signal=37%	6748/90701/23708/6143/6154/4736/26284/1973/1967/6129/8667/116540/10480/6137/9553/80222/6222/6201/3646/3376/51253/6183/92399/84311/6181/7407/8662/55168/51520/1937/65993/6205/2935/6130/6144/9255/6152/6218/6135/6194/6147/85476/6146/6206/6217/29074/6125/6207/2058/64978/6229/8665/6182/23521/3035/6202/6158/6164/6188/6138/51386/6159/8669/1938/64432/6160/23478/1936/6124/65005/6122/26986/1974/51258/79731/…
NABA_MATRISOME_ASSOCIATED	NABA_MATRISOME_ASSOCIATED	487	0.37417	1.57934	5.65389e-06	0.000485397	0.000439306	2003	tags=18%, list=13%, signal=16%	5055/374/10501/9509/54757/5654/6283/8728/3586/8743/4318/338339/5273/714/2920/2919/3084/26253/710/10512/713/64386/6364/4327/728113/3557/8740/3627/6368/306/6286/10673/5266/1992/93978/170482/5272/7039/712/3600/9560/6383/1955/2162/3082/5125/6347/1509/6279/8754/79676/6282/10272/85329/112398/3552/6441/5476/5176/1508/83854/29949/23601/10509/5617/7481/3697/1991/1270/2921/55768/2219/3565/8742/6385/7051/52…
KEGG_T_CELL_RECEPTOR_SIGNALING_PATHWAY	KEGG_T_CELL_RECEPTOR_SIGNALING_PATHWAY	102	-0.534277	-1.92396	1.19627e-05	0.000990342	0.000896304	1182	tags=29%, list=8%, signal=27%	5294/29851/8915/10000/1019/7410/920/10125/959/10725/84433/4773/9020/917/1493/5335/867/9402/940/3702/7124/926/915/925/7535/4794/27040/919/3932/916
REACTOME_ACTIVATION_OF_THE_MRNA_UPON_BINDING_OF_THE_CAP_BINDING_COMPLEX_AND_EIFS_AND_SUBSEQUENT_BINDING_TO_43S	REACTOME_ACTIVATION_OF_THE_MRNA_UPON_BINDING_OF_THE_CAP_BINDING_COMPLEX_AND_EIFS_AND_SUBSEQUENT_BINDING_TO_43S	58	-0.612281	-1.99848	1.43796e-05	0.00114938	0.00104024	4006	tags=69%, list=26%, signal=51%	1973/8667/10480/6222/6201/3646/8662/6205/6218/6194/6206/6217/6207/6229/8665/6202/6188/51386/8669/26986/1974/8661/7458/6208/8664/6191/8668/6231/6193/1975/2197/27335/3921/6223/1978/6233/6210/6228/6234/6232
KEGG_TYPE_I_DIABETES_MELLITUS	KEGG_TYPE_I_DIABETES_MELLITUS	38	-0.686614	-2.10179	1.65174e-05	0.00123507	0.0011178	1161	tags=39%, list=7%, signal=37%	3122/3123/3109/3108/3119/3113/940/3112/5551/7124/3115/3111/3117/3002/3553
WP_TYPE_I_INTERFERON_INDUCTION_AND_SIGNALING_DURING_SARSCOV2_INFECTION	WP_TYPE_I_INTERFERON_INDUCTION_AND_SIGNALING_DURING_SARSCOV2_INFECTION	30	0.727718	2.09226	1.6016e-05	0.00123507	0.0011178	1986	tags=60%, list=13%, signal=52%	4940/23586/4939/7097/3665/6772/285852/4938/5610/6773/3454/9641/10379/29110/64135/51135/3455/4615
NABA_ECM_REGULATORS	NABA_ECM_REGULATORS	156	0.473358	1.76336	1.74176e-05	0.00126169	0.00114188	1504	tags=16%, list=10%, signal=15%	5055/9509/54757/5654/8728/4318/5273/710/64386/4327/5266/1992/5272/2162/5125/1509/8754/79676/112398/5476/5176/1508/3697/1991/55768
REACTOME_PD_1_SIGNALING	REACTOME_PD_1_SIGNALING	22	-0.784891	-2.15744	1.93466e-05	0.00135895	0.00122991	1182	tags=59%, list=8%, signal=55%	920/3122/3123/3120/917/3119/3113/3115/915/3117/919/3932/916
REACTOME_TCR_SIGNALING	REACTOME_TCR_SIGNALING	117	-0.50657	-1.85685	2.39133e-05	0.00163032	0.00147552	2002	tags=26%, list=13%, signal=23%	7311/8915/50852/3127/7314/5721/5705/920/3122/6233/3123/84433/7189/3120/917/8767/5335/3119/7979/3113/9402/3702/51466/3115/915/7535/3117/27040/919/3932/916
REACTOME_CELLULAR_RESPONSE_TO_STARVATION	REACTOME_CELLULAR_RESPONSE_TO_STARVATION	150	-0.46365	-1.73891	3.1231e-05	0.00206839	0.00187198	3333	tags=45%, list=21%, signal=36%	6205/6130/6144/6152/6218/6135/6194/6147/6146/6206/2475/6217/23334/6125/6207/57600/6229/23521/6202/6158/6164/6188/6138/54468/8131/6159/6160/6124/6122/6175/6170/6132/7311/6133/6208/6166/6167/6191/6141/155066/6231/6165/6193/2197/468/6136/3921/25873/6223/6233/6210/6134/1054/6228/6173/6139/6161/1649/6176/9349/6157/6142/9045/6168/6234/6169/6232/467
KEGG_GRAFT_VERSUS_HOST_DISEASE	KEGG_GRAFT_VERSUS_HOST_DISEASE	37	-0.687568	-2.09459	5.5192e-05	0.00355375	0.00321631	1161	tags=49%, list=7%, signal=45%	3824/3127/3122/3123/3109/3108/3119/3113/3812/940/3112/5551/7124/3115/3111/3117/3002/3553
WP_IMMUNE_RESPONSE_TO_TUBERCULOSIS	WP_IMMUNE_RESPONSE_TO_TUBERCULOSIS	23	0.764159	2.02694	6.03188e-05	0.00377889	0.00342007	917	tags=52%, list=6%, signal=49%	3437/3434/4599/3459/8519/6772/4938/8651/3460/6773/3454/10379
BIOCARTA_NO2IL12_PATHWAY	BIOCARTA_NO2IL12_PATHWAY	15	-0.823	-2.07217	6.69616e-05	0.00408466	0.0036968	1182	tags=47%, list=8%, signal=43%	920/917/914/2833/915/919/916
BIOCARTA_TOB1_PATHWAY	BIOCARTA_TOB1_PATHWAY	18	-0.790248	-2.0709	7.22975e-05	0.00429707	0.00388904	1580	tags=44%, list=10%, signal=40%	7046/7049/917/10140/940/915/919/916
REACTOME_O_GLYCOSYLATION_OF_TSR_DOMAIN_CONTAINING_PROTEINS	REACTOME_O_GLYCOSYLATION_OF_TSR_DOMAIN_CONTAINING_PROTEINS	25	0.743036	2.03482	8.97354e-05	0.00507333	0.0045916	45	tags=8%, list=0%, signal=8%	9509/7057
WP_OREXIN_RECEPTOR_PATHWAY	WP_OREXIN_RECEPTOR_PATHWAY	118	-0.487956	-1.7896	8.849e-05	0.00507333	0.0045916	1485	tags=23%, list=10%, signal=21%	7019/100133941/3159/6241/860/1628/6513/7071/6498/3383/2355/25819/1959/1026/84230/7422/7124/3280/2354/6446/8553/3397/1960/3553/1839/3399/3164
WP_COMPLEMENT_SYSTEM_IN_NEURONAL_DEVELOPMENT_AND_PLASTICITY	WP_COMPLEMENT_SYSTEM_IN_NEURONAL_DEVELOPMENT_AND_PLASTICITY	95	0.526245	1.83803	9.85364e-05	0.00543827	0.00492188	1520	tags=24%, list=10%, signal=22%	1191/10461/714/722/1604/5359/710/713/719/4240/1378/712/5584/720/355/2621/842/717/3689/56616/5627/3684/2219
WP_HOSTPATHOGEN_INTERACTION_OF_HUMAN_CORONAVIRUSES_INTERFERON_INDUCTION	WP_HOSTPATHOGEN_INTERACTION_OF_HUMAN_CORONAVIRUSES_INTERFERON_INDUCTION	33	0.686359	2.00022	0.000127345	0.00677403	0.0061308	2041	tags=52%, list=13%, signal=45%	4940/23586/4939/1432/6772/4938/5610/6773/3454/9641/10379/29110/5599/64135/3455/4615/8737
BIOCARTA_TCYTOTOXIC_PATHWAY	BIOCARTA_TCYTOTOXIC_PATHWAY	12	-0.852741	-1.98676	0.000132647	0.00677403	0.0061308	1100	tags=75%, list=7%, signal=70%	3683/917/3383/914/940/915/925/919/916
REACTOME_MHC_CLASS_II_ANTIGEN_PRESENTATION	REACTOME_MHC_CLASS_II_ANTIGEN_PRESENTATION	114	-0.478524	-1.75729	0.000134428	0.00677403	0.0061308	1730	tags=26%, list=11%, signal=24%	3835/26052/10427/7280/3127/22920/163/3122/3123/8722/11258/3109/3902/10376/84790/3120/10383/3108/1778/3119/9371/7846/84617/51807/3113/3112/3115/81027/3111/3117
WP_NETWORK_MAP_OF_SARSCOV2_SIGNALING_PATHWAY	WP_NETWORK_MAP_OF_SARSCOV2_SIGNALING_PATHWAY	191	0.429446	1.64765	0.000132907	0.00677403	0.0061308	1589	tags=24%, list=10%, signal=22%	3434/10964/4599/3577/2537/3240/116844/7850/3586/8743/2920/2919/54541/10410/23586/64386/6364/4939/8519/6772/3627/4086/9332/3579/3429/55937/7226/3959/2335/6347/1509/842/929/10379/1051/3552/29110/5599/64135/1508/341/81631/3045/2921/1843/3565
PID_CD8_TCR_DOWNSTREAM_PATHWAY	PID_CD8_TCR_DOWNSTREAM_PATHWAY	53	-0.59796	-1.90982	0.000147552	0.00727713	0.00658613	892	tags=25%, list=6%, signal=23%	8061/4773/917/3561/5551/7124/926/915/925/3002/3560/919/916
WP_TCELL_ANTIGEN_RECEPTOR_TCR_PATHWAY_DURING_STAPHYLOCOCCUS_AUREUS_INFECTION	WP_TCELL_ANTIGEN_RECEPTOR_TCR_PATHWAY_DURING_STAPHYLOCOCCUS_AUREUS_INFECTION	59	-0.587698	-1.93288	0.000150956	0.0072899	0.00659769	1182	tags=31%, list=8%, signal=28%	920/6237/959/84433/4773/9020/1493/5335/867/9402/940/3702/7124/915/925/7535/27040/3932
KEGG_AUTOIMMUNE_THYROID_DISEASE	KEGG_AUTOIMMUNE_THYROID_DISEASE	35	-0.650194	-1.94476	0.000156958	0.00742508	0.00672003	1161	tags=46%, list=7%, signal=42%	3122/3123/959/958/3109/1493/3108/3119/3113/940/3112/5551/3115/3111/3117/3002
BIOCARTA_CSK_PATHWAY	BIOCARTA_CSK_PATHWAY	20	-0.762355	-2.04269	0.000165722	0.00768286	0.00695334	1684	tags=55%, list=11%, signal=49%	3127/5577/920/3122/3123/917/915/7535/919/3932/916
BIOCARTA_TCRA_PATHWAY	BIOCARTA_TCRA_PATHWAY	14	-0.813952	-1.99075	0.000175334	0.00786825	0.00712112	1684	tags=71%, list=11%, signal=64%	3127/920/3122/3123/917/915/7535/919/3932/916
WP_TCELL_ACTIVATION_SARSCOV2	WP_TCELL_ACTIVATION_SARSCOV2	83	-0.525056	-1.83177	0.000176509	0.00786825	0.00712112	1182	tags=22%, list=8%, signal=20%	920/3122/10125/3123/84433/917/1493/5335/1026/9402/940/7124/915/7535/27040/919/3932/916
WP_GPCRS_CLASS_A_RHODOPSINLIKE	WP_GPCRS_CLASS_A_RHODOPSINLIKE	141	0.449412	1.65781	0.000218627	0.00956184	0.00865389	861	tags=13%, list=6%, signal=12%	2852/3577/2358/729230/140/3274/2357/10161/719/3579/2857/64805/1241/53829/5737/2850/4923/8477
BIOCARTA_THELPER_PATHWAY	BIOCARTA_THELPER_PATHWAY	12	-0.840545	-1.95835	0.00023926	0.00990367	0.00896327	1182	tags=75%, list=8%, signal=69%	920/3683/917/3383/914/940/915/919/916
BIOCARTA_TCR_PATHWAY	BIOCARTA_TCR_PATHWAY	44	-0.599033	-1.86331	0.000238777	0.00990367	0.00896327	858	tags=23%, list=6%, signal=22%	4773/917/5335/4214/915/7535/27040/919/3932/916
WP_IL18_SIGNALING_PATHWAY	WP_IL18_SIGNALING_PATHWAY	238	-0.392377	-1.56731	0.000231975	0.00990367	0.00896327	1317	tags=17%, list=8%, signal=16%	1112/1374/8870/637/860/23623/7832/84939/5966/64332/7189/7127/330/596/10365/3383/3674/5335/5743/5763/770/3315/56257/30009/81618/83541/26012/7422/7124/3659/4050/80149/3925/467/4794/3932/3553/6352/9308/3164
PID_IL12_STAT4_PATHWAY	PID_IL12_STAT4_PATHWAY	31	-0.672037	-1.98124	0.00026343	0.0103497	0.00936692	1182	tags=32%, list=8%, signal=30%	920/3122/917/30009/940/5551/3659/915/919/916
BIOCARTA_IL17_PATHWAY	BIOCARTA_IL17_PATHWAY	12	-0.83814	-1.95275	0.000262046	0.0103497	0.00936692	1182	tags=58%, list=8%, signal=54%	920/917/914/915/925/919/916
REACTOME_NUCLEAR_EVENTS_KINASE_AND_TRANSCRIPTION_FACTOR_ACTIVATION	REACTOME_NUCLEAR_EVENTS_KINASE_AND_TRANSCRIPTION_FACTOR_ACTIVATION	57	-0.591525	-1.92249	0.000256163	0.0103497	0.00936692	892	tags=30%, list=6%, signal=28%	8061/5598/1108/3727/1848/1959/2033/4209/6236/1849/3398/2354/6446/3397/1960/4665/3399
PID_PI3KCI_PATHWAY	PID_PI3KCI_PATHWAY	48	-0.599777	-1.88549	0.00030374	0.0117345	0.0106202	549	tags=17%, list=4%, signal=16%	5335/6714/640/3702/7535/27040/6446/3932
PID_NFAT_TFPATHWAY	PID_NFAT_TFPATHWAY	40	-0.630164	-1.94032	0.000309907	0.0117765	0.0106582	1501	tags=50%, list=10%, signal=45%	1606/2635/868/2625/1019/50943/6520/1869/959/8061/4773/1493/5743/10320/30009/1959/55509/7124/3662/1960
REACTOME_MRNA_SPLICING	REACTOME_MRNA_SPLICING	187	-0.422322	-1.64091	0.00039481	0.0147608	0.0133592	3600	tags=54%, list=23%, signal=42%	9295/285755/8683/22794/3181/5725/3191/51503/51585/6627/84844/9785/9128/26121/57461/84991/10921/5434/5094/23451/3188/29894/9775/24144/10992/57794/23020/3184/3190/3183/8896/25804/51690/6428/55954/51691/10946/27316/10772/24148/55339/83443/6628/22827/1655/23350/3312/85437/10907/6634/84950/5432/9129/51639/11325/51729/27339/199746/65109/57703/10262/8175/4809/4904/10594/10236/51593/5437/6430/22826/10949…
KEGG_INTESTINAL_IMMUNE_NETWORK_FOR_IGA_PRODUCTION	KEGG_INTESTINAL_IMMUNE_NETWORK_FOR_IGA_PRODUCTION	43	-0.605479	-1.88051	0.000413717	0.0152222	0.0137767	1161	tags=44%, list=7%, signal=41%	3122/23495/3123/959/608/958/3109/3676/9020/3108/3119/3695/3113/23308/940/3112/3115/3111/3117
WP_PATHOGENESIS_OF_SARSCOV2_MEDIATED_BY_NSP9NSP10_COMPLEX	WP_PATHOGENESIS_OF_SARSCOV2_MEDIATED_BY_NSP9NSP10_COMPLEX	19	-0.745658	-1.97236	0.000430664	0.0155644	0.0140865	1182	tags=58%, list=8%, signal=54%	920/3122/3123/917/914/926/925/7535/919/3932/916
WP_COMPLEMENT_SYSTEM	WP_COMPLEMENT_SYSTEM	73	0.523675	1.75011	0.000436448	0.0155644	0.0140865	1520	tags=30%, list=10%, signal=27%	133/7057/2357/722/1604/710/719/6402/7097/3915/1378/2162/720/717/5578/3689/22918/2769/5627/1991/1452/2219
KEGG_COMPLEMENT_AND_COAGULATION_CASCADES	KEGG_COMPLEMENT_AND_COAGULATION_CASCADES	51	0.584281	1.8592	0.000458677	0.0161093	0.0145796	764	tags=27%, list=5%, signal=26%	714/7056/722/1604/710/713/719/2152/1378/712/2162/2153/720/717
KEGG_ALLOGRAFT_REJECTION	KEGG_ALLOGRAFT_REJECTION	33	-0.654003	-1.94145	0.000478004	0.0165375	0.0149672	1161	tags=48%, list=7%, signal=45%	3122/3123/959/958/3109/3108/3119/3113/940/3112/5551/7124/3115/3111/3117/3002
REACTOME_REGULATION_OF_IFNA_SIGNALING	REACTOME_REGULATION_OF_IFNA_SIGNALING	13	0.807995	1.87359	0.000544322	0.018555	0.0167931	600	tags=46%, list=4%, signal=44%	11274/9021/6772/8651/6773/3454
REACTOME_SIGNALING_BY_NOTCH2	REACTOME_SIGNALING_BY_NOTCH2	32	-0.636167	-1.88076	0.000589613	0.0198076	0.0179268	2002	tags=34%, list=13%, signal=30%	7311/7314/5664/6233/4853/4192/2033/9148/3280/2208/3002
REACTOME_COPII_MEDIATED_VESICLE_TRANSPORT	REACTOME_COPII_MEDIATED_VESICLE_TRANSPORT	66	0.538335	1.78363	0.000606165	0.0200727	0.0181667	4366	tags=55%, list=28%, signal=39%	374/7039/26984/2153/10282/10802/8615/4905/10342/23256/2157/8775/5265/9554/9871/1453/2801/10484/10113/11196/89866/81562/122553/1522/9570/51128/3998/27095/81876/9117/90411/22870/10175/9632/966/6811
REACTOME_PROCESSING_OF_CAPPED_INTRON_CONTAINING_PRE_MRNA	REACTOME_PROCESSING_OF_CAPPED_INTRON_CONTAINING_PRE_MRNA	238	-0.380597	-1.52025	0.000649518	0.0212054	0.0191918	3600	tags=38%, list=23%, signal=29%	24144/10992/57794/23020/129401/3184/3190/3183/8896/25804/9688/51690/6428/55706/55954/51691/10946/27316/7175/10772/84321/24148/55339/83443/6628/22827/1655/23350/3312/85437/10907/6634/84950/5432/9883/9129/51639/11325/51729/27339/199746/65109/57703/10262/23225/8480/8175/4809/23279/4904/10594/10236/51593/5437/6430/22826/10949/10450/3192/5435/6632/5430/3187/54883/10291/6631/53938/8086/25949/5438/1660/…
WP_CHOLESTEROL_METABOLISM_WITH_BLOCH_AND_KANDUTSCHRUSSELL_PATHWAYS	WP_CHOLESTEROL_METABOLISM_WITH_BLOCH_AND_KANDUTSCHRUSSELL_PATHWAYS	45	0.597577	1.84359	0.000663411	0.0213581	0.0193301	2399	tags=40%, list=15%, signal=34%	9023/2180/1717/83401/1718/2182/6646/3930/2181/1593/9619/4598/39/6720/2222/6307/6713/3422
KEGG_VIRAL_MYOCARDITIS	KEGG_VIRAL_MYOCARDITIS	60	-0.542828	-1.78919	0.000721997	0.0229259	0.020749	1386	tags=32%, list=9%, signal=29%	3127/1605/3122/637/3683/3123/959/958/3109/3383/3108/3119/3113/940/3112/5551/3115/3111/3117
REACTOME_GAP_JUNCTION_ASSEMBLY	REACTOME_GAP_JUNCTION_ASSEMBLY	22	-0.702636	-1.93134	0.000767643	0.0240459	0.0217626	706	tags=36%, list=5%, signal=35%	7280/10376/84790/10383/7846/84617/51807/81027
WP_T_CELL_RECEPTOR_AND_COSTIMULATORY_SIGNALING	WP_T_CELL_RECEPTOR_AND_COSTIMULATORY_SIGNALING	28	-0.669134	-1.91014	0.000859342	0.0262099	0.0237212	1141	tags=39%, list=7%, signal=36%	10125/4773/8445/1493/5335/940/3702/926/925/7535/3932
WP_AMPLIFICATION_AND_EXPANSION_OF_ONCOGENIC_PATHWAYS_AS_METASTATIC_TRAITS	WP_AMPLIFICATION_AND_EXPANSION_OF_ONCOGENIC_PATHWAYS_AS_METASTATIC_TRAITS	14	-0.773345	-1.89143	0.000850823	0.0262099	0.0237212	363	tags=64%, list=2%, signal=63%	4851/7428/5294/9595/6714/7422/51176/6934/6932
KEGG_CELL_ADHESION_MOLECULES_CAMS	KEGG_CELL_ADHESION_MOLECULES_CAMS	113	-0.460899	-1.68844	0.00100068	0.0301243	0.0272638	1182	tags=25%, list=8%, signal=23%	920/3122/3683/3123/959/958/3109/3676/933/1493/3383/3108/5818/3119/914/3384/3695/3113/23308/940/3112/3115/926/6693/3111/925/3117/923
PID_IL12_2PATHWAY	PID_IL12_2PATHWAY	60	-0.537144	-1.77046	0.00104751	0.0304962	0.0276005	650	tags=23%, list=4%, signal=22%	917/8767/30009/3561/926/915/925/3001/3002/3560/919/3932/3553/916
REACTOME_SIGNALING_BY_NTRKS	REACTOME_SIGNALING_BY_NTRKS	120	-0.447232	-1.64118	0.00105031	0.0304962	0.0276005	1477	tags=23%, list=10%, signal=21%	26052/2889/163/6196/10818/9252/5900/3667/8061/5598/5335/1108/135/3727/1848/6714/1959/2033/4209/6236/1849/3398/2354/6446/3397/1960/4665/3399
REACTOME_METABOLISM_OF_VITAMINS_AND_COFACTORS	REACTOME_METABOLISM_OF_VITAMINS_AND_COFACTORS	163	0.423863	1.58383	0.0010525	0.0304962	0.0276005	2406	tags=28%, list=16%, signal=24%	8876/8875/83666/10588/23590/55937/6383/3417/151056/5091/5950/4023/375790/84875/4552/80025/2644/6948/10135/683/200895/25902/54625/143/55229/5168/133686/60496/1719/57107/10560/6385/4594/10797/2350/84274/51004/57017/27235/27249/51109/60386/9446/6470/7804/65220
REACTOME_NOTCH2_INTRACELLULAR_DOMAIN_REGULATES_TRANSCRIPTION	REACTOME_NOTCH2_INTRACELLULAR_DOMAIN_REGULATES_TRANSCRIPTION	12	-0.801053	-1.86634	0.00107697	0.030596	0.0276907	533	tags=42%, list=3%, signal=40%	4853/2033/3280/2208/3002
WP_MAMMARY_GLAND_DEVELOPMENT_PATHWAY_PUBERTY_STAGE_2_OF_4	WP_MAMMARY_GLAND_DEVELOPMENT_PATHWAY_PUBERTY_STAGE_2_OF_4	12	0.808593	1.85563	0.00108234	0.030596	0.0276907	493	tags=25%, list=3%, signal=24%	374/4609/2335
WP_COMPLEMENT_AND_COAGULATION_CASCADES	WP_COMPLEMENT_AND_COAGULATION_CASCADES	45	0.585549	1.80648	0.00119394	0.0326004	0.0295048	764	tags=27%, list=5%, signal=25%	1191/714/7056/1604/710/713/719/2152/1378/712/2153/717
REACTOME_COMPLEMENT_CASCADE	REACTOME_COMPLEMENT_CASCADE	39	0.594696	1.77438	0.00119544	0.0326004	0.0295048	1520	tags=36%, list=10%, signal=32%	1191/714/722/1604/710/713/719/1378/712/720/717/5627/1991/2219
WP_ALLOGRAFT_REJECTION	WP_ALLOGRAFT_REJECTION	74	-0.499878	-1.71166	0.00118881	0.0326004	0.0295048	1161	tags=34%, list=7%, signal=31%	3122/3123/959/958/3109/10376/1493/3108/5590/3119/4283/643/718/3113/940/3112/7422/5551/7124/3115/3111/3117/3002/3553/10578
REACTOME_RECRUITMENT_OF_NUMA_TO_MITOTIC_CENTROSOMES	REACTOME_RECRUITMENT_OF_NUMA_TO_MITOTIC_CENTROSOMES	90	-0.487682	-1.72296	0.00143793	0.0383119	0.034674	2952	tags=36%, list=19%, signal=29%	23354/93323/1069/22897/4926/1639/29922/55125/10142/7280/115106/8636/5577/440145/54820/1454/7840/4957/9814/11258/10376/84790/10383/203068/1778/114791/7846/55722/8481/84617/51807/81027
REACTOME_TRANSPORT_OF_BILE_SALTS_AND_ORGANIC_ACIDS_METAL_IONS_AND_AMINE_COMPOUNDS	REACTOME_TRANSPORT_OF_BILE_SALTS_AND_ORGANIC_ACIDS_METAL_IONS_AND_AMINE_COMPOUNDS	60	0.530151	1.72119	0.00142323	0.0383119	0.034674	3096	tags=33%, list=20%, signal=27%	861/85413/55356/64116/148867/133418/30061/6583/9194/6556/114134/27173/64924/4891/29985/6539/55244/6248/9123/6584
REACTOME_SIGNALING_BY_FGFR	REACTOME_SIGNALING_BY_FGFR	76	-0.488675	-1.68426	0.0014839	0.0390872	0.0353757	1610	tags=25%, list=10%, signal=23%	5437/7314/10818/5435/5430/3187/143282/5438/6233/5441/4670/3178/5335/5436/53834/6714/867/161742/83888
REACTOME_EFFECTS_OF_PIP2_HYDROLYSIS	REACTOME_EFFECTS_OF_PIP2_HYDROLYSIS	25	-0.663387	-1.86386	0.00162926	0.0424339	0.0384046	1141	tags=24%, list=7%, signal=22%	10125/5583/3710/10235/747/11343
WP_SARSCOV2_INNATE_IMMUNITY_EVASION_AND_CELLSPECIFIC_IMMUNE_RESPONSE	WP_SARSCOV2_INNATE_IMMUNITY_EVASION_AND_CELLSPECIFIC_IMMUNE_RESPONSE	61	0.518786	1.69325	0.00166453	0.042871	0.0388002	604	tags=28%, list=4%, signal=27%	4599/3433/3586/2920/2919/23586/79132/8519/3665/6772/3627/3579/7706/8772/6773/3454/6347
PID_TOLL_ENDOGENOUS_PATHWAY	PID_TOLL_ENDOGENOUS_PATHWAY	23	0.684086	1.81455	0.00171549	0.0436978	0.0395485	3215	tags=57%, list=21%, signal=45%	7097/23643/1462/6279/929/51135/4615/3656/114609/7096/7099/10333/1147
REACTOME_METABOLISM_OF_STEROIDS	REACTOME_METABOLISM_OF_STEROIDS	131	0.428653	1.56384	0.00176719	0.0445254	0.0402975	3636	tags=36%, list=23%, signal=28%	9023/80270/1717/85441/2232/1718/3930/64801/10802/1593/6604/3972/4598/114883/120227/80765/403313/51144/39/8714/5465/6720/2222/9871/6307/23600/1594/6713/3422/10484/3293/51141/3837/10948/1588/706/1595/9453/51588/6715/441282/2224/4802/51128/4597/79071/5641
REACTOME_HIV_ELONGATION_ARREST_AND_RECOVERY	REACTOME_HIV_ELONGATION_ARREST_AND_RECOVERY	32	-0.59907	-1.77109	0.00190176	0.0465152	0.0420984	3107	tags=50%, list=20%, signal=40%	6829/7469/905/8178/7936/6749/5432/6827/5437/5435/5430/1025/5438/5441/5436/904
KEGG_HEMATOPOIETIC_CELL_LINEAGE	KEGG_HEMATOPOIETIC_CELL_LINEAGE	80	-0.482751	-1.67792	0.00188753	0.0465152	0.0420984	1182	tags=32%, list=8%, signal=30%	920/3122/3123/3676/1436/933/917/930/3674/914/924/913/2323/911/931/7124/3575/926/2208/915/2812/925/921/3563/3553/916
REACTOME_TOLL_LIKE_RECEPTOR_CASCADES	REACTOME_TOLL_LIKE_RECEPTOR_CASCADES	147	0.418519	1.5553	0.00192643	0.0465152	0.0420984	3215	tags=38%, list=21%, signal=30%	6283/7321/7097/5608/1432/3665/51311/23643/8772/8651/11213/7100/6279/1845/9641/929/466/3689/6441/671/29110/5599/6416/4205/51231/5601/6195/81622/1508/5594/3684/51135/10010/1386/5289/10454/4615/8737/5604/8454/1520/329/3656/1326/948/79792/114609/7096/6885/64127/7099/2353/10333/5516/4793/1147
NABA_ECM_GLYCOPROTEINS	NABA_ECM_GLYCOPROTEINS	126	0.429266	1.55376	0.00191514	0.0465152	0.0420984	1384	tags=12%, list=9%, signal=11%	7130/7057/116844/83716/4240/3485/3915/2335/3730/2621/1690/375790/5118/4013/30008
REACTOME_DISEASES_OF_IMMUNE_SYSTEM	REACTOME_DISEASES_OF_IMMUNE_SYSTEM	27	0.645394	1.82461	0.00198194	0.0473623	0.0428651	3215	tags=52%, list=21%, signal=41%	7097/23643/7100/6279/929/81622/51135/4615/948/114609/7096/7099/10333/1147
WP_CANCER_IMMUNOTHERAPY_BY_PD1_BLOCKADE	WP_CANCER_IMMUNOTHERAPY_BY_PD1_BLOCKADE	23	-0.663207	-1.84878	0.00210129	0.049702	0.0449825	1023	tags=43%, list=7%, signal=41%	3123/10725/4773/917/926/915/925/7535/3932/916
BIOCARTA_STATHMIN_PATHWAY	BIOCARTA_STATHMIN_PATHWAY	19	-0.706134	-1.86781	0.00216458	0.050175	0.0454107	650	tags=37%, list=4%, signal=35%	5577/917/914/915/3925/919/916
REACTOME_GPCR_LIGAND_BINDING	REACTOME_GPCR_LIGAND_BINDING	294	0.350056	1.40447	0.00215312	0.050175	0.0454107	1419	tags=14%, list=9%, signal=13%	2852/133/3577/2358/729230/140/3274/2357/2920/2919/1604/117579/2790/6364/10161/719/2535/3627/6368/3579/10203/60675/6347/64805/1241/53829/5737/4923/3972/338557/5179/8477/1889/7855/1910/1880/5028/338442/5732/7481
KEGG_ASTHMA	KEGG_ASTHMA	25	-0.652451	-1.83314	0.00220158	0.0505274	0.0457296	1161	tags=56%, list=7%, signal=52%	3122/2205/3123/959/958/3109/3108/3119/3113/3112/7124/3115/3111/3117
REACTOME_DEACTIVATION_OF_THE_BETA_CATENIN_TRANSACTIVATING_COMPLEX	REACTOME_DEACTIVATION_OF_THE_BETA_CATENIN_TRANSACTIVATING_COMPLEX	37	-0.606802	-1.84855	0.00226261	0.0514189	0.0465364	3167	tags=43%, list=20%, signal=34%	5929/207/1499/324/3065/7090/25776/7311/7314/331/6233/283149/8085/51176/6934/6932
REACTOME_TGF_BETA_RECEPTOR_SIGNALING_IN_EMT_EPITHELIAL_TO_MESENCHYMAL_TRANSITION	REACTOME_TGF_BETA_RECEPTOR_SIGNALING_IN_EMT_EPITHELIAL_TO_MESENCHYMAL_TRANSITION	16	-0.703268	-1.79131	0.00236286	0.0531759	0.0481266	2452	tags=44%, list=16%, signal=37%	23370/50855/7311/7314/7046/6233/5590
REACTOME_CELLULAR_SENESCENCE	REACTOME_CELLULAR_SENESCENCE	174	0.393861	1.49568	0.00262511	0.0585098	0.052954	1188	tags=22%, list=8%, signal=20%	3006/8350/8365/1912/8338/1031/1030/3007/4001/7321/5608/1432/8341/8343/25842/2114/3012/8349/6774/3014/8339/2146/8353/25913/1017/4193/8366/8970/1051/3552/55766/6045/3020/5599/3013/6416/5601/6195
REACTOME_IRAK4_DEFICIENCY_TLR2_4	REACTOME_IRAK4_DEFICIENCY_TLR2_4	14	0.751293	1.75817	0.00265118	0.0585279	0.0529704	3075	tags=79%, list=20%, signal=63%	7097/23643/6279/929/51135/4615/948/114609/7096/7099/10333
WP_FATTY_ACID_BIOSYNTHESIS	WP_FATTY_ACID_BIOSYNTHESIS	22	0.673788	1.77646	0.00277532	0.0606905	0.0549277	1553	tags=32%, list=10%, signal=29%	79746/2180/2182/5091/2181/55825/55862
REACTOME_TRANSPORT_OF_CONNEXONS_TO_THE_PLASMA_MEMBRANE	REACTOME_TRANSPORT_OF_CONNEXONS_TO_THE_PLASMA_MEMBRANE	15	-0.726984	-1.83042	0.00280327	0.0607288	0.0549623	706	tags=53%, list=5%, signal=51%	7280/10376/84790/10383/7846/84617/51807/81027
REACTOME_FORMATION_OF_TUBULIN_FOLDING_INTERMEDIATES_BY_CCT_TRIC	REACTOME_FORMATION_OF_TUBULIN_FOLDING_INTERMEDIATES_BY_CCT_TRIC	21	-0.668599	-1.81398	0.0031376	0.0661177	0.0598395	706	tags=43%, list=5%, signal=41%	7203/7280/10376/84790/10383/7846/84617/51807/81027
REACTOME_RHO_GTPASES_ACTIVATE_IQGAPS	REACTOME_RHO_GTPASES_ACTIVATE_IQGAPS	27	-0.606115	-1.72089	0.00312797	0.0661177	0.0598395	706	tags=33%, list=5%, signal=32%	71/7280/10376/84790/10383/7846/84617/51807/81027
REACTOME_METABOLISM_OF_AMINO_ACIDS_AND_DERIVATIVES	REACTOME_METABOLISM_OF_AMINO_ACIDS_AND_DERIVATIVES	335	-0.329405	-1.37069	0.00310448	0.0661177	0.0598395	3744	tags=38%, list=24%, signal=29%	54498/6222/339983/51601/6201/10165/138199/3376/60678/2875/501/5690/6181/5720/51520/5686/6205/1892/6130/3028/6144/9255/6152/587/6218/5715/6135/5710/6194/6147/6146/6206/6217/1743/256987/6125/10197/6207/51380/2058/11185/438/29968/9491/6229/23521/4507/6202/6158/6164/4548/6188/51582/6138/1158/6159/4706/6160/5704/6124/9380/5713/84890/6122/4141/6175/6170/6132/7311/2628/57571/5859/6133/6208/6166/6167/852…
BIOCARTA_CTL_PATHWAY	BIOCARTA_CTL_PATHWAY	13	-0.758151	-1.80656	0.00318277	0.0664655	0.0601543	1100	tags=62%, list=7%, signal=57%	3683/917/3383/5551/915/3002/919/916
REACTOME_REGULATION_OF_TLR_BY_ENDOGENOUS_LIGAND	REACTOME_REGULATION_OF_TLR_BY_ENDOGENOUS_LIGAND	14	0.743424	1.73975	0.00321525	0.0665428	0.0602243	3075	tags=71%, list=20%, signal=57%	7097/23643/6279/929/6441/948/79792/7096/7099/10333
KEGG_SPLICEOSOME	KEGG_SPLICEOSOME	126	-0.40924	-1.50915	0.00324828	0.0665428	0.0602243	3399	tags=52%, list=22%, signal=41%	22985/51503/6627/84844/9785/9128/26121/57461/84991/1659/23451/9775/10992/23020/3190/3183/8896/25804/8559/51690/6428/51691/10946/27316/10772/84321/24148/83443/6628/22827/1655/23350/3312/10907/6634/84950/9129/51639/11325/51729/27339/10262/8175/4809/10594/6430/10450/3192/6632/10291/6631/25949/4116/144983/10084/4670/220988/6432/6635/3178/151903/6636/10929/10465/7307
REACTOME_SIGNALING_BY_RECEPTOR_TYROSINE_KINASES	REACTOME_SIGNALING_BY_RECEPTOR_TYROSINE_KINASES	457	-0.311356	-1.32826	0.0032726	0.0665428	0.0602243	1683	tags=16%, list=11%, signal=15%	2889/10000/5437/7314/155066/6285/11059/163/7410/6196/10818/5435/9252/5430/3187/1298/5900/8829/5664/143282/3710/5438/6233/5441/3667/8061/4670/2241/55615/5598/1292/10458/3178/1500/9047/3728/5590/5335/1108/5436/135/200958/4192/3727/1848/53834/3315/6714/2323/10019/4145/1959/6678/867/2033/3561/117145/4209/9402/161742/6236/1849/7422/3398/3925/639/2354/83888/6446/3397/1960/3932/4665/1839/3399
WP_SARS_CORONAVIRUS_AND_INNATE_IMMUNITY	WP_SARS_CORONAVIRUS_AND_INNATE_IMMUNITY	18	0.691755	1.74214	0.00338257	0.0681808	0.0617067	1894	tags=50%, list=12%, signal=44%	23586/6772/6773/3454/9641/10379/29110/64135/3455
REACTOME_POST_CHAPERONIN_TUBULIN_FOLDING_PATHWAY	REACTOME_POST_CHAPERONIN_TUBULIN_FOLDING_PATHWAY	18	-0.687675	-1.8021	0.00356585	0.0712555	0.0644894	706	tags=44%, list=5%, signal=42%	7280/10376/84790/10383/7846/84617/51807/81027
KEGG_HYPERTROPHIC_CARDIOMYOPATHY_HCM	KEGG_HYPERTROPHIC_CARDIOMYOPATHY_HCM	64	-0.513802	-1.71858	0.00359684	0.0712604	0.0644939	3060	tags=31%, list=20%, signal=25%	4607/6443/9254/3569/3688/784/6442/71/3655/3690/782/2010/1605/3676/3674/7168/3695/7169/7124/4000
REACTOME_SEALING_OF_THE_NUCLEAR_ENVELOPE_NE_BY_ESCRT_III	REACTOME_SEALING_OF_THE_NUCLEAR_ENVELOPE_NE_BY_ESCRT_III	27	-0.597392	-1.69612	0.0037346	0.0727463	0.0658386	706	tags=30%, list=5%, signal=28%	7280/10376/84790/10383/7846/84617/51807/81027
KEGG_ANTIGEN_PROCESSING_AND_PRESENTATION	KEGG_ANTIGEN_PROCESSING_AND_PRESENTATION	71	-0.478729	-1.63502	0.00372651	0.0727463	0.0658386	2933	tags=42%, list=19%, signal=34%	10197/1385/3804/3125/3312/3309/4801/5993/4800/3824/3127/5721/920/6891/3122/3123/3109/3108/3326/8302/3119/3113/3812/4261/3112/3115/926/3111/925/3117
REACTOME_HS_GAG_BIOSYNTHESIS	REACTOME_HS_GAG_BIOSYNTHESIS	23	0.66641	1.76766	0.00382473	0.0738811	0.0668658	3181	tags=48%, list=21%, signal=38%	6383/375790/26035/8509/2131/6385/9394/11046/3340/9653/9672
REACTOME_MRNA_SPLICING_MINOR_PATHWAY	REACTOME_MRNA_SPLICING_MINOR_PATHWAY	52	-0.52619	-1.67328	0.00389716	0.0746579	0.0675688	3032	tags=46%, list=20%, signal=37%	55954/24148/83443/6628/85437/10907/6634/5432/51639/11325/10262/4809/4904/10594/5437/5435/6632/5430/5438/5441/6432/6635/6636/5436
WP_OVERVIEW_OF_INTERFERONSMEDIATED_SIGNALING_PATHWAY	WP_OVERVIEW_OF_INTERFERONSMEDIATED_SIGNALING_PATHWAY	18	0.686933	1.72999	0.00394394	0.0749349	0.0678195	1181	tags=44%, list=8%, signal=41%	3459/6772/3460/6773/3454/5578/10379/3588
REACTOME_GAP_JUNCTION_TRAFFICKING_AND_REGULATION	REACTOME_GAP_JUNCTION_TRAFFICKING_AND_REGULATION	34	-0.576743	-1.72776	0.00415179	0.0782427	0.0708131	706	tags=24%, list=5%, signal=23%	10376/84790/10383/7846/84617/6714/51807/81027
BIOCARTA_SM_PATHWAY	BIOCARTA_SM_PATHWAY	14	-0.722194	-1.76633	0.00430392	0.0804555	0.0728158	2809	tags=50%, list=18%, signal=41%	6628/6634/6632/6631/6635/6636/7307
KEGG_DILATED_CARDIOMYOPATHY	KEGG_DILATED_CARDIOMYOPATHY	69	-0.486318	-1.65034	0.00449269	0.0833125	0.0754016	2573	tags=29%, list=17%, signal=24%	6443/9254/3688/784/6442/71/3655/113/3690/782/2010/1605/5613/3676/3674/7168/3695/7169/7124/4000
WP_INTERLEUKIN1_IL1_STRUCTURAL_PATHWAY	WP_INTERLEUKIN1_IL1_STRUCTURAL_PATHWAY	49	0.534334	1.6866	0.00476864	0.0877278	0.0793976	2421	tags=43%, list=16%, signal=36%	4609/5608/1432/3665/3556/3554/3552/5599/6416/5601/5594/51135/10010/1386/10454/4615/5604/3656/1326/8569/54472
WP_MAMMARY_GLAND_DEVELOPMENT_PATHWAY_INVOLUTION_STAGE_4_OF_4	WP_MAMMARY_GLAND_DEVELOPMENT_PATHWAY_INVOLUTION_STAGE_4_OF_4	10	0.792524	1.74052	0.00496542	0.0906286	0.082023	1166	tags=50%, list=8%, signal=46%	4609/4318/9021/6774/3572
KEGG_ARRHYTHMOGENIC_RIGHT_VENTRICULAR_CARDIOMYOPATHY_ARVC	KEGG_ARRHYTHMOGENIC_RIGHT_VENTRICULAR_CARDIOMYOPATHY_ARVC	62	-0.483791	-1.60641	0.00513093	0.0914884	0.0828012	3143	tags=32%, list=20%, signal=26%	1499/6443/9254/3688/784/6442/71/3655/3690/782/2010/1605/3676/3674/3728/3695/51176/6934/4000/6932
WP_ARRHYTHMOGENIC_RIGHT_VENTRICULAR_CARDIOMYOPATHY	WP_ARRHYTHMOGENIC_RIGHT_VENTRICULAR_CARDIOMYOPATHY	62	-0.483791	-1.60641	0.00513093	0.0914884	0.0828012	3143	tags=32%, list=20%, signal=26%	1499/6443/9254/3688/784/6442/71/3655/3690/782/2010/1605/3676/3674/3728/3695/51176/6934/4000/6932
WP_MRNA_PROCESSING	WP_MRNA_PROCESSING	125	-0.403552	-1.48988	0.00506097	0.0914884	0.0828012	4348	tags=53%, list=28%, signal=38%	6627/84844/9785/9128/84991/10921/4841/1659/5094/5496/102724594/23451/3188/29894/10992/1196/57794/3184/3190/3183/8559/51690/6428/6829/10147/10946/27316/10772/24148/11218/83443/6628/3275/10907/6634/9129/9584/10262/8175/4809/4904/10594/10236/6430/6421/22826/3192/6632/5430/3187/10291/1660/8106/10978/1195/4670/3276/2521/6432/6635/3178/10482/10658/6636/8731/7307
REACTOME_CLASS_A_1_RHODOPSIN_LIKE_RECEPTORS	REACTOME_CLASS_A_1_RHODOPSIN_LIKE_RECEPTORS	212	0.366854	1.43096	0.00517307	0.0915356	0.0828439	1397	tags=16%, list=9%, signal=14%	2852/3577/2358/729230/140/3274/2357/2920/2919/117579/6364/10161/719/3627/6368/3579/60675/6347/64805/1241/53829/5737/4923/3972/338557/5179/8477/1889/1910/1880/5028/338442/5732
PID_AMB2_NEUTROPHILS_PATHWAY	PID_AMB2_NEUTROPHILS_PATHWAY	38	-0.554272	-1.69668	0.00543331	0.0954123	0.0863524	658	tags=26%, list=4%, signal=25%	4035/3383/177/5590/5329/5328/6714/640/7124/3932
WP_ESTROGEN_RECEPTOR_PATHWAY	WP_ESTROGEN_RECEPTOR_PATHWAY	11	0.776921	1.7554	0.00579136	0.0995926	0.0901358	1939	tags=55%, list=13%, signal=48%	1545/6774/5166/51/1543/5465
REACTOME_ACTIVATION_OF_AMPK_DOWNSTREAM_OF_NMDARS	REACTOME_ACTIVATION_OF_AMPK_DOWNSTREAM_OF_NMDARS	22	-0.63689	-1.75063	0.00580026	0.0995926	0.0901358	706	tags=36%, list=5%, signal=35%	7280/10376/84790/10383/7846/84617/51807/81027
WP_PEPTIDE_GPCRS	WP_PEPTIDE_GPCRS	41	0.543694	1.64159	0.0057282	0.0995926	0.0901358	747	tags=17%, list=5%, signal=16%	3577/2358/729230/2357/719/3579/4923
REACTOME_ASSEMBLY_AND_CELL_SURFACE_PRESENTATION_OF_NMDA_RECEPTORS	REACTOME_ASSEMBLY_AND_CELL_SURFACE_PRESENTATION_OF_NMDA_RECEPTORS	35	-0.557423	-1.66727	0.00588859	0.100366	0.0908357	706	tags=23%, list=5%, signal=22%	10376/84790/320/10383/7846/84617/51807/81027
NABA_CORE_MATRISOME	NABA_CORE_MATRISOME	177	0.373216	1.41849	0.0060931	0.103093	0.0933042	1384	tags=11%, list=9%, signal=10%	7130/7057/116844/83716/4240/3485/3915/1462/2335/3730/6695/2621/1690/375790/145864/5118/4013/5552/30008
REACTOME_CARGO_CONCENTRATION_IN_THE_ER	REACTOME_CARGO_CONCENTRATION_IN_THE_ER	31	0.614509	1.77027	0.00628408	0.1052	0.0952104	4366	tags=68%, list=28%, signal=49%	374/7039/2153/10802/2157/5265/9554/9871/10484/10113/81562/1522/9570/51128/4253/3998/90411/10175/9632/966/6811
REACTOME_AKT_PHOSPHORYLATES_TARGETS_IN_THE_NUCLEUS	REACTOME_AKT_PHOSPHORYLATES_TARGETS_IN_THE_NUCLEUS	10	-0.788677	-1.75954	0.00633111	0.1052	0.0952104	361	tags=50%, list=2%, signal=49%	207/1385/10000/2308/3164
REACTOME_PEPTIDE_LIGAND_BINDING_RECEPTORS	REACTOME_PEPTIDE_LIGAND_BINDING_RECEPTORS	127	0.420599	1.53106	0.00635373	0.1052	0.0952104	991	tags=14%, list=6%, signal=13%	2852/3577/2358/729230/2357/2920/2919/117579/6364/719/3627/6368/3579/60675/6347/4923/5179/1889
REACTOME_SIGNALING_BY_FGFR2	REACTOME_SIGNALING_BY_FGFR2	64	-0.499573	-1.67099	0.00653334	0.107406	0.0972075	2431	tags=31%, list=16%, signal=26%	5432/3265/7311/5437/7314/10818/5435/5430/3187/143282/5438/6233/5441/4670/3178/5335/5436/6714/867/83888
WP_TRANSCRIPTIONAL_ACTIVATION_BY_NRF2_IN_RESPONSE_TO_PHYTOCHEMICALS	WP_TRANSCRIPTIONAL_ACTIVATION_BY_NRF2_IN_RESPONSE_TO_PHYTOCHEMICALS	14	0.714862	1.67291	0.00676458	0.109652	0.0992404	1691	tags=50%, list=11%, signal=45%	2048/5578/2730/1051/9817/5599/1728
KEGG_PPAR_SIGNALING_PATHWAY	KEGG_PPAR_SIGNALING_PATHWAY	50	0.520124	1.64924	0.00674939	0.109652	0.0992404	2377	tags=28%, list=15%, signal=24%	2180/2710/5468/2182/4023/2181/1593/1962/51/4199/1376/5465/8310/948
REACTOME_EXTRACELLULAR_MATRIX_ORGANIZATION	REACTOME_EXTRACELLULAR_MATRIX_ORGANIZATION	238	0.350552	1.36978	0.00693554	0.111643	0.101042	2352	tags=16%, list=15%, signal=14%	9509/7057/5654/8728/4318/64386/4327/3915/5045/1462/6383/2335/1509/375790/8754/5578/3689/3682/3679/634/7087/5118/1508/87/30008/1991/3684/3385/6385/1302/3672/1296/5155/1299/6868/4680/1520/4053/3685
WP_IMATINIB_AND_CHRONIC_MYELOID_LEUKEMIA	WP_IMATINIB_AND_CHRONIC_MYELOID_LEUKEMIA	20	0.674524	1.75419	0.00718102	0.113235	0.102483	59	tags=15%, list=0%, signal=15%	4609/1647/5292
REACTOME_ANTIGEN_ACTIVATES_B_CELL_RECEPTOR_BCR_LEADING_TO_GENERATION_OF_SECOND_MESSENGERS	REACTOME_ANTIGEN_ACTIVATES_B_CELL_RECEPTOR_BCR_LEADING_TO_GENERATION_OF_SECOND_MESSENGERS	30	-0.572861	-1.66891	0.00715962	0.113235	0.102483	1079	tags=23%, list=7%, signal=22%	3710/84876/933/930/974/640/973
REACTOME_SIGNALING_BY_INTERLEUKINS	REACTOME_SIGNALING_BY_INTERLEUKINS	411	0.31182	1.29568	0.00711224	0.113235	0.102483	2438	tags=26%, list=16%, signal=22%	5055/4609/8350/729230/5292/6283/7850/3586/4318/9021/10538/2357/2920/2919/8660/4001/6364/5608/1432/3557/7132/6772/3627/3566/3718/1052/3556/8651/3600/6774/2335/2162/7006/3082/6773/6347/11213/8353/3554/5711/1154/1845/466/829/6888/3689/3552/29110/5657/5599/6416/4205/3055/51231/5601/3572/3588/6195/6809/9655/3597/84868/4128/759/29949/53833/1270/5594/3684/51135/3565/5718/7409/1386/5771/10213/246778/3574…
REACTOME_TRANSPORT_TO_THE_GOLGI_AND_SUBSEQUENT_MODIFICATION	REACTOME_TRANSPORT_TO_THE_GOLGI_AND_SUBSEQUENT_MODIFICATION	173	0.380945	1.44858	0.00729371	0.114235	0.103388	3667	tags=39%, list=24%, signal=30%	374/1604/7039/26984/57511/9334/2153/10282/10802/4247/84342/7277/3972/4121/372/829/8615/11014/4905/10342/23256/79694/8702/11070/4245/51226/11320/2157/8775/22796/2517/5265/2530/830/9554/9871/1453/11316/2801/9331/375/1315/10484/10113/11196/22820/51332/83548/89866/10466/9276/9527/81562/26286/10121/122553/4122/54732/1522/51014/9570/25839/51128/260334/4253/3998/27095/81876
REACTOME_COOPERATION_OF_PREFOLDIN_AND_TRIC_CCT_IN_ACTIN_AND_TUBULIN_FOLDING	REACTOME_COOPERATION_OF_PREFOLDIN_AND_TRIC_CCT_IN_ACTIN_AND_TUBULIN_FOLDING	28	-0.596342	-1.70234	0.00735422	0.114348	0.10349	2145	tags=36%, list=14%, signal=31%	7203/7280/5202/10376/84790/10383/7846/84617/51807/81027
WP_TYPE_II_INTERFERON_SIGNALING_IFNG	WP_TYPE_II_INTERFERON_SIGNALING_IFNG	34	0.579033	1.68877	0.00739958	0.114348	0.10349	562	tags=38%, list=4%, signal=37%	3433/2537/9636/9021/3459/6772/3627/4938/8651/2633/5610/3460/6773
REACTOME_APOPTOSIS_INDUCED_DNA_FRAGMENTATION	REACTOME_APOPTOSIS_INDUCED_DNA_FRAGMENTATION	12	0.737154	1.69168	0.00745846	0.114495	0.103623	235	tags=25%, list=2%, signal=25%	3006/3007/3148
WP_MYD88_DISTINCT_INPUTOUTPUT_PATHWAY	WP_MYD88_DISTINCT_INPUTOUTPUT_PATHWAY	18	0.664729	1.67407	0.00754975	0.115134	0.104201	3075	tags=50%, list=20%, signal=40%	92610/7097/51311/7100/3552/4615/7096/7099/10333
PID_CXCR4_PATHWAY	PID_CXCR4_PATHWAY	98	-0.42039	-1.49976	0.00786415	0.119144	0.107831	1182	tags=15%, list=8%, signal=14%	920/3122/3676/2781/917/5590/2308/6714/640/915/919/5996/3932/389/916
REACTOME_NEGATIVE_REGULATORS_OF_DDX58_IFIH1_SIGNALING	REACTOME_NEGATIVE_REGULATORS_OF_DDX58_IFIH1_SIGNALING	35	0.567482	1.67348	0.007933	0.119407	0.108069	1206	tags=29%, list=8%, signal=26%	51191/9636/23586/7321/7128/7706/9641/89122/29110/64135
REACTOME_G_ALPHA_I_SIGNALLING_EVENTS	REACTOME_G_ALPHA_I_SIGNALLING_EVENTS	230	0.355291	1.38726	0.00798998	0.119489	0.108143	901	tags=11%, list=6%, signal=11%	2852/3577/2358/729230/140/2357/2920/2919/117579/2790/6364/719/64407/109/3627/6368/3579/5321/9560/5144/5998/64805/53829/5578/5179/126006
PID_IL5_PATHWAY	PID_IL5_PATHWAY	13	0.735464	1.70541	0.00829521	0.122705	0.111053	3656	tags=69%, list=24%, signal=53%	5292/1154/6386/1439/6777/6776/3717/2885/4067
REACTOME_OXIDATIVE_STRESS_INDUCED_SENESCENCE	REACTOME_OXIDATIVE_STRESS_INDUCED_SENESCENCE	104	0.424386	1.49949	0.00831088	0.122705	0.111053	1144	tags=25%, list=7%, signal=23%	8350/8365/1912/8338/1031/1030/5608/1432/8341/8343/3012/8349/3014/8339/2146/8353/4193/8366/8970/55766/6045/3020/5599/3013/6416/5601
REACTOME_IMMUNOREGULATORY_INTERACTIONS_BETWEEN_A_LYMPHOID_AND_A_NON_LYMPHOID_CELL	REACTOME_IMMUNOREGULATORY_INTERACTIONS_BETWEEN_A_LYMPHOID_AND_A_NON_LYMPHOID_CELL	127	-0.400688	-1.47437	0.00838839	0.123065	0.11138	1192	tags=25%, list=8%, signal=23%	114836/117157/3683/54210/959/4068/10225/10219/958/3676/89790/933/917/3820/930/3383/11126/718/3384/3695/911/339390/3904/3812/2214/926/57823/915/925/22914/919/916
KEGG_ADHERENS_JUNCTION	KEGG_ADHERENS_JUNCTION	69	-0.466726	-1.58385	0.00871568	0.127063	0.114997	865	tags=16%, list=6%, signal=15%	2241/10458/1500/5818/9855/6714/2033/51176/6934/6615/6932
KEGG_PRIMARY_BILE_ACID_BIOSYNTHESIS	KEGG_PRIMARY_BILE_ACID_BIOSYNTHESIS	13	0.733649	1.7012	0.00888246	0.127096	0.115028	732	tags=23%, list=5%, signal=22%	9023/80270/1593
REACTOME_INTERFERON_GAMMA_SIGNALING	REACTOME_INTERFERON_GAMMA_SIGNALING	86	0.445883	1.53907	0.00885463	0.127096	0.115028	1425	tags=27%, list=9%, signal=24%	8638/2209/4940/9021/3459/4939/3665/6772/6737/55128/4938/10346/7706/8651/2633/5371/3460/6672/10379/3105/53840/85363/117854
WP_MEASLES_VIRUS_INFECTION	WP_MEASLES_VIRUS_INFECTION	119	0.414234	1.48942	0.00877788	0.127096	0.115028	1547	tags=27%, list=10%, signal=24%	4599/4940/23586/3304/4939/7097/896/7128/3665/6772/3310/4938/3718/8772/6774/5610/1459/6773/3454/355/9641/842/1017/10379/3552/29110/5599/5601/64135/3305/51135/9367
REACTOME_REGULATION_OF_IFNG_SIGNALING	REACTOME_REGULATION_OF_IFNG_SIGNALING	14	0.701763	1.64226	0.00919063	0.129902	0.117567	552	tags=36%, list=4%, signal=34%	9021/3459/6772/8651/3460
WP_COMPLEMENT_ACTIVATION	WP_COMPLEMENT_ACTIVATION	16	0.665363	1.63375	0.00917403	0.129902	0.117567	764	tags=38%, list=5%, signal=36%	714/1604/713/712/720/717
REACTOME_DAP12_SIGNALING	REACTOME_DAP12_SIGNALING	29	-0.566189	-1.64277	0.00945343	0.132806	0.120196	549	tags=28%, list=4%, signal=27%	3265/3824/7410/5335/9402/22914/27040/3932
REACTOME_FGFR2_LIGAND_BINDING_AND_ACTIVATION	REACTOME_FGFR2_LIGAND_BINDING_AND_ACTIVATION	12	-0.718225	-1.67336	0.00979033	0.134284	0.121533	1080	tags=17%, list=7%, signal=16%	143282/83888
WP_MIRNA_TARGETS_IN_ECM_AND_MEMBRANE_RECEPTORS	WP_MIRNA_TARGETS_IN_ECM_AND_MEMBRANE_RECEPTORS	18	0.658534	1.65847	0.00973864	0.134284	0.121533	493	tags=22%, list=3%, signal=22%	7057/3915/6383/2335
PID_IL6_7_PATHWAY	PID_IL6_7_PATHWAY	45	0.533469	1.64581	0.0096937	0.134284	0.121533	2136	tags=33%, list=14%, signal=29%	4609/9021/5608/1432/6772/1052/6774/1051/6416/3055/3572/7409/4286/10401/2549
KEGG_PEROXISOME	KEGG_PEROXISOME	76	0.443628	1.49956	0.00971848	0.134284	0.121533	1726	tags=25%, list=11%, signal=22%	2180/2182/3417/5825/23417/2181/3155/84188/4598/55825/5195/1962/5192/51/5194/1384/92960/10478/5828
WP_DEVELOPMENT_OF_PULMONARY_DENDRITIC_CELLS_AND_MACROPHAGE_SUBSETS	WP_DEVELOPMENT_OF_PULMONARY_DENDRITIC_CELLS_AND_MACROPHAGE_SUBSETS	12	-0.716621	-1.66962	0.00993979	0.135532	0.122663	1150	tags=50%, list=7%, signal=46%	860/10320/2323/55509/3398/3662
REACTOME_PHASE_II_CONJUGATION_OF_COMPOUNDS	REACTOME_PHASE_II_CONJUGATION_OF_COMPOUNDS	73	0.447531	1.49564	0.010057	0.136328	0.123383	1467	tags=19%, list=9%, signal=17%	8460/26873/7358/9/4257/4552/2678/2730/27284/494143/6817/2949/7360/57412
REACTOME_COLLAGEN_DEGRADATION	REACTOME_COLLAGEN_DEGRADATION	45	0.53162	1.6401	0.0101182	0.136361	0.123413	2152	tags=24%, list=14%, signal=21%	4318/4327/5045/1509/8754/1508/1991/1302/1296/1299/6868
REACTOME_INTERLEUKIN_20_FAMILY_SIGNALING	REACTOME_INTERLEUKIN_20_FAMILY_SIGNALING	19	0.648959	1.67017	0.0104122	0.137917	0.124821	3358	tags=68%, list=22%, signal=54%	9021/6772/3718/6774/6773/3588/29949/53833/50604/6777/6776/3717/11009
REACTOME_CARBOXYTERMINAL_POST_TRANSLATIONAL_MODIFICATIONS_OF_TUBULIN	REACTOME_CARBOXYTERMINAL_POST_TRANSLATIONAL_MODIFICATIONS_OF_TUBULIN	35	-0.538023	-1.60925	0.0103466	0.137917	0.124821	1698	tags=29%, list=11%, signal=26%	7280/26140/10376/84790/10383/7846/22846/84617/51807/81027
REACTOME_ORGANELLE_BIOGENESIS_AND_MAINTENANCE	REACTOME_ORGANELLE_BIOGENESIS_AND_MAINTENANCE	281	-0.319688	-1.30652	0.0103696	0.137917	0.124821	3240	tags=28%, list=21%, signal=23%	80173/10013/8841/1387/129880/5600/85302/23354/93323/1385/1069/28981/22897/64792/11232/518/1639/522/513/3418/583/55125/57560/516/814/7203/11127/514/6256/64854/582/10142/6742/3054/146057/261734/7280/22920/539/5310/79867/115106/8636/7019/26160/26146/5577/84303/89891/521/54820/1454/7840/3313/125988/4957/9814/51106/11258/84747/112752/10376/84790/10383/203068/26123/1778/9371/9572/7846/55722/23082/8481/…
REACTOME_MEIOTIC_RECOMBINATION	REACTOME_MEIOTIC_RECOMBINATION	64	0.468136	1.54923	0.0107456	0.141524	0.128086	1831	tags=38%, list=12%, signal=33%	8350/8365/8338/8341/8343/3012/8349/3014/8339/8353/641/1017/8366/8970/55766/3020/3013/6118/29893/672/8340/121504/10111/8331
PID_PRL_SIGNALING_EVENTS_PATHWAY	PID_PRL_SIGNALING_EVENTS_PATHWAY	23	-0.608266	-1.69562	0.0108099	0.141567	0.128125	990	tags=30%, list=6%, signal=29%	5876/10376/22809/6714/1026/11156/389
WP_CARDIAC_PROGENITOR_DIFFERENTIATION	WP_CARDIAC_PROGENITOR_DIFFERENTIATION	29	0.579085	1.65211	0.0108985	0.141926	0.128449	228	tags=10%, list=1%, signal=10%	3084/290/1432
WP_THYROID_STIMULATING_HORMONE_TSH_SIGNALING_PATHWAY	WP_THYROID_STIMULATING_HORMONE_TSH_SIGNALING_PATHWAY	63	0.470631	1.55187	0.0111088	0.143856	0.130196	1438	tags=19%, list=9%, signal=17%	4609/896/5608/1432/109/6772/6774/5144/5337/1017/6195/5594
WP_PLATELETMEDIATED_INTERACTIONS_WITH_VASCULAR_AND_CIRCULATING_CELLS	WP_PLATELETMEDIATED_INTERACTIONS_WITH_VASCULAR_AND_CIRCULATING_CELLS	16	-0.646982	-1.64794	0.0111728	0.143881	0.130219	1015	tags=38%, list=7%, signal=35%	959/958/3383/5196/3553/6352
REACTOME_CD28_CO_STIMULATION	REACTOME_CD28_CO_STIMULATION	33	-0.562695	-1.67039	0.011366	0.14556	0.131739	802	tags=21%, list=5%, signal=20%	55615/9020/6714/117145/9402/940/3932
WP_WNTBETACATENIN_SIGNALING_PATHWAY_IN_LEUKEMIA	WP_WNTBETACATENIN_SIGNALING_PATHWAY_IN_LEUKEMIA	24	0.611751	1.64986	0.0115146	0.146571	0.132654	548	tags=17%, list=4%, signal=16%	4609/2322/7704/5371
REACTOME_DISEASES_OF_METABOLISM	REACTOME_DISEASES_OF_METABOLISM	195	0.365421	1.4072	0.0115714	0.146571	0.132654	2511	tags=21%, list=16%, signal=18%	9509/7057/1545/26873/22856/2232/1462/6383/3417/2992/5091/29071/1593/4247/375790/4552/6888/2678/2730/6948/120227/6441/5476/29929/4128/2131/6385/4594/2588/2584/1439/27249/145173/91869/116150/1594/3073/3074/4758/378884/5096
REACTOME_DISEASES_ASSOCIATED_WITH_GLYCOSAMINOGLYCAN_METABOLISM	REACTOME_DISEASES_ASSOCIATED_WITH_GLYCOSAMINOGLYCAN_METABOLISM	33	0.562885	1.64039	0.0122574	0.153582	0.138999	2411	tags=24%, list=16%, signal=21%	22856/1462/6383/375790/2131/6385/3073/3074
REACTOME_ACTIVATION_OF_MATRIX_METALLOPROTEINASES	REACTOME_ACTIVATION_OF_MATRIX_METALLOPROTEINASES	24	0.607373	1.63805	0.0122574	0.153582	0.138999	1434	tags=17%, list=9%, signal=15%	4318/64386/5045/1991
WP_GLUTATHIONE_METABOLISM	WP_GLUTATHIONE_METABOLISM	19	0.640269	1.6478	0.0123322	0.153688	0.139095	1789	tags=32%, list=12%, signal=28%	290/26873/3417/2678/2730/2936
WP_CIRCADIAN_RHYTHM_GENES	WP_CIRCADIAN_RHYTHM_GENES	163	-0.364068	-1.3952	0.0124583	0.154429	0.139765	2201	tags=26%, list=14%, signal=22%	9575/1859/1408/10743/7311/6097/463/150094/6421/191/1019/5591/8473/9500/6095/3192/468/1374/2837/1454/1628/6233/1660/7071/26224/3778/4297/135/9572/22809/196/7298/3727/51738/25819/2033/100/5551/3398/8553/1960/3399
REACTOME_NEGATIVE_REGULATION_OF_MAPK_PATHWAY	REACTOME_NEGATIVE_REGULATION_OF_MAPK_PATHWAY	42	-0.5063	-1.56882	0.0125601	0.154808	0.140108	2260	tags=31%, list=15%, signal=27%	3265/7311/7314/5536/5778/5037/6233/8844/1848/1849/1847/11221/1844
WP_NONGENOMIC_ACTIONS_OF_125_DIHYDROXYVITAMIN_D3	WP_NONGENOMIC_ACTIONS_OF_125_DIHYDROXYVITAMIN_D3	67	0.468618	1.5493	0.0126224	0.154808	0.140108	1144	tags=21%, list=7%, signal=19%	10964/91543/9636/4939/7097/1432/7132/6772/51311/6773/6347/5578/5599/5601
REACTOME_AGGREPHAGY	REACTOME_AGGREPHAGY	37	-0.550506	-1.67705	0.0130885	0.157712	0.142737	2002	tags=32%, list=13%, signal=28%	7311/7280/7314/6233/10376/84790/10383/1778/7846/84617/51807/81027
WP_HYPERTROPHY_MODEL	WP_HYPERTROPHY_MODEL	16	-0.638937	-1.62745	0.0129486	0.157712	0.142737	1070	tags=31%, list=7%, signal=29%	1978/3727/7422/467/1839
REACTOME_RECYCLING_PATHWAY_OF_L1	REACTOME_RECYCLING_PATHWAY_OF_L1	42	-0.504213	-1.56235	0.0130225	0.157712	0.142737	1730	tags=33%, list=11%, signal=30%	26052/7280/163/6196/9252/10376/84790/10383/7846/84617/6714/51807/7430/81027
WP_HOSTPATHOGEN_INTERACTION_OF_HUMAN_CORONAVIRUSES_MAPK_SIGNALING	WP_HOSTPATHOGEN_INTERACTION_OF_HUMAN_CORONAVIRUSES_MAPK_SIGNALING	36	0.51908	1.53455	0.0131314	0.157712	0.142737	2281	tags=39%, list=15%, signal=33%	10410/8519/5608/1432/3429/10581/5599/6416/5601/6195/5594/1386/5604/684
WP_FATTY_ACID_BETAOXIDATION	WP_FATTY_ACID_BETAOXIDATION	31	0.585967	1.68805	0.0133776	0.159841	0.144663	1289	tags=26%, list=8%, signal=24%	2180/2710/2182/4023/2181/2820/35/1384
REACTOME_SYNTHESIS_OF_BILE_ACIDS_AND_BILE_SALTS	REACTOME_SYNTHESIS_OF_BILE_ACIDS_AND_BILE_SALTS	29	0.568955	1.62321	0.0137158	0.163042	0.147561	940	tags=14%, list=6%, signal=13%	9023/80270/1593/114883
REACTOME_DEFECTIVE_B4GALT7_CAUSES_EDS_PROGEROID_TYPE	REACTOME_DEFECTIVE_B4GALT7_CAUSES_EDS_PROGEROID_TYPE	15	0.666657	1.59517	0.013861	0.163928	0.148362	1708	tags=27%, list=11%, signal=24%	1462/6383/375790/6385
REACTOME_GP1B_IX_V_ACTIVATION_SIGNALLING	REACTOME_GP1B_IX_V_ACTIVATION_SIGNALLING	11	-0.722715	-1.64014	0.0140684	0.165536	0.149817	575	tags=45%, list=4%, signal=44%	7534/2815/2316/6714/2812
REACTOME_NON_INTEGRIN_MEMBRANE_ECM_INTERACTIONS	REACTOME_NON_INTEGRIN_MEMBRANE_ECM_INTERACTIONS	46	0.50925	1.57516	0.0142492	0.166816	0.150976	1929	tags=22%, list=12%, signal=19%	7057/3915/6383/2335/375790/5578/87/6385/1302/5155
REACTOME_KINESINS	REACTOME_KINESINS	49	-0.487214	-1.53157	0.0144913	0.168798	0.15277	2079	tags=29%, list=13%, signal=25%	11127/3835/7280/22920/90990/23046/10376/84790/10383/9371/7846/84617/51807/81027
REACTOME_RAF_INDEPENDENT_MAPK1_3_ACTIVATION	REACTOME_RAF_INDEPENDENT_MAPK1_3_ACTIVATION	23	-0.592732	-1.65232	0.0145825	0.169011	0.152963	404	tags=22%, list=3%, signal=21%	1848/1849/1847/11221/1844
NABA_ECM_AFFILIATED	NABA_ECM_AFFILIATED	119	0.404911	1.4559	0.0148197	0.170906	0.154678	2200	tags=19%, list=14%, signal=17%	10501/338339/714/26253/10512/713/728113/306/93978/170482/712/6383/85329/6441/23601/10509/2219/6385/160364/2220/309/301/654346
REACTOME_RECRUITMENT_OF_MITOTIC_CENTROSOME_PROTEINS_AND_COMPLEXES	REACTOME_RECRUITMENT_OF_MITOTIC_CENTROSOME_PROTEINS_AND_COMPLEXES	81	-0.41861	-1.45662	0.0149937	0.172057	0.155719	2952	tags=31%, list=19%, signal=25%	23354/93323/1069/22897/1639/29922/55125/10142/115106/8636/5577/440145/54820/1454/7840/4957/9814/11258/10383/203068/1778/114791/7846/55722/8481
REACTOME_N_GLYCAN_TRIMMING_IN_THE_ER_AND_CALNEXIN_CALRETICULIN_CYCLE	REACTOME_N_GLYCAN_TRIMMING_IN_THE_ER_AND_CALNEXIN_CALRETICULIN_CYCLE	35	-0.521191	-1.5589	0.0151105	0.172543	0.156159	2331	tags=43%, list=15%, signal=36%	10206/7415/11253/10299/7311/5589/11236/7314/6048/9761/7844/23193/51035/6233/64772
BIOCARTA_COMP_PATHWAY	BIOCARTA_COMP_PATHWAY	12	0.703486	1.61442	0.0152874	0.173707	0.157213	764	tags=42%, list=5%, signal=40%	714/713/712/720/717
REACTOME_LISTERIA_MONOCYTOGENES_ENTRY_INTO_HOST_CELLS	REACTOME_LISTERIA_MONOCYTOGENES_ENTRY_INTO_HOST_CELLS	18	-0.635925	-1.66649	0.0154312	0.174485	0.157917	2168	tags=44%, list=14%, signal=38%	1499/79872/7311/7314/6233/1500/6714/867
KEGG_STARCH_AND_SUCROSE_METABOLISM	KEGG_STARCH_AND_SUCROSE_METABOLISM	28	0.573142	1.6274	0.0165418	0.186136	0.168461	2857	tags=32%, list=18%, signal=26%	8972/7358/5836/3101/7360/178/55276/80146/2997
WP_B_CELL_RECEPTOR_SIGNALING_PATHWAY	WP_B_CELL_RECEPTOR_SIGNALING_PATHWAY	95	-0.406091	-1.45611	0.0167771	0.187871	0.170032	1056	tags=25%, list=7%, signal=24%	2002/5294/8915/2889/6452/7410/5966/84433/4773/933/930/5335/604/2308/867/11184/4209/974/640/8462/2113/3662/3932/973
REACTOME_BUTYROPHILIN_BTN_FAMILY_INTERACTIONS	REACTOME_BUTYROPHILIN_BTN_FAMILY_INTERACTIONS	10	-0.750219	-1.67374	0.0172966	0.188667	0.170752	2341	tags=60%, list=15%, signal=51%	11120/30835/11119/11118/10384/10385
REACTOME_SIGNALING_BY_NTRK3_TRKC	REACTOME_SIGNALING_BY_NTRK3_TRKC	17	-0.640788	-1.6606	0.0176438	0.188667	0.170752	2866	tags=41%, list=18%, signal=34%	5800/5802/3265/581/3667/5335/6714
WP_FARNESOID_X_RECEPTOR_PATHWAY	WP_FARNESOID_X_RECEPTOR_PATHWAY	10	0.745822	1.63795	0.0173437	0.188667	0.170752	130	tags=20%, list=1%, signal=20%	2289/8660
WP_NUCLEAR_RECEPTORS	WP_NUCLEAR_RECEPTORS	28	-0.565709	-1.6149	0.0175203	0.188667	0.170752	2487	tags=32%, list=16%, signal=27%	7421/2908/7182/6256/6097/5916/6095/4929/3164
WP_EICOSANOID_METABOLISM_VIA_LIPOOXYGENASES_LOX	WP_EICOSANOID_METABOLISM_VIA_LIPOOXYGENASES_LOX	26	0.578616	1.61383	0.0170274	0.188667	0.170752	2188	tags=35%, list=14%, signal=30%	2358/247/1241/1962/51/3248/5465/56413/8310
REACTOME_DEFECTIVE_EXT2_CAUSES_EXOSTOSES_2	REACTOME_DEFECTIVE_EXT2_CAUSES_EXOSTOSES_2	12	0.698546	1.60308	0.0176621	0.188667	0.170752	1708	tags=33%, list=11%, signal=30%	6383/375790/2131/6385
WP_OMEGA3_OMEGA6_FATTY_ACID_SYNTHESIS	WP_OMEGA3_OMEGA6_FATTY_ACID_SYNTHESIS	12	0.698427	1.60281	0.0176621	0.188667	0.170752	1187	tags=42%, list=8%, signal=39%	2180/5321/2182/2181/51
PID_ANTHRAX_PATHWAY	PID_ANTHRAX_PATHWAY	16	-0.626646	-1.59614	0.0173998	0.188667	0.170752	588	tags=25%, list=4%, signal=24%	22861/7124/3553/1667
REACTOME_SENESCENCE_ASSOCIATED_SECRETORY_PHENOTYPE_SASP	REACTOME_SENESCENCE_ASSOCIATED_SECRETORY_PHENOTYPE_SASP	93	0.417583	1.46139	0.016988	0.188667	0.170752	1606	tags=28%, list=10%, signal=25%	8350/8365/8338/1031/1030/7321/8341/8343/3012/8349/6774/3014/8339/8353/1017/8366/8970/1051/3552/55766/3020/3013/6195/5594/8340/121504
REACTOME_CLASS_I_MHC_MEDIATED_ANTIGEN_PROCESSING_PRESENTATION	REACTOME_CLASS_I_MHC_MEDIATED_ANTIGEN_PROCESSING_PRESENTATION	356	0.317041	1.29925	0.0174634	0.188667	0.170752	3394	tags=28%, list=22%, signal=22%	51191/7704/255488/2209/9021/7321/7097/151636/11275/55336/6737/55008/26118/23643/8651/4689/5711/6279/10802/89122/26268/929/84727/26263/9817/3105/653361/51130/4360/23327/223082/7320/4734/55236/51465/11146/26270/5718/10213/3107/23376/5706/10489/26190/9554/25898/4615/26272/8452/3106/80176/51434/26234/140460/80196/9871/8454/1520/5692/4688/5701/3685/5696/948/154214/140461/118424/10484/7328/114609/567/7…
KEGG_NATURAL_KILLER_CELL_MEDIATED_CYTOTOXICITY	KEGG_NATURAL_KILLER_CELL_MEDIATED_CYTOTOXICITY	116	-0.383526	-1.40941	0.0177581	0.188823	0.170893	1497	tags=19%, list=10%, signal=17%	6452/7410/8795/637/117157/3683/10725/4068/4773/3383/5335/3384/3812/2214/5551/7124/7535/22914/3002/27040/919/3932
WP_NUCLEAR_RECEPTORS_METAPATHWAY	WP_NUCLEAR_RECEPTORS_METAPATHWAY	249	0.334413	1.31004	0.0179697	0.1902	0.172139	2314	tags=24%, list=15%, signal=21%	5055/2289/4609/1545/241/1066/7056/3084/8660/6364/23764/1831/4240/7128/6286/10252/5272/7039/64116/6774/5166/3082/6347/5226/4257/2678/2730/9817/1962/2040/51/347902/6535/6817/2949/5552/114134/4199/1543/10602/29103/1728/10560/8714/5265/200010/2936/10891/1376/27173/5155/5465/6720/8850/8454/29985/329/6337/154091/3303
WP_TOLLLIKE_RECEPTOR_SIGNALING_RELATED_TO_MYD88	WP_TOLLLIKE_RECEPTOR_SIGNALING_RELATED_TO_MYD88	31	0.566805	1.63284	0.0181753	0.191501	0.173317	3215	tags=48%, list=21%, signal=38%	7097/3665/51311/7100/9641/29110/5594/51135/4615/54472/114609/7096/7099/10333/1147
KEGG_JAK_STAT_SIGNALING_PATHWAY	KEGG_JAK_STAT_SIGNALING_PATHWAY	118	0.387731	1.39269	0.0185242	0.193553	0.175174	1932	tags=29%, list=12%, signal=25%	4609/5292/3586/9021/3459/896/6772/3566/10252/3718/8651/3600/6774/3460/6773/3454/1154/10379/3572/3588/9655/3597/29949/5617/53833/1270/3953/3565/3574/3455/1439/10401/3601/1441
REACTOME_MITOTIC_G2_G2_M_PHASES	REACTOME_MITOTIC_G2_G2_M_PHASES	193	-0.34545	-1.34483	0.018537	0.193553	0.175174	2952	tags=26%, list=19%, signal=22%	23354/10197/93323/9491/1069/22897/1639/29922/5704/7465/5713/55125/1022/7311/10142/7280/7314/115106/8636/5577/440145/80028/5721/54820/5705/1454/7840/1869/4957/4605/6233/9814/11258/10376/84790/10383/203068/1778/994/3326/114791/7846/55722/8481/84617/51807/7979/1026/2033/10133/81027
REACTOME_BIOLOGICAL_OXIDATIONS	REACTOME_BIOLOGICAL_OXIDATIONS	154	0.369843	1.3778	0.0187705	0.195112	0.176585	1467	tags=16%, list=9%, signal=14%	8460/1545/64757/1066/4051/26873/2232/7358/9/4257/1593/4552/2678/2730/120227/27284/494143/4128/6817/2949/7360/54996/1543/57412
KEGG_PROXIMAL_TUBULE_BICARBONATE_RECLAMATION	KEGG_PROXIMAL_TUBULE_BICARBONATE_RECLAMATION	20	-0.634639	-1.70048	0.0189281	0.195872	0.177273	2453	tags=40%, list=16%, signal=34%	483/480/478/476/5106/486/481/760
PID_TCR_CALCIUM_PATHWAY	PID_TCR_CALCIUM_PATHWAY	25	-0.572463	-1.6084	0.0193769	0.196198	0.177568	1107	tags=24%, list=7%, signal=22%	23523/959/8061/4773/5743/55509
REACTOME_CHOLESTEROL_BIOSYNTHESIS	REACTOME_CHOLESTEROL_BIOSYNTHESIS	25	0.580998	1.59107	0.0191463	0.196198	0.177568	3517	tags=60%, list=23%, signal=46%	1717/1718/3930/64801/4598/403313/39/2222/6307/6713/3422/1595/9453/2224/4597
REACTOME_FGFR2_ALTERNATIVE_SPLICING	REACTOME_FGFR2_ALTERNATIVE_SPLICING	26	-0.552792	-1.55242	0.0194674	0.196198	0.177568	1610	tags=38%, list=10%, signal=35%	5432/5437/5435/5430/3187/5438/5441/4670/3178/5436
REACTOME_TP53_REGULATES_TRANSCRIPTION_OF_CELL_CYCLE_GENES	REACTOME_TP53_REGULATES_TRANSCRIPTION_OF_CELL_CYCLE_GENES	48	-0.489148	-1.53771	0.0193818	0.196198	0.177568	2083	tags=35%, list=13%, signal=31%	246175/581/2810/5933/1027/7029/9125/1869/7832/3276/4869/10769/57060/1026/2033/1263/28984
REACTOME_NEGATIVE_EPIGENETIC_REGULATION_OF_RRNA_EXPRESSION	REACTOME_NEGATIVE_EPIGENETIC_REGULATION_OF_RRNA_EXPRESSION	90	0.422502	1.47059	0.0194462	0.196198	0.177568	1092	tags=22%, list=7%, signal=21%	8819/8350/8365/8338/8341/8343/902/3012/8349/3014/8339/10849/8353/8366/8970/55766/8467/3020/3013/2965
REACTOME_MITOTIC_PROPHASE	REACTOME_MITOTIC_PROPHASE	123	0.37945	1.37325	0.0190784	0.196198	0.177568	2477	tags=33%, list=16%, signal=28%	8350/8365/8338/4001/9818/8341/8343/3012/8349/3014/8339/7112/8353/5578/8366/8615/7444/140609/8970/55766/3020/3013/26003/79023/5594/55844/11097/8340/121504/53371/8331/23133/5862/8370/81929/2801/333932/5925/474382/221496
REACTOME_BILE_ACID_AND_BILE_SALT_METABOLISM	REACTOME_BILE_ACID_AND_BILE_SALT_METABOLISM	34	0.543614	1.58547	0.0196773	0.196359	0.177714	2225	tags=21%, list=14%, signal=18%	9023/80270/1593/114883/80765/8714/23600
WP_NEOVASCULARISATION_PROCESSES	WP_NEOVASCULARISATION_PROCESSES	35	0.529437	1.56129	0.0198186	0.196359	0.177714	2338	tags=31%, list=15%, signal=27%	4318/2048/4086/5599/5601/94/5594/284/5155/2050/3091
WP_APOPTOSIS_MODULATION_AND_SIGNALING	WP_APOPTOSIS_MODULATION_AND_SIGNALING	86	0.422516	1.45841	0.0198223	0.196359	0.177714	2485	tags=36%, list=16%, signal=30%	7850/8743/638/597/7132/4671/8772/51651/839/8738/355/3554/842/8794/5599/56616/664/837/5414/1616/2021/8771/4217/4615/8737/572/840/329/3303/54472/317
KEGG_PURINE_METABOLISM	KEGG_PURINE_METABOLISM	146	-0.364591	-1.36442	0.0196505	0.196359	0.177714	2834	tags=28%, list=18%, signal=23%	122622/64425/318/353/471/4830/29922/84265/158/5432/53343/2982/5198/113/2987/5426/5631/25885/5437/56953/6240/4831/271/5435/5430/6241/3704/56985/30833/5438/171568/5441/5148/5425/9533/5436/3615/5153/100/203/5142
REACTOME_ASSEMBLY_OF_ACTIVE_LPL_AND_LIPC_LIPASE_COMPLEXES	REACTOME_ASSEMBLY_OF_ACTIVE_LPL_AND_LIPC_LIPASE_COMPLEXES	11	0.730053	1.6495	0.0201166	0.198427	0.179585	633	tags=36%, list=4%, signal=35%	5045/63924/5125/4023
REACTOME_CASPASE_ACTIVATION_VIA_EXTRINSIC_APOPTOTIC_SIGNALLING_PATHWAY	REACTOME_CASPASE_ACTIVATION_VIA_EXTRINSIC_APOPTOTIC_SIGNALLING_PATHWAY	25	0.574326	1.5728	0.0209273	0.204952	0.185491	826	tags=28%, list=5%, signal=27%	8743/23604/23643/8772/355/842/929
WP_PREIMPLANTATION_EMBRYO	WP_PREIMPLANTATION_EMBRYO	40	-0.505911	-1.55774	0.0210434	0.204952	0.185491	1883	tags=30%, list=12%, signal=26%	2625/1875/476/4306/3159/1649/7538/503834/55509/2354/3662/360
REACTOME_CALNEXIN_CALRETICULIN_CYCLE	REACTOME_CALNEXIN_CALRETICULIN_CYCLE	26	-0.551131	-1.54775	0.0210003	0.204952	0.185491	2331	tags=38%, list=15%, signal=33%	11253/10299/7311/5589/11236/7314/6048/7844/23193/6233
WP_MITOCHONDRIAL_LONG_CHAIN_FATTY_ACID_BETAOXIDATION	WP_MITOCHONDRIAL_LONG_CHAIN_FATTY_ACID_BETAOXIDATION	16	0.633555	1.55565	0.021137	0.205002	0.185536	1860	tags=44%, list=12%, signal=39%	2180/2182/2181/55825/1962/35/1376
SIG_PIP3_SIGNALING_IN_CARDIAC_MYOCTES	SIG_PIP3_SIGNALING_IN_CARDIAC_MYOCTES	60	0.458297	1.4879	0.02123	0.205047	0.185577	2136	tags=20%, list=14%, signal=17%	4609/1647/8660/3429/5747/9586/1017/6195/57580/5728/572/2549
REACTOME_TRANSCRIPTIONAL_REGULATION_OF_GRANULOPOIESIS	REACTOME_TRANSCRIPTIONAL_REGULATION_OF_GRANULOPOIESIS	71	0.435919	1.45595	0.0215611	0.20738	0.187688	1091	tags=31%, list=7%, signal=29%	4609/8350/8365/8338/8341/861/8343/3012/8349/6774/3014/5371/8339/8353/1017/8366/7913/8970/1051/55766/3020/3013
BIOCARTA_CLASSIC_PATHWAY	BIOCARTA_CLASSIC_PATHWAY	10	0.7364	1.61726	0.0218681	0.20824	0.188466	764	tags=50%, list=5%, signal=48%	714/713/712/720/717
REACTOME_CONSTITUTIVE_SIGNALING_BY_AKT1_E17K_IN_CANCER	REACTOME_CONSTITUTIVE_SIGNALING_BY_AKT1_E17K_IN_CANCER	26	-0.548575	-1.54057	0.02192	0.20824	0.188466	1667	tags=38%, list=11%, signal=34%	207/2475/1385/7249/10000/1027/55615/2308/1026/3164
REACTOME_RRNA_MODIFICATION_IN_THE_NUCLEUS_AND_CYTOSOL	REACTOME_RRNA_MODIFICATION_IN_THE_NUCLEUS_AND_CYTOSOL	59	-0.463215	-1.52346	0.02189	0.20824	0.188466	3799	tags=47%, list=24%, signal=36%	51077/6201/27340/55813/11056/65083/92856/51202/6194/22984/11103/114049/25926/9136/55226/55623/6208/4809/84135/9277/23160/10199/1736/55651/2091/54433/56902/10171
PID_HDAC_CLASSIII_PATHWAY	PID_HDAC_CLASSIII_PATHWAY	24	-0.572334	-1.59513	0.0225456	0.212442	0.19227	2054	tags=33%, list=13%, signal=29%	581/7280/84532/10376/2308/1026/2033/4209
WP_PPAR_SIGNALING_PATHWAY	WP_PPAR_SIGNALING_PATHWAY	48	0.490609	1.54084	0.022511	0.212442	0.19227	2649	tags=29%, list=17%, signal=24%	2180/5468/2182/4023/2181/1593/1962/51/4199/1376/5465/8310/948/6257
BIOCARTA_VDR_PATHWAY	BIOCARTA_VDR_PATHWAY	24	-0.570214	-1.58922	0.0228443	0.212663	0.192469	3262	tags=46%, list=21%, signal=36%	9031/1387/3065/7249/7421/6602/6256/6601/3276/8289/2033
REACTOME_GABA_B_RECEPTOR_ACTIVATION	REACTOME_GABA_B_RECEPTOR_ACTIVATION	34	0.535104	1.56065	0.0226815	0.212663	0.192469	240	tags=12%, list=2%, signal=12%	3772/3759/2790/109
BIOCARTA_BIOPEPTIDES_PATHWAY	BIOCARTA_BIOPEPTIDES_PATHWAY	27	0.545618	1.54253	0.0227601	0.212663	0.192469	3491	tags=56%, list=23%, signal=43%	1432/6772/6774/5578/5599/5594/1020/5604/2534/2185/6776/3717/2767/5894/2885
REACTOME_DEGRADATION_OF_THE_EXTRACELLULAR_MATRIX	REACTOME_DEGRADATION_OF_THE_EXTRACELLULAR_MATRIX	103	0.401515	1.41816	0.0234933	0.21783	0.197146	2236	tags=16%, list=14%, signal=13%	5654/4318/64386/4327/3915/5045/2335/1509/8754/1508/1991/1302/1296/1299/6868/1520
REACTOME_SIGNALING_BY_THE_B_CELL_RECEPTOR_BCR	REACTOME_SIGNALING_BY_THE_B_CELL_RECEPTOR_BCR	109	-0.377422	-1.37498	0.0238572	0.220322	0.199402	2372	tags=30%, list=15%, signal=26%	6500/5777/5690/5720/5686/5715/5710/5478/10197/9491/5704/5713/3265/80228/7311/8915/7314/5721/5705/10125/3710/5966/6233/84433/4773/84876/933/930/7979/974/640/4794/973
REACTOME_ER_TO_GOLGI_ANTEROGRADE_TRANSPORT	REACTOME_ER_TO_GOLGI_ANTEROGRADE_TRANSPORT	146	0.364397	1.35291	0.024117	0.221838	0.200774	3667	tags=38%, list=24%, signal=30%	374/1604/7039/26984/57511/2153/10282/10802/84342/7277/372/829/8615/11014/4905/10342/23256/11070/51226/2157/8775/22796/5265/830/9554/9871/1453/11316/2801/375/1315/10484/10113/11196/22820/51332/83548/89866/10466/9276/9527/81562/26286/10121/122553/54732/1522/51014/9570/25839/51128/260334/4253/3998/27095/81876
WP_ID_SIGNALING_PATHWAY	WP_ID_SIGNALING_PATHWAY	14	-0.643665	-1.57426	0.0246911	0.22613	0.204658	127	tags=43%, list=1%, signal=43%	5079/2002/5933/3398/3397/3399
REACTOME_DAP12_INTERACTIONS	REACTOME_DAP12_INTERACTIONS	44	-0.475497	-1.47905	0.0247787	0.22613	0.204658	1733	tags=18%, list=11%, signal=16%	3824/7410/54210/5335/9402/22914/27040/3932
WP_NANOPARTICLEMEDIATED_ACTIVATION_OF_RECEPTOR_SIGNALING	WP_NANOPARTICLEMEDIATED_ACTIVATION_OF_RECEPTOR_SIGNALING	28	0.552035	1.56747	0.0250321	0.227547	0.20594	2114	tags=32%, list=14%, signal=28%	374/1432/2335/5747/5599/5601/5594/3672/5604
WP_OMEGA9_FATTY_ACID_SYNTHESIS	WP_OMEGA9_FATTY_ACID_SYNTHESIS	13	0.674276	1.56352	0.0255247	0.229806	0.207985	724	tags=31%, list=5%, signal=29%	2180/83401/2182/2181
PID_ECADHERIN_NASCENT_AJ_PATHWAY	PID_ECADHERIN_NASCENT_AJ_PATHWAY	38	-0.497779	-1.52375	0.0255318	0.229806	0.207985	3355	tags=42%, list=22%, signal=33%	23396/207/1499/1460/4830/2017/382/10163/26999/2889/7410/27252/1500/3728/6714/3695
REACTOME_RHO_GTPASES_ACTIVATE_FORMINS	REACTOME_RHO_GTPASES_ACTIVATE_FORMINS	134	-0.369213	-1.3661	0.025578	0.229806	0.207985	2232	tags=19%, list=14%, signal=17%	71/57551/79003/79019/91010/23279/9735/7280/55143/54820/55920/991/10376/84790/11130/10383/1778/55839/7846/84617/6714/51807/6232/51466/81027/389
WP_FATTY_ACID_TRANSPORTERS	WP_FATTY_ACID_TRANSPORTERS	11	0.722944	1.63344	0.026077	0.232907	0.210791	724	tags=27%, list=5%, signal=26%	2180/2182/2181
REACTOME_METABOLISM_OF_WATER_SOLUBLE_VITAMINS_AND_COFACTORS	REACTOME_METABOLISM_OF_WATER_SOLUBLE_VITAMINS_AND_COFACTORS	115	0.385666	1.37939	0.0261242	0.232907	0.210791	2511	tags=26%, list=16%, signal=22%	8876/8875/83666/10588/5091/84875/4552/80025/6948/10135/683/200895/25902/54625/143/55229/5168/133686/60496/1719/10560/4594/10797/2350/27249/60386/9446/6470/65220/5096
REACTOME_CD28_DEPENDENT_PI3K_AKT_SIGNALING	REACTOME_CD28_DEPENDENT_PI3K_AKT_SIGNALING	22	-0.578587	-1.59037	0.0263413	0.233806	0.211605	802	tags=45%, list=5%, signal=43%	64223/57761/207/2475/10000/55615/9020/117145/940/3932
REACTOME_DNA_DAMAGE_TELOMERE_STRESS_INDUCED_SENESCENCE	REACTOME_DNA_DAMAGE_TELOMERE_STRESS_INDUCED_SENESCENCE	65	0.444639	1.46601	0.0264268	0.233806	0.211605	2979	tags=49%, list=19%, signal=40%	3006/8365/8338/3007/4001/8341/8343/25842/3012/8349/3014/8339/25913/1017/8366/8970/55766/3013/8340/121504/10111/8331/8370/5925/26277/474382/7014/10524/4683/554313/54386/3008
BIOCARTA_IL5_PATHWAY	BIOCARTA_IL5_PATHWAY	11	-0.699192	-1.58676	0.0267797	0.236028	0.213616	2849	tags=64%, list=18%, signal=52%	3569/3125/3127/920/3122/3123/3553
KEGG_CARDIAC_MUSCLE_CONTRACTION	KEGG_CARDIAC_MUSCLE_CONTRACTION	54	-0.461677	-1.49005	0.0270703	0.237685	0.215116	3041	tags=28%, list=20%, signal=22%	1345/9254/1340/483/480/784/29796/478/476/782/1350/486/7168/7169/481
WP_TGFBETA_RECEPTOR_SIGNALING_IN_SKELETAL_DYSPLASIAS	WP_TGFBETA_RECEPTOR_SIGNALING_IN_SKELETAL_DYSPLASIAS	55	-0.448208	-1.45998	0.0276414	0.241784	0.218826	3143	tags=44%, list=20%, signal=35%	1499/1387/5054/652/9241/81794/7050/3976/3265/3716/7046/4054/7049/860/9839/4091/2022/6497/6498/2033/51176/7124/864/4092
REACTOME_GROWTH_HORMONE_RECEPTOR_SIGNALING	REACTOME_GROWTH_HORMONE_RECEPTOR_SIGNALING	22	0.584696	1.54156	0.0280513	0.243532	0.220407	1438	tags=36%, list=9%, signal=33%	9021/8660/6772/8651/6774/1154/5617/5594
REACTOME_REGULATION_OF_INSULIN_LIKE_GROWTH_FACTOR_IGF_TRANSPORT_AND_UPTAKE_BY_INSULIN_LIKE_GROWTH_FACTOR_BINDING_PROTEINS_IGFBPS	REACTOME_REGULATION_OF_INSULIN_LIKE_GROWTH_FACTOR_IGF_TRANSPORT_AND_UPTAKE_BY_INSULIN_LIKE_GROWTH_FACTOR_BINDING_PROTEINS_IGFBPS	87	0.411391	1.42307	0.0280513	0.243532	0.220407	889	tags=15%, list=6%, signal=14%	54757/4240/3485/3915/1462/6383/2335/5768/2153/720/2621/5179/10272
REACTOME_RUNX3_REGULATES_NOTCH_SIGNALING	REACTOME_RUNX3_REGULATES_NOTCH_SIGNALING	14	-0.635843	-1.55513	0.0284896	0.246414	0.223016	795	tags=29%, list=5%, signal=27%	2648/2033/3280/864
REACTOME_TNFR2_NON_CANONICAL_NF_KB_PATHWAY	REACTOME_TNFR2_NON_CANONICAL_NF_KB_PATHWAY	98	-0.384066	-1.37017	0.0292642	0.252172	0.228227	1374	tags=30%, list=9%, signal=27%	5715/5710/8784/7293/10197/9491/5704/8764/5713/7311/115650/7314/5721/5705/23495/6233/959/608/958/9020/330/7186/7979/7124/4050/939/51330/8718/8744
WP_MICROGLIA_PATHOGEN_PHAGOCYTOSIS_PATHWAY	WP_MICROGLIA_PATHOGEN_PHAGOCYTOSIS_PATHWAY	40	0.495318	1.48628	0.0294857	0.252782	0.228779	2985	tags=45%, list=19%, signal=36%	2209/714/713/712/4689/3689/3055/653361/3684/10451/27036/7409/5289/4688/2207/1536/8503/7305
REACTOME_ANTI_INFLAMMATORY_RESPONSE_FAVOURING_LEISHMANIA_PARASITE_INFECTION	REACTOME_ANTI_INFLAMMATORY_RESPONSE_FAVOURING_LEISHMANIA_PARASITE_INFECTION	115	0.383132	1.37032	0.0295531	0.252782	0.228779	927	tags=14%, list=6%, signal=13%	133/2209/3586/3274/117579/2790/53831/1432/109/9332/2212/10203/5045/2850/3972/2678
REACTOME_DDX58_IFIH1_MEDIATED_INDUCTION_OF_INTERFERON_ALPHA_BETA	REACTOME_DDX58_IFIH1_MEDIATED_INDUCTION_OF_INTERFERON_ALPHA_BETA	68	0.445599	1.47542	0.0300695	0.256254	0.231922	1206	tags=21%, list=8%, signal=19%	51191/6283/9636/23586/7321/79132/7128/3665/7706/8772/9641/89122/29110/64135
BIOCARTA_BBCELL_PATHWAY	BIOCARTA_BBCELL_PATHWAY	11	-0.690643	-1.56735	0.0303702	0.257869	0.233383	1684	tags=73%, list=11%, signal=65%	3125/3127/920/3122/3123/959/958/940
REACTOME_NOTCH2_ACTIVATION_AND_TRANSMISSION_OF_SIGNAL_TO_THE_NUCLEUS	REACTOME_NOTCH2_ACTIVATION_AND_TRANSMISSION_OF_SIGNAL_TO_THE_NUCLEUS	21	-0.583661	-1.58354	0.0304839	0.257889	0.233401	2002	tags=33%, list=13%, signal=29%	7311/7314/5664/6233/4853/4192/9148
WP_INITIATION_OF_TRANSCRIPTION_AND_TRANSLATION_ELONGATION_AT_THE_HIV1_LTR	WP_INITIATION_OF_TRANSCRIPTION_AND_TRANSLATION_ELONGATION_AT_THE_HIV1_LTR	31	-0.520558	-1.53467	0.0307258	0.258991	0.234398	4913	tags=61%, list=32%, signal=42%	9734/6667/4772/5533/51497/10014/4775/8841/1387/6829/7469/7936/3065/6827/10614/1025/4773/904/2033
WP_CORTICOTROPINRELEASING_HORMONE_SIGNALING_PATHWAY	WP_CORTICOTROPINRELEASING_HORMONE_SIGNALING_PATHWAY	79	-0.404275	-1.39811	0.0311809	0.261875	0.237008	892	tags=13%, list=6%, signal=12%	8061/2781/596/3728/5335/3727/2355/2354/4929/3164
REACTOME_ASSEMBLY_OF_THE_ORC_COMPLEX_AT_THE_ORIGIN_OF_REPLICATION	REACTOME_ASSEMBLY_OF_THE_ORC_COMPLEX_AT_THE_ORIGIN_OF_REPLICATION	50	0.470408	1.4916	0.0317556	0.265684	0.240456	1606	tags=36%, list=10%, signal=32%	8350/8365/8338/8341/8343/3012/8349/3014/8339/8353/8366/8970/55766/3020/3013/4999/8340/121504
REACTOME_PYROPTOSIS	REACTOME_PYROPTOSIS	27	-0.523719	-1.48695	0.0318638	0.265684	0.240456	131	tags=22%, list=1%, signal=22%	51652/838/581/3659/3002/3553
WP_CALCIUM_REGULATION_IN_CARDIAC_CELLS	WP_CALCIUM_REGULATION_IN_CARDIAC_CELLS	120	-0.371767	-1.36425	0.032196	0.267492	0.242092	2453	tags=22%, list=16%, signal=19%	483/480/784/94235/814/5569/57620/844/113/2810/782/154/5577/408/2791/5583/3710/8536/490/2781/5997/486/5570/2788/5590/481/5996
KEGG_BLADDER_CANCER	KEGG_BLADDER_CANCER	40	0.492604	1.47814	0.0324049	0.268267	0.242793	785	tags=15%, list=5%, signal=14%	4609/7057/4318/23604/1890/4193
REACTOME_HOST_INTERACTIONS_OF_HIV_FACTORS	REACTOME_HOST_INTERACTIONS_OF_HIV_FACTORS	130	-0.361321	-1.33188	0.0325861	0.268806	0.243282	3530	tags=35%, list=23%, signal=27%	5690/10053/5720/129401/164/5686/9688/5715/55706/5710/5478/160/7175/10197/9491/9883/5704/5713/23225/7311/8815/8480/23279/5902/7314/293/163/5901/1104/5721/3159/55690/5705/920/292/8086/1025/6233/4869/904/7979/940/926/919/3932
REACTOME_ANCHORING_OF_THE_BASAL_BODY_TO_THE_PLASMA_MEMBRANE	REACTOME_ANCHORING_OF_THE_BASAL_BODY_TO_THE_PLASMA_MEMBRANE	97	-0.383223	-1.37079	0.0328201	0.269777	0.24416	2961	tags=28%, list=19%, signal=23%	85302/23354/93323/1069/22897/1639/55125/10142/146057/261734/79867/115106/8636/5577/54820/1454/7840/4957/9814/11258/10383/203068/26123/1778/7846/55722/8481
WP_GLYCOLYSIS_IN_SENESCENCE	WP_GLYCOLYSIS_IN_SENESCENCE	11	0.703546	1.58961	0.0332441	0.272296	0.24644	4433	tags=91%, list=29%, signal=65%	5315/3939/2597/5925/2539/2023/5562/5230/7157/230
REACTOME_SIGNALING_BY_FGFR2_IN_DISEASE	REACTOME_SIGNALING_BY_FGFR2_IN_DISEASE	36	-0.501977	-1.51462	0.0335756	0.274043	0.248021	2431	tags=28%, list=16%, signal=23%	5432/3265/5437/10818/5435/5430/5438/5441/5335/5436
REACTOME_SYNTHESIS_OF_VERY_LONG_CHAIN_FATTY_ACYL_COAS	REACTOME_SYNTHESIS_OF_VERY_LONG_CHAIN_FATTY_ACYL_COAS	21	0.578311	1.50798	0.0337825	0.274764	0.248674	2561	tags=43%, list=17%, signal=36%	2180/83401/2182/2181/9200/51144/201562/197322/3293
BIOCARTA_ERYTH_PATHWAY	BIOCARTA_ERYTH_PATHWAY	10	0.716811	1.57424	0.0342525	0.277613	0.251252	985	tags=20%, list=6%, signal=19%	2322/3552
REACTOME_GAMMA_CARBOXYLATION_HYPUSINE_FORMATION_AND_ARYLSULFATASE_ACTIVATION	REACTOME_GAMMA_CARBOXYLATION_HYPUSINE_FORMATION_AND_ARYLSULFATASE_ACTIVATION	35	0.503338	1.48432	0.0344421	0.278177	0.251763	1640	tags=20%, list=11%, signal=18%	8460/5045/2621/412/5627/2157/120526
REACTOME_TRANSPORT_OF_NUCLEOSIDES_AND_FREE_PURINE_AND_PYRIMIDINE_BASES_ACROSS_THE_PLASMA_MEMBRANE	REACTOME_TRANSPORT_OF_NUCLEOSIDES_AND_FREE_PURINE_AND_PYRIMIDINE_BASES_ACROSS_THE_PLASMA_MEMBRANE	11	-0.680942	-1.54534	0.0345798	0.27832	0.251892	1531	tags=45%, list=10%, signal=41%	3177/402/293/292/2030
REACTOME_TRANSCRIPTIONAL_REGULATION_BY_RUNX3	REACTOME_TRANSCRIPTIONAL_REGULATION_BY_RUNX3	92	-0.390587	-1.38425	0.03472	0.278481	0.252038	3143	tags=33%, list=20%, signal=26%	1499/1387/5715/5710/10197/9491/4851/5704/5713/7311/6097/6046/463/7314/64750/5721/5705/3683/6233/2648/3676/6714/7979/1026/2033/51176/3280/6934/864/6932
WP_STRIATED_MUSCLE_CONTRACTION_PATHWAY	WP_STRIATED_MUSCLE_CONTRACTION_PATHWAY	29	-0.512899	-1.48815	0.0351812	0.281207	0.254505	3304	tags=28%, list=21%, signal=22%	4607/4621/7140/71/7125/10398/7168/7169
WP_BLOOD_CLOTTING_CASCADE	WP_BLOOD_CLOTTING_CASCADE	17	0.632089	1.56361	0.0359726	0.286545	0.259336	530	tags=18%, list=3%, signal=17%	5055/2152/2153
KEGG_RNA_POLYMERASE	KEGG_RNA_POLYMERASE	29	-0.509355	-1.47787	0.036384	0.288697	0.261284	2804	tags=59%, list=18%, signal=48%	51082/30834/51728/5434/661/64425/84265/5432/25885/5437/5435/5430/5438/171568/5441/9533/5436
REACTOME_GABA_RECEPTOR_ACTIVATION	REACTOME_GABA_RECEPTOR_ACTIVATION	40	0.485176	1.45585	0.036492	0.288697	0.261284	240	tags=10%, list=2%, signal=10%	3772/3759/2790/109
REACTOME_FCERI_MEDIATED_CA_2_MOBILIZATION	REACTOME_FCERI_MEDIATED_CA_2_MOBILIZATION	31	-0.508625	-1.49949	0.0372884	0.293995	0.266079	1805	tags=29%, list=12%, signal=26%	7294/7410/3710/2205/4773/5335/9402/3702/27040
BIOCARTA_IL12_PATHWAY	BIOCARTA_IL12_PATHWAY	19	-0.59124	-1.5639	0.0377377	0.296528	0.268372	650	tags=26%, list=4%, signal=25%	917/2833/915/919/916
REACTOME_MEIOSIS	REACTOME_MEIOSIS	94	0.389088	1.3596	0.0383067	0.299983	0.271498	1657	tags=28%, list=11%, signal=25%	8350/8365/8338/4001/8341/8343/3012/8349/3014/8339/8353/641/25913/1017/8366/8970/55766/3020/3013/6118/93426/29893/672/8340/121504/10111
REACTOME_ACTIVATION_OF_THE_AP_1_FAMILY_OF_TRANSCRIPTION_FACTORS	REACTOME_ACTIVATION_OF_THE_AP_1_FAMILY_OF_TRANSCRIPTION_FACTORS	10	0.707432	1.55364	0.0391023	0.305182	0.276204	1637	tags=50%, list=11%, signal=45%	1432/5599/5601/5594/1386
REACTOME_ASPARAGINE_N_LINKED_GLYCOSYLATION	REACTOME_ASPARAGINE_N_LINKED_GLYCOSYLATION	288	0.308407	1.23363	0.0393765	0.306291	0.277207	3591	tags=33%, list=23%, signal=26%	374/1604/433/256435/7039/26984/57511/9334/2153/10282/10802/4247/7903/84342/7277/3972/4121/129807/372/829/8615/26503/11014/4905/10342/23256/5476/79694/29929/8702/11070/6483/4245/51226/11320/55768/2157/8775/22796/80896/2517/5265/2530/830/91445/9554/9871/91869/1453/116150/55907/11316/2801/29880/9331/124872/84920/375/4758/1315/10484/10113/11196/22820/51332/83548/10610/89866/440138/10466/10559/9276/43…
WP_PHOTODYNAMIC_THERAPYINDUCED_NFE2L2_NRF2_SURVIVAL_SIGNALING	WP_PHOTODYNAMIC_THERAPYINDUCED_NFE2L2_NRF2_SURVIVAL_SIGNALING	23	0.576777	1.52991	0.039662	0.30748	0.278283	1778	tags=30%, list=11%, signal=27%	1066/1432/2730/9817/5599/1728/8714
WP_TGFBETA_SIGNALING_IN_THYROID_CELLS_FOR_EPITHELIALMESENCHYMAL_TRANSITION	WP_TGFBETA_SIGNALING_IN_THYROID_CELLS_FOR_EPITHELIALMESENCHYMAL_TRANSITION	15	-0.615526	-1.54979	0.0405003	0.312933	0.283218	1150	tags=20%, list=7%, signal=19%	860/3397/6615
REACTOME_RESPONSE_TO_ELEVATED_PLATELET_CYTOSOLIC_CA2	REACTOME_RESPONSE_TO_ELEVATED_PLATELET_CYTOSOLIC_CA2	119	0.377462	1.35721	0.0411325	0.316761	0.286683	1964	tags=25%, list=13%, signal=22%	7057/1191/5004/710/10184/3959/2335/2162/5768/2153/3082/51097/2621/7277/54863/5578/6814/5552/5627/87/139322/967/2157/226/55664/5265/5155/9749/54676/51571
REACTOME_TP53_REGULATES_TRANSCRIPTION_OF_ADDITIONAL_CELL_CYCLE_GENES_WHOSE_EXACT_ROLE_IN_THE_P53_PATHWAY_REMAIN_UNCERTAIN	REACTOME_TP53_REGULATES_TRANSCRIPTION_OF_ADDITIONAL_CELL_CYCLE_GENES_WHOSE_EXACT_ROLE_IN_THE_P53_PATHWAY_REMAIN_UNCERTAIN	20	-0.597129	-1.59997	0.0416953	0.319937	0.289558	1250	tags=30%, list=8%, signal=28%	9125/7832/4869/10769/1263/28984
REACTOME_REGULATION_OF_TP53_ACTIVITY_THROUGH_METHYLATION	REACTOME_REGULATION_OF_TP53_ACTIVITY_THROUGH_METHYLATION	19	-0.585598	-1.54898	0.0419642	0.319937	0.289558	2002	tags=42%, list=13%, signal=37%	7311/4194/133383/7314/6233/26013/387893/2033
REACTOME_ACTIVATED_PKN1_STIMULATES_TRANSCRIPTION_OF_AR_ANDROGEN_RECEPTOR_REGULATED_GENES_KLK2_AND_KLK3	REACTOME_ACTIVATED_PKN1_STIMULATES_TRANSCRIPTION_OF_AR_ANDROGEN_RECEPTOR_REGULATED_GENES_KLK2_AND_KLK3	46	0.469552	1.45237	0.042097	0.319937	0.289558	1091	tags=33%, list=7%, signal=30%	8350/8365/8338/8341/8343/3012/8349/3014/8339/8353/8366/8970/55766/3020/3013
WP_TOLLLIKE_RECEPTOR_SIGNALING_PATHWAY	WP_TOLLLIKE_RECEPTOR_SIGNALING_PATHWAY	89	0.395667	1.37879	0.0418578	0.319937	0.289558	3215	tags=40%, list=21%, signal=32%	7097/5608/1432/3665/6772/3627/51311/23643/8772/3454/7100/9641/929/29110/5599/6416/5601/5594/51135/10454/3455/4615/8737/5604/1326/54472/114609/7096/6885/8503/7099/2353/10333/3576/4793/1147
REACTOME_CLASS_C_3_METABOTROPIC_GLUTAMATE_PHEROMONE_RECEPTORS	REACTOME_CLASS_C_3_METABOTROPIC_GLUTAMATE_PHEROMONE_RECEPTORS	19	-0.580536	-1.53559	0.0431718	0.327033	0.29598	4033	tags=53%, list=26%, signal=39%	846/259290/54429/259289/259295/259294/2912/338398/50840/2550
REACTOME_REGULATION_OF_PLK1_ACTIVITY_AT_G2_M_TRANSITION	REACTOME_REGULATION_OF_PLK1_ACTIVITY_AT_G2_M_TRANSITION	87	-0.386793	-1.36199	0.0433572	0.327312	0.296232	2952	tags=30%, list=19%, signal=24%	23354/93323/1069/22897/1639/55125/7311/10142/7314/115106/8636/5577/54820/1454/7840/4957/6233/9814/11258/10383/203068/1778/7846/55722/8481/10133
WP_SPINAL_CORD_INJURY	WP_SPINAL_CORD_INJURY	94	0.383424	1.33981	0.043491	0.327312	0.296232	985	tags=18%, list=6%, signal=17%	4609/1647/729230/4318/2920/2919/713/3627/10673/2212/1462/6347/1241/3554/1017/5578/3552
REACTOME_INTERLEUKIN_RECEPTOR_SHC_SIGNALING	REACTOME_INTERLEUKIN_RECEPTOR_SHC_SIGNALING	23	-0.54857	-1.52921	0.0436679	0.32758	0.296474	297	tags=13%, list=2%, signal=13%	3561/3560/3563
REACTOME_THE_ROLE_OF_NEF_IN_HIV_1_REPLICATION_AND_DISEASE_PATHOGENESIS	REACTOME_THE_ROLE_OF_NEF_IN_HIV_1_REPLICATION_AND_DISEASE_PATHOGENESIS	28	-0.507736	-1.4494	0.0443997	0.331995	0.30047	1477	tags=25%, list=10%, signal=23%	163/55690/920/940/926/919/3932
REACTOME_NUCLEAR_RECEPTOR_TRANSCRIPTION_PATHWAY	REACTOME_NUCLEAR_RECEPTOR_TRANSCRIPTION_PATHWAY	40	-0.479121	-1.47525	0.0447643	0.333645	0.301964	2487	tags=28%, list=16%, signal=23%	7421/2908/7182/6256/6097/5916/4306/6095/9572/4929/3164
REACTOME_SIGNALING_BY_FGFR2_IIIA_TM	REACTOME_SIGNALING_BY_FGFR2_IIIA_TM	18	-0.586028	-1.53573	0.046374	0.344535	0.31182	2431	tags=39%, list=16%, signal=33%	5432/5437/5435/5430/5438/5441/5436
REACTOME_TOLL_LIKE_RECEPTOR_TLR1_TLR2_CASCADE	REACTOME_TOLL_LIKE_RECEPTOR_TLR1_TLR2_CASCADE	96	0.393077	1.37587	0.0466392	0.345398	0.312601	3215	tags=40%, list=21%, signal=32%	6283/7097/5608/1432/23643/8651/11213/6279/1845/929/466/6441/5599/6416/4205/51231/5601/6195/5594/51135/1386/10454/4615/5604/8454/3656/1326/948/114609/7096/6885/64127/7099/2353/10333/5516/4793/1147
WP_SUDDEN_INFANT_DEATH_SYNDROME_SIDS_SUSCEPTIBILITY_PATHWAYS	WP_SUDDEN_INFANT_DEATH_SYNDROME_SIDS_SUSCEPTIBILITY_PATHWAYS	119	-0.362358	-1.33181	0.046824	0.345662	0.31284	2849	tags=25%, list=18%, signal=21%	10971/1499/1387/3569/1385/3065/5452/2908/4800/3329/55536/478/2625/4904/6929/6640/5577/6095/7259/1374/4150/6844/133522/2033/7422/7124/3280/864/8553/3553
REACTOME_SIRT1_NEGATIVELY_REGULATES_RRNA_EXPRESSION	REACTOME_SIRT1_NEGATIVELY_REGULATES_RRNA_EXPRESSION	49	0.462492	1.45983	0.0469925	0.345805	0.312969	2440	tags=45%, list=16%, signal=38%	8350/8365/8338/8341/8343/3012/8349/3014/8339/8353/8366/8970/55766/3020/3013/8340/121504/8331/6908/8370/333932/474382
SA_MMP_CYTOKINE_CONNECTION	SA_MMP_CYTOKINE_CONNECTION	15	-0.606217	-1.52635	0.0474931	0.348383	0.315302	199	tags=27%, list=1%, signal=26%	2214/7124/6693/3553
REACTOME_SYNTHESIS_OF_PROSTAGLANDINS_PG_AND_THROMBOXANES_TX	REACTOME_SYNTHESIS_OF_PROSTAGLANDINS_PG_AND_THROMBOXANES_TX	14	-0.621673	-1.52048	0.0488281	0.350414	0.31714	1331	tags=21%, list=9%, signal=20%	5742/5743/9536
PID_TCR_JNK_PATHWAY	PID_TCR_JNK_PATHWAY	14	-0.620922	-1.51864	0.0488281	0.350414	0.31714	264	tags=29%, list=2%, signal=28%	11184/4214/9402/27040
REACTOME_ABORTIVE_ELONGATION_OF_HIV_1_TRANSCRIPT_IN_THE_ABSENCE_OF_TAT	REACTOME_ABORTIVE_ELONGATION_OF_HIV_1_TRANSCRIPT_IN_THE_ABSENCE_OF_TAT	23	-0.536104	-1.49446	0.0487329	0.350414	0.31714	3107	tags=48%, list=20%, signal=38%	6829/7469/7936/5432/6827/5437/5435/5430/5438/5441/5436
PID_RXR_VDR_PATHWAY	PID_RXR_VDR_PATHWAY	23	-0.535931	-1.49398	0.0487329	0.350414	0.31714	643	tags=26%, list=4%, signal=25%	7421/6256/5916/596/7124/3164
KEGG_RIG_I_LIKE_RECEPTOR_SIGNALING_PATHWAY	KEGG_RIG_I_LIKE_RECEPTOR_SIGNALING_PATHWAY	53	0.457819	1.45984	0.0482375	0.350414	0.31714	1206	tags=26%, list=8%, signal=24%	9636/23586/79132/1432/3665/3627/7706/8772/9641/64343/29110/5599/5601/64135
REACTOME_DISEASES_OF_PROGRAMMED_CELL_DEATH	REACTOME_DISEASES_OF_PROGRAMMED_CELL_DEATH	83	0.408404	1.40502	0.0483773	0.350414	0.31714	2440	tags=36%, list=16%, signal=31%	8350/8365/8338/4001/8341/8343/8772/3012/8349/3014/8339/8851/2146/8353/8366/8970/55766/3020/3013/23649/8340/121504/8331/1020/5558/8737/8370/2801/333932/474382
REACTOME_MYD88_INDEPENDENT_TLR4_CASCADE	REACTOME_MYD88_INDEPENDENT_TLR4_CASCADE	96	0.391796	1.37139	0.0483773	0.350414	0.31714	2291	tags=29%, list=15%, signal=25%	6283/7321/5608/1432/3665/23643/8772/1845/9641/929/466/29110/5599/6416/4205/51231/5601/6195/5594/10010/1386/10454/8737/5604/8454/329/3656/1326
WP_SLEEP_REGULATION	WP_SLEEP_REGULATION	24	-0.534873	-1.49072	0.0499002	0.355521	0.321763	3523	tags=46%, list=23%, signal=35%	10911/8911/3569/5020/5729/191/2837/135/51738/2030/100
WP_NOVEL_INTRACELLULAR_COMPONENTS_OF_RIGILIKE_RECEPTOR_RLR_PATHWAY	WP_NOVEL_INTRACELLULAR_COMPONENTS_OF_RIGILIKE_RECEPTOR_RLR_PATHWAY	55	0.45544	1.45301	0.0497132	0.355521	0.321763	1206	tags=25%, list=8%, signal=24%	9636/23586/79132/1432/3665/3627/7706/8772/9641/64343/29110/5599/5601/64135
REACTOME_HDACS_DEACETYLATE_HISTONES	REACTOME_HDACS_DEACETYLATE_HISTONES	74	0.412738	1.38807	0.05	0.355521	0.321763	1091	tags=20%, list=7%, signal=19%	8819/8350/8365/8338/8341/8329/8343/3012/8349/8339/8353/51317/8366/8970/3013
REACTOME_SYNTHESIS_OF_BILE_ACIDS_AND_BILE_SALTS_VIA_27_HYDROXYCHOLESTEROL	REACTOME_SYNTHESIS_OF_BILE_ACIDS_AND_BILE_SALTS_VIA_27_HYDROXYCHOLESTEROL	10	0.694601	1.52546	0.0504032	0.357293	0.323366	732	tags=20%, list=5%, signal=19%	80270/1593
WP_FOXP3_IN_COVID19	WP_FOXP3_IN_COVID19	14	-0.618691	-1.51318	0.0507812	0.357784	0.323811	297	tags=36%, list=2%, signal=35%	50943/3561/940/3575/3560
PID_INTEGRIN5_PATHWAY	PID_INTEGRIN5_PATHWAY	14	-0.618219	-1.51203	0.0507812	0.357784	0.323811	1580	tags=36%, list=10%, signal=32%	7046/3676/5329/5328/3695
REACTOME_SIGNALING_BY_FLT3_ITD_AND_TKD_MUTANTS	REACTOME_SIGNALING_BY_FLT3_ITD_AND_TKD_MUTANTS	15	0.642386	1.53709	0.0514403	0.358972	0.324886	59	tags=13%, list=0%, signal=13%	2322/5292
REACTOME_CONSTITUTIVE_SIGNALING_BY_LIGAND_RESPONSIVE_EGFR_CANCER_VARIANTS	REACTOME_CONSTITUTIVE_SIGNALING_BY_LIGAND_RESPONSIVE_EGFR_CANCER_VARIANTS	19	-0.574898	-1.52068	0.0516249	0.358972	0.324886	2260	tags=32%, list=15%, signal=27%	3265/7311/7314/6233/5335/867
REACTOME_PIWI_INTERACTING_RNA_PIRNA_BIOGENESIS	REACTOME_PIWI_INTERACTING_RNA_PIRNA_BIOGENESIS	26	-0.518963	-1.45742	0.0512295	0.358972	0.324886	2431	tags=35%, list=16%, signal=29%	5432/143689/5437/5435/5430/5438/11022/5441/5436
REACTOME_DNA_METHYLATION	REACTOME_DNA_METHYLATION	45	0.465558	1.4363	0.0513308	0.358972	0.324886	1091	tags=33%, list=7%, signal=31%	8350/8365/8338/8341/8343/3012/8349/3014/8339/8353/8366/8970/55766/3020/3013
REACTOME_ANTIGEN_PROCESSING_CROSS_PRESENTATION	REACTOME_ANTIGEN_PROCESSING_CROSS_PRESENTATION	100	0.380076	1.33886	0.0517241	0.358972	0.324886	3391	tags=36%, list=22%, signal=28%	2209/7097/23643/4689/5711/6279/929/3105/653361/4360/5718/10213/3107/5706/9554/4615/3106/1520/5692/4688/5701/3685/5696/948/114609/567/7096/1536/5688/3135/7099/10333/1147/5714/6810/5707
REACTOME_GPVI_MEDIATED_ACTIVATION_CASCADE	REACTOME_GPVI_MEDIATED_ACTIVATION_CASCADE	33	-0.477034	-1.4161	0.0518962	0.359091	0.324993	1439	tags=21%, list=9%, signal=19%	5294/7410/80739/51266/5590/27040/3932
REACTOME_MITOCHONDRIAL_PROTEIN_IMPORT	REACTOME_MITOCHONDRIAL_PROTEIN_IMPORT	64	-0.416023	-1.39153	0.0521921	0.360063	0.325873	3835	tags=50%, list=25%, signal=38%	1678/26515/10165/100287932/498/10452/131118/7416/150274/92609/84269/23203/2671/100188893/516/3329/617/293/134266/1431/26520/9804/3313/56993/29090/26519/54543/401505/51025/90639/100272147/400916
REACTOME_ABERRANT_REGULATION_OF_MITOTIC_G1_S_TRANSITION_IN_CANCER_DUE_TO_RB1_DEFECTS	REACTOME_ABERRANT_REGULATION_OF_MITOTIC_G1_S_TRANSITION_IN_CANCER_DUE_TO_RB1_DEFECTS	17	-0.566756	-1.46874	0.0526316	0.360947	0.326673	1501	tags=47%, list=10%, signal=43%	1019/1027/7029/1869/894/1021/1026/1028
REACTOME_THE_ROLE_OF_GTSE1_IN_G2_M_PROGRESSION_AFTER_G2_CHECKPOINT	REACTOME_THE_ROLE_OF_GTSE1_IN_G2_M_PROGRESSION_AFTER_G2_CHECKPOINT	73	-0.402712	-1.38649	0.0525253	0.360947	0.326673	3530	tags=37%, list=23%, signal=29%	5690/347733/5720/5686/891/5715/5710/10197/9491/5704/5713/7311/7280/7314/5721/5705/6233/10376/84790/10383/3326/7846/84617/51807/7979/1026/81027
REACTOME_VEGFR2_MEDIATED_CELL_PROLIFERATION	REACTOME_VEGFR2_MEDIATED_CELL_PROLIFERATION	18	-0.577592	-1.51362	0.0534629	0.365567	0.330854	1079	tags=33%, list=7%, signal=31%	3265/3710/5590/5335/6714/7422
REACTOME_PLASMA_LIPOPROTEIN_REMODELING	REACTOME_PLASMA_LIPOPROTEIN_REMODELING	22	0.578831	1.5261	0.0553279	0.377206	0.341388	790	tags=27%, list=5%, signal=26%	5045/63924/5125/4023/9619/1071
BIOCARTA_TGFB_PATHWAY	BIOCARTA_TGFB_PATHWAY	19	-0.570991	-1.51034	0.0564552	0.383763	0.347323	1580	tags=32%, list=10%, signal=28%	1387/324/7046/6498/2033/4092
WP_PI3KAKTMTOR_VITD3_SIGNALING	WP_PI3KAKTMTOR_VITD3_SIGNALING	21	0.574495	1.49803	0.0566802	0.384166	0.347687	1261	tags=24%, list=8%, signal=22%	4609/3586/5210/3939/3101
KEGG_ETHER_LIPID_METABOLISM	KEGG_ETHER_LIPID_METABOLISM	25	0.554984	1.51984	0.0575397	0.388854	0.351931	3470	tags=44%, list=22%, signal=34%	5321/5337/7941/8613/5168/56994/5048/5050/81579/8681/391013
REACTOME_MECP2_REGULATES_NEURONAL_RECEPTORS_AND_CHANNELS	REACTOME_MECP2_REGULATES_NEURONAL_RECEPTORS_AND_CHANNELS	14	0.651168	1.52385	0.0591837	0.388918	0.351988	13	tags=7%, list=0%, signal=7%	2289
REACTOME_METABOLIC_DISORDERS_OF_BIOLOGICAL_OXIDATION_ENZYMES	REACTOME_METABOLIC_DISORDERS_OF_BIOLOGICAL_OXIDATION_ENZYMES	26	0.546027	1.52293	0.0583658	0.388918	0.351988	1267	tags=31%, list=8%, signal=28%	1545/26873/2232/1593/2678/2730/120227/4128
REACTOME_NF_KB_ACTIVATION_THROUGH_FADD_RIP_1_PATHWAY_MEDIATED_BY_CASPASE_8_AND_10	REACTOME_NF_KB_ACTIVATION_THROUGH_FADD_RIP_1_PATHWAY_MEDIATED_BY_CASPASE_8_AND_10	13	0.653973	1.51644	0.0591716	0.388918	0.351988	2041	tags=46%, list=13%, signal=40%	23586/7706/8772/89122/64135/8737
WP_TRIACYLGLYCERIDE_SYNTHESIS	WP_TRIACYLGLYCERIDE_SYNTHESIS	20	0.583039	1.51627	0.0590551	0.388918	0.351988	3288	tags=40%, list=21%, signal=32%	2710/84649/4023/8613/3991/3990/8443/10555
PID_AURORA_A_PATHWAY	PID_AURORA_A_PATHWAY	30	0.521675	1.49986	0.0590551	0.388918	0.351988	1658	tags=27%, list=11%, signal=24%	1647/23424/9212/4193/6790/10460/672/4946
PID_PS1_PATHWAY	PID_PS1_PATHWAY	42	0.465901	1.42046	0.0597303	0.388918	0.351988	3980	tags=40%, list=26%, signal=30%	4609/10023/3516/4734/5594/1452/83464/10454/6885/2353/102/1855/7088/51701/1487/5595/2932
REACTOME_DOWNREGULATION_OF_SMAD2_3_SMAD4_TRANSCRIPTIONAL_ACTIVITY	REACTOME_DOWNREGULATION_OF_SMAD2_3_SMAD4_TRANSCRIPTIONAL_ACTIVITY	28	-0.494354	-1.4112	0.0590631	0.388918	0.351988	3082	tags=46%, list=20%, signal=37%	9612/5054/142/3065/8239/7050/7311/7314/64750/6233/6497/6498/4092
REACTOME_AURKA_ACTIVATION_BY_TPX2	REACTOME_AURKA_ACTIVATION_BY_TPX2	72	-0.397117	-1.36477	0.058	0.388918	0.351988	2952	tags=31%, list=19%, signal=25%	23354/93323/1069/22897/1639/55125/10142/115106/8636/5577/54820/1454/7840/4957/9814/11258/10383/203068/1778/7846/55722/8481
KEGG_TOLL_LIKE_RECEPTOR_SIGNALING_PATHWAY	KEGG_TOLL_LIKE_RECEPTOR_SIGNALING_PATHWAY	88	0.388654	1.34686	0.0597303	0.388918	0.351988	3215	tags=40%, list=21%, signal=32%	7097/5608/1432/3665/6772/3627/51311/23643/8772/3454/7100/9641/929/29110/5599/6416/5601/5594/51135/10454/3455/4615/8737/5604/1326/54472/114609/7096/6885/8503/7099/2353/10333/3576/1147
REACTOME_ACTIVATION_OF_NMDA_RECEPTORS_AND_POSTSYNAPTIC_EVENTS	REACTOME_ACTIVATION_OF_NMDA_RECEPTORS_AND_POSTSYNAPTIC_EVENTS	77	-0.389702	-1.34527	0.0578512	0.388918	0.351988	2291	tags=23%, list=15%, signal=20%	3838/3265/814/7280/5577/6196/5613/9647/8536/10376/84790/320/10383/7846/84617/6714/51807/81027
REACTOME_REPRODUCTION	REACTOME_REPRODUCTION	109	0.374264	1.32458	0.0581395	0.388918	0.351988	1657	tags=25%, list=11%, signal=22%	8350/8365/8338/4001/8341/8343/3012/8349/3014/8339/8353/641/25913/1017/8366/8970/55766/3020/3013/6118/117144/93426/29893/672/8340/121504/10111
REACTOME_MITOTIC_PROMETAPHASE	REACTOME_MITOTIC_PROMETAPHASE	197	-0.321941	-1.25125	0.0592678	0.388918	0.351988	2952	tags=24%, list=19%, signal=20%	23354/79980/93323/1069/22897/147841/4926/1639/29922/64105/55125/113130/57551/79003/79019/10142/23279/9735/7280/115106/8636/55143/5577/440145/54820/55920/1454/7840/4957/991/9814/11258/10376/84790/11130/10383/203068/1778/114791/55839/7846/55722/8481/84617/51807/6232/81027
KEGG_CYTOKINE_CYTOKINE_RECEPTOR_INTERACTION	KEGG_CYTOKINE_CYTOKINE_RECEPTOR_INTERACTION	209	0.320776	1.24395	0.0596745	0.388918	0.351988	1973	tags=26%, list=13%, signal=23%	2322/3577/729230/7850/3586/8743/2920/2919/3459/6364/8740/7132/3627/6368/10673/3579/3566/3556/3600/9560/3082/3460/3454/6347/355/3554/91/8794/3552/90/3572/3588/94/3597/29949/5617/53833/1270/4055/27242/2921/3953/3565/8742/3574/8771/1230/3455/1439/3601/5155/1441/6369/2321
REACTOME_PECAM1_INTERACTIONS	REACTOME_PECAM1_INTERACTIONS	12	-0.649368	-1.51293	0.060241	0.389155	0.352203	549	tags=33%, list=4%, signal=32%	3690/5335/6714/3932
REACTOME_IL_6_TYPE_CYTOKINE_RECEPTOR_LIGAND_INTERACTIONS	REACTOME_IL_6_TYPE_CYTOKINE_RECEPTOR_LIGAND_INTERACTIONS	13	-0.62768	-1.49566	0.0606061	0.389155	0.352203	37	tags=38%, list=0%, signal=38%	3590/3976/3716/23529/5008
PID_INTEGRIN2_PATHWAY	PID_INTEGRIN2_PATHWAY	23	-0.520334	-1.4505	0.0604288	0.389155	0.352203	1609	tags=35%, list=10%, signal=31%	3687/3683/959/3383/718/3384/5329/5328
KEGG_ACUTE_MYELOID_LEUKEMIA	KEGG_ACUTE_MYELOID_LEUKEMIA	57	0.438731	1.41874	0.0606061	0.389155	0.352203	548	tags=12%, list=4%, signal=12%	4609/2322/7704/5292/861/6774/5371
REACTOME_CELL_SURFACE_INTERACTIONS_AT_THE_VASCULAR_WALL	REACTOME_CELL_SURFACE_INTERACTIONS_AT_THE_VASCULAR_WALL	120	-0.352578	-1.29383	0.0599572	0.389155	0.352203	1412	tags=15%, list=9%, signal=14%	8795/9057/6520/3683/54210/3676/4282/5196/5335/914/6714/55423/1088/481/6693/29802/3932/3512
REACTOME_REGULATION_OF_FOXO_TRANSCRIPTIONAL_ACTIVITY_BY_ACETYLATION	REACTOME_REGULATION_OF_FOXO_TRANSCRIPTIONAL_ACTIVITY_BY_ACETYLATION	10	-0.673913	-1.5035	0.0612648	0.389449	0.352469	361	tags=30%, list=2%, signal=29%	1387/2308/2033
BIOCARTA_CALCINEURIN_PATHWAY	BIOCARTA_CALCINEURIN_PATHWAY	18	-0.5714	-1.49739	0.0623357	0.389449	0.352469	858	tags=22%, list=6%, signal=21%	4773/5335/1026/4082
PID_GLYPICAN_1PATHWAY	PID_GLYPICAN_1PATHWAY	24	-0.523683	-1.45954	0.0618762	0.389449	0.352469	341	tags=21%, list=2%, signal=20%	7046/6714/640/7422/3932
WP_CANCER_IMMUNOTHERAPY_BY_CTLA4_BLOCKADE	WP_CANCER_IMMUNOTHERAPY_BY_CTLA4_BLOCKADE	14	-0.594203	-1.45329	0.0625	0.389449	0.352469	1023	tags=43%, list=7%, signal=40%	5291/942/5777/3123/1493/940
WP_UNFOLDED_PROTEIN_RESPONSE	WP_UNFOLDED_PROTEIN_RESPONSE	24	-0.516181	-1.43863	0.0618762	0.389449	0.352469	1412	tags=33%, list=9%, signal=30%	8795/468/637/1649/596/5366/27113/3553
WP_OVERLAP_BETWEEN_SIGNAL_TRANSDUCTION_PATHWAYS_CONTRIBUTING_TO_LMNA_LAMINOPATHIES	WP_OVERLAP_BETWEEN_SIGNAL_TRANSDUCTION_PATHWAYS_CONTRIBUTING_TO_LMNA_LAMINOPATHIES	51	-0.430539	-1.36235	0.0608696	0.389449	0.352469	1516	tags=37%, list=10%, signal=34%	1499/1387/1513/324/3065/27161/4851/1050/2010/1019/860/1869/4673/1026/51176/3280/6934/4000/6932
KEGG_GAP_JUNCTION	KEGG_GAP_JUNCTION	72	-0.392338	-1.34835	0.062	0.389449	0.352469	2384	tags=24%, list=15%, signal=20%	23236/3265/2982/113/7280/5613/3710/5598/10376/84790/10383/203068/7846/84617/6714/51807/81027
REACTOME_RNA_POLYMERASE_I_PROMOTER_ESCAPE	REACTOME_RNA_POLYMERASE_I_PROMOTER_ESCAPE	72	0.404634	1.3471	0.061753	0.389449	0.352469	1092	tags=25%, list=7%, signal=23%	8350/8365/8338/8341/8343/902/3012/8349/3014/8339/10849/8353/8366/8970/55766/3020/3013/2965
REACTOME_HCMV_LATE_EVENTS	REACTOME_HCMV_LATE_EVENTS	96	0.382651	1.33938	0.0622991	0.389449	0.352469	2337	tags=29%, list=15%, signal=25%	8350/8365/8338/9818/8341/8329/8343/1052/3012/8349/8339/8353/8366/8970/3013/51271/89853/79023/11097/8340/121504/53371/8331/137492/8330/8370/81929/333932
REACTOME_ESR_MEDIATED_SIGNALING	REACTOME_ESR_MEDIATED_SIGNALING	191	0.324997	1.24691	0.0620438	0.389449	0.352469	1091	tags=14%, list=7%, signal=13%	2289/374/4609/8350/8365/8338/4318/2790/8341/2957/861/8343/7039/3012/8349/3014/8339/5747/1509/8353/4435/8366/8970/55766/3020/3013
WP_VEGFAVEGFR2_SIGNALING_PATHWAY	WP_VEGFAVEGFR2_SIGNALING_PATHWAY	410	-0.276482	-1.17379	0.0625	0.389449	0.352469	872	tags=9%, list=6%, signal=9%	23215/4773/2022/4691/6142/84790/57326/596/1500/9047/3383/5590/5335/5743/4343/441478/5329/4673/3315/2308/5328/6714/867/3748/56905/7430/51278/7422/1847/2113/1397/8718/1901/1960/389/4929/1839/3164
REACTOME_ACYL_CHAIN_REMODELLING_OF_PC	REACTOME_ACYL_CHAIN_REMODELLING_OF_PC	18	0.590817	1.48793	0.0628803	0.390768	0.353663	1321	tags=28%, list=9%, signal=25%	79887/50640/5321/151056/11145
REACTOME_REGULATION_OF_KIT_SIGNALING	REACTOME_REGULATION_OF_KIT_SIGNALING	16	-0.573655	-1.46117	0.0636183	0.393246	0.355905	341	tags=25%, list=2%, signal=24%	6714/10019/867/3932
REACTOME_PRC2_METHYLATES_HISTONES_AND_DNA	REACTOME_PRC2_METHYLATES_HISTONES_AND_DNA	54	0.438234	1.40038	0.0635514	0.393246	0.355905	1606	tags=35%, list=10%, signal=32%	8350/8365/8338/8341/8343/3012/8349/3014/8339/2146/8353/8366/8970/55766/3020/3013/22823/8340/121504
REACTOME_SYNDECAN_INTERACTIONS	REACTOME_SYNDECAN_INTERACTIONS	24	0.552992	1.49139	0.0638723	0.393766	0.356376	1708	tags=25%, list=11%, signal=22%	7057/6383/2335/5578/87/6385
WP_INFLUENCE_OF_LAMINOPATHIES_ON_WNT_SIGNALING	WP_INFLUENCE_OF_LAMINOPATHIES_ON_WNT_SIGNALING	33	-0.482135	-1.43125	0.0645374	0.396811	0.359132	1516	tags=24%, list=10%, signal=22%	2010/860/1021/51176/3280/6934/4000/6932
WP_IL4_SIGNALING_PATHWAY	WP_IL4_SIGNALING_PATHWAY	53	0.439777	1.40231	0.0649351	0.3982	0.360389	1637	tags=28%, list=11%, signal=25%	9021/8660/1432/6772/3566/3718/8651/6774/1051/4783/9655/2242/5594/3565/1386
PID_S1P_S1P1_PATHWAY	PID_S1P_S1P1_PATHWAY	20	-0.56641	-1.51766	0.0654519	0.39895	0.361068	763	tags=30%, list=5%, signal=29%	3690/2781/5335/5743/7422/1901
WP_VITAMIN_B12_METABOLISM	WP_VITAMIN_B12_METABOLISM	41	-0.444031	-1.37531	0.0655738	0.39895	0.361068	617	tags=27%, list=4%, signal=26%	5054/3569/4548/6472/348/3043/6647/3383/7124/3553/6352
REACTOME_ADORA2B_MEDIATED_ANTI_INFLAMMATORY_CYTOKINES_PRODUCTION	REACTOME_ADORA2B_MEDIATED_ANTI_INFLAMMATORY_CYTOKINES_PRODUCTION	82	0.394975	1.35413	0.0655106	0.39895	0.361068	802	tags=11%, list=5%, signal=10%	133/3274/117579/2790/53831/109/10203/2850/3972
WP_FERROPTOSIS	WP_FERROPTOSIS	58	0.42781	1.38294	0.0662879	0.402239	0.364044	2235	tags=24%, list=14%, signal=21%	2180/51510/64116/2182/30061/2181/2730/81631/84557/6303/4891/27235/2222/55847
KEGG_RENIN_ANGIOTENSIN_SYSTEM	KEGG_RENIN_ANGIOTENSIN_SYSTEM	13	0.647971	1.50253	0.0670611	0.404812	0.366373	1115	tags=23%, list=7%, signal=21%	290/4311/5476
WP_G1_TO_S_CELL_CYCLE_CONTROL	WP_G1_TO_S_CELL_CYCLE_CONTROL	62	0.423702	1.3877	0.0670498	0.404812	0.366373	1264	tags=18%, list=8%, signal=16%	4609/1647/1031/1030/896/902/1017/4193/23649/6118/4999
REACTOME_RUNX1_REGULATES_GENES_INVOLVED_IN_MEGAKARYOCYTE_DIFFERENTIATION_AND_PLATELET_FUNCTION	REACTOME_RUNX1_REGULATES_GENES_INVOLVED_IN_MEGAKARYOCYTE_DIFFERENTIATION_AND_PLATELET_FUNCTION	78	0.393623	1.33859	0.0673077	0.405245	0.366765	1091	tags=23%, list=7%, signal=22%	8350/4778/7057/8365/8338/8341/861/8343/3012/8349/3014/8339/8353/8366/8970/55766/3020/3013
REACTOME_SIGNALING_BY_CSF3_G_CSF	REACTOME_SIGNALING_BY_CSF3_G_CSF	29	0.522575	1.49089	0.0677291	0.405674	0.367154	3846	tags=52%, list=25%, signal=39%	9021/7321/6772/8651/6774/3055/1441/8065/6777/6776/3717/7322/2885/4067/6850
REACTOME_BASE_EXCISION_REPAIR_AP_SITE_FORMATION	REACTOME_BASE_EXCISION_REPAIR_AP_SITE_FORMATION	49	0.439912	1.38856	0.0676692	0.405674	0.367154	2953	tags=53%, list=19%, signal=43%	8365/8338/8341/8343/23583/3012/8349/3014/8339/25913/79661/8366/8970/55766/3013/8340/121504/8331/8370/26277/474382/7014/8930/7374/554313/54386
BIOCARTA_CARDIACEGF_PATHWAY	BIOCARTA_CARDIACEGF_PATHWAY	16	0.609658	1.49698	0.0681363	0.40595	0.367403	1216	tags=19%, list=8%, signal=17%	4609/5578/1910
REACTOME_PLATELET_SENSITIZATION_BY_LDL	REACTOME_PLATELET_SENSITIZATION_BY_LDL	16	0.609512	1.49662	0.0681363	0.40595	0.367403	4440	tags=56%, list=29%, signal=40%	1432/5321/5526/7804/5525/5516/5515/5527/2268
REACTOME_RHO_GTPASES_ACTIVATE_CIT	REACTOME_RHO_GTPASES_ACTIVATE_CIT	18	-0.544225	-1.42618	0.0687623	0.40595	0.367403	1430	tags=17%, list=9%, signal=15%	1027/10398/389
REACTOME_NOTCH4_INTRACELLULAR_DOMAIN_REGULATES_TRANSCRIPTION	REACTOME_NOTCH4_INTRACELLULAR_DOMAIN_REGULATES_TRANSCRIPTION	20	-0.531012	-1.42282	0.0688259	0.40595	0.367403	795	tags=20%, list=5%, signal=19%	2648/4853/2033/3280
REACTOME_ANTIMICROBIAL_PEPTIDES	REACTOME_ANTIMICROBIAL_PEPTIDES	37	-0.460402	-1.40256	0.0687623	0.40595	0.367403	678	tags=30%, list=4%, signal=28%	51248/116842/1669/4057/820/8993/3934/1668/728358/1667/10578
WP_HEPATITIS_B_INFECTION	WP_HEPATITIS_B_INFECTION	136	0.355597	1.3042	0.0687732	0.40595	0.367403	2114	tags=23%, list=14%, signal=20%	4609/4318/23586/7097/5608/1432/3665/6772/3718/8772/6774/6773/3454/355/9641/9586/842/5578/29110/5599/6416/5601/64135/5594/51135/1386/1643/10454/4615/572/5604
REACTOME_TRANSCRIPTIONAL_REGULATION_BY_TP53	REACTOME_TRANSCRIPTIONAL_REGULATION_BY_TP53	351	-0.282324	-1.17658	0.0692641	0.407498	0.368804	3184	tags=28%, list=21%, signal=22%	10971/207/1387/1460/6829/472/7469/1345/8396/2475/5600/905/90809/10650/8178/1340/7936/3065/7249/26155/116228/27161/6749/10128/27166/5432/84289/51241/1022/4361/246175/23112/581/7311/2821/4194/84126/57459/9540/6827/2810/5933/10000/133383/5437/7314/1353/2177/1027/8795/27327/1350/1107/5435/7029/5430/9125/143686/7994/637/1869/7832/1025/5438/6233/26013/5876/387893/5441/51616/3622/5985/3276/55615/51755/5…
REACTOME_FGFR2_MUTANT_RECEPTOR_ACTIVATION	REACTOME_FGFR2_MUTANT_RECEPTOR_ACTIVATION	26	-0.505194	-1.41875	0.0696721	0.408386	0.369608	2431	tags=27%, list=16%, signal=23%	5432/5437/5435/5430/5438/5441/5436
REACTOME_DISEASES_OF_GLYCOSYLATION	REACTOME_DISEASES_OF_GLYCOSYLATION	110	0.370016	1.31233	0.0697674	0.408386	0.369608	2443	tags=17%, list=16%, signal=15%	9509/7057/22856/1462/6383/29071/4247/375790/5476/29929/2131/6385/2584/145173/91869/116150/3073/3074/4758
WP_QUERCETIN_AND_NFKB_AP1_INDUCED_APOPTOSIS	WP_QUERCETIN_AND_NFKB_AP1_INDUCED_APOPTOSIS	13	-0.623152	-1.48487	0.0727273	0.410135	0.371191	471	tags=23%, list=3%, signal=22%	5743/7975/7422
PID_ECADHERIN_KERATINOCYTE_PATHWAY	PID_ECADHERIN_KERATINOCYTE_PATHWAY	21	-0.537489	-1.45827	0.0708661	0.410135	0.371191	625	tags=38%, list=4%, signal=37%	5879/846/207/1499/1500/3728/5335/6714
REACTOME_METABOLISM_OF_FAT_SOLUBLE_VITAMINS	REACTOME_METABOLISM_OF_FAT_SOLUBLE_VITAMINS	30	0.504207	1.44964	0.0728346	0.410135	0.371191	2370	tags=30%, list=15%, signal=25%	55937/6383/151056/5950/4023/375790/6385/51109/7804
REACTOME_ER_QUALITY_CONTROL_COMPARTMENT_ERQC	REACTOME_ER_QUALITY_CONTROL_COMPARTMENT_ERQC	21	-0.530903	-1.4404	0.0728346	0.410135	0.371191	2331	tags=43%, list=15%, signal=36%	10206/11253/10299/7311/11236/7314/6048/7844/6233
REACTOME_DISEASES_OF_DNA_REPAIR	REACTOME_DISEASES_OF_DNA_REPAIR	34	0.492993	1.43783	0.0702811	0.410135	0.371191	2809	tags=38%, list=18%, signal=31%	80010/2956/4436/641/79661/672/10111/4437/5892/7486/7156/10524/4683
REACTOME_NEF_MEDIATES_DOWN_MODULATION_OF_CELL_SURFACE_RECEPTORS_BY_RECRUITING_THEM_TO_CLATHRIN_ADAPTERS	REACTOME_NEF_MEDIATES_DOWN_MODULATION_OF_CELL_SURFACE_RECEPTORS_BY_RECRUITING_THEM_TO_CLATHRIN_ADAPTERS	21	-0.529774	-1.43734	0.0728346	0.410135	0.371191	1477	tags=29%, list=10%, signal=26%	163/55690/920/940/926/3932
REACTOME_IRAK1_RECRUITS_IKK_COMPLEX	REACTOME_IRAK1_RECRUITS_IKK_COMPLEX	14	-0.58694	-1.43553	0.0722656	0.410135	0.371191	2002	tags=36%, list=13%, signal=31%	246330/7311/7314/6233/7189
REACTOME_REGULATION_OF_BETA_CELL_DEVELOPMENT	REACTOME_REGULATION_OF_BETA_CELL_DEVELOPMENT	23	-0.509832	-1.42123	0.0721248	0.410135	0.371191	3150	tags=39%, list=20%, signal=31%	3375/207/1387/4851/10000/2648/2308/2033/3280
REACTOME_INTERLEUKIN_10_SIGNALING	REACTOME_INTERLEUKIN_10_SIGNALING	43	0.460285	1.41458	0.0708812	0.410135	0.371191	671	tags=30%, list=4%, signal=29%	729230/7850/3586/2357/2920/2919/6364/3557/7132/3627/6774/6347/3554
REACTOME_RNA_POLYMERASE_III_TRANSCRIPTION_TERMINATION	REACTOME_RNA_POLYMERASE_III_TRANSCRIPTION_TERMINATION	22	-0.510066	-1.40203	0.0719844	0.410135	0.371191	1610	tags=55%, list=10%, signal=49%	51082/51728/5434/661/84265/5437/5435/171568/5441/4784/4782/9533
REACTOME_RETROGRADE_TRANSPORT_AT_THE_TRANS_GOLGI_NETWORK	REACTOME_RETROGRADE_TRANSPORT_AT_THE_TRANS_GOLGI_NETWORK	49	0.43708	1.37962	0.0714286	0.410135	0.371191	4088	tags=47%, list=26%, signal=35%	57511/10226/84342/51542/4905/8674/3482/9367/8775/22796/60592/7110/83548/10228/5870/10466/23647/8677/25839/339122/22836/10139/51209
PID_IL2_1PATHWAY	PID_IL2_1PATHWAY	54	0.430151	1.37455	0.071028	0.410135	0.371191	1144	tags=22%, list=7%, signal=21%	4609/9021/8660/1432/6772/3718/8651/6774/1154/1017/5599/5601
REACTOME_CONDENSATION_OF_PROPHASE_CHROMOSOMES	REACTOME_CONDENSATION_OF_PROPHASE_CHROMOSOMES	54	0.428125	1.36808	0.0728972	0.410135	0.371191	2440	tags=43%, list=16%, signal=36%	8350/8365/8338/8341/8343/3012/8349/3014/8339/8353/8366/8970/55766/3020/3013/8340/121504/8331/23133/8370/333932/5925/474382
REACTOME_SIGNALING_BY_ERBB4	REACTOME_SIGNALING_BY_ERBB4	47	-0.429558	-1.35006	0.07173	0.410135	0.371191	2260	tags=26%, list=15%, signal=22%	3265/348/7311/7314/6285/11059/5664/6233/6714/6678/3925/1839
REACTOME_G_ALPHA_S_SIGNALLING_EVENTS	REACTOME_G_ALPHA_S_SIGNALLING_EVENTS	91	0.374082	1.30455	0.072381	0.410135	0.371191	802	tags=11%, list=5%, signal=10%	133/3274/117579/2790/53831/109/10203/5144/2850/3972
KEGG_MAPK_SIGNALING_PATHWAY	KEGG_MAPK_SIGNALING_PATHWAY	233	-0.301787	-1.20427	0.0714286	0.410135	0.371191	1667	tags=15%, list=11%, signal=14%	10000/5536/782/7046/5778/6196/468/408/9252/5613/10125/9479/6237/10235/4773/1649/7189/5598/9020/2316/994/7186/3727/1848/3315/22808/11184/4214/1849/7124/1847/11221/3925/1844/3553/3164
REACTOME_TRAF3_DEPENDENT_IRF_ACTIVATION_PATHWAY	REACTOME_TRAF3_DEPENDENT_IRF_ACTIVATION_PATHWAY	14	0.636201	1.48883	0.0734694	0.412354	0.373199	1206	tags=50%, list=8%, signal=46%	23586/3665/7706/9641/89122/29110/64135
REACTOME_INTERLEUKIN_7_SIGNALING	REACTOME_INTERLEUKIN_7_SIGNALING	29	0.515114	1.4696	0.0737052	0.412678	0.373492	682	tags=28%, list=4%, signal=26%	8350/8660/3718/8651/6774/3082/8353/1154
REACTOME_INTERLEUKIN_2_SIGNALING	REACTOME_INTERLEUKIN_2_SIGNALING	11	-0.649774	-1.47461	0.074	0.41333	0.374082	297	tags=36%, list=2%, signal=36%	3716/3561/3560/3932
REACTOME_REGULATION_OF_TP53_ACTIVITY_THROUGH_ACETYLATION	REACTOME_REGULATION_OF_TP53_ACTIVITY_THROUGH_ACETYLATION	30	-0.474398	-1.38206	0.0748988	0.417345	0.377716	3257	tags=50%, list=21%, signal=40%	54815/207/8396/90809/3065/84289/57459/10000/1107/7994/3622/5931/1108/2033/7862
WP_MELATONIN_METABOLISM_AND_EFFECTS	WP_MELATONIN_METABOLISM_AND_EFFECTS	33	0.492655	1.43572	0.0758483	0.420701	0.380754	1407	tags=30%, list=9%, signal=28%	1545/5187/8864/8863/5578/102800317/1889/4128/6817/1543
WP_AGERAGE_PATHWAY	WP_AGERAGE_PATHWAY	63	0.414055	1.36531	0.0760456	0.420701	0.380754	1637	tags=25%, list=11%, signal=23%	4318/4481/1432/6772/249/5321/6774/842/5578/5599/653361/5601/5594/51135/6093/1386
WP_APOPTOSIS	WP_APOPTOSIS	84	-0.367582	-1.28763	0.0759754	0.420701	0.380754	652	tags=17%, list=4%, signal=16%	330/596/5366/27113/7186/599/4214/5551/7124/3659/8718/3662/4794/3002
WP_TCA_CYCLE_AKA_KREBS_OR_CITRIC_ACID_CYCLE	WP_TCA_CYCLE_AKA_KREBS_OR_CITRIC_ACID_CYCLE	18	-0.5391	-1.41275	0.0766208	0.422874	0.38272	5356	tags=72%, list=35%, signal=47%	3419/3420/8802/6392/8801/2271/6391/3421/4191/1743/3418/1431/4967
WP_IL10_ANTIINFLAMMATORY_SIGNALING_PATHWAY	WP_IL10_ANTIINFLAMMATORY_SIGNALING_PATHWAY	12	0.645284	1.48085	0.077381	0.42304	0.382871	1181	tags=50%, list=8%, signal=46%	3586/6772/6774/6773/3552/3588
WP_MATRIX_METALLOPROTEINASES	WP_MATRIX_METALLOPROTEINASES	21	0.554209	1.44514	0.0769231	0.42304	0.382871	199	tags=14%, list=1%, signal=14%	4318/64386/4327
WP_ARYL_HYDROCARBON_RECEPTOR_PATHWAY_WP2873	WP_ARYL_HYDROCARBON_RECEPTOR_PATHWAY_WP2873	34	-0.451299	-1.35197	0.077381	0.42304	0.382871	429	tags=24%, list=3%, signal=23%	196/3727/6714/26509/2033/7124/3280/3553
KEGG_SYSTEMIC_LUPUS_ERYTHEMATOSUS	KEGG_SYSTEMIC_LUPUS_ERYTHEMATOSUS	106	-0.355244	-1.27971	0.0770833	0.42304	0.382871	1284	tags=25%, list=8%, signal=24%	6632/8360/3122/3123/959/958/3109/3108/3119/733/718/3113/8357/8359/440689/2214/940/3112/7124/8347/3115/8367/3111/8363/3117/8345/723790
WP_CANONICAL_AND_NONCANONICAL_NOTCH_SIGNALING	WP_CANONICAL_AND_NONCANONICAL_NOTCH_SIGNALING	24	-0.506259	-1.41097	0.0778443	0.423709	0.383476	1126	tags=21%, list=7%, signal=19%	5664/6237/4853/51176/3280
WP_INTERACTIONS_OF_NATURAL_KILLER_CELLS_IN_PANCREATIC_CANCER	WP_INTERACTIONS_OF_NATURAL_KILLER_CELLS_IN_PANCREATIC_CANCER	26	-0.501066	-1.40716	0.0778689	0.423709	0.383476	361	tags=31%, list=2%, signal=30%	10225/2308/2214/5551/7124/22914/3002/6352
REACTOME_FORMATION_OF_SENESCENCE_ASSOCIATED_HETEROCHROMATIN_FOCI_SAHF	REACTOME_FORMATION_OF_SENESCENCE_ASSOCIATED_HETEROCHROMATIN_FOCI_SAHF	16	0.603206	1.48113	0.0781563	0.424277	0.38399	374	tags=25%, list=2%, signal=24%	3006/3007/4001/25842
REACTOME_UPTAKE_AND_FUNCTION_OF_ANTHRAX_TOXINS	REACTOME_UPTAKE_AND_FUNCTION_OF_ANTHRAX_TOXINS	10	0.670539	1.47262	0.0806452	0.424542	0.38423	2114	tags=40%, list=14%, signal=35%	5608/5045/6416/5604
REACTOME_TRIGLYCERIDE_METABOLISM	REACTOME_TRIGLYCERIDE_METABOLISM	24	0.541841	1.46132	0.0798403	0.424542	0.38423	1016	tags=25%, list=7%, signal=23%	2710/84649/10226/51099/2820/5500
REACTOME_METABOLISM_OF_COFACTORS	REACTOME_METABOLISM_OF_COFACTORS	19	0.564279	1.45223	0.0793651	0.424542	0.38423	2075	tags=47%, list=13%, signal=41%	23590/3417/2644/1719/57107/84274/51004/57017/27235
WP_TYPE_I_COLLAGEN_SYNTHESIS_IN_THE_CONTEXT_OF_OSTEOGENESIS_IMPERFECTA	WP_TYPE_I_COLLAGEN_SYNTHESIS_IN_THE_CONTEXT_OF_OSTEOGENESIS_IMPERFECTA	29	0.508078	1.44953	0.0796813	0.424542	0.38423	2653	tags=21%, list=17%, signal=17%	9509/5176/55151/5034/871/8792
WP_NRF2ARE_REGULATION	WP_NRF2ARE_REGULATION	22	0.549521	1.44882	0.079918	0.424542	0.38423	2176	tags=41%, list=14%, signal=35%	2048/5578/2730/1051/9817/5599/1728/8452/2534
REACTOME_METAL_ION_SLC_TRANSPORTERS	REACTOME_METAL_ION_SLC_TRANSPORTERS	23	0.545023	1.44568	0.0797546	0.424542	0.38423	2211	tags=35%, list=14%, signal=30%	64116/148867/30061/6556/27173/64924/4891/29985
PID_IL1_PATHWAY	PID_IL1_PATHWAY	34	0.488056	1.42343	0.0803213	0.424542	0.38423	1986	tags=35%, list=13%, signal=31%	7850/5608/3557/3556/5584/11213/3554/3552/5599/51135/10454/4615
WP_INTEGRATED_CANCER_PATHWAY	WP_INTEGRATED_CANCER_PATHWAY	44	0.451995	1.39822	0.0804598	0.424542	0.38423	2389	tags=39%, list=15%, signal=33%	4609/1030/6772/2956/4436/641/842/1017/4193/466/672/5728/10111/4217/572/5925/1111
REACTOME_ERCC6_CSB_AND_EHMT2_G9A_POSITIVELY_REGULATE_RRNA_EXPRESSION	REACTOME_ERCC6_CSB_AND_EHMT2_G9A_POSITIVELY_REGULATE_RRNA_EXPRESSION	57	0.42361	1.36985	0.0795455	0.424542	0.38423	1831	tags=33%, list=12%, signal=30%	8350/8365/8338/8341/8343/3012/8349/3014/8339/8353/8366/8970/55766/3020/3013/8340/121504/57504/8331
PID_IFNG_PATHWAY	PID_IFNG_PATHWAY	39	-0.445565	-1.36441	0.0792683	0.424542	0.38423	312	tags=15%, list=2%, signal=15%	867/2033/4214/3659/3553/4092
REACTOME_DUAL_INCISION_IN_TC_NER	REACTOME_DUAL_INCISION_IN_TC_NER	65	-0.391253	-1.31548	0.0785124	0.424542	0.38423	3356	tags=35%, list=22%, signal=28%	91603/2067/54107/57654/1642/5432/27339/1022/7311/5426/5437/7314/10450/5435/5430/5438/6233/5441/5985/5425/3150/5436/2033
REACTOME_PKMTS_METHYLATE_HISTONE_LYSINES	REACTOME_PKMTS_METHYLATE_HISTONE_LYSINES	61	-0.395978	-1.30854	0.0798319	0.424542	0.38423	1674	tags=28%, list=11%, signal=25%	29072/64324/8360/58508/55870/55904/387893/80854/5931/8085/4297/23067/8357/8359/55729/8367/8363
REACTOME_ONCOGENIC_MAPK_SIGNALING	REACTOME_ONCOGENIC_MAPK_SIGNALING	76	-0.378595	-1.30486	0.0804124	0.424542	0.38423	2355	tags=26%, list=15%, signal=22%	80853/11044/3265/71/22906/23164/3690/10142/408/5037/8844/5245/3674/1848/22808/6714/161742/1849/11221/4000
WP_ECTODERM_DIFFERENTIATION	WP_ECTODERM_DIFFERENTIATION	112	0.362156	1.28967	0.0807692	0.424542	0.38423	2234	tags=20%, list=14%, signal=17%	4609/7704/5292/3148/8820/7226/3801/6347/7903/51592/4061/7855/11177/51762/5150/6386/6016/8495/114822/23133/2534/6622
REACTOME_INACTIVATION_OF_CSF3_G_CSF_SIGNALING	REACTOME_INACTIVATION_OF_CSF3_G_CSF_SIGNALING	24	0.538108	1.45125	0.0818363	0.428209	0.387549	3846	tags=58%, list=25%, signal=44%	9021/7321/6772/8651/6774/3055/1441/8065/6777/6776/3717/7322/4067/6850
PID_HIF2PATHWAY	PID_HIF2PATHWAY	33	-0.46106	-1.36868	0.0818363	0.428209	0.387549	1330	tags=39%, list=9%, signal=36%	1387/5054/4323/7428/2002/328/55662/6513/135/2033/7422/2113/8553
REACTOME_CD28_DEPENDENT_VAV1_PATHWAY	REACTOME_CD28_DEPENDENT_VAV1_PATHWAY	12	-0.615067	-1.43302	0.0823293	0.429818	0.389005	181	tags=50%, list=1%, signal=49%	998/5062/5879/942/940/3932
WP_GENES_TARGETED_BY_MIRNAS_IN_ADIPOCYTES	WP_GENES_TARGETED_BY_MIRNAS_IN_ADIPOCYTES	10	0.66626	1.46322	0.0826613	0.430582	0.389696	185	tags=20%, list=1%, signal=20%	3759/3753
KEGG_PROPANOATE_METABOLISM	KEGG_PROPANOATE_METABOLISM	31	0.492758	1.41953	0.0843373	0.433621	0.392447	2511	tags=32%, list=16%, signal=27%	3948/84693/23417/26275/1962/3939/39/4594/217/5096
PID_CD40_PATHWAY	PID_CD40_PATHWAY	31	0.489247	1.40942	0.0843373	0.433621	0.392447	1144	tags=29%, list=7%, signal=27%	4609/722/1432/7128/3718/5599/6416/51567/5601
REACTOME_ROLE_OF_PHOSPHOLIPIDS_IN_PHAGOCYTOSIS	REACTOME_ROLE_OF_PHOSPHOLIPIDS_IN_PHAGOCYTOSIS	25	-0.496252	-1.39428	0.0843373	0.433621	0.392447	1079	tags=24%, list=7%, signal=22%	3710/917/5335/2214/919/122618
WP_15Q133_COPY_NUMBER_VARIATION_SYNDROME	WP_15Q133_COPY_NUMBER_VARIATION_SYNDROME	18	-0.530971	-1.39145	0.0844794	0.433621	0.392447	291	tags=17%, list=2%, signal=16%	2177/51621/6352
WP_TGFBETA_RECEPTOR_SIGNALING	WP_TGFBETA_RECEPTOR_SIGNALING	51	-0.438972	-1.38904	0.0847413	0.433621	0.392447	3143	tags=43%, list=20%, signal=35%	1499/1387/5054/652/9241/7050/3976/3265/3716/7046/7049/860/9839/4091/2022/6497/6498/2033/51176/7124/864/4092
REACTOME_APOPTOTIC_EXECUTION_PHASE	REACTOME_APOPTOTIC_EXECUTION_PHASE	48	0.429302	1.3483	0.0841121	0.433621	0.392447	2247	tags=23%, list=14%, signal=20%	3006/3007/4001/3148/839/5747/6093/660/840/9414/329
WP_16P112_PROXIMAL_DELETION_SYNDROME	WP_16P112_PROXIMAL_DELETION_SYNDROME	70	-0.388343	-1.32168	0.0847107	0.433621	0.392447	3784	tags=36%, list=24%, signal=27%	841/2099/8448/10574/4478/283899/8841/22976/2186/2908/7203/3835/253980/10497/8479/4150/58508/5966/7189/8085/7186/7430/6477/6693/283897
KEGG_LEISHMANIA_INFECTION	KEGG_LEISHMANIA_INFECTION	69	-0.379878	-1.28913	0.0843882	0.433621	0.392447	1161	tags=26%, list=7%, signal=24%	3122/3123/3109/3676/7189/3108/3119/5743/718/3113/2214/3112/7124/3115/3111/3117/65108/3553
WP_MITOCHONDRIAL_IMMUNE_RESPONSE_TO_SARSCOV2	WP_MITOCHONDRIAL_IMMUNE_RESPONSE_TO_SARSCOV2	28	0.499077	1.4171	0.0861057	0.435106	0.39379	2180	tags=32%, list=14%, signal=28%	23586/3665/115004/9641/29110/64135/4715/51103/28976
REACTOME_EGR2_AND_SOX10_MEDIATED_INITIATION_OF_SCHWANN_CELL_MYELINATION	REACTOME_EGR2_AND_SOX10_MEDIATED_INITIATION_OF_SCHWANN_CELL_MYELINATION	24	-0.502938	-1.40172	0.0858283	0.435106	0.39379	1618	tags=21%, list=10%, signal=19%	5376/1605/7402/1959/4665
REACTOME_ROS_AND_RNS_PRODUCTION_IN_PHAGOCYTES	REACTOME_ROS_AND_RNS_PRODUCTION_IN_PHAGOCYTES	31	0.486361	1.4011	0.0863454	0.435106	0.39379	3549	tags=42%, list=23%, signal=32%	4689/6556/653361/8992/51382/51606/529/4688/523/1536/527/528/10312
REACTOME_DISEASES_ASSOCIATED_WITH_O_GLYCOSYLATION_OF_PROTEINS	REACTOME_DISEASES_ASSOCIATED_WITH_O_GLYCOSYLATION_OF_PROTEINS	43	0.452556	1.39082	0.0862069	0.435106	0.39379	679	tags=7%, list=4%, signal=7%	9509/7057/29071
REACTOME_INTRAFLAGELLAR_TRANSPORT	REACTOME_INTRAFLAGELLAR_TRANSPORT	51	-0.435704	-1.3787	0.0860551	0.435106	0.39379	2231	tags=31%, list=14%, signal=27%	57560/11127/7280/22920/26160/26146/89891/112752/10376/84790/10383/9371/7846/84617/255758/81027
REACTOME_SIGNALING_BY_NOTCH3	REACTOME_SIGNALING_BY_NOTCH3	48	-0.419931	-1.32012	0.0856531	0.435106	0.39379	2002	tags=25%, list=13%, signal=22%	7311/26508/171558/4904/7314/5664/6233/2648/10320/2033/9148/3280
WP_HIPPOMERLIN_SIGNALING_DYSREGULATION	WP_HIPPOMERLIN_SIGNALING_DYSREGULATION	98	0.363741	1.28054	0.0858779	0.435106	0.39379	2352	tags=15%, list=15%, signal=13%	4609/2322/3627/6788/5747/3689/3682/5500/3679/3684/3672/2321/5573/4485/3685
WP_OXYSTEROLS_DERIVED_FROM_CHOLESTEROL	WP_OXYSTEROLS_DERIVED_FROM_CHOLESTEROL	37	0.462548	1.37051	0.0872211	0.438406	0.396777	1288	tags=16%, list=8%, signal=15%	9023/80270/1717/641371/1593/1880
WP_BURN_WOUND_HEALING	WP_BURN_WOUND_HEALING	79	0.386446	1.31496	0.0873786	0.438406	0.396777	985	tags=19%, list=6%, signal=18%	4318/2919/7097/7128/3579/51311/23643/3600/2335/2162/3082/6347/7100/6282/3552
REACTOME_BASIGIN_INTERACTIONS	REACTOME_BASIGIN_INTERACTIONS	24	-0.502062	-1.39928	0.0878244	0.439691	0.39794	3044	tags=33%, list=20%, signal=27%	5478/3688/483/3655/9057/6520/481/6693
WP_ESTROGEN_SIGNALING_PATHWAY	WP_ESTROGEN_SIGNALING_PATHWAY	22	0.541553	1.42782	0.0881148	0.440194	0.398395	1438	tags=18%, list=9%, signal=17%	2852/1432/5601/5594
REACTOME_UNWINDING_OF_DNA	REACTOME_UNWINDING_OF_DNA	12	-0.608261	-1.41716	0.0883534	0.440437	0.398615	4989	tags=50%, list=32%, signal=34%	51659/8318/4173/4171/4175/4176
PID_ERB_GENOMIC_PATHWAY	PID_ERB_GENOMIC_PATHWAY	13	-0.599674	-1.42893	0.0888889	0.440604	0.398767	2288	tags=31%, list=15%, signal=26%	8202/79039/7561/718
WP_PURINE_METABOLISM	WP_PURINE_METABOLISM	13	-0.597765	-1.42438	0.0888889	0.440604	0.398767	2789	tags=46%, list=18%, signal=38%	353/471/158/5631/3704/100
REACTOME_PURINE_CATABOLISM	REACTOME_PURINE_CATABOLISM	15	-0.55891	-1.40724	0.0891473	0.440604	0.398767	2322	tags=47%, list=15%, signal=40%	53343/4521/55270/10591/3704/56985/30833
WP_HISTONE_MODIFICATIONS	WP_HISTONE_MODIFICATIONS	56	-0.400707	-1.30047	0.0889831	0.440604	0.398767	2209	tags=38%, list=14%, signal=32%	6418/84444/26040/2145/29072/133383/64324/10322/8360/58508/55870/55904/387893/80854/8085/4297/23067/8357/8359/8367/8363
REACTOME_DEFECTS_OF_CONTACT_ACTIVATION_SYSTEM_CAS_AND_KALLIKREIN_KININ_SYSTEM_KKS	REACTOME_DEFECTS_OF_CONTACT_ACTIVATION_SYSTEM_CAS_AND_KALLIKREIN_KININ_SYSTEM_KKS	14	0.619965	1.45083	0.0897959	0.441057	0.399177	155	tags=14%, list=1%, signal=14%	8460/710
REACTOME_CLASS_B_2_SECRETIN_FAMILY_RECEPTORS	REACTOME_CLASS_B_2_SECRETIN_FAMILY_RECEPTORS	64	0.403963	1.33686	0.0898662	0.441057	0.399177	391	tags=8%, list=3%, signal=8%	133/1604/2790/2535/10203
REACTOME_VISUAL_PHOTOTRANSDUCTION	REACTOME_VISUAL_PHOTOTRANSDUCTION	64	0.403746	1.33614	0.0898662	0.441057	0.399177	2499	tags=30%, list=16%, signal=25%	2342/55937/4647/6383/151056/5950/4023/375790/3000/5578/4836/6385/51109/2979/79823/2868/7804/6295/9249
REACTOME_RHOH_GTPASE_CYCLE	REACTOME_RHOH_GTPASE_CYCLE	35	-0.443894	-1.32771	0.09	0.441057	0.399177	706	tags=14%, list=5%, signal=14%	10376/3728/399/7535/3932
REACTOME_NF_KB_IS_ACTIVATED_AND_SIGNALS_SURVIVAL	REACTOME_NF_KB_IS_ACTIVATED_AND_SIGNALS_SURVIVAL	12	-0.607749	-1.41597	0.0903614	0.441181	0.399289	3745	tags=50%, list=24%, signal=38%	4804/8878/7311/7314/6233/7189
REACTOME_EPIGENETIC_REGULATION_OF_GENE_EXPRESSION	REACTOME_EPIGENETIC_REGULATION_OF_GENE_EXPRESSION	128	0.34687	1.26325	0.0904059	0.441181	0.399289	1092	tags=17%, list=7%, signal=16%	8819/8350/8365/8338/8341/8343/902/3012/8349/3014/8339/10849/2146/8353/8366/7913/8970/55766/8467/3020/3013/2965
REACTOME_SIGNALING_BY_LEPTIN	REACTOME_SIGNALING_BY_LEPTIN	11	0.643094	1.45302	0.0916335	0.443437	0.401331	3343	tags=73%, list=22%, signal=57%	9021/8660/6774/3953/3952/6777/6776/3717
WP_NUCLEOTIDE_GPCRS	WP_NUCLEOTIDE_GPCRS	11	0.642378	1.45141	0.0916335	0.443437	0.401331	1299	tags=36%, list=8%, signal=33%	140/10161/1241/5028
REACTOME_SIGNALING_BY_PDGFRA_TRANSMEMBRANE_JUXTAMEMBRANE_AND_KINASE_DOMAIN_MUTANTS	REACTOME_SIGNALING_BY_PDGFRA_TRANSMEMBRANE_JUXTAMEMBRANE_AND_KINASE_DOMAIN_MUTANTS	12	0.627554	1.44016	0.0912698	0.443437	0.401331	487	tags=17%, list=3%, signal=16%	6772/6774
REACTOME_E3_UBIQUITIN_LIGASES_UBIQUITINATE_TARGET_PROTEINS	REACTOME_E3_UBIQUITIN_LIGASES_UBIQUITINATE_TARGET_PROTEINS	54	0.407724	1.30289	0.0915888	0.443437	0.401331	2040	tags=31%, list=13%, signal=27%	7321/8341/8343/8339/9781/8970/5195/3105/79577/5192/5194/7320/8340/9646/5828/92305/10670
KEGG_PATHOGENIC_ESCHERICHIA_COLI_INFECTION	KEGG_PATHOGENIC_ESCHERICHIA_COLI_INFECTION	50	-0.413245	-1.30585	0.0920771	0.443731	0.401597	749	tags=20%, list=5%, signal=19%	4691/10376/84790/10383/203068/7846/84617/51807/7430/81027
WP_PATHOGENIC_ESCHERICHIA_COLI_INFECTION	WP_PATHOGENIC_ESCHERICHIA_COLI_INFECTION	50	-0.413245	-1.30585	0.0920771	0.443731	0.401597	749	tags=20%, list=5%, signal=19%	4691/10376/84790/10383/203068/7846/84617/51807/7430/81027
WP_MITOCHONDRIAL_GENE_EXPRESSION	WP_MITOCHONDRIAL_GENE_EXPRESSION	19	-0.517348	-1.36845	0.0923695	0.444217	0.402036	2172	tags=42%, list=14%, signal=36%	1385/814/3054/7019/51106/23082/133522/64216
REACTOME_FORMATION_OF_RNA_POL_II_ELONGATION_COMPLEX	REACTOME_FORMATION_OF_RNA_POL_II_ELONGATION_COMPLEX	57	-0.397625	-1.2923	0.092827	0.445493	0.403191	3107	tags=39%, list=20%, signal=31%	6829/7469/6830/905/8178/7936/27125/4300/6749/5432/1022/85403/6827/5437/5435/5430/1025/5438/5441/55840/5436/904
WP_P53_TRANSCRIPTIONAL_GENE_NETWORK	WP_P53_TRANSCRIPTIONAL_GENE_NETWORK	63	0.406034	1.33886	0.0931559	0.445696	0.403375	2485	tags=29%, list=16%, signal=24%	1647/7057/9636/5371/4436/6347/355/55332/10379/5728/1643/6303/2517/8659/83667/4688/27244/317
PID_HDAC_CLASSII_PATHWAY	PID_HDAC_CLASSII_PATHWAY	34	-0.443651	-1.32906	0.093254	0.445696	0.403375	4248	tags=44%, list=27%, signal=32%	79885/10014/3320/2099/8625/10013/8841/9612/2908/814/7280/5901/10376/604/54880
REACTOME_INTERLEUKIN_27_SIGNALING	REACTOME_INTERLEUKIN_27_SIGNALING	10	0.652517	1.43304	0.0947581	0.448654	0.406052	3343	tags=70%, list=22%, signal=55%	6772/6774/3572/246778/10148/9466/3717
REACTOME_TP53_REGULATES_TRANSCRIPTION_OF_GENES_INVOLVED_IN_G1_CELL_CYCLE_ARREST	REACTOME_TP53_REGULATES_TRANSCRIPTION_OF_GENES_INVOLVED_IN_G1_CELL_CYCLE_ARREST	14	-0.568855	-1.3913	0.0957031	0.448654	0.406052	1430	tags=29%, list=9%, signal=26%	1027/1869/57060/1026
REACTOME_RA_BIOSYNTHESIS_PATHWAY	REACTOME_RA_BIOSYNTHESIS_PATHWAY	14	-0.565962	-1.38422	0.0957031	0.448654	0.406052	2348	tags=43%, list=15%, signal=36%	10901/64577/216/5959/112724/10170
REACTOME_MICRORNA_MIRNA_BIOGENESIS	REACTOME_MICRORNA_MIRNA_BIOGENESIS	24	-0.495765	-1.38173	0.0958084	0.448654	0.406052	3181	tags=42%, list=21%, signal=33%	57510/27161/5432/5437/5901/5435/5430/5438/5441/5436
PID_IL3_PATHWAY	PID_IL3_PATHWAY	24	-0.494868	-1.37923	0.0958084	0.448654	0.406052	44	tags=12%, list=0%, signal=12%	3563/3397/5008
REACTOME_DEPOSITION_OF_NEW_CENPA_CONTAINING_NUCLEOSOMES_AT_THE_CENTROMERE	REACTOME_DEPOSITION_OF_NEW_CENPA_CONTAINING_NUCLEOSOMES_AT_THE_CENTROMERE	60	0.407126	1.32177	0.0952381	0.448654	0.406052	2480	tags=40%, list=16%, signal=34%	8365/8338/8341/8343/23421/3012/8349/55166/3014/8339/8366/8970/55766/8467/3013/8340/121504/8331/79172/91687/8370/54069/474382/55320
PID_FCER1_PATHWAY	PID_FCER1_PATHWAY	58	-0.391324	-1.27728	0.0949367	0.448654	0.406052	1035	tags=16%, list=7%, signal=15%	2205/2241/4773/5335/867/4214/3702/27040/1901
REACTOME_DNA_REPLICATION_PRE_INITIATION	REACTOME_DNA_REPLICATION_PRE_INITIATION	128	0.346139	1.26059	0.0940959	0.448654	0.406052	2440	tags=28%, list=16%, signal=24%	8350/8365/8338/8341/8343/3012/8349/3014/8339/8353/5711/1017/8317/8366/8970/55766/3020/3013/23649/6118/4999/56655/8340/5718/121504/10213/8331/5706/5558/5692/8370/333932/5701/1871/5696/474382
REACTOME_INTERLEUKIN_4_AND_INTERLEUKIN_13_SIGNALING	REACTOME_INTERLEUKIN_4_AND_INTERLEUKIN_13_SIGNALING	99	0.358041	1.26033	0.0957854	0.448654	0.406052	1267	tags=21%, list=8%, signal=20%	4609/5292/3586/4318/9021/10538/6772/3566/3718/1052/8651/6774/2335/2162/3082/6347/3689/3552/9655/3597/4128
REACTOME_L1CAM_INTERACTIONS	REACTOME_L1CAM_INTERACTIONS	102	-0.346892	-1.24917	0.0952381	0.448654	0.406052	2232	tags=22%, list=14%, signal=19%	71/8828/3690/26052/7280/163/7410/6196/100133941/9252/8829/6709/10376/84790/10383/3674/7846/84617/6714/51807/7430/81027
KEGG_PANTOTHENATE_AND_COA_BIOSYNTHESIS	KEGG_PANTOTHENATE_AND_COA_BIOSYNTHESIS	16	0.591366	1.45206	0.0961924	0.449544	0.406858	2492	tags=44%, list=16%, signal=37%	8876/8875/80025/55229/586/1806/51733
WP_APOPTOSIS_MODULATION_BY_HSP70	WP_APOPTOSIS_MODULATION_BY_HSP70	19	0.548776	1.41234	0.0972222	0.453443	0.410386	2485	tags=47%, list=16%, signal=40%	7132/8772/839/355/842/8737/840/3303/317
REACTOME_JOSEPHIN_DOMAIN_DUBS	REACTOME_JOSEPHIN_DOMAIN_DUBS	11	-0.620896	-1.40907	0.098	0.456153	0.412839	2945	tags=55%, list=19%, signal=44%	7415/5886/7311/9929/7314/6233
BIOCARTA_AHSP_PATHWAY	BIOCARTA_AHSP_PATHWAY	13	0.612168	1.41951	0.0986193	0.456287	0.41296	1632	tags=38%, list=11%, signal=34%	212/3145/3040/3039/1371
REACTOME_CTLA4_INHIBITORY_SIGNALING	REACTOME_CTLA4_INHIBITORY_SIGNALING	21	-0.5138	-1.394	0.0984252	0.456287	0.41296	635	tags=19%, list=4%, signal=18%	10000/1493/6714/3932
WP_KYNURENINE_PATHWAY_AND_LINKS_TO_CELL_SENESCENCE	WP_KYNURENINE_PATHWAY_AND_LINKS_TO_CELL_SENESCENCE	18	-0.513818	-1.34649	0.0982318	0.456287	0.41296	1391	tags=39%, list=9%, signal=35%	23498/3620/196/2308/1026/7124/688
PID_NFAT_3PATHWAY	PID_NFAT_3PATHWAY	53	-0.40468	-1.2925	0.0993521	0.458761	0.415199	1135	tags=21%, list=7%, signal=19%	2810/5901/5583/23523/4773/596/5590/2033/4214/4209/3164
REACTOME_SYNTHESIS_OF_PIPS_AT_THE_LATE_ENDOSOME_MEMBRANE	REACTOME_SYNTHESIS_OF_PIPS_AT_THE_LATE_ENDOSOME_MEMBRANE	11	0.638801	1.44332	0.0996016	0.458999	0.415415	2424	tags=36%, list=16%, signal=31%	9110/5289/9896/55697
REACTOME_INWARDLY_RECTIFYING_K_CHANNELS	REACTOME_INWARDLY_RECTIFYING_K_CHANNELS	27	0.49167	1.39001	0.100775	0.463486	0.419476	158	tags=11%, list=1%, signal=11%	3772/3759/2790
WP_ELECTRON_TRANSPORT_CHAIN_OXPHOS_SYSTEM_IN_MITOCHONDRIA	WP_ELECTRON_TRANSPORT_CHAIN_OXPHOS_SYSTEM_IN_MITOCHONDRIA	87	-0.359112	-1.26452	0.10166	0.466628	0.42232	4641	tags=46%, list=30%, signal=32%	6392/9016/9167/1337/1327/6391/4696/10632/4713/9377/4705/4697/4701/515/498/4704/4717/1345/4718/1340/4723/518/4716/4706/522/513/29796/516/4700/514/7351/55967/93974/539/1353/293/521/1350/292/4694
REACTOME_DOWNREGULATION_OF_TGF_BETA_RECEPTOR_SIGNALING	REACTOME_DOWNREGULATION_OF_TGF_BETA_RECEPTOR_SIGNALING	26	-0.477174	-1.34006	0.102459	0.469368	0.424799	2002	tags=27%, list=13%, signal=23%	23645/7311/7314/7046/64750/6233/4092
REACTOME_TNF_RECEPTOR_SUPERFAMILY_TNFSF_MEMBERS_MEDIATING_NON_CANONICAL_NF_KB_PATHWAY	REACTOME_TNF_RECEPTOR_SUPERFAMILY_TNFSF_MEMBERS_MEDIATING_NON_CANONICAL_NF_KB_PATHWAY	17	-0.525439	-1.36167	0.103314	0.471106	0.426372	1015	tags=41%, list=7%, signal=39%	959/958/9020/330/7186/4050/51330
REACTOME_INTRA_GOLGI_TRAFFIC	REACTOME_INTRA_GOLGI_TRAFFIC	44	0.432007	1.33639	0.103448	0.471106	0.426372	3365	tags=39%, list=22%, signal=30%	57511/83452/9950/84342/4121/4905/9609/8775/22796/375/83548/10228/10466/9527/4122/9570/25839
WP_PHOTODYNAMIC_THERAPYINDUCED_NFKB_SURVIVAL_SIGNALING	WP_PHOTODYNAMIC_THERAPYINDUCED_NFKB_SURVIVAL_SIGNALING	31	-0.451562	-1.33126	0.103175	0.471106	0.426372	1056	tags=32%, list=7%, signal=30%	5966/959/7189/330/3383/5743/599/7422/7124/3553
REACTOME_TRANSCRIPTIONAL_REGULATION_OF_PLURIPOTENT_STEM_CELLS	REACTOME_TRANSCRIPTIONAL_REGULATION_OF_PLURIPOTENT_STEM_CELLS	23	0.516919	1.37114	0.104294	0.472271	0.427426	639	tags=13%, list=4%, signal=13%	2041/6774/2034
REACTOME_CILIUM_ASSEMBLY	REACTOME_CILIUM_ASSEMBLY	192	-0.320899	-1.24817	0.104315	0.472271	0.427426	2961	tags=26%, list=19%, signal=21%	85302/23354/93323/1069/28981/22897/64792/1639/583/55125/57560/7203/11127/582/10142/146057/261734/7280/22920/5310/79867/115106/8636/26160/26146/5577/89891/54820/1454/7840/4957/9814/11258/84747/112752/10376/84790/10383/203068/26123/1778/9371/7846/55722/8481/84617/255758/51807/81027
REACTOME_PI3K_AKT_SIGNALING_IN_CANCER	REACTOME_PI3K_AKT_SIGNALING_IN_CANCER	94	-0.346849	-1.241	0.104167	0.472271	0.427426	954	tags=12%, list=6%, signal=11%	3667/55615/930/2308/6714/2323/1026/940/3932/1839/3164
WP_EBSTEINBARR_VIRUS_LMP1_SIGNALING	WP_EBSTEINBARR_VIRUS_LMP1_SIGNALING	22	-0.485883	-1.33555	0.105058	0.474708	0.429632	786	tags=18%, list=5%, signal=17%	7189/9020/7124/6352
REACTOME_GOLGI_CISTERNAE_PERICENTRIOLAR_STACK_REORGANIZATION	REACTOME_GOLGI_CISTERNAE_PERICENTRIOLAR_STACK_REORGANIZATION	14	0.603662	1.41268	0.106122	0.475595	0.430435	4798	tags=79%, list=31%, signal=54%	8615/26003/5594/5862/2801/8548/81876/5595/5861/64689/983
PID_GMCSF_PATHWAY	PID_GMCSF_PATHWAY	34	0.463745	1.35253	0.106426	0.475595	0.430435	3874	tags=53%, list=25%, signal=40%	5292/6772/6774/6347/1154/5594/1439/5604/6777/2353/6776/1438/3717/5894/2885/4067/6850/5595
REACTOME_POST_TRANSLATIONAL_MODIFICATION_SYNTHESIS_OF_GPI_ANCHORED_PROTEINS	REACTOME_POST_TRANSLATIONAL_MODIFICATION_SYNTHESIS_OF_GPI_ANCHORED_PROTEINS	71	0.392312	1.3103	0.105882	0.475595	0.430435	3119	tags=28%, list=20%, signal=23%	8876/8875/257194/249/1368/2215/9488/4061/683/54965/5281/2350/51299/84628/55650/94005/284348/10942/51227/54742
BIOCARTA_PPARA_PATHWAY	BIOCARTA_PPARA_PATHWAY	48	0.411888	1.29361	0.106542	0.475595	0.430435	2345	tags=31%, list=15%, signal=27%	4609/10370/4023/5578/1962/10011/51/4199/5594/1843/10891/5465/5573/3303/5925
REACTOME_PRE_NOTCH_EXPRESSION_AND_PROCESSING	REACTOME_PRE_NOTCH_EXPRESSION_AND_PROCESSING	90	0.363495	1.2652	0.106262	0.475595	0.430435	2491	tags=32%, list=16%, signal=27%	8350/8365/8338/8341/861/8343/3012/8349/5045/3014/8339/5584/8353/8366/8970/55766/3020/3013/3516/8340/121504/8331/8850/84441/8370/333932/1871/474382/192669
WP_NEUROINFLAMMATION_AND_GLUTAMATERGIC_SIGNALING	WP_NEUROINFLAMMATION_AND_GLUTAMATERGIC_SIGNALING	117	0.350801	1.2599	0.106061	0.475595	0.430435	1589	tags=21%, list=10%, signal=19%	7850/3586/9021/3459/109/7132/6772/3566/5723/6774/3460/6507/3554/5578/3552/5500/3572/3588/3597/27185/1270/5594/63826/3565
REACTOME_LEISHMANIA_INFECTION	REACTOME_LEISHMANIA_INFECTION	197	0.309516	1.19176	0.106691	0.475595	0.430435	2176	tags=18%, list=14%, signal=16%	133/2209/3586/8936/3274/117579/2790/719/53831/1432/109/9332/2212/10203/5045/5747/2850/3972/2678/3552/5599/3055/9051/5732/5594/10451/7409/4210/4651/554/7454/3640/5573/6868/953/2534
REACTOME_DECTIN_2_FAMILY	REACTOME_DECTIN_2_FAMILY	15	0.6046	1.44668	0.106996	0.476039	0.430837	352	tags=27%, list=2%, signal=26%	338339/26253/93978/170482
WP_TP53_NETWORK	WP_TP53_NETWORK	18	0.552418	1.39123	0.107505	0.477388	0.432058	785	tags=22%, list=5%, signal=21%	4609/1647/8743/4193
WP_GLYCEROLIPIDS_AND_GLYCEROPHOSPHOLIPIDS	WP_GLYCEROLIPIDS_AND_GLYCEROPHOSPHOLIPIDS	20	0.536277	1.39466	0.108268	0.479856	0.434291	1659	tags=30%, list=11%, signal=27%	84649/5337/54675/23761/56994/5833
WP_NEUROINFLAMMATION	WP_NEUROINFLAMMATION	11	0.63052	1.42462	0.109562	0.481211	0.435517	4396	tags=73%, list=28%, signal=52%	1432/5599/51008/7099/2353/1147/4792/5970
PID_WNT_SIGNALING_PATHWAY	PID_WNT_SIGNALING_PATHWAY	21	0.538294	1.40364	0.109312	0.481211	0.435517	1160	tags=14%, list=7%, signal=13%	83999/2535/7855
BIOCARTA_GLEEVEC_PATHWAY	BIOCARTA_GLEEVEC_PATHWAY	23	0.513849	1.36299	0.110429	0.481211	0.435517	3491	tags=52%, list=23%, signal=40%	4609/6772/5599/6416/572/5604/6777/2353/6776/3717/5894/2885
WP_LTF_DANGER_SIGNAL_RESPONSE_PATHWAY	WP_LTF_DANGER_SIGNAL_RESPONSE_PATHWAY	17	-0.522535	-1.35414	0.109162	0.481211	0.435517	1028	tags=35%, list=7%, signal=33%	54210/7189/177/4057/7124/3553
WP_METHIONINE_DE_NOVO_AND_SALVAGE_PATHWAY	WP_METHIONINE_DE_NOVO_AND_SALVAGE_PATHWAY	20	-0.504463	-1.35168	0.109312	0.481211	0.435517	2763	tags=40%, list=18%, signal=33%	4507/4548/4144/262/58478/191/253827/4953
REACTOME_NEGATIVE_REGULATION_OF_FGFR4_SIGNALING	REACTOME_NEGATIVE_REGULATION_OF_FGFR4_SIGNALING	25	-0.479348	-1.34678	0.110442	0.481211	0.435517	2002	tags=24%, list=13%, signal=21%	7311/7314/10818/6233/6714/867
REACTOME_NEGATIVE_REGULATION_OF_FGFR3_SIGNALING	REACTOME_NEGATIVE_REGULATION_OF_FGFR3_SIGNALING	25	-0.478583	-1.34463	0.110442	0.481211	0.435517	2002	tags=24%, list=13%, signal=21%	7311/7314/10818/6233/6714/867
REACTOME_RECOGNITION_AND_ASSOCIATION_OF_DNA_GLYCOSYLASE_WITH_SITE_CONTAINING_AN_AFFECTED_PURINE	REACTOME_RECOGNITION_AND_ASSOCIATION_OF_DNA_GLYCOSYLASE_WITH_SITE_CONTAINING_AN_AFFECTED_PURINE	42	0.432319	1.31807	0.109827	0.481211	0.435517	2467	tags=48%, list=16%, signal=40%	8365/8338/8341/8343/3012/8349/3014/8339/25913/8366/8970/55766/3013/8340/121504/8331/8370/26277/474382/7014
REACTOME_COPI_INDEPENDENT_GOLGI_TO_ER_RETROGRADE_TRAFFIC	REACTOME_COPI_INDEPENDENT_GOLGI_TO_ER_RETROGRADE_TRAFFIC	47	-0.411049	-1.29189	0.109705	0.481211	0.435517	2003	tags=26%, list=13%, signal=22%	5049/636/7280/11258/10376/84790/10383/1778/7846/84617/51807/81027
REACTOME_AMYLOID_FIBER_FORMATION	REACTOME_AMYLOID_FIBER_FORMATION	79	0.375683	1.27834	0.11068	0.481342	0.435636	1617	tags=27%, list=10%, signal=24%	8350/8365/8338/4240/8341/8343/3012/8349/5045/3014/8339/81619/8353/8366/8970/3020/3013/5617/8340/121504/83464
REACTOME_TP53_REGULATES_TRANSCRIPTION_OF_CASPASE_ACTIVATORS_AND_CASPASES	REACTOME_TP53_REGULATES_TRANSCRIPTION_OF_CASPASE_ACTIVATORS_AND_CASPASES	12	0.615413	1.4123	0.111111	0.482314	0.436516	593	tags=25%, list=4%, signal=24%	58484/839/8738
BIOCARTA_SET_PATHWAY	BIOCARTA_SET_PATHWAY	10	-0.621739	-1.3871	0.112648	0.483424	0.43752	159	tags=70%, list=1%, signal=69%	1676/1387/6418/328/5551/3001/3002
REACTOME_LYSOSPHINGOLIPID_AND_LPA_RECEPTORS	REACTOME_LYSOSPHINGOLIPID_AND_LPA_RECEPTORS	12	-0.591505	-1.37812	0.11245	0.483424	0.43752	1520	tags=33%, list=10%, signal=30%	57121/9170/53637/1901
REACTOME_INLB_MEDIATED_ENTRY_OF_LISTERIA_MONOCYTOGENES_INTO_HOST_CELL	REACTOME_INLB_MEDIATED_ENTRY_OF_LISTERIA_MONOCYTOGENES_INTO_HOST_CELL	13	-0.574075	-1.36793	0.113131	0.483424	0.43752	2002	tags=31%, list=13%, signal=27%	7311/7314/6233/867
REACTOME_VEGFR2_MEDIATED_VASCULAR_PERMEABILITY	REACTOME_VEGFR2_MEDIATED_VASCULAR_PERMEABILITY	27	-0.469543	-1.33313	0.113169	0.483424	0.43752	4385	tags=56%, list=28%, signal=40%	5062/5879/3320/4846/64223/57761/207/1499/2475/10000/7410/55615/1500/3728/117145
KEGG_VALINE_LEUCINE_AND_ISOLEUCINE_DEGRADATION	KEGG_VALINE_LEUCINE_AND_ISOLEUCINE_DEGRADATION	43	0.431316	1.32555	0.113027	0.483424	0.43752	2801	tags=30%, list=18%, signal=25%	84693/26275/3155/549/1962/35/39/586/4594/217/64064/5096/1629
REACTOME_VOLTAGE_GATED_POTASSIUM_CHANNELS	REACTOME_VOLTAGE_GATED_POTASSIUM_CHANNELS	26	-0.469718	-1.31912	0.112705	0.483424	0.43752	2189	tags=19%, list=14%, signal=17%	8514/3750/23416/3738/3748
REACTOME_COLLAGEN_FORMATION	REACTOME_COLLAGEN_FORMATION	68	0.397236	1.31528	0.112621	0.483424	0.43752	2576	tags=15%, list=17%, signal=12%	9509/4318/5118/1508/1302/1296/1299/1520/5034/871
PID_MYC_ACTIV_PATHWAY	PID_MYC_ACTIV_PATHWAY	78	-0.360702	-1.24593	0.112033	0.483424	0.43752	2180	tags=31%, list=14%, signal=27%	3329/5757/7083/581/790/648/1019/4831/1104/3159/5213/10075/8464/8061/2648/6513/894/4691/5366/4869/2033/4953/3398/6615
WP_OSTEOBLAST_DIFFERENTIATION_AND_RELATED_DISEASES	WP_OSTEOBLAST_DIFFERENTIATION_AND_RELATED_DISEASES	97	0.353013	1.23783	0.113244	0.483424	0.43752	1438	tags=14%, list=9%, signal=13%	5468/1432/2535/6772/4086/5584/55502/5578/5599/5601/7855/3516/7481/5594
REACTOME_CASPASE_ACTIVATION_VIA_DEATH_RECEPTORS_IN_THE_PRESENCE_OF_LIGAND	REACTOME_CASPASE_ACTIVATION_VIA_DEATH_RECEPTORS_IN_THE_PRESENCE_OF_LIGAND	16	0.578065	1.4194	0.114228	0.485669	0.439553	826	tags=31%, list=5%, signal=30%	8743/23643/8772/355/929
REACTOME_TRAFFICKING_AND_PROCESSING_OF_ENDOSOMAL_TLR	REACTOME_TRAFFICKING_AND_PROCESSING_OF_ENDOSOMAL_TLR	13	0.601662	1.39514	0.114398	0.485669	0.439553	2236	tags=31%, list=14%, signal=26%	51311/81622/1508/1520
WP_GASTRIC_CANCER_NETWORK_2	WP_GASTRIC_CANCER_NETWORK_2	30	0.474962	1.36556	0.114173	0.485669	0.439553	1365	tags=17%, list=9%, signal=15%	4609/255488/3930/51316/54921
REACTOME_TRP_CHANNELS	REACTOME_TRP_CHANNELS	22	0.514204	1.35571	0.114754	0.486289	0.440113	873	tags=14%, list=6%, signal=13%	59341/7226/197259
WP_IL7_SIGNALING_PATHWAY	WP_IL7_SIGNALING_PATHWAY	25	0.49731	1.36189	0.115079	0.486777	0.440555	2350	tags=40%, list=15%, signal=34%	4609/6772/3718/6774/5594/3574/572/5604/2534/2185
WP_OVERVIEW_OF_PROINFLAMMATORY_AND_PROFIBROTIC_MEDIATORS	WP_OVERVIEW_OF_PROINFLAMMATORY_AND_PROFIBROTIC_MEDIATORS	74	0.380109	1.27834	0.115385	0.487179	0.440919	604	tags=18%, list=4%, signal=17%	374/3586/4318/2920/2919/6364/3557/3627/6368/10673/3600/9560/6347
REACTOME_RHO_GTPASES_ACTIVATE_PKNS	REACTOME_RHO_GTPASES_ACTIVATE_PKNS	71	0.386194	1.28987	0.115686	0.487285	0.441015	1091	tags=23%, list=7%, signal=21%	8350/8365/8338/8341/8343/3012/8349/3014/8339/8353/8366/8970/55766/5500/3020/3013
REACTOME_BASE_EXCISION_REPAIR	REACTOME_BASE_EXCISION_REPAIR	77	0.378668	1.28237	0.11583	0.487285	0.441015	2977	tags=42%, list=19%, signal=34%	8365/8338/8341/8343/23583/3012/8349/3014/8339/8505/25913/79661/8366/8970/55766/3013/6118/56655/8340/121504/8331/8370/26277/474382/7014/5982/8930/7374/554313/5984/54386/5423
REACTOME_SIGNALING_BY_RETINOIC_ACID	REACTOME_SIGNALING_BY_RETINOIC_ACID	32	-0.44231	-1.30764	0.116232	0.487825	0.441504	2348	tags=34%, list=15%, signal=29%	10901/5164/64577/216/6256/5160/5959/5916/1374/112724/10170
REACTOME_INTRACELLULAR_SIGNALING_BY_SECOND_MESSENGERS	REACTOME_INTRACELLULAR_SIGNALING_BY_SECOND_MESSENGERS	286	-0.280422	-1.14759	0.116379	0.487825	0.441504	2063	tags=18%, list=13%, signal=16%	3838/5713/80012/814/23112/29851/7311/23466/648/113/57459/50852/22955/10000/6015/23035/7314/331/1027/5577/27327/5721/10818/1107/5705/8870/5613/3710/6233/3667/8975/55615/7189/5931/930/5335/1108/1911/4343/2308/6714/2323/7979/1026/117145/5153/1822/940/3932/6615/1839/3164
REACTOME_B_WICH_COMPLEX_POSITIVELY_REGULATES_RRNA_EXPRESSION	REACTOME_B_WICH_COMPLEX_POSITIVELY_REGULATES_RRNA_EXPRESSION	72	0.384087	1.27869	0.11753	0.491759	0.445064	1091	tags=25%, list=7%, signal=23%	8350/8365/8338/8341/8343/3012/8349/3014/8339/10849/8353/8366/7913/8970/55766/8467/3020/3013
REACTOME_REGULATION_OF_LOCALIZATION_OF_FOXO_TRANSCRIPTION_FACTORS	REACTOME_REGULATION_OF_LOCALIZATION_OF_FOXO_TRANSCRIPTION_FACTORS	12	-0.587714	-1.36929	0.118474	0.492155	0.445423	3542	tags=50%, list=23%, signal=39%	7534/10971/207/2810/10000/2308
WP_DOPAMINERGIC_NEUROGENESIS	WP_DOPAMINERGIC_NEUROGENESIS	15	-0.542595	-1.36616	0.118217	0.492155	0.445423	84	tags=20%, list=1%, signal=20%	216/1028/4929
KEGG_TYPE_II_DIABETES_MELLITUS	KEGG_TYPE_II_DIABETES_MELLITUS	40	0.441039	1.32341	0.118447	0.492155	0.445423	1438	tags=20%, list=9%, signal=18%	9021/8660/8651/5315/5599/5601/3101/5594
REACTOME_HIV_TRANSCRIPTION_ELONGATION	REACTOME_HIV_TRANSCRIPTION_ELONGATION	42	-0.410802	-1.2729	0.118012	0.492155	0.445423	3107	tags=38%, list=20%, signal=31%	6829/7469/8178/7936/6749/5432/1022/6827/5437/5435/5430/1025/5438/5441/5436/904
REACTOME_ALPHA_LINOLENIC_OMEGA3_AND_LINOLEIC_OMEGA6_ACID_METABOLISM	REACTOME_ALPHA_LINOLENIC_OMEGA3_AND_LINOLEIC_OMEGA6_ACID_METABOLISM	12	0.605002	1.38841	0.119048	0.493654	0.446779	1187	tags=25%, list=8%, signal=23%	2180/83401/51
REACTOME_MATURATION_OF_SARS_COV_2_NUCLEOPROTEIN	REACTOME_MATURATION_OF_SARS_COV_2_NUCLEOPROTEIN	15	0.595071	1.42388	0.119342	0.493989	0.447082	1823	tags=47%, list=12%, signal=41%	83666/6732/84875/54625/1452/143/6733
KEGG_TASTE_TRANSDUCTION	KEGG_TASTE_TRANSDUCTION	29	-0.447871	-1.29948	0.12	0.495829	0.448748	4333	tags=41%, list=28%, signal=30%	2778/5567/259290/54429/259289/259295/5330/259294/338398/5613/3710/50840
KEGG_FATTY_ACID_METABOLISM	KEGG_FATTY_ACID_METABOLISM	34	0.457179	1.33338	0.120482	0.496934	0.449748	2355	tags=29%, list=15%, signal=25%	2180/2182/2181/1962/51/35/39/1376/8310/217
REACTOME_ION_TRANSPORT_BY_P_TYPE_ATPASES	REACTOME_ION_TRANSPORT_BY_P_TYPE_ATPASES	44	-0.409919	-1.27507	0.120833	0.497499	0.450259	2453	tags=23%, list=16%, signal=19%	483/480/478/476/490/51248/486/53822/57198/481
BIOCARTA_PLATELETAPP_PATHWAY	BIOCARTA_PLATELETAPP_PATHWAY	11	-0.60177	-1.36567	0.122	0.498414	0.451087	3038	tags=18%, list=20%, signal=15%	5054/5328
WP_PHYSIOLOGICAL_AND_PATHOLOGICAL_HYPERTROPHY_OF_THE_HEART	WP_PHYSIOLOGICAL_AND_PATHOLOGICAL_HYPERTROPHY_OF_THE_HEART	23	0.506064	1.34234	0.122699	0.498414	0.451087	4109	tags=43%, list=26%, signal=32%	1432/6774/5599/3572/5594/817/2353/50804/5532/5530
PID_EPHA_FWDPATHWAY	PID_EPHA_FWDPATHWAY	28	-0.463407	-1.32286	0.1222	0.498414	0.451087	549	tags=29%, list=4%, signal=28%	2043/5294/7410/5335/6714/867/640/3932
BIOCARTA_IL2_PATHWAY	BIOCARTA_IL2_PATHWAY	21	-0.482481	-1.30902	0.122047	0.498414	0.451087	297	tags=29%, list=2%, signal=28%	3265/3716/2002/3561/3560/3932
REACTOME_TRANSCRIPTIONAL_REGULATION_BY_VENTX	REACTOME_TRANSCRIPTIONAL_REGULATION_BY_VENTX	39	-0.416376	-1.27503	0.121951	0.498414	0.451087	2063	tags=26%, list=13%, signal=22%	23112/25906/27327/11065/51529/64682/1436/4343/51176/6934
PID_RAC1_PATHWAY	PID_RAC1_PATHWAY	53	0.398161	1.26961	0.122449	0.498414	0.451087	3311	tags=36%, list=21%, signal=28%	8936/5608/1432/6774/5599/6416/653361/5601/1386/4688/1072/29127/124056/1398/1536/10093/4296/6776/10006
WP_OXIDATIVE_PHOSPHORYLATION	WP_OXIDATIVE_PHOSPHORYLATION	52	-0.397974	-1.26555	0.121475	0.498414	0.451087	4279	tags=44%, list=28%, signal=32%	4696/10632/4713/4705/4697/4701/515/498/4704/4717/4718/4723/518/4716/4706/522/513/516/4700/514/539/521/3002
NABA_SECRETED_FACTORS	NABA_SECRETED_FACTORS	212	0.300944	1.17387	0.122776	0.498414	0.451087	1624	tags=15%, list=10%, signal=14%	374/6283/3586/8743/2920/2919/3084/6364/3557/8740/3627/6368/6286/10673/7039/3600/9560/1955/3082/6347/6279/6282/10272/3552/83854/29949/5617/7481/1270/2921/3565/8742
WP_PPARALPHA_PATHWAY	WP_PPARALPHA_PATHWAY	19	0.532951	1.37161	0.123016	0.498515	0.451179	1939	tags=21%, list=13%, signal=18%	4609/1962/1376/5465
WP_VITAMIN_D_RECEPTOR_PATHWAY	WP_VITAMIN_D_RECEPTOR_PATHWAY	128	-0.324981	-1.19604	0.123913	0.501275	0.453676	1646	tags=23%, list=11%, signal=20%	4041/219855/154/1474/1027/54901/10125/1565/654/54210/3123/958/4773/490/29785/1493/604/976/7168/2308/1026/55090/820/11221/639/3117/3662/3397/50486
REACTOME_METABOLISM_OF_FOLATE_AND_PTERINES	REACTOME_METABOLISM_OF_FOLATE_AND_PTERINES	16	0.568416	1.39571	0.126253	0.501459	0.453843	2325	tags=44%, list=15%, signal=37%	10588/200895/25902/1719/10797/2350/6470
REACTOME_MATURATION_OF_SARS_COV_1_NUCLEOPROTEIN	REACTOME_MATURATION_OF_SARS_COV_1_NUCLEOPROTEIN	11	0.616997	1.39406	0.125498	0.501459	0.453843	1513	tags=36%, list=10%, signal=33%	83666/84875/54625/143
PID_ERBB_NETWORK_PATHWAY	PID_ERBB_NETWORK_PATHWAY	12	0.599984	1.37689	0.125	0.501459	0.453843	399	tags=25%, list=3%, signal=24%	374/3084/7039
BIOCARTA_NPC_PATHWAY	BIOCARTA_NPC_PATHWAY	11	-0.599271	-1.35999	0.126	0.501459	0.453843	2291	tags=55%, list=15%, signal=47%	9972/3838/10204/23225/5901/1104
BIOCARTA_WNT_PATHWAY	BIOCARTA_WNT_PATHWAY	22	0.510121	1.34495	0.125	0.501459	0.453843	4514	tags=55%, list=29%, signal=39%	4609/10023/10454/6885/1855/7088/51701/1487/2932/5515/1457/7471
REACTOME_FORMATION_OF_ATP_BY_CHEMIOSMOTIC_COUPLING	REACTOME_FORMATION_OF_ATP_BY_CHEMIOSMOTIC_COUPLING	16	-0.522082	-1.3298	0.125249	0.501459	0.453843	3589	tags=62%, list=23%, signal=48%	10632/515/498/518/522/513/516/514/539/521
REACTOME_TGF_BETA_RECEPTOR_SIGNALING_ACTIVATES_SMADS	REACTOME_TGF_BETA_RECEPTOR_SIGNALING_ACTIVATES_SMADS	32	-0.440653	-1.30275	0.124248	0.501459	0.453843	2002	tags=22%, list=13%, signal=19%	7311/7314/7046/64750/6233/867/4092
WP_NCRNAS_INVOLVED_IN_WNT_SIGNALING_IN_HEPATOCELLULAR_CARCINOMA	WP_NCRNAS_INVOLVED_IN_WNT_SIGNALING_IN_HEPATOCELLULAR_CARCINOMA	69	0.384961	1.28642	0.125	0.501459	0.453843	1486	tags=20%, list=10%, signal=18%	4609/83999/896/2535/1459/2146/10023/102800317/1994/7855/5176/23401/7481/1452
REACTOME_RUNX1_REGULATES_TRANSCRIPTION_OF_GENES_INVOLVED_IN_DIFFERENTIATION_OF_HSCS	REACTOME_RUNX1_REGULATES_TRANSCRIPTION_OF_GENES_INVOLVED_IN_DIFFERENTIATION_OF_HSCS	109	0.348855	1.23465	0.125969	0.501459	0.453843	2440	tags=28%, list=16%, signal=24%	8350/8365/8338/8341/861/8343/902/3012/8349/3014/8339/8353/5711/8366/8970/55766/3020/3013/8340/5718/121504/10213/8331/5706/5692/8370/6938/333932/5701/5696/474382
REACTOME_TRANSLOCATION_OF_SLC2A4_GLUT4_TO_THE_PLASMA_MEMBRANE	REACTOME_TRANSLOCATION_OF_SLC2A4_GLUT4_TO_THE_PLASMA_MEMBRANE	64	-0.36814	-1.23137	0.125261	0.501459	0.453843	2232	tags=23%, list=14%, signal=20%	71/11127/2810/7280/22920/4012/6844/10376/84790/10383/9371/7846/84617/51807/81027
REACTOME_RESOLUTION_OF_SISTER_CHROMATID_COHESION	REACTOME_RESOLUTION_OF_SISTER_CHROMATID_COHESION	120	-0.327486	-1.20175	0.126338	0.501459	0.453843	2215	tags=18%, list=14%, signal=16%	113130/57551/79003/79019/23279/9735/7280/55143/54820/55920/991/10376/84790/11130/10383/1778/55839/7846/84617/51807/6232/81027
WP_GALANIN_RECEPTOR_PATHWAY	WP_GALANIN_RECEPTOR_PATHWAY	15	-0.536041	-1.34966	0.127907	0.501959	0.454295	1430	tags=47%, list=9%, signal=42%	3569/1385/1027/6844/1026/7422/1028
WP_EPO_RECEPTOR_SIGNALING	WP_EPO_RECEPTOR_SIGNALING	26	0.481998	1.34435	0.128405	0.501959	0.454295	3491	tags=54%, list=23%, signal=42%	8660/6772/8651/6774/1154/5594/5604/5788/6777/6776/3717/5894/5163/2885
BIOCARTA_BCELLSURVIVAL_PATHWAY	BIOCARTA_BCELLSURVIVAL_PATHWAY	15	-0.532801	-1.3415	0.127907	0.501959	0.454295	3300	tags=53%, list=21%, signal=42%	332/207/2475/3688/51341/5294/331/3727
WP_MAMMARY_GLAND_DEVELOPMENT_PATHWAY_PREGNANCY_AND_LACTATION_STAGE_3_OF_4	WP_MAMMARY_GLAND_DEVELOPMENT_PATHWAY_PREGNANCY_AND_LACTATION_STAGE_3_OF_4	27	0.470736	1.33083	0.127907	0.501959	0.454295	4267	tags=37%, list=28%, signal=27%	4609/1051/5617/8792/1147/5770/3717/1977/598/5618
REACTOME_MET_ACTIVATES_PTK2_SIGNALING	REACTOME_MET_ACTIVATES_PTK2_SIGNALING	23	0.497621	1.31995	0.128834	0.501959	0.454295	580	tags=17%, list=4%, signal=17%	3915/2335/3082/5747
KEGG_GLUTATHIONE_METABOLISM	KEGG_GLUTATHIONE_METABOLISM	42	0.423605	1.29151	0.127168	0.501959	0.454295	1343	tags=21%, list=9%, signal=20%	290/26873/51056/3417/5226/4257/2678/2730/2949
WP_NETRINUNC5B_SIGNALING_PATHWAY	WP_NETRINUNC5B_SIGNALING_PATHWAY	47	0.410837	1.27937	0.128788	0.501959	0.454295	2350	tags=23%, list=15%, signal=20%	3586/1432/249/5747/6347/5578/3552/5594/5604/2534/2185
REACTOME_O_LINKED_GLYCOSYLATION	REACTOME_O_LINKED_GLYCOSYLATION	78	0.37301	1.26849	0.128846	0.501959	0.454295	1402	tags=12%, list=9%, signal=11%	9509/7057/256435/374907/9334/29071/146712/10678/6483
WP_AMINO_ACID_METABOLISM	WP_AMINO_ACID_METABOLISM	78	0.372949	1.26828	0.128846	0.501959	0.454295	2119	tags=24%, list=14%, signal=21%	3034/3417/5166/5091/26275/3155/5315/2730/549/1962/3939/2184/84706/4128/586/4594/2936/440/5917
REACTOME_TRANSCRIPTION_COUPLED_NUCLEOTIDE_EXCISION_REPAIR_TC_NER	REACTOME_TRANSCRIPTION_COUPLED_NUCLEOTIDE_EXCISION_REPAIR_TC_NER	78	-0.356284	-1.23067	0.128631	0.501959	0.454295	3356	tags=32%, list=22%, signal=25%	91603/2067/54107/57654/8178/1642/5432/27339/1022/7311/5426/5437/7314/10450/5435/5430/5438/6233/5441/5985/5425/3150/3978/5436/2033
REACTOME_SEPARATION_OF_SISTER_CHROMATIDS	REACTOME_SEPARATION_OF_SISTER_CHROMATIDS	184	-0.30324	-1.17586	0.128821	0.501959	0.454295	3576	tags=29%, list=23%, signal=22%	23047/8379/5690/347733/5720/5686/55055/332/51433/220134/5715/5710/10197/79980/9491/147841/64105/5704/9700/5713/113130/57551/25906/79003/7311/79019/9232/23279/9735/7280/7314/55143/5721/11065/54820/55920/5705/51529/64682/6233/991/10376/84790/11130/10383/1778/55839/7846/84617/51807/7979/6232/81027
REACTOME_SELECTIVE_AUTOPHAGY	REACTOME_SELECTIVE_AUTOPHAGY	73	-0.3553	-1.22326	0.129293	0.502854	0.455106	3491	tags=37%, list=23%, signal=29%	347733/8878/10452/10013/1460/7416/472/7415/3312/100188893/7311/7280/7314/9804/56993/6233/54543/401505/10376/84790/10383/1778/7846/84617/6714/51807/81027
REACTOME_ACTIVATION_OF_BH3_ONLY_PROTEINS	REACTOME_ACTIVATION_OF_BH3_ONLY_PROTEINS	30	-0.446727	-1.30145	0.129555	0.503028	0.455263	1763	tags=27%, list=11%, signal=24%	2810/10000/7029/637/1869/596/5366/27113
BIOCARTA_INTRINSIC_PATHWAY	BIOCARTA_INTRINSIC_PATHWAY	15	0.58466	1.39896	0.131687	0.504914	0.45697	2426	tags=33%, list=16%, signal=28%	710/2153/5627/2157/2161
REACTOME_GLUTATHIONE_SYNTHESIS_AND_RECYCLING	REACTOME_GLUTATHIONE_SYNTHESIS_AND_RECYCLING	11	0.610465	1.3793	0.131474	0.504914	0.45697	1087	tags=36%, list=7%, signal=34%	26873/2678/2730/494143
BIOCARTA_PITX2_PATHWAY	BIOCARTA_PITX2_PATHWAY	15	-0.530823	-1.33652	0.131783	0.504914	0.45697	3143	tags=40%, list=20%, signal=32%	1499/1387/324/3065/2033/51176
WP_INFLAMMATORY_RESPONSE_PATHWAY	WP_INFLAMMATORY_RESPONSE_PATHWAY	25	-0.463607	-1.30256	0.130522	0.504914	0.45697	1015	tags=28%, list=7%, signal=26%	959/958/3561/940/7535/3560/3932
REACTOME_NEGATIVE_REGULATION_OF_FGFR2_SIGNALING	REACTOME_NEGATIVE_REGULATION_OF_FGFR2_SIGNALING	27	-0.458412	-1.30153	0.131687	0.504914	0.45697	2002	tags=22%, list=13%, signal=19%	7311/7314/10818/6233/6714/867
WP_RAC1PAK1P38MMP2_PATHWAY	WP_RAC1PAK1P38MMP2_PATHWAY	65	0.38728	1.2769	0.131274	0.504914	0.45697	2088	tags=22%, list=13%, signal=19%	4609/1432/6774/2335/4436/5747/842/5599/5601/5594/284/10318/572/840
WP_APOPTOSISRELATED_NETWORK_DUE_TO_ALTERED_NOTCH3_IN_OVARIAN_CANCER	WP_APOPTOSISRELATED_NETWORK_DUE_TO_ALTERED_NOTCH3_IN_OVARIAN_CANCER	53	-0.391864	-1.25157	0.131749	0.504914	0.45697	1430	tags=25%, list=9%, signal=22%	1027/8795/8870/2149/8767/3727/27018/3315/1026/7124/3575/2113/4092
REACTOME_COLLAGEN_BIOSYNTHESIS_AND_MODIFYING_ENZYMES	REACTOME_COLLAGEN_BIOSYNTHESIS_AND_MODIFYING_ENZYMES	51	0.392003	1.24736	0.130996	0.504914	0.45697	2576	tags=14%, list=17%, signal=11%	9509/5118/1302/1296/1299/5034/871
WP_RIBOFLAVIN_AND_COQ_DISORDERS	WP_RIBOFLAVIN_AND_COQ_DISORDERS	14	0.587874	1.37574	0.134694	0.505814	0.457785	2075	tags=43%, list=13%, signal=37%	23590/2110/57107/51004/57017/27235
REACTOME_SIGNALING_BY_NOTCH1_HD_DOMAIN_MUTANTS_IN_CANCER	REACTOME_SIGNALING_BY_NOTCH1_HD_DOMAIN_MUTANTS_IN_CANCER	15	-0.527102	-1.32715	0.133721	0.505814	0.457785	2498	tags=33%, list=16%, signal=28%	4851/7311/7314/6233/9148
BIOCARTA_CD40_PATHWAY	BIOCARTA_CD40_PATHWAY	15	-0.526549	-1.32576	0.133721	0.505814	0.457785	1015	tags=33%, list=7%, signal=31%	959/958/7189/9020/4214
REACTOME_ELEVATION_OF_CYTOSOLIC_CA2_LEVELS	REACTOME_ELEVATION_OF_CYTOSOLIC_CA2_LEVELS	14	-0.538256	-1.31646	0.132812	0.505814	0.457785	3006	tags=36%, list=19%, signal=29%	5023/9127/80228/3710/84876
WP_GABA_RECEPTOR_SIGNALING	WP_GABA_RECEPTOR_SIGNALING	16	-0.514961	-1.31166	0.133201	0.505814	0.457785	2953	tags=25%, list=19%, signal=20%	18/160/163/2550
PID_ALK1_PATHWAY	PID_ALK1_PATHWAY	23	-0.461847	-1.28746	0.134503	0.505814	0.457785	2001	tags=22%, list=13%, signal=19%	92/7046/2022/3397/4092
REACTOME_FORMATION_OF_THE_CORNIFIED_ENVELOPE	REACTOME_FORMATION_OF_THE_CORNIFIED_ENVELOPE	43	0.417413	1.28282	0.1341	0.505814	0.457785	3337	tags=26%, list=22%, signal=20%	1824/5266/25984/5045/5318/7051/643418/6768/823/8502/144501
WP_THYMIC_STROMAL_LYMPHOPOIETIN_TSLP_SIGNALING_PATHWAY	WP_THYMIC_STROMAL_LYMPHOPOIETIN_TSLP_SIGNALING_PATHWAY	46	0.411171	1.27179	0.133333	0.505814	0.457785	1438	tags=24%, list=9%, signal=22%	4609/1432/6772/6774/7006/1154/5599/3055/5601/2242/5594
KEGG_ADIPOCYTOKINE_SIGNALING_PATHWAY	KEGG_ADIPOCYTOKINE_SIGNALING_PATHWAY	59	0.38621	1.24714	0.132827	0.505814	0.457785	1144	tags=19%, list=7%, signal=17%	2180/9021/8660/7132/2182/6774/181/2181/51094/5599/5601
REACTOME_SIGNALING_BY_FGFR1	REACTOME_SIGNALING_BY_FGFR1	43	-0.401304	-1.24638	0.133333	0.505814	0.457785	2260	tags=23%, list=15%, signal=20%	3265/7311/7314/10818/6233/5335/53834/6714/867/161742
REACTOME_CHEMOKINE_RECEPTORS_BIND_CHEMOKINES	REACTOME_CHEMOKINE_RECEPTORS_BIND_CHEMOKINES	51	0.389504	1.23941	0.134686	0.505814	0.457785	604	tags=16%, list=4%, signal=15%	3577/729230/2920/2919/6364/3627/3579/6347
REACTOME_RNA_POLYMERASE_I_TRANSCRIPTION	REACTOME_RNA_POLYMERASE_I_TRANSCRIPTION	92	0.349731	1.22501	0.133962	0.505814	0.457785	1092	tags=20%, list=7%, signal=18%	8350/8365/8338/8341/8343/902/3012/8349/3014/8339/10849/8353/8366/8970/55766/3020/3013/2965
KEGG_B_CELL_RECEPTOR_SIGNALING_PATHWAY	KEGG_B_CELL_RECEPTOR_SIGNALING_PATHWAY	74	-0.355791	-1.21829	0.134855	0.505814	0.457785	2503	tags=20%, list=16%, signal=17%	975/2213/3265/5294/8915/10000/7410/10725/84433/4773/933/930/974/4794/973
REACTOME_FOXO_MEDIATED_TRANSCRIPTION_OF_CELL_DEATH_GENES	REACTOME_FOXO_MEDIATED_TRANSCRIPTION_OF_CELL_DEATH_GENES	16	-0.513495	-1.30793	0.135189	0.506248	0.458178	844	tags=50%, list=5%, signal=47%	1387/4801/4800/1649/27113/604/2308/2033
PID_EPHRINB_REV_PATHWAY	PID_EPHRINB_REV_PATHWAY	27	-0.457095	-1.29779	0.135802	0.506908	0.458775	599	tags=19%, list=4%, signal=18%	3674/6714/640/1947/3932
REACTOME_CIRCADIAN_CLOCK	REACTOME_CIRCADIAN_CLOCK	67	-0.361216	-1.22316	0.135802	0.506908	0.458775	3173	tags=39%, list=20%, signal=31%	8841/1387/5054/5936/1385/1407/2908/9575/1408/10743/7311/6256/64854/150094/7314/6095/1374/1454/1628/6233/26224/9572/25819/2033/4209/8553
WP_WHITE_FAT_CELL_DIFFERENTIATION	WP_WHITE_FAT_CELL_DIFFERENTIATION	28	-0.454417	-1.2972	0.136456	0.507655	0.45945	3049	tags=46%, list=20%, signal=37%	9314/1385/2908/7090/1050/2625/6095/1649/10365/2308/1959/688/3662
WP_MICRORNAS_IN_CARDIOMYOCYTE_HYPERTROPHY	WP_MICRORNAS_IN_CARDIOMYOCYTE_HYPERTROPHY	78	0.369332	1.25598	0.136538	0.507655	0.45945	2179	tags=22%, list=14%, signal=19%	3084/5608/1432/2535/6774/1154/9641/5599/6416/3572/5607/5594/6093/10454/5604/9759/4638
WP_MAPK_SIGNALING_PATHWAY	WP_MAPK_SIGNALING_PATHWAY	219	-0.290991	-1.15372	0.136659	0.507655	0.45945	1667	tags=15%, list=11%, signal=13%	10000/5536/782/7046/5778/468/408/9252/10125/9479/6237/10235/1649/7189/5598/9020/2316/994/7186/3727/1848/3315/22808/11184/4214/1849/7124/11221/3925/1844/3553/3164
REACTOME_CYTOSOLIC_SULFONATION_OF_SMALL_MOLECULES	REACTOME_CYTOSOLIC_SULFONATION_OF_SMALL_MOLECULES	20	0.517251	1.34518	0.137795	0.50856	0.460269	1280	tags=15%, list=8%, signal=14%	8460/27284/6817
PID_IL2_STAT5_PATHWAY	PID_IL2_STAT5_PATHWAY	29	-0.438911	-1.27348	0.138	0.50856	0.460269	756	tags=24%, list=5%, signal=23%	894/1021/596/3561/5551/3560/3932
PID_NCADHERIN_PATHWAY	PID_NCADHERIN_PATHWAY	29	-0.438346	-1.27184	0.138	0.50856	0.460269	4269	tags=48%, list=28%, signal=35%	818/5879/8312/2260/23396/1499/1639/2017/4041/2241/747/1500/3728/5335
KEGG_ALDOSTERONE_REGULATED_SODIUM_REABSORPTION	KEGG_ALDOSTERONE_REGULATED_SODIUM_REABSORPTION	38	-0.414282	-1.26816	0.137725	0.50856	0.460269	2453	tags=32%, list=16%, signal=27%	483/480/5294/478/2810/9351/476/4306/3667/486/481/6446
REACTOME_FORMATION_OF_THE_BETA_CATENIN_TCF_TRANSACTIVATING_COMPLEX	REACTOME_FORMATION_OF_THE_BETA_CATENIN_TCF_TRANSACTIVATING_COMPLEX	72	0.373001	1.24178	0.13745	0.50856	0.460269	1132	tags=25%, list=7%, signal=23%	4609/8350/8365/8338/8341/8343/3012/8349/3014/8339/8353/90780/8366/8970/55766/3020/3013/79577
KEGG_CHEMOKINE_SIGNALING_PATHWAY	KEGG_CHEMOKINE_SIGNALING_PATHWAY	168	0.314508	1.18408	0.138577	0.509875	0.46146	2122	tags=18%, list=14%, signal=16%	3577/729230/2920/2919/2790/6364/109/6772/3627/6368/3579/3718/9560/6774/6773/5747/6347/3055/653361/5594/2921/10451/57580/7409/6093/1230/7454/6369/6355/5604/2869
WP_GLYCOGEN_SYNTHESIS_AND_DEGRADATION	WP_GLYCOGEN_SYNTHESIS_AND_DEGRADATION	39	0.426698	1.27313	0.139216	0.510888	0.462377	3094	tags=26%, list=20%, signal=21%	2992/5836/3101/7360/178/5520/5526/5525/2997/5516
WP_22Q112_COPY_NUMBER_VARIATION_SYNDROME	WP_22Q112_COPY_NUMBER_VARIATION_SYNDROME	97	-0.34066	-1.21855	0.139293	0.510888	0.462377	3293	tags=26%, list=21%, signal=20%	6576/29801/7122/8841/2815/23468/9127/8131/23176/6097/5297/5902/91179/5901/1104/8479/150209/5430/7625/60385/596/8359/55752/3280/2812
WP_DNA_DAMAGE_RESPONSE	WP_DNA_DAMAGE_RESPONSE	66	0.379122	1.25612	0.139579	0.511129	0.462595	2541	tags=32%, list=16%, signal=27%	4609/1647/896/10912/3014/5371/355/842/1017/4193/6118/5893/672/10111/1643/1020/27244/5925/1111/317/5883
WP_CANONICAL_AND_NONCANONICAL_TGFB_SIGNALING	WP_CANONICAL_AND_NONCANONICAL_TGFB_SIGNALING	16	0.555577	1.36418	0.140281	0.511274	0.462726	1144	tags=19%, list=7%, signal=17%	1432/5599/5601
REACTOME_NUCLEAR_SIGNALING_BY_ERBB4	REACTOME_NUCLEAR_SIGNALING_BY_ERBB4	27	-0.452858	-1.28576	0.139918	0.511274	0.462726	1589	tags=22%, list=10%, signal=20%	6285/5664/6714/6678/3925/1839
KEGG_TGF_BETA_SIGNALING_PATHWAY	KEGG_TGF_BETA_SIGNALING_PATHWAY	76	-0.356825	-1.22983	0.140206	0.511274	0.462726	2001	tags=18%, list=13%, signal=16%	92/1875/5933/7046/64750/656/654/4091/2033/7124/3398/3397/3399/4092
REACTOME_RHO_GTPASES_ACTIVATE_NADPH_OXIDASES	REACTOME_RHO_GTPASES_ACTIVATE_NADPH_OXIDASES	22	0.498955	1.31551	0.141393	0.513715	0.464935	2893	tags=50%, list=19%, signal=41%	1432/4689/6279/5578/653361/5594/5289/4688/124056/1536/5300
PID_TXA2PATHWAY	PID_TXA2PATHWAY	54	-0.383641	-1.23819	0.141328	0.513715	0.464935	1135	tags=15%, list=7%, signal=14%	5583/5739/3383/5590/6714/9368/640/3932
REACTOME_COMMON_PATHWAY_OF_FIBRIN_CLOT_FORMATION	REACTOME_COMMON_PATHWAY_OF_FIBRIN_CLOT_FORMATION	16	0.5542	1.3608	0.142285	0.515337	0.466403	1619	tags=38%, list=10%, signal=34%	7056/2162/2153/5657/5627/2157
REACTOME_G_ALPHA_Q_SIGNALLING_EVENTS	REACTOME_G_ALPHA_Q_SIGNALLING_EVENTS	156	-0.308224	-1.17344	0.142251	0.515337	0.466403	1520	tags=16%, list=10%, signal=15%	57121/6196/2791/57105/2837/9170/10125/5583/3710/10235/2149/5029/4828/5724/5598/5032/5997/747/8620/2788/51738/27334/11343/5996/1839
REACTOME_INITIAL_TRIGGERING_OF_COMPLEMENT	REACTOME_INITIAL_TRIGGERING_OF_COMPLEMENT	16	0.548755	1.34743	0.144289	0.52178	0.472234	1956	tags=44%, list=13%, signal=38%	714/713/712/720/717/2219/2220
REACTOME_VITAMIN_B5_PANTOTHENATE_METABOLISM	REACTOME_VITAMIN_B5_PANTOTHENATE_METABOLISM	17	0.546009	1.35067	0.145194	0.523422	0.473721	1625	tags=35%, list=10%, signal=32%	8876/8875/80025/55229/5168/60496
WP_PROLACTIN_SIGNALING_PATHWAY	WP_PROLACTIN_SIGNALING_PATHWAY	76	0.369226	1.24806	0.145068	0.523422	0.473721	1629	tags=21%, list=11%, signal=19%	4609/9021/8660/1432/6772/8651/6774/7006/5747/1509/1154/5599/5601/5617/5594/7409
REACTOME_INTERLEUKIN_2_FAMILY_SIGNALING	REACTOME_INTERLEUKIN_2_FAMILY_SIGNALING	38	-0.40876	-1.25126	0.145709	0.523647	0.473924	297	tags=11%, list=2%, signal=10%	3561/3560/3563/3932
REACTOME_EPH_EPHRIN_SIGNALING	REACTOME_EPH_EPHRIN_SIGNALING	84	0.357069	1.2292	0.145631	0.523647	0.473924	2392	tags=21%, list=15%, signal=18%	4318/3985/2048/1945/2041/6383/5747/6453/1944/6386/10451/83464/6093/8218/2050/2534/161/1072
PID_AURORA_B_PATHWAY	PID_AURORA_B_PATHWAY	39	-0.406851	-1.24586	0.146341	0.525108	0.475246	1922	tags=18%, list=12%, signal=16%	6867/55143/5037/4691/4869/3925/1731
REACTOME_DISASSEMBLY_OF_THE_DESTRUCTION_COMPLEX_AND_RECRUITMENT_OF_AXIN_TO_THE_MEMBRANE	REACTOME_DISASSEMBLY_OF_THE_DESTRUCTION_COMPLEX_AND_RECRUITMENT_OF_AXIN_TO_THE_MEMBRANE	28	0.458769	1.30265	0.146771	0.525835	0.475904	4514	tags=46%, list=29%, signal=33%	2535/10023/7855/23401/1452/5526/5525/5516/1855/2932/5515/5527/7471
REACTOME_RMTS_METHYLATE_HISTONE_ARGININES	REACTOME_RMTS_METHYLATE_HISTONE_ARGININES	64	0.369963	1.22434	0.147228	0.525845	0.475914	1254	tags=19%, list=8%, signal=17%	8350/8365/8338/8329/3012/3014/8353/6604/8366/55766/3013/10196
REACTOME_DNA_REPAIR	REACTOME_DNA_REPAIR	316	0.280105	1.13092	0.147114	0.525845	0.475914	3153	tags=28%, list=20%, signal=23%	8365/8338/9636/8341/8343/9025/902/23583/7706/3012/8349/2178/85015/3014/80010/8339/8505/2956/4436/3364/54962/641/25913/79661/2188/1017/7518/8366/8970/55766/221120/8467/5599/3013/2965/6118/51567/64858/5893/7320/56655/51008/672/8340/121504/10111/1643/8331/10401/50813/9682/25898/23030/4437/1161/151987/5892/8370/10987/7486/10920/1111/26277/474382/7014/7156/5982/7398/5883/23514/8450/10524/8930/79184/27…
BIOCARTA_ETS_PATHWAY	BIOCARTA_ETS_PATHWAY	17	-0.506735	-1.3132	0.148148	0.527919	0.47779	3082	tags=47%, list=20%, signal=38%	9612/11218/3265/5933/2117/1869/1436/2113
REACTOME_LATE_ENDOSOMAL_MICROAUTOPHAGY	REACTOME_LATE_ENDOSOMAL_MICROAUTOPHAGY	32	0.452746	1.30645	0.149105	0.527919	0.47779	1983	tags=25%, list=13%, signal=22%	6035/123/10226/200894/51271/89853/8100/137492
PID_UPA_UPAR_PATHWAY	PID_UPA_UPAR_PATHWAY	35	0.441584	1.30221	0.149402	0.527919	0.47779	1460	tags=23%, list=9%, signal=21%	2358/4318/2357/2335/3082/3689/1991/3684
BIOCARTA_IL7_PATHWAY	BIOCARTA_IL7_PATHWAY	16	-0.505571	-1.28775	0.149105	0.527919	0.47779	643	tags=38%, list=4%, signal=36%	3716/5294/596/2033/3575/3932
REACTOME_GAP_FILLING_DNA_REPAIR_SYNTHESIS_AND_LIGATION_IN_GG_NER	REACTOME_GAP_FILLING_DNA_REPAIR_SYNTHESIS_AND_LIGATION_IN_GG_NER	25	-0.451582	-1.26877	0.148594	0.527919	0.47779	2002	tags=28%, list=13%, signal=24%	7311/5426/7314/6233/5985/5425/3978
PID_HES_HEY_PATHWAY	PID_HES_HEY_PATHWAY	42	-0.396748	-1.22936	0.149068	0.527919	0.47779	1657	tags=38%, list=11%, signal=34%	632/7528/1387/9612/142/3065/4851/6929/1027/920/860/1869/23013/2033/3280/3397
WP_WNT_SIGNALING	WP_WNT_SIGNALING	95	0.341373	1.19232	0.149225	0.527919	0.47779	1486	tags=17%, list=10%, signal=15%	4609/83999/896/2535/1459/5578/10023/144165/102800317/5599/5601/7855/5176/23401/7481/1452
WP_ENDOTHELIN_PATHWAYS	WP_ENDOTHELIN_PATHWAYS	24	0.479236	1.29248	0.149701	0.528167	0.478015	2179	tags=33%, list=14%, signal=29%	10203/5578/1889/1910/2769/5594/5604/4638
WP_OXIDATION_BY_CYTOCHROME_P450	WP_OXIDATION_BY_CYTOCHROME_P450	39	0.421225	1.2568	0.15098	0.53099	0.48057	1523	tags=18%, list=10%, signal=16%	1545/4051/51700/1593/120227/1543/51167
KEGG_BASAL_CELL_CARCINOMA	KEGG_BASAL_CELL_CARCINOMA	46	-0.397859	-1.24452	0.150943	0.53099	0.48057	157	tags=28%, list=1%, signal=28%	8312/6608/27148/81029/1499/652/324/8325/7976/7475/51176/6934/6932
REACTOME_FORMATION_OF_TC_NER_PRE_INCISION_COMPLEX	REACTOME_FORMATION_OF_TC_NER_PRE_INCISION_COMPLEX	53	-0.384015	-1.2265	0.151188	0.53099	0.48057	2431	tags=42%, list=16%, signal=35%	57461/10980/5434/64708/91603/57654/1642/5432/27339/1022/7311/5437/7314/10450/5435/5430/5438/6233/5441/3150/5436/2033
WP_TRANSLATION_INHIBITORS_IN_CHRONICALLY_ACTIVATED_PDGFRA_CELLS	WP_TRANSLATION_INHIBITORS_IN_CHRONICALLY_ACTIVATED_PDGFRA_CELLS	46	0.404838	1.2522	0.152381	0.531956	0.481445	1438	tags=22%, list=9%, signal=20%	5292/5608/1432/5578/5599/6416/5601/6195/5607/5594
REACTOME_TRANSCRIPTIONAL_ACTIVATION_OF_MITOCHONDRIAL_BIOGENESIS	REACTOME_TRANSCRIPTIONAL_ACTIVATION_OF_MITOCHONDRIAL_BIOGENESIS	54	-0.379185	-1.22381	0.152034	0.531956	0.481445	3173	tags=31%, list=20%, signal=25%	8841/1387/1385/11232/3418/814/6256/64854/6742/3054/7019/51106/9572/23082/133522/64216/4209
REACTOME_TRANSCRIPTIONAL_REGULATION_BY_SMALL_RNAS	REACTOME_TRANSCRIPTIONAL_REGULATION_BY_SMALL_RNAS	88	0.350516	1.2147	0.152216	0.531956	0.481445	1831	tags=25%, list=12%, signal=22%	8350/8365/8338/9818/8341/8343/3012/8349/3014/8339/8353/8366/8970/55766/3020/3013/79023/11097/8340/121504/53371/8331
REACTOME_HIV_INFECTION	REACTOME_HIV_INFECTION	228	-0.289821	-1.15166	0.152318	0.531956	0.481445	3530	tags=31%, list=23%, signal=24%	5690/10053/5720/129401/164/5686/6878/9688/2237/6829/5715/55706/5710/7469/5478/905/160/7175/10197/8178/7936/51652/9491/6749/5432/9883/5704/5713/1022/23225/7311/8815/8480/51160/6827/23279/5902/5437/7314/293/163/5901/1104/9397/5721/5435/3159/5430/55690/5705/920/292/8086/1025/5438/6233/2958/5441/51616/79720/4869/3978/5436/904/8731/8148/7979/940/926/919/3932
REACTOME_TELOMERE_C_STRAND_SYNTHESIS_INITIATION	REACTOME_TELOMERE_C_STRAND_SYNTHESIS_INITIATION	13	0.579155	1.34295	0.153846	0.535459	0.484614	3290	tags=62%, list=21%, signal=49%	25913/23649/79991/5558/26277/7014/54386/65057
REACTOME_DISEASES_OF_MITOTIC_CELL_CYCLE	REACTOME_DISEASES_OF_MITOTIC_CELL_CYCLE	38	-0.403449	-1.235	0.153693	0.535459	0.484614	1501	tags=29%, list=10%, signal=26%	1019/1027/11065/7029/51529/1869/64682/894/1021/1026/1028
KEGG_DNA_REPLICATION	KEGG_DNA_REPLICATION	36	-0.408776	-1.2334	0.15415	0.535712	0.484844	3420	tags=42%, list=22%, signal=33%	5422/4173/54107/2237/79621/4171/246243/4175/6742/5426/10535/5985/5425/4176/3978
REACTOME_INTERLEUKIN_35_SIGNALLING	REACTOME_INTERLEUKIN_35_SIGNALLING	12	0.574443	1.31828	0.154762	0.537033	0.486039	3343	tags=50%, list=22%, signal=39%	6772/6774/3572/10148/9466/3717
BIOCARTA_MEF2D_PATHWAY	BIOCARTA_MEF2D_PATHWAY	18	-0.493596	-1.2935	0.155206	0.53777	0.486706	1107	tags=61%, list=7%, signal=57%	801/4772/826/5533/5579/805/3065/23523/4773/2033/4209
WP_RETT_SYNDROME_CAUSING_GENES	WP_RETT_SYNDROME_CAUSING_GENES	39	-0.402935	-1.23387	0.156504	0.54065	0.489313	4882	tags=44%, list=31%, signal=30%	8892/673/8295/10765/3064/10014/8831/2775/2874/9612/6595/3065/23221/3097/1108/3615/23224
REACTOME_NUCLEOTIDE_EXCISION_REPAIR	REACTOME_NUCLEOTIDE_EXCISION_REPAIR	110	-0.329741	-1.20346	0.156379	0.54065	0.489313	3616	tags=35%, list=23%, signal=27%	9557/4798/7528/91603/2067/283899/54107/6613/57654/142/5886/125476/8178/1069/1642/54891/10445/5432/27339/1022/10038/7311/79913/5426/5437/7314/83444/10450/5435/5430/5438/6233/5441/5985/5425/3150/3978/5436/2033
REACTOME_FATTY_ACYL_COA_BIOSYNTHESIS	REACTOME_FATTY_ACYL_COA_BIOSYNTHESIS	34	0.436411	1.27281	0.158635	0.545795	0.49397	2561	tags=29%, list=17%, signal=25%	2180/83401/2182/2181/9200/51144/9374/201562/197322/3293
PID_AJDISS_2PATHWAY	PID_AJDISS_2PATHWAY	43	-0.390074	-1.2115	0.158333	0.545795	0.49397	4216	tags=35%, list=27%, signal=25%	5879/3480/2768/5777/25/1499/1387/4830/3265/79872/382/10009/1500/3728/6714
PID_TELOMERASE_PATHWAY	PID_TELOMERASE_PATHWAY	64	0.364458	1.20612	0.1587	0.545795	0.49397	3030	tags=25%, list=20%, signal=20%	8819/4609/3364/641/25913/5594/10111/3455/23381/7486/26277/7014/5883/4683/54386/2353
REACTOME_CHONDROITIN_SULFATE_BIOSYNTHESIS	REACTOME_CHONDROITIN_SULFATE_BIOSYNTHESIS	15	0.562558	1.34608	0.160494	0.546292	0.494419	2679	tags=47%, list=17%, signal=39%	22856/1462/55454/55501/166012/51363/55790
WP_LEPTININSULIN_SIGNALING_OVERLAP	WP_LEPTININSULIN_SIGNALING_OVERLAP	15	0.562248	1.34534	0.160494	0.546292	0.494419	487	tags=27%, list=3%, signal=26%	9021/8660/8651/6774
REACTOME_ZINC_TRANSPORTERS	REACTOME_ZINC_TRANSPORTERS	15	0.559913	1.33975	0.160494	0.546292	0.494419	2211	tags=33%, list=14%, signal=29%	64116/148867/27173/64924/29985
REACTOME_STING_MEDIATED_INDUCTION_OF_HOST_IMMUNE_RESPONSES	REACTOME_STING_MEDIATED_INDUCTION_OF_HOST_IMMUNE_RESPONSES	15	0.557745	1.33456	0.160494	0.546292	0.494419	1006	tags=27%, list=6%, signal=25%	6737/115004/3428/29110
WP_PATHWAYS_OF_NUCLEIC_ACID_METABOLISM_AND_INNATE_IMMUNE_SENSING	WP_PATHWAYS_OF_NUCLEIC_ACID_METABOLISM_AND_INNATE_IMMUNE_SENSING	15	0.555737	1.32976	0.160494	0.546292	0.494419	1206	tags=33%, list=8%, signal=31%	23586/4938/115004/6041/64135
REACTOME_REGULATION_OF_GENE_EXPRESSION_IN_LATE_STAGE_BRANCHING_MORPHOGENESIS_PANCREATIC_BUD_PRECURSOR_CELLS	REACTOME_REGULATION_OF_GENE_EXPRESSION_IN_LATE_STAGE_BRANCHING_MORPHOGENESIS_PANCREATIC_BUD_PRECURSOR_CELLS	13	-0.543834	-1.29587	0.159596	0.546292	0.494419	795	tags=38%, list=5%, signal=37%	1387/4851/2648/2033/3280
REACTOME_TOLL_LIKE_RECEPTOR_9_TLR9_CASCADE	REACTOME_TOLL_LIKE_RECEPTOR_9_TLR9_CASCADE	93	0.341389	1.19474	0.160305	0.546292	0.494419	2291	tags=26%, list=15%, signal=22%	6283/5608/1432/3665/23643/1845/929/466/5599/6416/4205/51231/5601/6195/5594/51135/1386/5289/10454/4615/5604/8454/3656/1326
REACTOME_CHROMOSOME_MAINTENANCE	REACTOME_CHROMOSOME_MAINTENANCE	126	0.3258	1.17926	0.161049	0.547377	0.495401	2532	tags=30%, list=16%, signal=25%	8365/8338/8341/8343/23421/3012/8349/55166/3014/8339/641/25913/1017/8366/8970/55766/8467/3020/3013/23649/6118/54921/79991/8340/1616/121504/8331/79172/5558/91687/8370/7486/54069/26277/474382/7014/55320/5982
REACTOME_MITOCHONDRIAL_IRON_SULFUR_CLUSTER_BIOGENESIS	REACTOME_MITOCHONDRIAL_IRON_SULFUR_CLUSTER_BIOGENESIS	13	0.571413	1.325	0.161736	0.548104	0.496059	2913	tags=46%, list=19%, signal=38%	51312/2232/122961/81689/51218/9054
BIOCARTA_ERK_PATHWAY	BIOCARTA_ERK_PATHWAY	24	0.474478	1.27964	0.161677	0.548104	0.496059	2376	tags=25%, list=15%, signal=21%	4609/6774/6195/5594/5604/8569
REACTOME_OLFACTORY_SIGNALING_PATHWAY	REACTOME_OLFACTORY_SIGNALING_PATHWAY	16	0.539326	1.32428	0.162325	0.548636	0.49654	240	tags=6%, list=2%, signal=6%	109
REACTOME_REGULATION_OF_RUNX3_EXPRESSION_AND_ACTIVITY	REACTOME_REGULATION_OF_RUNX3_EXPRESSION_AND_ACTIVITY	55	-0.370531	-1.20696	0.162839	0.548636	0.49654	3530	tags=35%, list=23%, signal=27%	5690/5720/5686/5715/5710/10197/9491/5704/5713/7311/7314/64750/5721/5705/6233/6714/7979/2033/864
REACTOME_RHOD_GTPASE_CYCLE	REACTOME_RHOD_GTPASE_CYCLE	50	0.380463	1.2064	0.162617	0.548636	0.49654	4147	tags=42%, list=27%, signal=31%	4001/158747/3930/8987/7112/7444/1627/87/23092/29127/144402/94134/81624/26092/5364/3998/55789/81839/101059918/9497/9217
REACTOME_TRANSCRIPTIONAL_REGULATION_BY_RUNX1	REACTOME_TRANSCRIPTIONAL_REGULATION_BY_RUNX1	209	0.292839	1.13561	0.162749	0.548636	0.49654	1091	tags=13%, list=7%, signal=13%	8350/4778/7057/8365/1912/8338/9021/896/8341/1378/861/8343/902/3012/8349/3014/1459/5371/8339/8353/5711/6604/8366/8970/55766/6045/3020/3013
BIOCARTA_EGFR_SMRTE_PATHWAY	BIOCARTA_EGFR_SMRTE_PATHWAY	11	0.587187	1.32671	0.163347	0.54875	0.496643	228	tags=18%, list=1%, signal=18%	7704/1432
WP_CYTOSOLIC_DNASENSING_PATHWAY	WP_CYTOSOLIC_DNASENSING_PATHWAY	59	0.370886	1.19766	0.163188	0.54875	0.496643	1006	tags=20%, list=6%, signal=19%	9636/23586/9447/3665/3627/115004/7706/8772/9560/10621/9641/29110
REACTOME_ACTIVATION_OF_IRF3_IRF7_MEDIATED_BY_TBK1_IKK_EPSILON	REACTOME_ACTIVATION_OF_IRF3_IRF7_MEDIATED_BY_TBK1_IKK_EPSILON	17	0.529427	1.30965	0.163599	0.548803	0.496692	1587	tags=35%, list=10%, signal=32%	3665/23643/9641/929/29110/10010
REACTOME_UB_SPECIFIC_PROCESSING_PROTEASES	REACTOME_UB_SPECIFIC_PROCESSING_PROTEASES	181	0.302406	1.15372	0.163934	0.549133	0.49699	2368	tags=22%, list=15%, signal=18%	4609/11274/8338/23586/4086/8341/8329/8343/3012/8349/51651/8339/55288/81847/5711/4193/8970/9817/3013/64135/57695/9101/8340/5718/5728/1643/10213/29761/9738/8331/10454/5706/8330/8737/5692/329/3091/5701/5696
KEGG_STEROID_BIOSYNTHESIS	KEGG_STEROID_BIOSYNTHESIS	17	0.528324	1.30692	0.165644	0.549304	0.497145	2397	tags=41%, list=15%, signal=35%	1717/1718/6646/2222/6307/1594/6713
REACTOME_FORMATION_OF_FIBRIN_CLOT_CLOTTING_CASCADE	REACTOME_FORMATION_OF_FIBRIN_CLOT_CLOTTING_CASCADE	31	0.442615	1.27508	0.164659	0.549304	0.497145	1619	tags=26%, list=10%, signal=23%	7056/710/2152/2162/2153/5657/5627/2157
REACTOME_HDR_THROUGH_SINGLE_STRAND_ANNEALING_SSA	REACTOME_HDR_THROUGH_SINGLE_STRAND_ANNEALING_SSA	37	0.42266	1.25232	0.166329	0.549304	0.497145	2952	tags=38%, list=19%, signal=31%	80010/3364/641/6118/5893/672/10111/7486/7156/5982/5883/10524/4683/5984
WP_MIRNA_REGULATION_OF_PROSTATE_CANCER_SIGNALING_PATHWAYS	WP_MIRNA_REGULATION_OF_PROSTATE_CANCER_SIGNALING_PATHWAYS	32	-0.422556	-1.24924	0.166333	0.549304	0.497145	1667	tags=19%, list=11%, signal=17%	10000/1027/596/2308/1026/6932
REACTOME_MISCELLANEOUS_TRANSPORT_AND_BINDING_EVENTS	REACTOME_MISCELLANEOUS_TRANSPORT_AND_BINDING_EVENTS	20	-0.465144	-1.24633	0.165992	0.549304	0.497145	1867	tags=25%, list=12%, signal=22%	2039/57185/119/56172/84230
WP_NEURODEGENERATION_WITH_BRAIN_IRON_ACCUMULATION_NBIA_SUBTYPES_PATHWAY	WP_NEURODEGENERATION_WITH_BRAIN_IRON_ACCUMULATION_NBIA_SUBTYPES_PATHWAY	43	0.399338	1.22727	0.164751	0.549304	0.497145	3935	tags=37%, list=25%, signal=28%	55062/83734/80025/9821/84557/5289/10558/54676/9140/23130/80347/22863/64798/5562/64422/9776
WP_NRP1TRIGGERED_SIGNALING_PATHWAYS_IN_PANCREATIC_CANCER	WP_NRP1TRIGGERED_SIGNALING_PATHWAYS_IN_PANCREATIC_CANCER	49	-0.385727	-1.21254	0.165957	0.549304	0.497145	1667	tags=20%, list=11%, signal=18%	10000/7046/1106/1027/7049/8829/5966/6714/7422/6615
WP_MIRNA_REGULATION_OF_DNA_DAMAGE_RESPONSE	WP_MIRNA_REGULATION_OF_DNA_DAMAGE_RESPONSE	68	0.365735	1.21098	0.165049	0.549304	0.497145	2541	tags=31%, list=16%, signal=26%	4609/1647/896/10912/3014/5371/355/842/1017/4193/6118/5893/672/10111/1643/1020/27244/5925/1111/317/5883
REACTOME_INTERLEUKIN_3_INTERLEUKIN_5_AND_GM_CSF_SIGNALING	REACTOME_INTERLEUKIN_3_INTERLEUKIN_5_AND_GM_CSF_SIGNALING	44	-0.389102	-1.21031	0.164583	0.549304	0.497145	2233	tags=20%, list=14%, signal=18%	3716/7311/2889/7314/6233/867/3561/3560/3563
REACTOME_ARACHIDONIC_ACID_METABOLISM	REACTOME_ARACHIDONIC_ACID_METABOLISM	50	0.37958	1.2036	0.166355	0.549304	0.497145	1530	tags=16%, list=10%, signal=14%	1545/247/241/4051/5321/2678/1543/3248
REACTOME_INTERLEUKIN_6_SIGNALING	REACTOME_INTERLEUKIN_6_SIGNALING	11	0.582017	1.31502	0.167331	0.551739	0.499349	1166	tags=36%, list=8%, signal=34%	9021/6772/6774/3572
WP_IL5_SIGNALING_PATHWAY	WP_IL5_SIGNALING_PATHWAY	39	0.412138	1.22969	0.170588	0.557867	0.504895	3980	tags=44%, list=26%, signal=32%	4609/6772/6774/6195/5594/1439/5604/6777/2353/6776/3717/5894/2885/4067/6850/5595/2932
WP_BLADDER_CANCER	WP_BLADDER_CANCER	40	0.407565	1.22297	0.170874	0.557867	0.504895	785	tags=15%, list=5%, signal=14%	4609/7057/4318/23604/1890/4193
REACTOME_SPHINGOLIPID_DE_NOVO_BIOSYNTHESIS	REACTOME_SPHINGOLIPID_DE_NOVO_BIOSYNTHESIS	42	0.401117	1.22294	0.169557	0.557867	0.504895	2169	tags=26%, list=14%, signal=23%	94101/8613/171546/259230/9218/253782/9517/10558/55331/56848/8877
REACTOME_CHONDROITIN_SULFATE_DERMATAN_SULFATE_METABOLISM	REACTOME_CHONDROITIN_SULFATE_DERMATAN_SULFATE_METABOLISM	43	0.396944	1.21991	0.170498	0.557867	0.504895	2679	tags=30%, list=17%, signal=25%	22856/1462/6383/375790/55454/29940/55501/166012/6385/51363/3073/3074/55790
KEGG_P53_SIGNALING_PATHWAY	KEGG_P53_SIGNALING_PATHWAY	66	0.364364	1.20722	0.170172	0.557867	0.504895	2485	tags=29%, list=16%, signal=24%	1647/7057/3732/896/10912/355/842/1017/4193/8493/64326/51246/5728/1643/25898/83667/27244/1111/317
REACTOME_ION_HOMEOSTASIS	REACTOME_ION_HOMEOSTASIS	44	-0.386034	-1.20077	0.170833	0.557867	0.504895	2453	tags=32%, list=16%, signal=27%	483/480/80228/844/1193/478/476/10060/3710/490/84876/486/53822/481
REACTOME_AMINO_ACIDS_REGULATE_MTORC1	REACTOME_AMINO_ACIDS_REGULATE_MTORC1	52	0.376793	1.20045	0.170055	0.557867	0.504895	3549	tags=38%, list=23%, signal=30%	729438/8992/10670/51382/51606/529/83667/81929/27244/144577/523/64121/11133/84219/527/528/8649/153129/10542/10312
PID_REG_GR_PATHWAY	PID_REG_GR_PATHWAY	70	-0.348327	-1.1855	0.171488	0.559083	0.505996	3180	tags=33%, list=21%, signal=26%	6613/207/1387/5600/3569/1385/3065/2288/2908/6602/581/2625/2810/5106/5536/6601/3383/30009/1026/2033/3659/6446/3164
BIOCARTA_ATRBRCA_PATHWAY	BIOCARTA_ATRBRCA_PATHWAY	22	0.4806	1.26711	0.172131	0.560393	0.507181	3447	tags=45%, list=22%, signal=35%	2178/3364/2188/672/10111/1111/5883/4683/2176/11200
REACTOME_GLYCOGEN_BREAKDOWN_GLYCOGENOLYSIS	REACTOME_GLYCOGEN_BREAKDOWN_GLYCOGENOLYSIS	15	0.542671	1.29849	0.176955	0.560862	0.507606	1725	tags=27%, list=11%, signal=24%	2992/5836/178/55276
WP_MAMMARY_GLAND_DEVELOPMENT_PATHWAY_EMBRYONIC_DEVELOPMENT_STAGE_1_OF_4	WP_MAMMARY_GLAND_DEVELOPMENT_PATHWAY_EMBRYONIC_DEVELOPMENT_STAGE_1_OF_4	13	0.55728	1.29223	0.177515	0.560862	0.507606	358	tags=15%, list=2%, signal=15%	4609/249
BIOCARTA_TID_PATHWAY	BIOCARTA_TID_PATHWAY	17	0.520395	1.28731	0.175869	0.560862	0.507606	589	tags=24%, list=4%, signal=23%	3459/7132/3460/8825
REACTOME_TRAF6_MEDIATED_IRF7_ACTIVATION	REACTOME_TRAF6_MEDIATED_IRF7_ACTIVATION	17	0.520086	1.28654	0.175869	0.560862	0.507606	1587	tags=47%, list=10%, signal=42%	23586/3665/7706/9641/89122/29110/64135/10010
REACTOME_NICOTINAMIDE_SALVAGING	REACTOME_NICOTINAMIDE_SALVAGING	17	0.51914	1.2842	0.177914	0.560862	0.507606	1513	tags=29%, list=10%, signal=27%	83666/84875/10135/54625/143
REACTOME_SIGNALING_BY_PDGFR_IN_DISEASE	REACTOME_SIGNALING_BY_PDGFR_IN_DISEASE	19	0.497521	1.28043	0.176587	0.560862	0.507606	487	tags=11%, list=3%, signal=10%	6772/6774
BIOCARTA_LAIR_PATHWAY	BIOCARTA_LAIR_PATHWAY	14	-0.520202	-1.2723	0.177734	0.560862	0.507606	1100	tags=50%, list=7%, signal=46%	3569/3688/3683/3676/3383/718/7124
WP_CELLS_AND_MOLECULES_INVOLVED_IN_LOCAL_ACUTE_INFLAMMATORY_RESPONSE	WP_CELLS_AND_MOLECULES_INVOLVED_IN_LOCAL_ACUTE_INFLAMMATORY_RESPONSE	14	-0.520202	-1.2723	0.177734	0.560862	0.507606	1100	tags=50%, list=7%, signal=46%	3569/3688/3683/3676/3383/718/7124
REACTOME_NUCLEAR_EVENTS_STIMULATED_BY_ALK_SIGNALING_IN_CANCER	REACTOME_NUCLEAR_EVENTS_STIMULATED_BY_ALK_SIGNALING_IN_CANCER	18	0.501986	1.26422	0.176471	0.560862	0.507606	2209	tags=39%, list=14%, signal=33%	597/6774/2335/1051/5594/3799/8454
REACTOME_DEFENSINS	REACTOME_DEFENSINS	12	-0.542118	-1.26306	0.174699	0.560862	0.507606	262	tags=42%, list=2%, signal=41%	920/1669/1668/728358/1667
WP_GLYCEROPHOSPHOLIPID_BIOSYNTHETIC_PATHWAY	WP_GLYCEROPHOSPHOLIPID_BIOSYNTHETIC_PATHWAY	28	0.443813	1.26018	0.174168	0.560862	0.507606	1659	tags=18%, list=11%, signal=16%	2710/9489/54675/56994/5833
WP_TLR4_SIGNALING_AND_TOLERANCE	WP_TLR4_SIGNALING_AND_TOLERANCE	27	0.445355	1.25907	0.176357	0.560862	0.507606	3215	tags=48%, list=21%, signal=38%	3665/11213/9641/29110/51135/10454/4615/8737/114609/6885/7099/3576/1147
WP_EICOSANOID_SYNTHESIS	WP_EICOSANOID_SYNTHESIS	23	0.474456	1.2585	0.173824	0.560862	0.507606	927	tags=22%, list=6%, signal=20%	247/241/50640/5321/2678
PID_P38_MKK3_6PATHWAY	PID_P38_MKK3_6PATHWAY	26	0.450328	1.25602	0.175097	0.560862	0.507606	416	tags=15%, list=3%, signal=15%	1647/5608/1432/10912
PID_SYNDECAN_4_PATHWAY	PID_SYNDECAN_4_PATHWAY	28	0.442057	1.25519	0.178082	0.560862	0.507606	1708	tags=29%, list=11%, signal=25%	7057/4318/2335/5747/5578/87/6386/6385
KEGG_GLYCOSPHINGOLIPID_BIOSYNTHESIS_LACTO_AND_NEOLACTO_SERIES	KEGG_GLYCOSPHINGOLIPID_BIOSYNTHESIS_LACTO_AND_NEOLACTO_SERIES	22	-0.447721	-1.23066	0.177043	0.560862	0.507606	1205	tags=23%, list=8%, signal=21%	6484/8703/2526/84002/2651
WP_PURINE_METABOLISM_AND_RELATED_DISORDERS	WP_PURINE_METABOLISM_AND_RELATED_DISORDERS	21	-0.453108	-1.22933	0.175197	0.560862	0.507606	3264	tags=43%, list=21%, signal=34%	7172/353/471/158/5198/4144/5631/3704/100
REACTOME_REGULATION_OF_TP53_EXPRESSION_AND_DEGRADATION	REACTOME_REGULATION_OF_TP53_EXPRESSION_AND_DEGRADATION	37	-0.399498	-1.21702	0.172888	0.560862	0.507606	2002	tags=30%, list=13%, signal=26%	207/472/2475/7311/4194/10000/7314/6233/55615/639/6446
REACTOME_TRANSLATION_OF_SARS_COV_2_STRUCTURAL_PROTEINS	REACTOME_TRANSLATION_OF_SARS_COV_2_STRUCTURAL_PROTEINS	48	0.386706	1.21452	0.173832	0.560862	0.507606	1882	tags=27%, list=12%, signal=24%	83666/256435/4247/6732/84875/6483/54625/4245/11320/1452/143/6733/2530
REACTOME_SIGNALING_BY_FGFR3	REACTOME_SIGNALING_BY_FGFR3	36	-0.397188	-1.19844	0.175889	0.560862	0.507606	2260	tags=22%, list=15%, signal=19%	3265/7311/7314/10818/6233/5335/6714/867
REACTOME_SARS_COV_2_INFECTION	REACTOME_SARS_COV_2_INFECTION	69	0.35772	1.19539	0.17803	0.560862	0.507606	1882	tags=23%, list=12%, signal=20%	83666/256435/5045/4247/6732/84875/6483/54625/4245/81631/11320/1452/143/5289/6733/2530
REACTOME_MEIOTIC_SYNAPSIS	REACTOME_MEIOTIC_SYNAPSIS	63	0.361688	1.19264	0.173004	0.560862	0.507606	1606	tags=29%, list=10%, signal=26%	8365/8338/4001/8341/8343/3012/8349/3014/8339/25913/8366/8970/55766/3013/93426/672/8340/121504
REACTOME_POSITIVE_EPIGENETIC_REGULATION_OF_RRNA_EXPRESSION	REACTOME_POSITIVE_EPIGENETIC_REGULATION_OF_RRNA_EXPRESSION	87	0.343757	1.18911	0.175	0.560862	0.507606	1091	tags=21%, list=7%, signal=19%	8350/8365/8338/8341/8343/3012/8349/3014/8339/10849/8353/8366/7913/8970/55766/8467/3020/3013
REACTOME_SLC_MEDIATED_TRANSMEMBRANE_TRANSPORT	REACTOME_SLC_MEDIATED_TRANSMEMBRANE_TRANSPORT	187	0.300235	1.14968	0.176147	0.560862	0.507606	3096	tags=24%, list=20%, signal=19%	120103/861/85413/55356/64116/148867/133418/6507/353189/30061/6583/285195/9194/115286/6556/28232/26503/121260/65010/114134/284129/6546/200010/6717/27173/54407/64924/4891/206358/28231/29985/154091/6539/6550/56301/23443/11046/56606/55244/80024/6248/10559/9123/6584
BIOCARTA_ACTINY_PATHWAY	BIOCARTA_ACTINY_PATHWAY	12	0.564794	1.29614	0.178571	0.56164	0.508309	89	tags=8%, list=1%, signal=8%	8936
REACTOME_METABOLISM_OF_ANGIOTENSINOGEN_TO_ANGIOTENSINS	REACTOME_METABOLISM_OF_ANGIOTENSINOGEN_TO_ANGIOTENSINS	14	0.552635	1.29327	0.179592	0.564084	0.510521	637	tags=29%, list=4%, signal=27%	1066/290/4311/1509
BIOCARTA_TEL_PATHWAY	BIOCARTA_TEL_PATHWAY	17	0.515171	1.27439	0.179959	0.564473	0.510873	814	tags=12%, list=5%, signal=11%	4609/5578
WP_LUNG_FIBROSIS	WP_LUNG_FIBROSIS	51	-0.379482	-1.20079	0.180435	0.5652	0.511531	615	tags=12%, list=4%, signal=11%	6498/5328/7124/3553/6352/4092
KEGG_TERPENOID_BACKBONE_BIOSYNTHESIS	KEGG_TERPENOID_BACKBONE_BIOSYNTHESIS	14	0.5514	1.29038	0.181633	0.565906	0.51217	3517	tags=57%, list=23%, signal=44%	23590/4598/39/57107/3422/9453/2224/4597
BIOCARTA_NUCLEARRS_PATHWAY	BIOCARTA_NUCLEARRS_PATHWAY	24	0.463391	1.24974	0.181637	0.565906	0.51217	2863	tags=29%, list=18%, signal=24%	5468/5825/9619/8714/5465/1594/19
REACTOME_HOMOLOGOUS_DNA_PAIRING_AND_STRAND_EXCHANGE	REACTOME_HOMOLOGOUS_DNA_PAIRING_AND_STRAND_EXCHANGE	42	0.397198	1.21099	0.181118	0.565906	0.51217	2952	tags=36%, list=19%, signal=29%	80010/3364/641/6118/672/10111/5892/7486/1111/7156/5982/5883/10524/4683/5984
REACTOME_INHIBITION_OF_DNA_RECOMBINATION_AT_TELOMERE	REACTOME_INHIBITION_OF_DNA_RECOMBINATION_AT_TELOMERE	54	0.373786	1.19444	0.181308	0.565906	0.51217	1606	tags=31%, list=10%, signal=28%	8365/8338/8341/8343/3012/8349/3014/8339/25913/8366/8970/55766/3020/3013/8340/1616/121504
REACTOME_SUMOYLATION_OF_IMMUNE_RESPONSE_PROTEINS	REACTOME_SUMOYLATION_OF_IMMUNE_RESPONSE_PROTEINS	11	0.569762	1.28734	0.183267	0.566272	0.512502	4396	tags=64%, list=28%, signal=46%	10210/9641/10401/51588/7341/4792/5970
WP_ASPIRIN_AND_MIRNAS	WP_ASPIRIN_AND_MIRNAS	10	-0.575263	-1.28341	0.183794	0.566272	0.512502	1331	tags=30%, list=9%, signal=27%	5742/5743/7422
WP_NUCLEAR_RECEPTORS_IN_LIPID_METABOLISM_AND_TOXICITY	WP_NUCLEAR_RECEPTORS_IN_LIPID_METABOLISM_AND_TOXICITY	25	0.461275	1.26321	0.18254	0.566272	0.512502	2863	tags=28%, list=18%, signal=23%	5468/5825/9619/8714/5465/1594/19
BIOCARTA_MCALPAIN_PATHWAY	BIOCARTA_MCALPAIN_PATHWAY	17	-0.485048	-1.257	0.183236	0.566272	0.512502	3203	tags=35%, list=21%, signal=28%	7094/3688/3265/5577/2833/7430
REACTOME_NICOTINATE_METABOLISM	REACTOME_NICOTINATE_METABOLISM	28	0.438031	1.24376	0.183953	0.566272	0.512502	2707	tags=32%, list=17%, signal=27%	83666/84875/10135/683/54625/143/133686/65220/23057
WP_CAMKK2_PATHWAY	WP_CAMKK2_PATHWAY	33	-0.414998	-1.23195	0.183633	0.566272	0.512502	3480	tags=39%, list=22%, signal=31%	8878/10645/805/2475/1385/28964/814/3162/51024/8536/4773/3383/2033
BIOCARTA_DEATH_PATHWAY	BIOCARTA_DEATH_PATHWAY	29	-0.423114	-1.22765	0.182	0.566272	0.512502	1510	tags=31%, list=10%, signal=28%	331/637/6709/9020/330/596/7186/8718/4000
REACTOME_HEPARAN_SULFATE_HEPARIN_HS_GAG_METABOLISM	REACTOME_HEPARAN_SULFATE_HEPARIN_HS_GAG_METABOLISM	44	0.389359	1.20446	0.183908	0.566272	0.512502	3181	tags=30%, list=21%, signal=24%	1462/6383/375790/26035/8509/2131/6385/9394/10855/11046/3340/9653/9672
REACTOME_ESTROGEN_DEPENDENT_GENE_EXPRESSION	REACTOME_ESTROGEN_DEPENDENT_GENE_EXPRESSION	126	0.320043	1.15843	0.183521	0.566272	0.512502	1091	tags=17%, list=7%, signal=16%	4609/8350/8365/8338/8341/2957/861/8343/7039/3012/8349/3014/8339/1509/8353/4435/8366/8970/55766/3020/3013
REACTOME_SYNTHESIS_OF_PIPS_AT_THE_EARLY_ENDOSOME_MEMBRANE	REACTOME_SYNTHESIS_OF_PIPS_AT_THE_EARLY_ENDOSOME_MEMBRANE	16	0.523947	1.28652	0.184369	0.566799	0.512979	3618	tags=50%, list=23%, signal=38%	55300/22876/9110/5289/9896/55697/3631/54893
REACTOME_STRIATED_MUSCLE_CONTRACTION	REACTOME_STRIATED_MUSCLE_CONTRACTION	27	-0.432619	-1.2283	0.185185	0.567053	0.513209	3304	tags=26%, list=21%, signal=20%	4607/4621/7140/7125/29767/7168/7169
REACTOME_TNFS_BIND_THEIR_PHYSIOLOGICAL_RECEPTORS	REACTOME_TNFS_BIND_THEIR_PHYSIOLOGICAL_RECEPTORS	27	-0.432138	-1.22693	0.185185	0.567053	0.513209	1105	tags=19%, list=7%, signal=17%	23495/608/939/8718/8744
KEGG_PROSTATE_CANCER	KEGG_PROSTATE_CANCER	84	-0.33694	-1.1803	0.184805	0.567053	0.513209	1667	tags=24%, list=11%, signal=21%	207/1499/1387/369/2475/1385/3265/5294/10000/1027/468/1869/596/3326/2308/1026/2033/51176/6934/6932
REACTOME_TELOMERE_MAINTENANCE	REACTOME_TELOMERE_MAINTENANCE	99	0.330544	1.16354	0.185824	0.568258	0.514299	2532	tags=31%, list=16%, signal=26%	8365/8338/8341/8343/3012/8349/3014/8339/641/25913/1017/8366/8970/55766/3020/3013/23649/6118/54921/79991/8340/1616/121504/8331/5558/8370/7486/26277/474382/7014/5982
PID_CASPASE_PATHWAY	PID_CASPASE_PATHWAY	50	-0.379112	-1.19799	0.186296	0.56895	0.514925	1157	tags=22%, list=7%, signal=20%	637/1073/6709/330/596/7186/4214/5551/7124/4000/3002
REACTOME_LOSS_OF_FUNCTION_OF_MECP2_IN_RETT_SYNDROME	REACTOME_LOSS_OF_FUNCTION_OF_MECP2_IN_RETT_SYNDROME	12	-0.538875	-1.2555	0.186747	0.569231	0.51518	5298	tags=58%, list=34%, signal=38%	4204/801/2874/8841/9612/3065/814
REACTOME_SPRY_REGULATION_OF_FGF_SIGNALING	REACTOME_SPRY_REGULATION_OF_FGF_SIGNALING	16	-0.489327	-1.24637	0.186879	0.569231	0.51518	2002	tags=31%, list=13%, signal=27%	7311/7314/6233/6714/867
REACTOME_TRANSCRIPTION_OF_E2F_TARGETS_UNDER_NEGATIVE_CONTROL_BY_DREAM_COMPLEX	REACTOME_TRANSCRIPTION_OF_E2F_TARGETS_UNDER_NEGATIVE_CONTROL_BY_DREAM_COMPLEX	19	0.488809	1.258	0.188492	0.571242	0.517	1245	tags=16%, list=8%, signal=15%	4609/55957/91750
WP_ANGIOGENESIS	WP_ANGIOGENESIS	22	0.470057	1.23932	0.188525	0.571242	0.517	2645	tags=45%, list=17%, signal=38%	4318/1432/4086/5747/5594/284/5155/2321/3091/405
REACTOME_CONSTITUTIVE_SIGNALING_BY_ABERRANT_PI3K_IN_CANCER	REACTOME_CONSTITUTIVE_SIGNALING_BY_ABERRANT_PI3K_IN_CANCER	67	0.361104	1.19385	0.187984	0.571242	0.517	547	tags=9%, list=4%, signal=9%	374/2322/3084/8660/7039/3082
REACTOME_INTERLEUKIN_1_FAMILY_SIGNALING	REACTOME_INTERLEUKIN_1_FAMILY_SIGNALING	129	0.317715	1.15455	0.188433	0.571242	0.517	2848	tags=26%, list=18%, signal=22%	6283/7850/5608/3557/3556/6774/11213/3554/5711/3552/29110/5599/6416/51135/3565/5718/5771/10213/10454/5706/4615/5604/5782/8454/5692/3656/1326/5701/5696/54472/79792/5688/6885/64127
PID_MYC_PATHWAY	PID_MYC_PATHWAY	25	0.456214	1.24935	0.190476	0.572215	0.51788	1056	tags=12%, list=7%, signal=11%	4609/5371/7709
WP_GENES_ASSOCIATED_WITH_THE_DEVELOPMENT_OF_RHEUMATOID_ARTHRITIS	WP_GENES_ASSOCIATED_WITH_THE_DEVELOPMENT_OF_RHEUMATOID_ARTHRITIS	18	-0.471863	-1.23655	0.19057	0.572215	0.51788	1023	tags=28%, list=7%, signal=26%	3123/958/1493/4261/640
REACTOME_N_GLYCAN_ANTENNAE_ELONGATION_IN_THE_MEDIAL_TRANS_GOLGI	REACTOME_N_GLYCAN_ANTENNAE_ELONGATION_IN_THE_MEDIAL_TRANS_GOLGI	22	0.46839	1.23492	0.190574	0.572215	0.51788	2313	tags=36%, list=15%, signal=31%	9334/4247/3972/8702/11320/2517/2530/9331
BIOCARTA_CELLCYCLE_PATHWAY	BIOCARTA_CELLCYCLE_PATHWAY	23	0.46203	1.22554	0.190184	0.572215	0.51788	774	tags=22%, list=5%, signal=21%	1031/1030/896/902/1017
WP_NRF2_PATHWAY	WP_NRF2_PATHWAY	112	0.323574	1.15228	0.190385	0.572215	0.51788	2478	tags=23%, list=16%, signal=20%	1066/3084/23764/7039/64116/3082/5226/2678/2730/9817/6535/2949/114134/4199/1728/8714/5265/200010/2936/27173/5155/29985/154091/3303/201266/645
REACTOME_SARS_COV_INFECTIONS	REACTOME_SARS_COV_INFECTIONS	153	0.307406	1.1462	0.190037	0.572215	0.51788	2041	tags=22%, list=13%, signal=19%	8819/83666/3459/256435/2342/3718/5045/3460/6773/3454/3554/51317/4247/6732/84875/53826/9817/29110/6483/54625/4245/81631/11320/1452/143/482/6093/57504/5289/6733/2530/3455/8452/8737
KEGG_PATHWAYS_IN_CANCER	KEGG_PATHWAYS_IN_CANCER	291	0.278461	1.11505	0.190128	0.572215	0.51788	1160	tags=11%, list=7%, signal=10%	4609/2322/7704/4318/1030/23604/5468/2535/6772/3915/861/7039/8772/6774/2335/3082/5371/2956/4436/5747/355/2034/5337/842/1017/4193/5578/112398/5599/10342/5601/7855
REACTOME_TCF_DEPENDENT_SIGNALING_IN_RESPONSE_TO_WNT	REACTOME_TCF_DEPENDENT_SIGNALING_IN_RESPONSE_TO_WNT	195	0.294089	1.13251	0.190909	0.57248	0.518121	2368	tags=22%, list=15%, signal=18%	4609/8350/8365/8338/83999/2535/8341/8343/3012/8349/3014/1459/8339/8353/81847/5711/90780/10023/8366/8970/55766/3020/3013/79577/7855/23401/1452/9101/8340/5718/121504/10213/8331/6925/5706/8452/5692/8370/5526/333932/5701/5696
REACTOME_FGFR1_LIGAND_BINDING_AND_ACTIVATION	REACTOME_FGFR1_LIGAND_BINDING_AND_ACTIVATION	10	0.588026	1.29141	0.191532	0.572763	0.518376	1298	tags=20%, list=8%, signal=18%	3730/9365
REACTOME_ENDOSOMAL_VACUOLAR_PATHWAY	REACTOME_ENDOSOMAL_VACUOLAR_PATHWAY	11	0.565699	1.27816	0.193227	0.572763	0.518376	2778	tags=55%, list=18%, signal=45%	3105/3107/3106/1520/567/3135
KEGG_GLYCOSPHINGOLIPID_BIOSYNTHESIS_GLOBO_SERIES	KEGG_GLYCOSPHINGOLIPID_BIOSYNTHESIS_GLOBO_SERIES	13	0.550948	1.27755	0.191321	0.572763	0.518376	2411	tags=31%, list=16%, signal=26%	26301/6483/3073/3074
REACTOME_PHASE_4_RESTING_MEMBRANE_POTENTIAL	REACTOME_PHASE_4_RESTING_MEMBRANE_POTENTIAL	12	0.552414	1.26773	0.19246	0.572763	0.518376	106	tags=8%, list=1%, signal=8%	3759
REACTOME_ACYL_CHAIN_REMODELLING_OF_PS	REACTOME_ACYL_CHAIN_REMODELLING_OF_PS	14	0.53975	1.26312	0.191837	0.572763	0.518376	2624	tags=36%, list=17%, signal=30%	5321/114882/11145/81579/114879
REACTOME_CHAPERONE_MEDIATED_AUTOPHAGY	REACTOME_CHAPERONE_MEDIATED_AUTOPHAGY	20	0.481239	1.25153	0.192913	0.572763	0.518376	1490	tags=25%, list=10%, signal=23%	6035/123/10226/200894/8100
REACTOME_TP53_REGULATES_TRANSCRIPTION_OF_GENES_INVOLVED_IN_CYTOCHROME_C_RELEASE	REACTOME_TP53_REGULATES_TRANSCRIPTION_OF_GENES_INVOLVED_IN_CYTOCHROME_C_RELEASE	19	-0.459025	-1.21418	0.192771	0.572763	0.518376	4529	tags=58%, list=29%, signal=41%	8626/84883/51499/1387/472/10650/27166/581/637/5366/27113
WP_NOCGMPPKG_MEDIATED_NEUROPROTECTION	WP_NOCGMPPKG_MEDIATED_NEUROPROTECTION	35	-0.402008	-1.20242	0.192	0.572763	0.518376	2185	tags=29%, list=14%, signal=25%	4846/1742/805/1385/2982/10142/331/596/7124/3553
REACTOME_RHOU_GTPASE_CYCLE	REACTOME_RHOU_GTPASE_CYCLE	40	-0.388408	-1.19594	0.193018	0.572763	0.518376	4822	tags=45%, list=31%, signal=31%	998/9459/1969/50618/5062/9231/1213/79834/9815/57514/667/58480/8239/28964/11180/50855/6709/6714
PID_RET_PATHWAY	PID_RET_PATHWAY	36	0.414531	1.22547	0.193548	0.572856	0.518461	1438	tags=19%, list=9%, signal=18%	8660/5747/2887/5578/1796/5599/5594
REACTOME_SIGNALING_BY_FGFR4	REACTOME_SIGNALING_BY_FGFR4	35	-0.399904	-1.19613	0.194	0.572856	0.518461	2260	tags=23%, list=15%, signal=20%	3265/7311/7314/10818/6233/5335/6714/867
REACTOME_RHOV_GTPASE_CYCLE	REACTOME_RHOV_GTPASE_CYCLE	35	-0.398538	-1.19205	0.194	0.572856	0.518461	4822	tags=49%, list=31%, signal=34%	998/1969/5062/79598/9231/1213/79834/9815/667/8239/28964/4649/57473/11180/50855/6709/57630
WP_PHOSPHODIESTERASES_IN_NEURONAL_FUNCTION	WP_PHOSPHODIESTERASES_IN_NEURONAL_FUNCTION	37	-0.389145	-1.18548	0.194499	0.573599	0.519133	3190	tags=24%, list=21%, signal=19%	27115/5141/1385/2982/113/5148/135/5153/5142
WP_MEVALONATE_ARM_OF_CHOLESTEROL_BIOSYNTHESIS_PATHWAY	WP_MEVALONATE_ARM_OF_CHOLESTEROL_BIOSYNTHESIS_PATHWAY	13	0.548414	1.27167	0.195266	0.574309	0.519776	3517	tags=62%, list=23%, signal=48%	3155/4598/39/2222/3422/9453/2224/4597
REACTOME_THE_PHOTOTRANSDUCTION_CASCADE	REACTOME_THE_PHOTOTRANSDUCTION_CASCADE	25	0.450887	1.23476	0.196429	0.574309	0.519776	2910	tags=36%, list=19%, signal=29%	2342/3000/5578/4836/2979/79823/2868/6295/23173
REACTOME_ONCOGENE_INDUCED_SENESCENCE	REACTOME_ONCOGENE_INDUCED_SENESCENCE	33	-0.406919	-1.20796	0.195609	0.574309	0.519776	2063	tags=39%, list=13%, signal=34%	23112/7311/4194/7314/1019/27327/7029/1869/6233/1021/4343/2113/3397
KEGG_METABOLISM_OF_XENOBIOTICS_BY_CYTOCHROME_P450	KEGG_METABOLISM_OF_XENOBIOTICS_BY_CYTOCHROME_P450	34	0.413045	1.20466	0.196787	0.574309	0.519776	1407	tags=12%, list=9%, signal=11%	1545/4257/2949/1543
WP_PARKINSONS_DISEASE_PATHWAY	WP_PARKINSONS_DISEASE_PATHWAY	34	0.411198	1.19928	0.196787	0.574309	0.519776	2485	tags=29%, list=16%, signal=25%	1432/839/842/6311/65018/51465/840/6622/118424/317
REACTOME_FLT3_SIGNALING	REACTOME_FLT3_SIGNALING	38	-0.390642	-1.19579	0.195609	0.574309	0.519776	2260	tags=34%, list=15%, signal=29%	3265/7311/10000/7314/8835/1027/6233/84174/2323/10019/867/9402/3932
PID_ERA_GENOMIC_PATHWAY	PID_ERA_GENOMIC_PATHWAY	57	0.365238	1.18109	0.19697	0.574309	0.519776	1554	tags=16%, list=10%, signal=14%	4609/3732/7494/135112/1509/1051/10011/5617/672
KEGG_LYSOSOME	KEGG_LYSOSOME	116	0.318389	1.14044	0.195817	0.574309	0.519776	3768	tags=37%, list=24%, signal=28%	2760/1509/6556/26503/5476/8763/3482/1174/1508/967/2581/8218/256471/2517/2588/9374/4891/51606/23431/1520/8120/8546/3073/3074/4758/11154/7805/10239/162/527/1522/5660/6609/3920/411/2799/8943/2629/10312/5641/79158/427/51172
WP_EBOLA_VIRUS_INFECTION_IN_HOST	WP_EBOLA_VIRUS_INFECTION_IN_HOST	123	-0.307579	-1.12675	0.196937	0.574309	0.519776	1165	tags=16%, list=8%, signal=15%	57617/3122/5966/3123/3109/3676/3120/3108/2316/3119/3384/10462/3113/2033/339390/3112/3115/3111/3117/389
WP_MAPK_PATHWAY_IN_CONGENITAL_THYROID_CANCER	WP_MAPK_PATHWAY_IN_CONGENITAL_THYROID_CANCER	15	0.532348	1.27379	0.197531	0.575222	0.520602	15	tags=7%, list=0%, signal=7%	4609
REACTOME_REGULATION_OF_BACH1_ACTIVITY	REACTOME_REGULATION_OF_BACH1_ACTIVITY	11	-0.547393	-1.24226	0.198	0.575864	0.521183	3630	tags=55%, list=23%, signal=42%	6500/571/7311/7314/6233/7975
WP_FAMILIAL_HYPERLIPIDEMIA_TYPE_4	WP_FAMILIAL_HYPERLIPIDEMIA_TYPE_4	17	0.502373	1.24273	0.200409	0.576982	0.522195	790	tags=24%, list=5%, signal=22%	84649/355/4023/1071
REACTOME_RESPONSE_OF_EIF2AK1_HRI_TO_HEME_DEFICIENCY	REACTOME_RESPONSE_OF_EIF2AK1_HRI_TO_HEME_DEFICIENCY	15	-0.492377	-1.23972	0.20155	0.576982	0.522195	1329	tags=33%, list=9%, signal=31%	468/1054/1649/22809/467
REACTOME_SIGNAL_AMPLIFICATION	REACTOME_SIGNAL_AMPLIFICATION	30	0.42658	1.22646	0.200787	0.576982	0.522195	1340	tags=20%, list=9%, signal=18%	2790/1432/5321/64805/5028/2769
REACTOME_G0_AND_EARLY_G1	REACTOME_G0_AND_EARLY_G1	27	0.430434	1.21689	0.20155	0.576982	0.522195	1245	tags=15%, list=8%, signal=14%	4609/1017/55957/91750
PID_P38_ALPHA_BETA_PATHWAY	PID_P38_ALPHA_BETA_PATHWAY	30	-0.413419	-1.20441	0.200405	0.576982	0.522195	786	tags=17%, list=5%, signal=16%	7189/6714/640/11221/3932
REACTOME_NOTCH3_ACTIVATION_AND_TRANSMISSION_OF_SIGNAL_TO_THE_NUCLEUS	REACTOME_NOTCH3_ACTIVATION_AND_TRANSMISSION_OF_SIGNAL_TO_THE_NUCLEUS	25	-0.426163	-1.19735	0.200803	0.576982	0.522195	2002	tags=24%, list=13%, signal=21%	7311/4904/7314/5664/6233/9148
PID_MAPK_TRK_PATHWAY	PID_MAPK_TRK_PATHWAY	33	0.409933	1.19465	0.199601	0.576982	0.522195	2114	tags=27%, list=14%, signal=24%	5608/1432/8851/6195/5607/5594/6016/1020/5604
KEGG_TRYPTOPHAN_METABOLISM	KEGG_TRYPTOPHAN_METABOLISM	33	0.4088	1.19134	0.201597	0.576982	0.522195	2355	tags=27%, list=15%, signal=23%	1545/8942/8564/1962/4128/1543/39/10352/217
WP_IL1_SIGNALING_PATHWAY	WP_IL1_SIGNALING_PATHWAY	54	0.366845	1.17226	0.201869	0.576982	0.522195	2421	tags=33%, list=16%, signal=28%	5608/1432/3556/6347/11213/3554/3552/5599/6416/5601/5594/51135/1386/10454/4615/5604/3656/54472
REACTOME_INTERLEUKIN_12_FAMILY_SIGNALING	REACTOME_INTERLEUKIN_12_FAMILY_SIGNALING	54	0.365987	1.16952	0.201869	0.576982	0.522195	2607	tags=30%, list=17%, signal=25%	5055/3586/4001/6772/6774/829/6888/3572/759/246778/10148/9446/1072/375/5034/3936
REACTOME_METABOLISM_OF_NUCLEOTIDES	REACTOME_METABOLISM_OF_NUCLEOTIDES	94	-0.324878	-1.16239	0.2	0.576982	0.522195	2834	tags=31%, list=18%, signal=25%	122622/353/471/4830/54963/158/53343/4521/7083/1635/5198/790/2987/7371/56953/6240/4831/271/55270/6241/10591/3704/56985/30833/7298/1841/3615/100/203
REACTOME_TP53_REGULATES_TRANSCRIPTION_OF_DNA_REPAIR_GENES	REACTOME_TP53_REGULATES_TRANSCRIPTION_OF_DNA_REPAIR_GENES	61	-0.349892	-1.15624	0.201681	0.576982	0.522195	3107	tags=34%, list=20%, signal=28%	6829/472/7469/905/8178/7936/6749/5432/1022/6827/5437/2177/5435/5430/1025/5438/5441/51755/9656/5436/904
REACTOME_RAB_GEFS_EXCHANGE_GTP_FOR_GDP_ON_RABS	REACTOME_RAB_GEFS_EXCHANGE_GTP_FOR_GDP_ON_RABS	90	0.331877	1.15515	0.201139	0.576982	0.522195	3743	tags=36%, list=24%, signal=27%	84315/79961/27342/22879/23011/55667/5872/11031/51762/5873/9367/81846/22930/25782/22898/51552/221960/22878/79890/1121/54453/5870/122553/80006/10890/9610/259173/201627/27095/81876/5868/51112
KEGG_HUNTINGTONS_DISEASE	KEGG_HUNTINGTONS_DISEASE	156	-0.293202	-1.11624	0.201699	0.576982	0.522195	4641	tags=40%, list=30%, signal=29%	6392/83544/9167/1337/1327/64446/3064/6391/4696/7052/4713/5434/9377/4705/1213/841/4697/4701/515/1742/498/4704/4717/1387/7416/23186/1345/5330/4718/160/1340/1385/3065/4723/518/4716/1639/4706/5432/522/23236/513/29796/516/4700/581/514/5437/539/293/7019/163/1350/5435/5430/292/5438/4694/5441/27113/6647/5436/2033
WP_TGFBETA_SIGNALING_PATHWAY	WP_TGFBETA_SIGNALING_PATHWAY	128	-0.307278	-1.13089	0.202174	0.577142	0.522339	1901	tags=21%, list=12%, signal=19%	3690/1875/5933/150094/7046/11059/50943/64750/7049/860/9839/55802/7189/6497/7071/6498/79753/3727/6714/1026/2033/11184/8462/2113/2354/467/4092
REACTOME_RNA_POLYMERASE_I_TRANSCRIPTION_INITIATION	REACTOME_RNA_POLYMERASE_I_TRANSCRIPTION_INITIATION	47	-0.373448	-1.17371	0.202532	0.577452	0.52262	3257	tags=36%, list=21%, signal=29%	54815/7343/64425/3065/54700/1022/57459/25885/5437/1107/5435/5441/2648/5931/221830/1108/9533
REACTOME_PEROXISOMAL_PROTEIN_IMPORT	REACTOME_PEROXISOMAL_PROTEIN_IMPORT	61	0.356072	1.16217	0.203422	0.579278	0.524273	2225	tags=25%, list=14%, signal=21%	7321/3417/23417/3155/55825/5195/1962/5192/51/5194/1384/5828/54469/8310/23600
BIOCARTA_CCR5_PATHWAY	BIOCARTA_CCR5_PATHWAY	17	0.500097	1.23709	0.204499	0.580846	0.525692	1080	tags=24%, list=7%, signal=22%	1432/6347/5578/5599
WP_PROSTAGLANDIN_SIGNALING	WP_PROSTAGLANDIN_SIGNALING	30	0.42495	1.22177	0.204724	0.580846	0.525692	604	tags=23%, list=4%, signal=22%	374/729230/4318/2919/3665/3627/6347
PID_MET_PATHWAY	PID_MET_PATHWAY	77	-0.337543	-1.16522	0.204545	0.580846	0.525692	557	tags=10%, list=4%, signal=10%	5590/5335/200958/6714/867/4214/2113/6615
KEGG_AXON_GUIDANCE	KEGG_AXON_GUIDANCE	112	0.319098	1.13634	0.205769	0.583097	0.527729	2176	tags=14%, list=14%, signal=12%	10501/3985/2048/10512/1945/2041/5998/5747/2242/1944/10509/5594/6093/1020/2050/2534
REACTOME_DISSOLUTION_OF_FIBRIN_CLOT	REACTOME_DISSOLUTION_OF_FIBRIN_CLOT	12	0.545739	1.25241	0.206349	0.584026	0.52857	8	tags=8%, list=0%, signal=8%	5055
REACTOME_ENDOGENOUS_STEROLS	REACTOME_ENDOGENOUS_STEROLS	22	0.458968	1.21008	0.206967	0.585061	0.529507	732	tags=14%, list=5%, signal=13%	1545/2232/1593
BIOCARTA_BCR_PATHWAY	BIOCARTA_BCR_PATHWAY	33	-0.403031	-1.19642	0.207585	0.586092	0.53044	858	tags=15%, list=6%, signal=14%	4773/5335/4214/974/973
REACTOME_TICAM1_TRAF6_DEPENDENT_INDUCTION_OF_TAK1_COMPLEX	REACTOME_TICAM1_TRAF6_DEPENDENT_INDUCTION_OF_TAK1_COMPLEX	11	-0.544593	-1.23591	0.208	0.58655	0.530854	2002	tags=36%, list=13%, signal=32%	7311/7314/6233/7189
REACTOME_GENE_SILENCING_BY_RNA	REACTOME_GENE_SILENCING_BY_RNA	117	0.315677	1.13375	0.208333	0.586776	0.531059	1831	tags=21%, list=12%, signal=18%	8350/8365/8338/9818/8341/8343/3012/8349/3014/8339/122402/8353/8366/8970/55766/7257/3020/3013/79023/11097/8340/121504/53371/8331
BIOCARTA_LONGEVITY_PATHWAY	BIOCARTA_LONGEVITY_PATHWAY	14	-0.509575	-1.24631	0.208984	0.587183	0.531427	4171	tags=43%, list=27%, signal=31%	3480/2688/207/3265/5294/6647
PID_S1P_S1P4_PATHWAY	PID_S1P_S1P4_PATHWAY	14	-0.508844	-1.24452	0.208984	0.587183	0.531427	763	tags=21%, list=5%, signal=20%	2781/5335/53637
REACTOME_STAT3_NUCLEAR_EVENTS_DOWNSTREAM_OF_ALK_SIGNALING	REACTOME_STAT3_NUCLEAR_EVENTS_DOWNSTREAM_OF_ALK_SIGNALING	10	-0.558903	-1.24691	0.211462	0.588651	0.532756	299	tags=50%, list=2%, signal=49%	8841/3065/2033/3561/639
REACTOME_RRNA_PROCESSING_IN_THE_MITOCHONDRION	REACTOME_RRNA_PROCESSING_IN_THE_MITOCHONDRION	10	-0.558624	-1.24629	0.211462	0.588651	0.532756	3910	tags=80%, list=25%, signal=60%	54931/60528/29960/3028/387338/51106/130916/55178
BIOCARTA_HES_PATHWAY	BIOCARTA_HES_PATHWAY	10	-0.558275	-1.24551	0.211462	0.588651	0.532756	533	tags=30%, list=3%, signal=29%	4851/4853/3280
REACTOME_HYALURONAN_METABOLISM	REACTOME_HYALURONAN_METABOLISM	15	-0.486606	-1.22519	0.21124	0.588651	0.532756	4447	tags=60%, list=29%, signal=43%	2990/6548/10057/8372/960/3373/8692/3038/3036
BIOCARTA_41BB_PATHWAY	BIOCARTA_41BB_PATHWAY	17	-0.47087	-1.22025	0.210526	0.588651	0.532756	468	tags=18%, list=3%, signal=17%	7186/4214/8744
PID_WNT_NONCANONICAL_PATHWAY	PID_WNT_NONCANONICAL_PATHWAY	29	0.424868	1.21213	0.211155	0.588651	0.532756	3838	tags=48%, list=25%, signal=36%	5468/2535/5599/5601/7855/1452/6093/10454/6885/1855/55636/23118/8324/51701
WP_SPHINGOLIPID_METABOLISM_OVERVIEW	WP_SPHINGOLIPID_METABOLISM_OVERVIEW	22	0.453844	1.19657	0.211066	0.588651	0.532756	4114	tags=50%, list=27%, signal=37%	8613/259230/253782/9517/10558/56848/8877/6609/79603/427/7357
REACTOME_PROCESSING_OF_DNA_DOUBLE_STRAND_BREAK_ENDS	REACTOME_PROCESSING_OF_DNA_DOUBLE_STRAND_BREAK_ENDS	87	0.330948	1.1448	0.211538	0.588651	0.532756	2952	tags=36%, list=19%, signal=29%	8365/8341/8343/9025/8349/3014/80010/8339/3364/54962/641/1017/8366/8970/6118/672/8340/121504/10111/151987/8370/7486/1111/7156/5982/5883/10524/79184/4683/554313/5984
REACTOME_DNA_REPLICATION	REACTOME_DNA_REPLICATION	171	0.29712	1.12398	0.212569	0.59081	0.53471	2440	tags=23%, list=16%, signal=19%	8350/8365/8338/7321/8341/8343/3012/8349/3014/8339/8353/5711/1017/8317/8366/8970/55766/3020/3013/23649/6118/4999/56655/8340/5718/121504/10213/8331/5706/5558/51434/8454/5692/8370/333932/5701/1871/5696/474382
REACTOME_MITOCHONDRIAL_BIOGENESIS	REACTOME_MITOCHONDRIAL_BIOGENESIS	89	-0.327287	-1.15304	0.21308	0.591521	0.535353	3173	tags=35%, list=20%, signal=28%	515/6300/498/8841/1387/5600/1385/11232/518/522/513/3418/516/814/514/6256/64854/6742/3054/539/7019/84303/521/3313/125988/51106/9572/23082/133522/64216/4209
PID_BCR_5PATHWAY	PID_BCR_5PATHWAY	63	-0.342941	-1.13993	0.214286	0.594156	0.537738	914	tags=14%, list=6%, signal=13%	84433/7189/933/930/11184/4214/974/2113/973
BIOCARTA_RAC1_PATHWAY	BIOCARTA_RAC1_PATHWAY	20	0.473824	1.23224	0.214567	0.594225	0.5378	2295	tags=35%, list=15%, signal=30%	8936/8851/5337/7409/1020/10928/4688
REACTOME_GLUTATHIONE_CONJUGATION	REACTOME_GLUTATHIONE_CONJUGATION	31	0.414087	1.1929	0.214859	0.594325	0.537891	1343	tags=19%, list=9%, signal=18%	26873/4257/2678/2730/494143/2949
REACTOME_AQUAPORIN_MEDIATED_TRANSPORT	REACTOME_AQUAPORIN_MEDIATED_TRANSPORT	39	0.394543	1.17719	0.217647	0.600602	0.543572	240	tags=8%, list=2%, signal=8%	366/2790/109
REACTOME_RESPIRATORY_ELECTRON_TRANSPORT_ATP_SYNTHESIS_BY_CHEMIOSMOTIC_COUPLING_AND_HEAT_PRODUCTION_BY_UNCOUPLING_PROTEINS	REACTOME_RESPIRATORY_ELECTRON_TRANSPORT_ATP_SYNTHESIS_BY_CHEMIOSMOTIC_COUPLING_AND_HEAT_PRODUCTION_BY_UNCOUPLING_PROTEINS	114	-0.3065	-1.12556	0.217391	0.600602	0.543572	4641	tags=44%, list=30%, signal=31%	6392/9016/25915/9167/1337/1327/6391/137682/4696/10632/4713/9377/4705/4697/4701/515/80224/498/4704/2108/4717/1345/4718/1340/4723/116228/518/91942/4716/10128/4706/522/513/10131/51241/29796/516/4700/51079/514/7351/55967/539/1353/521/1350/80219/4694/93058/90639
PID_S1P_S1P3_PATHWAY	PID_S1P_S1P3_PATHWAY	29	-0.407654	-1.18279	0.218	0.600861	0.543806	1901	tags=21%, list=12%, signal=18%	3690/10000/2781/6714/7422/1901
REACTOME_SYNAPTIC_ADHESION_LIKE_MOLECULES	REACTOME_SYNAPTIC_ADHESION_LIKE_MOLECULES	17	0.494171	1.22244	0.218814	0.602388	0.545188	1692	tags=24%, list=11%, signal=21%	10211/2319/10313/57622
WP_MONOAMINE_GPCRS	WP_MONOAMINE_GPCRS	14	0.522115	1.22185	0.220408	0.60249	0.54528	114	tags=7%, list=1%, signal=7%	3274
BIOCARTA_D4GDI_PATHWAY	BIOCARTA_D4GDI_PATHWAY	12	-0.52351	-1.2197	0.220884	0.60249	0.54528	159	tags=33%, list=1%, signal=33%	142/394/5551/3002
REACTOME_SLBP_DEPENDENT_PROCESSING_OF_REPLICATION_DEPENDENT_HISTONE_PRE_MRNAS	REACTOME_SLBP_DEPENDENT_PROCESSING_OF_REPLICATION_DEPENDENT_HISTONE_PRE_MRNAS	11	-0.535113	-1.21439	0.22	0.60249	0.54528	2809	tags=36%, list=18%, signal=30%	6628/6634/6635/6636
WP_HOSTPATHOGEN_INTERACTION_OF_HUMAN_CORONAVIRUSES_AUTOPHAGY	WP_HOSTPATHOGEN_INTERACTION_OF_HUMAN_CORONAVIRUSES_AUTOPHAGY	19	0.471786	1.21419	0.220238	0.60249	0.54528	2547	tags=32%, list=16%, signal=26%	55062/83734/9821/84557/5289/9140
WP_REGULATION_OF_SISTER_CHROMATID_SEPARATION_AT_THE_METAPHASEANAPHASE_TRANSITION	WP_REGULATION_OF_SISTER_CHROMATID_SEPARATION_AT_THE_METAPHASEANAPHASE_TRANSITION	15	-0.481596	-1.21257	0.22093	0.60249	0.54528	2290	tags=33%, list=15%, signal=28%	8379/9700/9232/51529/991
BIOCARTA_NTHI_PATHWAY	BIOCARTA_NTHI_PATHWAY	23	-0.425147	-1.18516	0.220273	0.60249	0.54528	674	tags=22%, list=4%, signal=21%	7046/9020/2033/7124/3553
REACTOME_OTHER_INTERLEUKIN_SIGNALING	REACTOME_OTHER_INTERLEUKIN_SIGNALING	20	-0.435445	-1.16675	0.220648	0.60249	0.54528	1278	tags=25%, list=8%, signal=23%	163702/920/6844/1436/9235
WP_REGULATORY_CIRCUITS_OF_THE_STAT3_SIGNALING_PATHWAY	WP_REGULATORY_CIRCUITS_OF_THE_STAT3_SIGNALING_PATHWAY	69	-0.338924	-1.15015	0.219409	0.60249	0.54528	1278	tags=17%, list=8%, signal=16%	163702/3587/2149/80854/5598/6714/3561/3575/3925/1844/3560/3563
REACTOME_REPRESSION_OF_WNT_TARGET_GENES	REACTOME_REPRESSION_OF_WNT_TARGET_GENES	14	-0.501557	-1.2267	0.224609	0.602571	0.545354	157	tags=43%, list=1%, signal=42%	166/3065/7090/51176/6934/6932
REACTOME_ENOS_ACTIVATION	REACTOME_ENOS_ACTIVATION	10	-0.546418	-1.21906	0.227273	0.602571	0.545354	3880	tags=60%, list=25%, signal=45%	801/3320/4846/207/340481/23564
REACTOME_SIGNALING_BY_NODAL	REACTOME_SIGNALING_BY_NODAL	17	0.491906	1.21683	0.226994	0.602571	0.545354	1438	tags=18%, list=9%, signal=16%	5045/91/5594
REACTOME_ACYL_CHAIN_REMODELLING_OF_PE	REACTOME_ACYL_CHAIN_REMODELLING_OF_PE	20	0.465955	1.21178	0.224409	0.602571	0.545354	1321	tags=20%, list=9%, signal=18%	79887/50640/5321/11145
WP_4HYDROXYTAMOXIFEN_DEXAMETHASONE_AND_RETINOIC_ACIDS_REGULATION_OF_P27_EXPRESSION	WP_4HYDROXYTAMOXIFEN_DEXAMETHASONE_AND_RETINOIC_ACIDS_REGULATION_OF_P27_EXPRESSION	18	0.481127	1.21168	0.225152	0.602571	0.545354	3874	tags=56%, list=25%, signal=42%	5608/5594/4217/5604/8569/4296/5894/5562/1977/5595
BIOCARTA_MTA3_PATHWAY	BIOCARTA_MTA3_PATHWAY	15	-0.477841	-1.20312	0.226744	0.602571	0.545354	473	tags=33%, list=3%, signal=32%	3065/5174/7846/3315/6615
REACTOME_SIALIC_ACID_METABOLISM	REACTOME_SIALIC_ACID_METABOLISM	29	0.417786	1.19193	0.2251	0.602571	0.545354	2935	tags=38%, list=19%, signal=31%	256435/7903/129807/26503/5476/6483/80896/55907/4758/10610/10559
REACTOME_RNA_POLYMERASE_III_CHAIN_ELONGATION	REACTOME_RNA_POLYMERASE_III_CHAIN_ELONGATION	18	-0.454013	-1.18977	0.225933	0.602571	0.545354	4397	tags=56%, list=28%, signal=40%	51082/51728/5434/661/84265/5437/5435/171568/5441/9533
REACTOME_RESOLUTION_OF_D_LOOP_STRUCTURES_THROUGH_SYNTHESIS_DEPENDENT_STRAND_ANNEALING_SDSA	REACTOME_RESOLUTION_OF_D_LOOP_STRUCTURES_THROUGH_SYNTHESIS_DEPENDENT_STRAND_ANNEALING_SDSA	26	0.426387	1.18924	0.22179	0.602571	0.545354	2809	tags=35%, list=18%, signal=28%	80010/641/672/10111/5892/7486/7156/10524/4683
WP_IL1_AND_MEGAKARYOCYTES_IN_OBESITY	WP_IL1_AND_MEGAKARYOCYTES_IN_OBESITY	24	-0.426491	-1.18866	0.223553	0.602571	0.545354	1035	tags=21%, list=7%, signal=19%	2205/2149/3383/3553/1839
WP_OXIDATIVE_STRESS_RESPONSE	WP_OXIDATIVE_STRESS_RESPONSE	29	0.415512	1.18544	0.227092	0.602571	0.545354	1789	tags=24%, list=12%, signal=21%	1432/4257/4501/4128/1543/1728/2936
PID_LYMPH_ANGIOGENESIS_PATHWAY	PID_LYMPH_ANGIOGENESIS_PATHWAY	22	0.447869	1.18082	0.22541	0.602571	0.545354	1768	tags=27%, list=11%, signal=24%	1432/2335/6416/6195/5594/3672
KEGG_SPHINGOLIPID_METABOLISM	KEGG_SPHINGOLIPID_METABOLISM	37	0.398086	1.17951	0.225152	0.602571	0.545354	3762	tags=43%, list=24%, signal=33%	129807/8613/259230/2581/9517/10558/55331/56848/8877/9331/6610/4758/340485/6609/2629/427
REACTOME_MYOGENESIS	REACTOME_MYOGENESIS	22	0.446849	1.17813	0.227459	0.602571	0.545354	2309	tags=27%, list=15%, signal=23%	5608/1432/100271849/4205/6925/6938
BIOCARTA_P38MAPK_PATHWAY	BIOCARTA_P38MAPK_PATHWAY	35	0.398397	1.17485	0.2251	0.602571	0.545354	2041	tags=29%, list=13%, signal=25%	4609/5608/1432/6772/5321/6416/1616/1386/4217/8737
WP_ATM_SIGNALING_PATHWAY	WP_ATM_SIGNALING_PATHWAY	39	0.39335	1.17363	0.221569	0.602571	0.545354	2903	tags=38%, list=19%, signal=31%	1647/3014/8738/1017/4193/5601/672/1386/10111/8737/8120/1111/5883/4683/9874
PID_EPO_PATHWAY	PID_EPO_PATHWAY	33	0.40249	1.17296	0.221557	0.602571	0.545354	1080	tags=18%, list=7%, signal=17%	9021/8660/1432/6772/7006/5599
PID_FOXM1_PATHWAY	PID_FOXM1_PATHWAY	37	0.394199	1.16799	0.227181	0.602571	0.545354	774	tags=11%, list=5%, signal=10%	4609/7039/9212/1017
REACTOME_NR1H2_AND_NR1H3_MEDIATED_SIGNALING	REACTOME_NR1H2_AND_NR1H3_MEDIATED_SIGNALING	39	-0.381298	-1.16761	0.223577	0.602571	0.545354	3199	tags=36%, list=21%, signal=29%	55818/8841/9612/27161/2194/348/29116/23112/221656/6256/27327/4343/2033/10123
REACTOME_INSULIN_RECEPTOR_SIGNALLING_CASCADE	REACTOME_INSULIN_RECEPTOR_SIGNALLING_CASCADE	45	0.377811	1.16559	0.224335	0.602571	0.545354	2136	tags=16%, list=14%, signal=13%	2322/8660/2887/9365/5594/5289/2549
PID_PTP1B_PATHWAY	PID_PTP1B_PATHWAY	49	-0.367086	-1.15394	0.225532	0.602571	0.545354	954	tags=16%, list=6%, signal=15%	3667/2241/1436/3674/6714/640/27040/3932
REACTOME_ACTIVATION_OF_GENE_EXPRESSION_BY_SREBF_SREBP	REACTOME_ACTIVATION_OF_GENE_EXPRESSION_BY_SREBF_SREBP	42	0.377445	1.15077	0.223507	0.602571	0.545354	3577	tags=36%, list=23%, signal=28%	1717/85441/6604/4598/5465/6720/2222/6713/3422/1595/9453/2224/4802/4597/79071
REACTOME_SPHINGOLIPID_METABOLISM	REACTOME_SPHINGOLIPID_METABOLISM	81	0.33273	1.13661	0.222222	0.602571	0.545354	3514	tags=33%, list=23%, signal=26%	2760/94101/129807/5476/8613/171546/412/259230/9218/253782/2581/9517/10558/55331/56848/8877/3073/3074/6610/4758/340485/51228/5660/6609/411/2629/79603
REACTOME_PHASE_I_FUNCTIONALIZATION_OF_COMPOUNDS	REACTOME_PHASE_I_FUNCTIONALIZATION_OF_COMPOUNDS	75	0.335848	1.13228	0.226744	0.602571	0.545354	1407	tags=13%, list=9%, signal=12%	1545/64757/1066/4051/2232/1593/120227/4128/54996/1543
REACTOME_STIMULI_SENSING_CHANNELS	REACTOME_STIMULI_SENSING_CHANNELS	80	0.33018	1.12388	0.223969	0.602571	0.545354	2603	tags=21%, list=17%, signal=18%	59341/2281/1831/444/7226/7439/23678/197259/2040/23327/9311/6717/8737/6337/1181/28962/1183
BIOCARTA_RACC_PATHWAY	BIOCARTA_RACC_PATHWAY	10	0.568992	1.2496	0.229839	0.602973	0.545718	132	tags=10%, list=1%, signal=10%	59341
REACTOME_AMINE_LIGAND_BINDING_RECEPTORS	REACTOME_AMINE_LIGAND_BINDING_RECEPTORS	16	0.505398	1.24097	0.228457	0.602973	0.545718	114	tags=6%, list=1%, signal=6%	3274
BIOCARTA_AKAP13_PATHWAY	BIOCARTA_AKAP13_PATHWAY	10	-0.543346	-1.21221	0.233202	0.602973	0.545718	1426	tags=50%, list=9%, signal=45%	5567/2768/5577/9170/11214
REACTOME_RUNX3_REGULATES_P14_ARF	REACTOME_RUNX3_REGULATES_P14_ARF	10	-0.542334	-1.20995	0.233202	0.602973	0.545718	299	tags=30%, list=2%, signal=29%	6046/2033/864
BIOCARTA_ATM_PATHWAY	BIOCARTA_ATM_PATHWAY	20	0.462792	1.20355	0.230315	0.602973	0.545718	1657	tags=25%, list=11%, signal=22%	1647/4193/5599/672/10111
WP_REGULATION_OF_APOPTOSIS_BY_PARATHYROID_HORMONERELATED_PROTEIN	WP_REGULATION_OF_APOPTOSIS_BY_PARATHYROID_HORMONERELATED_PROTEIN	20	0.461271	1.1996	0.232283	0.602973	0.545718	198	tags=10%, list=1%, signal=10%	4609/597
WP_CCL18_SIGNALING_PATHWAY	WP_CCL18_SIGNALING_PATHWAY	29	0.413007	1.17829	0.233068	0.602973	0.545718	2373	tags=38%, list=15%, signal=32%	4609/4318/6772/81671/2335/3939/5728/3799/3091/2185/205
REACTOME_METALLOPROTEASE_DUBS	REACTOME_METALLOPROTEASE_DUBS	32	0.4056	1.17041	0.232604	0.602973	0.545718	2143	tags=28%, list=14%, signal=24%	8338/8329/3012/3013/672/10213/8331/8330/8850
SIG_PIP3_SIGNALING_IN_B_LYMPHOCYTES	SIG_PIP3_SIGNALING_IN_B_LYMPHOCYTES	34	0.399327	1.16465	0.228916	0.602973	0.545718	4152	tags=53%, list=27%, signal=39%	10211/7006/2319/6195/57580/5728/7409/27071/2549/5788/6295/51131/4067/5336/5170/6850/3709/613
WP_NEURAL_CREST_CELL_MIGRATION_DURING_DEVELOPMENT	WP_NEURAL_CREST_CELL_MIGRATION_DURING_DEVELOPMENT	35	0.394726	1.16403	0.231076	0.602973	0.545718	487	tags=9%, list=3%, signal=8%	4318/2048/6774
REACTOME_NETRIN_1_SIGNALING	REACTOME_NETRIN_1_SIGNALING	42	-0.375197	-1.16258	0.231884	0.602973	0.545718	571	tags=26%, list=4%, signal=25%	5588/6300/219699/5600/5306/7204/3983/5335/6714/7430/6477
WP_HEMATOPOIETIC_STEM_CELL_DIFFERENTIATION	WP_HEMATOPOIETIC_STEM_CELL_DIFFERENTIATION	50	-0.367849	-1.1624	0.229122	0.602973	0.545718	969	tags=18%, list=6%, signal=17%	863/4773/3674/10320/4261/399/51176/2354/3553
REACTOME_REGULATION_OF_CHOLESTEROL_BIOSYNTHESIS_BY_SREBP_SREBF	REACTOME_REGULATION_OF_CHOLESTEROL_BIOSYNTHESIS_BY_SREBP_SREBF	55	0.360194	1.14914	0.229446	0.602973	0.545718	3577	tags=38%, list=23%, signal=29%	1717/85441/10802/6604/4598/5465/6720/2222/9871/6713/3422/10484/51141/3837/1595/9453/2224/4802/51128/4597/79071
REACTOME_KERATINIZATION	REACTOME_KERATINIZATION	46	0.370761	1.1468	0.232381	0.602973	0.545718	3026	tags=24%, list=20%, signal=19%	1824/5266/25984/5045/5318/7051/643418/3846/6768/823/8502
WP_ENERGY_METABOLISM	WP_ENERGY_METABOLISM	44	-0.366961	-1.14144	0.233333	0.602973	0.545718	2851	tags=34%, list=18%, signal=28%	10514/1385/3065/814/6256/7351/7019/51106/3276/23082/133522/2308/64216/2033/4209
REACTOME_SIGNALING_BY_INSULIN_RECEPTOR	REACTOME_SIGNALING_BY_INSULIN_RECEPTOR	65	0.344881	1.1371	0.22973	0.602973	0.545718	2166	tags=17%, list=14%, signal=15%	2322/8660/2887/8992/9365/5594/5289/51382/51606/2549/529
REACTOME_DOWNSTREAM_SIGNALING_EVENTS_OF_B_CELL_RECEPTOR_BCR	REACTOME_DOWNSTREAM_SIGNALING_EVENTS_OF_B_CELL_RECEPTOR_BCR	80	-0.327079	-1.13684	0.229209	0.602973	0.545718	5070	tags=48%, list=33%, signal=32%	5699/5693/801/5684/5694/23198/4772/5695/5709/5689/5579/5691/4775/5702/6500/5690/5720/5686/5715/5710/5478/10197/9491/5704/5713/3265/7311/8915/7314/5721/5705/10125/5966/6233/84433/4773/7979/4794
WP_GLUCOCORTICOID_RECEPTOR_PATHWAY	WP_GLUCOCORTICOID_RECEPTOR_PATHWAY	61	0.347685	1.1348	0.231939	0.602973	0.545718	1707	tags=28%, list=11%, signal=25%	241/8972/7056/6364/1831/4240/7128/6286/10252/5272/6347/2040/347902/5552/10602/29103/10560
REACTOME_REGULATION_OF_TP53_ACTIVITY_THROUGH_PHOSPHORYLATION	REACTOME_REGULATION_OF_TP53_ACTIVITY_THROUGH_PHOSPHORYLATION	89	0.323196	1.12625	0.231061	0.602973	0.545718	2952	tags=30%, list=19%, signal=25%	1432/9212/1459/80010/8851/3364/641/1017/4193/6790/6118/6877/672/6882/10111/1020/6908/7486/1111/7156/5982/5883/10524/4683/28996/5300/5984
KEGG_ERBB_SIGNALING_PATHWAY	KEGG_ERBB_SIGNALING_PATHWAY	79	0.329744	1.12202	0.23301	0.602973	0.545718	1144	tags=11%, list=7%, signal=11%	374/4609/3084/7039/5747/5578/5599/6416/5601
REACTOME_NEDDYLATION	REACTOME_NEDDYLATION	220	0.279761	1.09094	0.233151	0.602973	0.545718	3391	tags=27%, list=22%, signal=22%	7704/9021/7321/11275/55336/26118/2034/5711/1154/26268/84727/26263/9817/28991/64326/51130/9655/26270/5718/1643/123879/10213/54951/50813/5706/10489/26190/26272/8452/1161/80176/26234/140460/8454/5692/10987/3091/5701/10920/5696/50717/140461/8450/8065/122416/5688/25879/23412/79176/51122/55527/26235/84259/80344/140462/5714/7322/90293/4738/5707
REACTOME_MAPK_FAMILY_SIGNALING_CASCADES	REACTOME_MAPK_FAMILY_SIGNALING_CASCADES	288	-0.266086	-1.08862	0.230263	0.602973	0.545718	1442	tags=12%, list=9%, signal=12%	5778/27327/5721/10818/408/5705/5037/5900/10125/6233/8844/5245/3667/6709/10435/3674/4343/2675/1848/3315/2308/22808/6714/2323/7979/3561/161742/1849/10156/1847/11221/1844/27040/3560/3563/1839
REACTOME_NUCLEOTIDE_LIKE_PURINERGIC_RECEPTORS	REACTOME_NUCLEOTIDE_LIKE_PURINERGIC_RECEPTORS	16	0.501602	1.23165	0.234469	0.605233	0.547763	1299	tags=31%, list=8%, signal=29%	140/10161/64805/53829/5028
WP_ERBB_SIGNALING_PATHWAY	WP_ERBB_SIGNALING_PATHWAY	83	0.329117	1.13225	0.235067	0.606103	0.54855	1144	tags=12%, list=7%, signal=11%	374/4609/3084/7039/5747/4193/5578/5599/6416/5601
REACTOME_TRYPTOPHAN_CATABOLISM	REACTOME_TRYPTOPHAN_CATABOLISM	11	0.542481	1.2257	0.237052	0.606728	0.549116	960	tags=36%, list=6%, signal=34%	120103/8942/8564/56267
REACTOME_CONSTITUTIVE_SIGNALING_BY_EGFRVIII	REACTOME_CONSTITUTIVE_SIGNALING_BY_EGFRVIII	15	-0.474831	-1.19554	0.236434	0.606728	0.549116	549	tags=40%, list=4%, signal=39%	1950/6654/3320/3265/5335/867
WP_ALPHA_6_BETA_4_SIGNALING_PATHWAY	WP_ALPHA_6_BETA_4_SIGNALING_PATHWAY	30	0.410672	1.18072	0.238189	0.606728	0.549116	1438	tags=20%, list=9%, signal=18%	8660/1432/3915/5747/5578/5594
BIOCARTA_STRESS_PATHWAY	BIOCARTA_STRESS_PATHWAY	24	0.435274	1.17391	0.237525	0.606728	0.549116	2041	tags=38%, list=13%, signal=33%	5608/1432/7132/8738/466/5599/6416/10010/8737
BIOCARTA_NKT_PATHWAY	BIOCARTA_NKT_PATHWAY	23	-0.420433	-1.17201	0.237817	0.606728	0.549116	1182	tags=22%, list=8%, signal=20%	920/959/2833/940/1236
PID_ALPHA_SYNUCLEIN_PATHWAY	PID_ALPHA_SYNUCLEIN_PATHWAY	30	-0.401855	-1.17072	0.236842	0.606728	0.549116	901	tags=13%, list=6%, signal=13%	7332/6714/640/3932
KEGG_BASAL_TRANSCRIPTION_FACTORS	KEGG_BASAL_TRANSCRIPTION_FACTORS	32	0.404782	1.16805	0.236581	0.606728	0.549116	2038	tags=22%, list=13%, signal=19%	2960/2957/2965/6877/6882/27097/6908
WP_HEART_DEVELOPMENT	WP_HEART_DEVELOPMENT	31	-0.392195	-1.15624	0.238095	0.606728	0.549116	858	tags=23%, list=6%, signal=21%	1499/652/7423/4851/4773/7422/8553
PID_FANCONI_PATHWAY	PID_FANCONI_PATHWAY	46	0.368215	1.13893	0.23619	0.606728	0.549116	2952	tags=37%, list=19%, signal=30%	2178/3014/80010/3364/641/2188/6118/672/10111/1111/7156/5982/7398/5883/4683/2176/5984
PID_AP1_PATHWAY	PID_AP1_PATHWAY	59	-0.342335	-1.1259	0.237895	0.606728	0.549116	1026	tags=19%, list=7%, signal=17%	7205/8061/4773/3727/2355/5328/2033/2113/6934/2354/467
WP_ENDODERM_DIFFERENTIATION	WP_ENDODERM_DIFFERENTIATION	114	-0.301422	-1.10691	0.236025	0.606728	0.549116	3143	tags=24%, list=20%, signal=19%	1499/2186/3720/324/9241/4830/80155/10128/4851/2908/23181/51366/55809/26986/63035/5916/115825/1112/23682/27245/2308/30009/57198/51176/1847/1844/6932
PID_IL8_CXCR1_PATHWAY	PID_IL8_CXCR1_PATHWAY	28	0.416012	1.18124	0.238748	0.607346	0.549676	1340	tags=18%, list=9%, signal=16%	3577/5337/5578/3055/2769
WP_PREGNANE_X_RECEPTOR_PATHWAY	WP_PREGNANE_X_RECEPTOR_PATHWAY	19	-0.443669	-1.17356	0.238956	0.607346	0.549676	2288	tags=37%, list=15%, signal=31%	3320/5243/8202/6256/5705/2308/6714
REACTOME_DOWNREGULATION_OF_ERBB2_SIGNALING	REACTOME_DOWNREGULATION_OF_ERBB2_SIGNALING	26	-0.412028	-1.15711	0.239754	0.608231	0.550476	2002	tags=23%, list=13%, signal=20%	7311/10000/7314/6233/4145/1839
WP_IL3_SIGNALING_PATHWAY	WP_IL3_SIGNALING_PATHWAY	48	-0.359095	-1.12887	0.239829	0.608231	0.550476	643	tags=10%, list=4%, signal=10%	596/6714/867/969/3563
WP_MIRNAS_INVOLVED_IN_DNA_DAMAGE_RESPONSE	WP_MIRNAS_INVOLVED_IN_DNA_DAMAGE_RESPONSE	15	0.506233	1.21131	0.240741	0.608925	0.551105	516	tags=20%, list=3%, signal=19%	4609/896/3014
PID_P38_MK2_PATHWAY	PID_P38_MK2_PATHWAY	20	-0.427858	-1.14642	0.240891	0.608925	0.551105	3542	tags=50%, list=23%, signal=39%	7534/10971/5600/9261/1385/7249/2810/6929/994/3315
WP_GPCRS_OTHER	WP_GPCRS_OTHER	58	0.354639	1.14641	0.24053	0.608925	0.551105	1288	tags=16%, list=8%, signal=14%	3577/140/53831/3579/53829/5737/4923/29929/1880
REACTOME_HDMS_DEMETHYLATE_HISTONES	REACTOME_HDMS_DEMETHYLATE_HISTONES	41	0.376221	1.13594	0.241245	0.609157	0.551315	2337	tags=32%, list=15%, signal=27%	8350/8365/84159/8353/8366/23210/51780/121504/23133/9682/23030/8370/333932
WP_ONCOSTATIN_M_SIGNALING_PATHWAY	WP_ONCOSTATIN_M_SIGNALING_PATHWAY	60	0.344987	1.12003	0.241905	0.609495	0.55162	2350	tags=30%, list=15%, signal=26%	9021/1432/6772/3718/6774/6347/1017/5578/1051/5599/5601/3572/5594/10401/840/5604/3091/2185
WP_DNA_DAMAGE_RESPONSE_ONLY_ATM_DEPENDENT	WP_DNA_DAMAGE_RESPONSE_ONLY_ATM_DEPENDENT	106	-0.31023	-1.11755	0.241667	0.609495	0.55162	954	tags=12%, list=6%, signal=12%	3667/8061/894/596/5366/27113/604/5328/1026/4214/51176/6934/6932
REACTOME_SIGNALING_BY_ALK	REACTOME_SIGNALING_BY_ALK	25	-0.41259	-1.15922	0.242972	0.611519	0.553452	1337	tags=32%, list=9%, signal=29%	10818/3667/5335/4192/6714/2033/3561/639
REACTOME_FCERI_MEDIATED_MAPK_ACTIVATION	REACTOME_FCERI_MEDIATED_MAPK_ACTIVATION	32	-0.393388	-1.16301	0.244489	0.614004	0.555701	1439	tags=19%, list=9%, signal=17%	7410/2205/5335/4214/9402/27040
PID_SMAD2_3NUCLEAR_PATHWAY	PID_SMAD2_3NUCLEAR_PATHWAY	74	0.330842	1.11265	0.244231	0.614004	0.555701	1056	tags=15%, list=7%, signal=14%	8819/4609/3586/1030/3665/3915/861/4435/1017/1051/7709
REACTOME_TELOMERE_C_STRAND_LAGGING_STRAND_SYNTHESIS	REACTOME_TELOMERE_C_STRAND_LAGGING_STRAND_SYNTHESIS	34	0.395575	1.15371	0.24498	0.614571	0.556214	3290	tags=41%, list=21%, signal=33%	641/25913/23649/6118/54921/79991/5558/7486/26277/7014/5982/5984/54386/65057
KEGG_STEROID_HORMONE_BIOSYNTHESIS	KEGG_STEROID_HORMONE_BIOSYNTHESIS	24	0.433002	1.16778	0.245509	0.614823	0.556442	3217	tags=29%, list=21%, signal=23%	1545/412/51144/1543/3293/1588/6715
PID_ER_NONGENOMIC_PATHWAY	PID_ER_NONGENOMIC_PATHWAY	40	-0.372657	-1.14744	0.246407	0.614823	0.556442	3788	tags=35%, list=24%, signal=27%	2775/2099/4846/4478/9475/207/5600/5330/23236/3265/27043/2781/6714/1839
REACTOME_RNA_POLYMERASE_III_TRANSCRIPTION	REACTOME_RNA_POLYMERASE_III_TRANSCRIPTION	40	-0.372627	-1.14735	0.246407	0.614823	0.556442	1610	tags=40%, list=10%, signal=36%	51082/51728/55814/5434/9328/661/2972/84265/5437/5435/171568/5441/112495/4784/4782/9533
KEGG_LYSINE_DEGRADATION	KEGG_LYSINE_DEGRADATION	41	-0.370049	-1.14617	0.245902	0.614823	0.556442	3582	tags=39%, list=23%, signal=30%	9739/501/1892/6419/1743/9869/7468/84444/29072/219/64324/4967/55870/387893/80854/23067
WP_ACUTE_VIRAL_MYOCARDITIS	WP_ACUTE_VIRAL_MYOCARDITIS	81	0.32458	1.10876	0.245614	0.614823	0.556442	984	tags=14%, list=6%, signal=13%	3586/4318/1604/6772/8651/6774/839/7100/842/3689/100507436
REACTOME_TRANSCRIPTIONAL_REGULATION_BY_THE_AP_2_TFAP2_FAMILY_OF_TRANSCRIPTION_FACTORS	REACTOME_TRANSCRIPTIONAL_REGULATION_BY_THE_AP_2_TFAP2_FAMILY_OF_TRANSCRIPTION_FACTORS	31	0.404228	1.16449	0.246988	0.615576	0.557124	919	tags=19%, list=6%, signal=18%	4609/10370/7039/4435/7913/51741
BIOCARTA_VIP_PATHWAY	BIOCARTA_VIP_PATHWAY	24	-0.416754	-1.16152	0.247505	0.615576	0.557124	1426	tags=25%, list=9%, signal=23%	5577/4773/5335/1959/4214/1960
REACTOME_NOTCH3_INTRACELLULAR_DOMAIN_REGULATES_TRANSCRIPTION	REACTOME_NOTCH3_INTRACELLULAR_DOMAIN_REGULATES_TRANSCRIPTION	24	-0.415591	-1.15828	0.247505	0.615576	0.557124	1816	tags=29%, list=12%, signal=26%	4851/26508/171558/2648/10320/2033/3280
REACTOME_SYNTHESIS_OF_BILE_ACIDS_AND_BILE_SALTS_VIA_24_HYDROXYCHOLESTEROL	REACTOME_SYNTHESIS_OF_BILE_ACIDS_AND_BILE_SALTS_VIA_24_HYDROXYCHOLESTEROL	10	0.556438	1.22203	0.247984	0.616106	0.557603	2225	tags=30%, list=14%, signal=26%	80270/1593/23600
REACTOME_PENTOSE_PHOSPHATE_PATHWAY	REACTOME_PENTOSE_PHOSPHATE_PATHWAY	14	0.507747	1.18822	0.25102	0.620988	0.562022	1933	tags=36%, list=12%, signal=31%	64080/5226/6888/55276/6120
REACTOME_PINK1_PRKN_MEDIATED_MITOPHAGY	REACTOME_PINK1_PRKN_MEDIATED_MITOPHAGY	22	-0.420993	-1.15719	0.250973	0.620988	0.562022	3480	tags=50%, list=22%, signal=39%	8878/10452/7416/100188893/7311/7314/9804/56993/6233/54543/401505
WP_COPPER_HOMEOSTASIS	WP_COPPER_HOMEOSTASIS	48	0.362852	1.1396	0.250467	0.620988	0.562022	2152	tags=25%, list=14%, signal=22%	79689/54739/4494/4501/8754/4193/4495/22823/5728/10063/4891/6868
REACTOME_GLYCOSAMINOGLYCAN_METABOLISM	REACTOME_GLYCOSAMINOGLYCAN_METABOLISM	104	0.313861	1.10897	0.250485	0.620988	0.562022	2726	tags=25%, list=18%, signal=21%	22856/1462/6383/9334/375790/26035/55454/29940/8509/10678/8702/2131/6483/55501/166012/6385/2588/9394/51363/9331/3073/3074/10855/11046/55790/3340
REACTOME_SEMA3A_PLEXIN_REPULSION_SIGNALING_BY_INHIBITING_INTEGRIN_ADHESION	REACTOME_SEMA3A_PLEXIN_REPULSION_SIGNALING_BY_INHIBITING_INTEGRIN_ADHESION	14	-0.487966	-1.19346	0.251953	0.62263	0.563509	3440	tags=57%, list=22%, signal=45%	5879/5361/23396/7094/55558/8829/6237/9855
BIOCARTA_BARRESTIN_PATHWAY	BIOCARTA_BARRESTIN_PATHWAY	10	-0.527504	-1.17686	0.254941	0.624343	0.565058	2953	tags=50%, list=19%, signal=41%	2778/160/23236/408/3738
BIOCARTA_CARM1_PATHWAY	BIOCARTA_CARM1_PATHWAY	11	-0.517192	-1.17372	0.256	0.624343	0.565058	3137	tags=55%, list=20%, signal=44%	5567/1387/1385/6256/5577/2033
REACTOME_ACTIVATION_OF_BAD_AND_TRANSLOCATION_TO_MITOCHONDRIA	REACTOME_ACTIVATION_OF_BAD_AND_TRANSLOCATION_TO_MITOCHONDRIA	15	-0.463983	-1.16823	0.255814	0.624343	0.565058	3542	tags=47%, list=23%, signal=36%	7534/10971/207/2810/10000/637/596
REACTOME_INSULIN_RECEPTOR_RECYCLING	REACTOME_INSULIN_RECEPTOR_RECYCLING	21	0.445963	1.16288	0.255061	0.624343	0.565058	4703	tags=57%, list=30%, signal=40%	8992/51382/51606/529/523/527/528/10312/90423/534/537/9550
REACTOME_G1_S_SPECIFIC_TRANSCRIPTION	REACTOME_G1_S_SPECIFIC_TRANSCRIPTION	29	-0.398458	-1.15611	0.256	0.624343	0.565058	3420	tags=38%, list=22%, signal=30%	5422/1876/3065/81620/7083/1875/5933/7029/6241/1869/7298
PID_IL2_PI3K_PATHWAY	PID_IL2_PI3K_PATHWAY	33	-0.388211	-1.15243	0.255489	0.624343	0.565058	1116	tags=18%, list=7%, signal=17%	1869/596/5590/3561/3560/3932
REACTOME_APC_CDC20_MEDIATED_DEGRADATION_OF_NEK2A	REACTOME_APC_CDC20_MEDIATED_DEGRADATION_OF_NEK2A	26	-0.408195	-1.14634	0.256148	0.624343	0.565058	2018	tags=31%, list=13%, signal=27%	25906/7311/7314/11065/51529/64682/6233/991
PID_PI3KCI_AKT_PATHWAY	PID_PI3KCI_AKT_PATHWAY	34	-0.381009	-1.1414	0.255952	0.624343	0.565058	3965	tags=41%, list=26%, signal=31%	9882/3320/64223/7534/10971/207/2475/2810/10000/5591/1027/2308/6714/1026
WP_RAS_AND_BRADYKININ_PATHWAYS_IN_COVID19	WP_RAS_AND_BRADYKININ_PATHWAYS_IN_COVID19	20	-0.423853	-1.13569	0.255061	0.624343	0.565058	156	tags=20%, list=1%, signal=20%	5054/7421/7124/3553
PID_CERAMIDE_PATHWAY	PID_CERAMIDE_PATHWAY	44	0.366341	1.13325	0.254789	0.624343	0.565058	2248	tags=32%, list=14%, signal=27%	4609/7132/8772/5610/8738/1509/5599/6416/5594/8737/572/5604/56848/9448
REACTOME_SIGNALING_BY_PDGF	REACTOME_SIGNALING_BY_PDGF	52	0.351487	1.11983	0.253235	0.624343	0.565058	487	tags=8%, list=3%, signal=7%	7057/6772/5045/6774
KEGG_NEUROACTIVE_LIGAND_RECEPTOR_INTERACTION	KEGG_NEUROACTIVE_LIGAND_RECEPTOR_INTERACTION	152	0.295316	1.09842	0.255556	0.624343	0.565058	1548	tags=12%, list=10%, signal=11%	2358/140/3274/2357/10161/719/10203/1241/53829/5737/4923/1140/3972/1910/5028/5732/5617/2570/3953
REACTOME_SIGNALING_BY_NUCLEAR_RECEPTORS	REACTOME_SIGNALING_BY_NUCLEAR_RECEPTORS	248	0.275427	1.078	0.253731	0.624343	0.565058	1091	tags=12%, list=7%, signal=11%	2289/374/4609/8350/8365/8338/4318/2790/8341/2957/861/8343/7039/3012/8349/3014/5166/8339/5747/1509/8353/4435/9619/1071/8366/8970/55766/3020/3013
REACTOME_REGULATION_BY_C_FLIP	REACTOME_REGULATION_BY_C_FLIP	11	0.534303	1.20722	0.256972	0.624823	0.565493	616	tags=27%, list=4%, signal=26%	8743/8772/355
REACTOME_PROTEIN_METHYLATION	REACTOME_PROTEIN_METHYLATION	17	-0.452775	-1.17336	0.25731	0.624823	0.565493	4578	tags=65%, list=30%, signal=46%	801/1915/399818/6187/79091/7415/221143/3312/1938/151194/79609
REACTOME_TRAFFICKING_OF_AMPA_RECEPTORS	REACTOME_TRAFFICKING_OF_AMPA_RECEPTORS	24	0.429614	1.15865	0.257485	0.624823	0.565493	2732	tags=25%, list=18%, signal=21%	9463/4193/5578/4905/161/817
PID_MYC_REPRESS_PATHWAY	PID_MYC_REPRESS_PATHWAY	57	0.345976	1.1188	0.257576	0.624823	0.565493	1056	tags=12%, list=7%, signal=11%	4609/1647/1191/1030/1052/6556/7709
REACTOME_PROTEIN_UBIQUITINATION	REACTOME_PROTEIN_UBIQUITINATION	74	0.327814	1.10247	0.257692	0.624823	0.565493	2040	tags=24%, list=13%, signal=21%	7321/8341/8343/8339/9781/8970/5195/3105/79577/5192/5194/7320/55236/8340/9646/5828/92305/10670
REACTOME_POLYMERASE_SWITCHING_ON_THE_C_STRAND_OF_THE_TELOMERE	REACTOME_POLYMERASE_SWITCHING_ON_THE_C_STRAND_OF_THE_TELOMERE	26	0.415852	1.15986	0.258755	0.626744	0.567231	3290	tags=42%, list=21%, signal=33%	25913/23649/54921/79991/5558/26277/7014/5982/5984/54386/65057
REACTOME_CYCLIN_D_ASSOCIATED_EVENTS_IN_G1	REACTOME_CYCLIN_D_ASSOCIATED_EVENTS_IN_G1	47	-0.354975	-1.11566	0.259494	0.627877	0.568257	2225	tags=34%, list=14%, signal=29%	1022/7311/1875/5933/7314/1019/1027/7029/1869/6233/1163/894/1021/6714/1026/1028
REACTOME_PHOSPHOLIPASE_C_MEDIATED_CASCADE_FGFR2	REACTOME_PHOSPHOLIPASE_C_MEDIATED_CASCADE_FGFR2	11	-0.515526	-1.16994	0.26	0.628446	0.568772	549	tags=55%, list=4%, signal=53%	8822/27006/2254/2250/2252/5335
REACTOME_DISEASES_OF_SIGNAL_TRANSDUCTION_BY_GROWTH_FACTOR_RECEPTORS_AND_SECOND_MESSENGERS	REACTOME_DISEASES_OF_SIGNAL_TRANSDUCTION_BY_GROWTH_FACTOR_RECEPTORS_AND_SECOND_MESSENGERS	406	-0.248802	-1.05431	0.260304	0.628525	0.568843	3209	tags=23%, list=21%, signal=19%	64840/7094/10013/8841/207/1499/1387/5715/9612/5710/369/6194/8496/2475/7415/7175/10197/1385/324/9491/3065/8325/7249/471/57674/57448/1639/4851/5432/2804/5704/80853/11044/5713/3265/2803/71/22906/29851/7311/23164/3690/50852/10142/26508/10000/4041/5437/7314/7046/9208/1027/5721/10818/408/53335/5435/5430/5705/5037/5664/5438/6233/8844/5245/5441/3667/55615/2648/399687/930/3674/4869/5335/5436/1848/2308/228…
PID_BMP_PATHWAY	PID_BMP_PATHWAY	36	-0.375433	-1.1328	0.26087	0.629236	0.569487	2978	tags=28%, list=19%, signal=22%	652/10106/9241/23645/331/64750/654/4091/6497/4092
REACTOME_FREE_FATTY_ACIDS_REGULATE_INSULIN_SECRETION	REACTOME_FREE_FATTY_ACIDS_REGULATE_INSULIN_SECRETION	11	0.533134	1.20458	0.262948	0.629515	0.569739	4044	tags=64%, list=26%, signal=47%	2182/2181/2769/948/2767/9630/2776
REACTOME_DIGESTION_AND_ABSORPTION	REACTOME_DIGESTION_AND_ABSORPTION	11	0.532964	1.20419	0.262948	0.629515	0.569739	120	tags=9%, list=1%, signal=9%	8972
REACTOME_XENOBIOTICS	REACTOME_XENOBIOTICS	13	-0.497648	-1.18582	0.262626	0.629515	0.569739	1122	tags=23%, list=7%, signal=21%	1565/29785/196
WP_CELL_MIGRATION_AND_INVASION_THROUGH_P75NTR	WP_CELL_MIGRATION_AND_INVASION_THROUGH_P75NTR	27	0.411465	1.16326	0.261628	0.629515	0.569739	1263	tags=15%, list=8%, signal=14%	4318/1945/6774/1944
WP_ONECARBON_METABOLISM	WP_ONECARBON_METABOLISM	26	0.415274	1.15825	0.262646	0.629515	0.569739	2325	tags=38%, list=15%, signal=33%	10588/123263/4552/2745/6948/2618/25902/1719/10797/6470
BIOCARTA_IL6_PATHWAY	BIOCARTA_IL6_PATHWAY	21	0.440386	1.14833	0.263158	0.629515	0.569739	4235	tags=52%, list=27%, signal=38%	3718/6774/1051/3572/5604/2353/3717/5894/2885/5595/1457
WP_TRANSLATION_FACTORS	WP_TRANSLATION_FACTORS	51	-0.352457	-1.11528	0.263043	0.629515	0.569739	4209	tags=55%, list=27%, signal=40%	1964/23708/1973/1967/8667/3646/8662/1937/3692/9086/8665/8669/1938/1936/23277/26986/1974/2107/8661/7458/1984/8664/1983/8668/1975/1933/10209/1978
WP_PARKINUBIQUITIN_PROTEASOMAL_SYSTEM_PATHWAY	WP_PARKINUBIQUITIN_PROTEASOMAL_SYSTEM_PATHWAY	64	-0.331773	-1.10973	0.263048	0.629515	0.569739	2635	tags=30%, list=17%, signal=25%	3312/3309/7317/5704/5713/25897/7280/5705/3313/7332/10376/84790/10383/203068/7846/84617/51807/6477/81027
REACTOME_SIGNALING_BY_ERBB2	REACTOME_SIGNALING_BY_ERBB2	47	-0.354538	-1.11428	0.263713	0.630193	0.570353	2260	tags=19%, list=15%, signal=16%	3265/7311/10000/7314/6233/5335/6714/4145/1839
PID_TCPTP_PATHWAY	PID_TCPTP_PATHWAY	40	0.373773	1.12157	0.264078	0.630414	0.570553	3591	tags=45%, list=23%, signal=35%	6772/3718/6774/5610/3082/5771/3672/5155/2549/3837/1435/8503/6777/8554/6776/5770/2885/3998
PID_NFKAPPAB_ATYPICAL_PATHWAY	PID_NFKAPPAB_ATYPICAL_PATHWAY	16	-0.453545	-1.15523	0.264414	0.630566	0.570691	1056	tags=19%, list=7%, signal=17%	5966/6714/3932
WP_CHOLESTEROL_BIOSYNTHESIS_PATHWAY	WP_CHOLESTEROL_BIOSYNTHESIS_PATHWAY	15	0.491639	1.17638	0.265432	0.631696	0.571713	3517	tags=60%, list=23%, signal=46%	1717/4598/2222/6307/6713/3422/1595/2224/4597
BIOCARTA_MAPK_PATHWAY	BIOCARTA_MAPK_PATHWAY	80	0.323066	1.09966	0.265226	0.631696	0.571713	2376	tags=22%, list=15%, signal=19%	4609/5608/1432/6772/5599/6416/5601/6195/5607/5594/1616/1386/4217/8737/5604/9448/1326/8569
REACTOME_CELL_DEATH_SIGNALLING_VIA_NRAGE_NRIF_AND_NADE	REACTOME_CELL_DEATH_SIGNALLING_VIA_NRAGE_NRIF_AND_NADE	72	-0.325081	-1.11721	0.266	0.632398	0.572349	2002	tags=31%, list=13%, signal=27%	8878/84904/55851/23229/7984/9138/23370/7311/29/7204/7314/23365/9500/7410/26230/5664/6233/55160/11214/7189/27018/64857
WP_GPR40_PATHWAY	WP_GPR40_PATHWAY	14	-0.479641	-1.1731	0.267578	0.635498	0.575154	3265	tags=43%, list=21%, signal=34%	113026/5330/23236/5310/3710/5335
BIOCARTA_GCR_PATHWAY	BIOCARTA_GCR_PATHWAY	16	-0.451999	-1.15129	0.26839	0.636122	0.575719	4333	tags=56%, list=28%, signal=41%	801/2778/3320/4846/805/207/2908/5294/154
REACTOME_INTERLEUKIN_1_SIGNALING	REACTOME_INTERLEUKIN_1_SIGNALING	100	0.314896	1.10925	0.268199	0.636122	0.575719	2421	tags=24%, list=16%, signal=20%	6283/7850/5608/3557/3556/11213/3554/5711/3552/6416/51135/5718/10213/10454/5706/4615/5604/8454/5692/3656/1326/5701/5696/54472
REACTOME_INTERLEUKIN_6_FAMILY_SIGNALING	REACTOME_INTERLEUKIN_6_FAMILY_SIGNALING	20	-0.420946	-1.1279	0.269231	0.637358	0.576838	312	tags=15%, list=2%, signal=15%	867/23529/5008
WP_DEVELOPMENT_AND_HETEROGENEITY_OF_THE_ILC_FAMILY	WP_DEVELOPMENT_AND_HETEROGENEITY_OF_THE_ILC_FAMILY	24	-0.402893	-1.12289	0.269461	0.637358	0.576838	429	tags=25%, list=3%, signal=24%	196/64919/30009/7124/3398/3553
REACTOME_ADP_SIGNALLING_THROUGH_P2Y_PURINOCEPTOR_1	REACTOME_ADP_SIGNALLING_THROUGH_P2Y_PURINOCEPTOR_1	23	0.43075	1.14257	0.269939	0.637837	0.577271	1340	tags=22%, list=9%, signal=20%	2790/1432/5321/5028/2769
PID_LIS1_PATHWAY	PID_LIS1_PATHWAY	24	0.424915	1.14597	0.271457	0.639469	0.578748	2409	tags=33%, list=16%, signal=28%	8851/7941/4043/5048/6993/1020/7804/5050
REACTOME_NR1H3_NR1H2_REGULATE_GENE_EXPRESSION_LINKED_TO_CHOLESTEROL_TRANSPORT_AND_EFFLUX	REACTOME_NR1H3_NR1H2_REGULATE_GENE_EXPRESSION_LINKED_TO_CHOLESTEROL_TRANSPORT_AND_EFFLUX	33	-0.379646	-1.127	0.271457	0.639469	0.578748	3199	tags=36%, list=21%, signal=29%	55818/8841/9612/27161/348/23112/221656/6256/27327/4343/2033/10123
WP_SMALL_CELL_LUNG_CANCER	WP_SMALL_CELL_LUNG_CANCER	87	0.315528	1.09146	0.271154	0.639469	0.578748	774	tags=11%, list=5%, signal=11%	4609/1647/1030/3915/1164/10912/2335/5747/842/1017
SA_TRKA_RECEPTOR	SA_TRKA_RECEPTOR	16	-0.450598	-1.14773	0.272366	0.640308	0.579508	3745	tags=38%, list=24%, signal=28%	4804/207/3265/2002/10000/1026
REACTOME_NUCLEAR_ENVELOPE_NE_REASSEMBLY	REACTOME_NUCLEAR_ENVELOPE_NE_REASSEMBLY	71	-0.326094	-1.11372	0.272358	0.640308	0.579508	1954	tags=20%, list=13%, signal=17%	8815/23279/7280/2010/5901/1104/10376/84790/10383/7846/84617/51807/81027/4000
WP_INCLUSION_BODY_MYOSITIS	WP_INCLUSION_BODY_MYOSITIS	10	-0.515694	-1.15051	0.272727	0.640508	0.579689	3884	tags=40%, list=25%, signal=30%	4791/55851/23621/5664
REACTOME_FATTY_ACID_METABOLISM	REACTOME_FATTY_ACID_METABOLISM	159	0.287852	1.07564	0.27307	0.640663	0.579829	1544	tags=14%, list=10%, signal=13%	2180/1545/247/241/4051/5321/84693/83401/2182/641371/23417/2181/2678/55825/1962/9200/51/35/51144/1384/1543/3248/10478
REACTOME_NA_CL_DEPENDENT_NEUROTRANSMITTER_TRANSPORTERS	REACTOME_NA_CL_DEPENDENT_NEUROTRANSMITTER_TRANSPORTERS	11	0.525098	1.18642	0.278884	0.642399	0.5814	6444	tags=64%, list=42%, signal=37%	6539/6540/54716/6534/6571/6570/6580
BIOCARTA_AMAN_PATHWAY	BIOCARTA_AMAN_PATHWAY	13	0.503166	1.16675	0.276134	0.642399	0.5814	846	tags=23%, list=5%, signal=22%	2529/7903/4121
REACTOME_P75NTR_RECRUITS_SIGNALLING_COMPLEXES	REACTOME_P75NTR_RECRUITS_SIGNALLING_COMPLEXES	12	-0.49938	-1.16348	0.277108	0.642399	0.5814	2002	tags=58%, list=13%, signal=51%	4804/8878/7311/7314/6233/7189/8767
BIOCARTA_PCAF_PATHWAY	BIOCARTA_PCAF_PATHWAY	13	-0.48799	-1.1628	0.278788	0.642399	0.5814	131	tags=31%, list=1%, signal=31%	3661/1387/3659/3662
WP_EXTRACELLULAR_VESICLEMEDIATED_SIGNALING_IN_RECIPIENT_CELLS	WP_EXTRACELLULAR_VESICLEMEDIATED_SIGNALING_IN_RECIPIENT_CELLS	27	0.408635	1.15526	0.277132	0.642399	0.5814	547	tags=11%, list=4%, signal=11%	4240/7039/3082
BIOCARTA_ARF_PATHWAY	BIOCARTA_ARF_PATHWAY	17	0.4666	1.15423	0.278119	0.642399	0.5814	785	tags=12%, list=5%, signal=11%	4609/4193
REACTOME_P75NTR_SIGNALS_VIA_NF_KB	REACTOME_P75NTR_SIGNALS_VIA_NF_KB	15	-0.45495	-1.14548	0.275194	0.642399	0.5814	2002	tags=47%, list=13%, signal=41%	4804/8878/7311/7314/6233/7189/8767
WP_BIOMARKERS_FOR_PYRIMIDINE_METABOLISM_DISORDERS	WP_BIOMARKERS_FOR_PYRIMIDINE_METABOLISM_DISORDERS	15	-0.454704	-1.14486	0.275194	0.642399	0.5814	1492	tags=33%, list=10%, signal=30%	6240/6241/30833/1152/7298
PID_CDC42_REG_PATHWAY	PID_CDC42_REG_PATHWAY	30	-0.390941	-1.13893	0.277328	0.642399	0.5814	4822	tags=60%, list=31%, signal=41%	998/9459/396/50618/139818/55114/23229/324/28964/4830/55619/392/23348/8412/7410/23268/9855/5335
REACTOME_MITOPHAGY	REACTOME_MITOPHAGY	29	-0.389808	-1.13101	0.278	0.642399	0.5814	3480	tags=45%, list=22%, signal=35%	8878/10452/1460/7416/100188893/7311/7314/9804/56993/6233/54543/401505/6714
WP_NEURAL_CREST_CELL_MIGRATION_IN_CANCER	WP_NEURAL_CREST_CELL_MIGRATION_IN_CANCER	38	0.379679	1.12984	0.275449	0.642399	0.5814	487	tags=8%, list=3%, signal=8%	4318/2048/6774
REACTOME_ASSEMBLY_OF_COLLAGEN_FIBRILS_AND_OTHER_MULTIMERIC_STRUCTURES	REACTOME_ASSEMBLY_OF_COLLAGEN_FIBRILS_AND_OTHER_MULTIMERIC_STRUCTURES	42	0.368435	1.1233	0.27553	0.642399	0.5814	2236	tags=17%, list=14%, signal=14%	4318/5118/1508/1302/1296/1299/1520
REACTOME_CD209_DC_SIGN_SIGNALING	REACTOME_CD209_DC_SIGN_SIGNALING	20	-0.417748	-1.11933	0.279352	0.642399	0.5814	2260	tags=30%, list=15%, signal=26%	1387/3265/30835/9252/3384/2033
REACTOME_DNA_DAMAGE_RECOGNITION_IN_GG_NER	REACTOME_DNA_DAMAGE_RECOGNITION_IN_GG_NER	38	-0.363671	-1.11323	0.277445	0.642399	0.5814	4042	tags=47%, list=26%, signal=35%	10980/64708/4798/7528/283899/142/5886/125476/1069/1642/54891/10445/10038/7311/79913/7314/83444/6233
WP_PHYSICOCHEMICAL_FEATURES_AND_TOXICITYASSOCIATED_PATHWAYS	WP_PHYSICOCHEMICAL_FEATURES_AND_TOXICITYASSOCIATED_PATHWAYS	60	0.339623	1.10262	0.274286	0.642399	0.5814	1438	tags=17%, list=9%, signal=15%	4609/2535/7039/2335/5747/5599/6416/7855/7481/5594
REACTOME_RNA_POLYMERASE_II_TRANSCRIPTION_TERMINATION	REACTOME_RNA_POLYMERASE_II_TRANSCRIPTION_TERMINATION	65	-0.327499	-1.10113	0.27686	0.642399	0.5814	3111	tags=23%, list=20%, signal=19%	6428/84321/55339/6628/6634/199746/65109/6430/4116/8106/10978/6432/6635/6636/7307
REACTOME_ACTIVATION_OF_ANTERIOR_HOX_GENES_IN_HINDBRAIN_DEVELOPMENT_DURING_EARLY_EMBRYOGENESIS	REACTOME_ACTIVATION_OF_ANTERIOR_HOX_GENES_IN_HINDBRAIN_DEVELOPMENT_DURING_EARLY_EMBRYOGENESIS	97	0.311202	1.09122	0.278311	0.642399	0.5814	1606	tags=21%, list=10%, signal=19%	8350/8365/8338/8341/8343/3012/8349/3014/8339/2146/8353/8366/8970/55766/3020/3013/3201/5316/8340/121504
REACTOME_HCMV_INFECTION	REACTOME_HCMV_INFECTION	137	0.295326	1.08329	0.278598	0.642399	0.5814	1606	tags=18%, list=10%, signal=17%	8350/8365/8338/9818/8341/8329/8343/1052/3012/8349/5371/8339/2146/8353/7277/8366/8970/3013/51271/89853/79023/11097/8340/1616/121504
REACTOME_ANTIGEN_PROCESSING_UBIQUITINATION_PROTEASOME_DEGRADATION	REACTOME_ANTIGEN_PROCESSING_UBIQUITINATION_PROTEASOME_DEGRADATION	292	0.266526	1.06669	0.276557	0.642399	0.5814	3391	tags=24%, list=22%, signal=19%	51191/7704/255488/9021/7321/151636/11275/55336/6737/55008/26118/8651/5711/89122/26268/84727/26263/9817/51130/23327/223082/7320/4734/55236/51465/11146/26270/5718/10213/23376/5706/10489/26190/25898/26272/8452/80176/51434/26234/140460/80196/8454/5692/5701/5696/154214/140461/118424/7328/8065/51619/5688/79654/9604/79176/4591/26235/83737/27246/63893/140462/9246/5714/22888/26046/7322/54926/90293/5707
REACTOME_PHOSPHOLIPID_METABOLISM	REACTOME_PHOSPHOLIPID_METABOLISM	191	0.277992	1.06657	0.279197	0.642399	0.5814	3722	tags=28%, list=24%, signal=22%	84649/79887/50640/5321/9489/151056/1459/57664/5337/8897/79626/51205/54675/55300/2820/162466/22876/114882/11145/9110/23761/81846/5728/56994/5833/5289/660/9896/55750/51552/55697/375/81579/51573/114879/8503/79143/23646/171586/8871/4952/9107/8443/10555/51763/201164/3631/84895/8605/64419/54893/5130/5868/10390
WP_CARDIAC_HYPERTROPHIC_RESPONSE	WP_CARDIAC_HYPERTROPHIC_RESPONSE	51	0.347164	1.10468	0.280443	0.644268	0.583092	1438	tags=22%, list=9%, signal=20%	3084/5608/1432/7132/9641/5578/5599/6416/4205/5607/5594
BIOCARTA_BLYMPHOCYTE_PATHWAY	BIOCARTA_BLYMPHOCYTE_PATHWAY	14	-0.4748	-1.16126	0.28125	0.645134	0.583876	2671	tags=57%, list=17%, signal=47%	3125/2213/3127/3122/3683/3123/958/3383
REACTOME_WNT_LIGAND_BIOGENESIS_AND_TRAFFICKING	REACTOME_WNT_LIGAND_BIOGENESIS_AND_TRAFFICKING	21	0.433369	1.13004	0.281377	0.645134	0.583876	3082	tags=29%, list=20%, signal=23%	7481/79971/55737/50999/7480/9559
REACTOME_SHC1_EVENTS_IN_EGFR_SIGNALING	REACTOME_SHC1_EVENTS_IN_EGFR_SIGNALING	13	0.501347	1.16253	0.282051	0.645519	0.584224	399	tags=15%, list=3%, signal=15%	374/7039
WP_ENDOPLASMIC_RETICULUM_STRESS_RESPONSE_IN_CORONAVIRUS_INFECTION	WP_ENDOPLASMIC_RETICULUM_STRESS_RESPONSE_IN_CORONAVIRUS_INFECTION	41	0.368956	1.114	0.282101	0.645519	0.584224	2431	tags=27%, list=16%, signal=23%	79660/7494/5610/22926/5500/5599/84557/5510/89801/5514/5509
REACTOME_SEMA4D_IN_SEMAPHORIN_SIGNALING	REACTOME_SEMA4D_IN_SEMAPHORIN_SIGNALING	23	-0.40699	-1.13454	0.282651	0.646139	0.584785	1556	tags=17%, list=10%, signal=16%	23365/6237/10398/389
WP_SPHINGOLIPID_METABOLISM_IN_SENESCENCE	WP_SPHINGOLIPID_METABOLISM_IN_SENESCENCE	28	-0.394031	-1.12482	0.283096	0.646518	0.585128	1501	tags=32%, list=10%, signal=29%	2475/10557/23236/1019/55512/1869/53637/1026/1901
REACTOME_APC_C_CDC20_MEDIATED_DEGRADATION_OF_CYCLIN_B	REACTOME_APC_C_CDC20_MEDIATED_DEGRADATION_OF_CYCLIN_B	24	-0.40037	-1.11586	0.283433	0.646652	0.585249	2018	tags=33%, list=13%, signal=29%	25906/7311/7314/11065/51529/64682/6233/991
REACTOME_TICAM1_DEPENDENT_ACTIVATION_OF_IRF3_IRF7	REACTOME_TICAM1_DEPENDENT_ACTIVATION_OF_IRF3_IRF7	12	0.511252	1.17326	0.28373	0.646693	0.585286	1587	tags=33%, list=10%, signal=30%	3665/9641/29110/10010
REACTOME_ADENYLATE_CYCLASE_INHIBITORY_PATHWAY	REACTOME_ADENYLATE_CYCLASE_INHIBITORY_PATHWAY	11	0.523495	1.1828	0.284861	0.64736	0.58589	240	tags=9%, list=2%, signal=9%	109
WP_FBXL10_ENHANCEMENT_OF_MAPERK_SIGNALING_IN_DIFFUSE_LARGE_BCELL_LYMPHOMA	WP_FBXL10_ENHANCEMENT_OF_MAPERK_SIGNALING_IN_DIFFUSE_LARGE_BCELL_LYMPHOMA	29	0.396274	1.13055	0.284861	0.64736	0.58589	1438	tags=28%, list=9%, signal=25%	8350/3014/2146/8353/55766/6045/3020/5594
REACTOME_SYNTHESIS_OF_PA	REACTOME_SYNTHESIS_OF_PA	29	0.395242	1.12761	0.284861	0.64736	0.58589	3474	tags=31%, list=22%, signal=24%	5321/5337/51205/2820/81579/8443/10555/201164/84895
SA_G1_AND_S_PHASES	SA_G1_AND_S_PHASES	14	-0.471298	-1.15269	0.285156	0.647397	0.585923	1501	tags=36%, list=10%, signal=32%	1019/1027/1869/29107/1026
REACTOME_HCMV_EARLY_EVENTS	REACTOME_HCMV_EARLY_EVENTS	113	0.300574	1.07141	0.285988	0.648113	0.586572	1831	tags=21%, list=12%, signal=19%	8350/8365/8338/9818/8341/8329/8343/3012/8349/5371/8339/2146/8353/7277/8366/8970/3013/79023/11097/8340/1616/121504/53371/8331
REACTOME_MITOTIC_METAPHASE_AND_ANAPHASE	REACTOME_MITOTIC_METAPHASE_AND_ANAPHASE	229	-0.269016	-1.06765	0.286031	0.648113	0.586572	3576	tags=28%, list=23%, signal=22%	23047/8379/5690/347733/5720/129401/5686/55055/891/9688/332/51433/220134/5715/55706/5710/10197/79980/51652/9491/147841/64105/9883/5704/9700/5713/113130/57551/25906/79003/7311/8815/79019/9232/23279/9735/7280/7314/2010/55143/5901/1104/5721/11065/54820/55920/5705/51529/64682/6233/991/10376/84790/11130/10383/1778/55839/7846/84617/51807/7979/6232/81027/4000
PID_FRA_PATHWAY	PID_FRA_PATHWAY	32	-0.377639	-1.11645	0.286573	0.648708	0.58711	2144	tags=38%, list=14%, signal=32%	3569/3976/9988/3162/468/8061/4773/3727/5329/2355/5328/2033
PID_S1P_META_PATHWAY	PID_S1P_META_PATHWAY	21	-0.411065	-1.11527	0.287402	0.649315	0.587659	763	tags=38%, list=5%, signal=36%	2768/1903/2775/4363/8879/2781/53637/1901
WP_PRIMARY_FOCAL_SEGMENTAL_GLOMERULOSCLEROSIS_FSGS	WP_PRIMARY_FOCAL_SEGMENTAL_GLOMERULOSCLEROSIS_FSGS	65	-0.325538	-1.09453	0.28719	0.649315	0.587659	3296	tags=31%, list=21%, signal=24%	7414/7094/10971/207/1499/5800/3688/64423/4851/3856/3913/3690/4041/1027/1605/7402/5335/5329/1026/1028
WP_NCRNAS_INVOLVED_IN_STAT3_SIGNALING_IN_HEPATOCELLULAR_CARCINOMA	WP_NCRNAS_INVOLVED_IN_STAT3_SIGNALING_IN_HEPATOCELLULAR_CARCINOMA	12	0.508098	1.16603	0.287698	0.649352	0.587693	1166	tags=25%, list=8%, signal=23%	3718/6774/3572
REACTOME_ZINC_INFLUX_INTO_CELLS_BY_THE_SLC39_GENE_FAMILY	REACTOME_ZINC_INFLUX_INTO_CELLS_BY_THE_SLC39_GENE_FAMILY	10	0.535967	1.17708	0.288306	0.64946	0.587791	2211	tags=30%, list=14%, signal=26%	64116/27173/29985
PID_CMYB_PATHWAY	PID_CMYB_PATHWAY	80	-0.315663	-1.09717	0.288032	0.64946	0.587791	2267	tags=29%, list=15%, signal=25%	4069/3265/1050/4144/2625/171558/463/1027/5250/920/490/1436/6497/1021/330/596/5743/1026/2033/100/51176/2113/3280
REACTOME_ENERGY_DEPENDENT_REGULATION_OF_MTOR_BY_LKB1_AMPK	REACTOME_ENERGY_DEPENDENT_REGULATION_OF_MTOR_BY_LKB1_AMPK	27	0.403594	1.14101	0.28876	0.64951	0.587836	4569	tags=52%, list=29%, signal=37%	51719/10670/5494/64121/8649/153129/10542/5562/81617/51422/5564/5571/92335/55437
REACTOME_G_ALPHA_12_13_SIGNALLING_EVENTS	REACTOME_G_ALPHA_12_13_SIGNALLING_EVENTS	73	-0.322003	-1.10862	0.288889	0.64951	0.587836	3332	tags=25%, list=21%, signal=19%	84904/9475/23229/7984/9138/23370/94235/29/7204/23365/7410/26230/2791/55160/11214/2788/64857/389
WP_RENINANGIOTENSINALDOSTERONE_SYSTEM_RAAS	WP_RENINANGIOTENSINALDOSTERONE_SYSTEM_RAAS	33	-0.376806	-1.11857	0.289421	0.650076	0.588348	3168	tags=33%, list=20%, signal=27%	805/1511/5330/1385/1388/814/163688/468/3710/8536/57118
REACTOME_BETA_CATENIN_PHOSPHORYLATION_CASCADE	REACTOME_BETA_CATENIN_PHOSPHORYLATION_CASCADE	17	0.463513	1.1466	0.290389	0.651447	0.589589	4434	tags=53%, list=29%, signal=38%	10023/23401/1452/5526/5525/5516/2932/5515/5527
REACTOME_PEROXISOMAL_LIPID_METABOLISM	REACTOME_PEROXISOMAL_LIPID_METABOLISM	27	0.399608	1.12974	0.290698	0.651447	0.589589	2495	tags=33%, list=16%, signal=28%	23417/55825/1962/51/1384/10478/8310/23600/79777
WP_PROTEASOME_DEGRADATION	WP_PROTEASOME_DEGRADATION	61	0.334648	1.09225	0.290875	0.651447	0.589589	3391	tags=30%, list=22%, signal=23%	7321/3014/5711/3105/7320/4734/5718/3107/5706/3106/5692/5701/5696/5688/3135/5714/7322/5707
WP_HAIR_FOLLICLE_DEVELOPMENT_ORGANOGENESIS_PART_2_OF_3	WP_HAIR_FOLLICLE_DEVELOPMENT_ORGANOGENESIS_PART_2_OF_3	28	-0.391935	-1.11883	0.291242	0.651641	0.589764	1646	tags=29%, list=11%, signal=26%	1499/652/3688/4041/860/894/51176/6615
WP_WNT_SIGNALING_PATHWAY_AND_PLURIPOTENCY	WP_WNT_SIGNALING_PATHWAY_AND_PLURIPOTENCY	94	-0.304395	-1.0891	0.291667	0.651961	0.590054	1167	tags=14%, list=8%, signal=13%	1454/5583/8061/10009/333926/894/1500/5590/5328/2033/51176/6934/6932
WP_ZINC_HOMEOSTASIS	WP_ZINC_HOMEOSTASIS	28	0.396357	1.12543	0.293542	0.6533	0.591266	2444	tags=32%, list=16%, signal=27%	4494/64116/148867/4501/4495/27173/64924/29985/201266
BIOCARTA_NO1_PATHWAY	BIOCARTA_NO1_PATHWAY	22	-0.408263	-1.1222	0.293774	0.6533	0.591266	4244	tags=50%, list=27%, signal=36%	5576/2324/801/5567/3320/4846/805/207/6541/5577/7422
REACTOME_CRISTAE_FORMATION	REACTOME_CRISTAE_FORMATION	29	-0.384438	-1.11543	0.294	0.6533	0.591266	4234	tags=52%, list=27%, signal=38%	10632/440574/54927/515/498/518/522/513/516/514/539/84303/521/3313/125988
WP_TNFRELATED_WEAK_INDUCER_OF_APOPTOSIS_TWEAK_SIGNALING_PATHWAY	WP_TNFRELATED_WEAK_INDUCER_OF_APOPTOSIS_TWEAK_SIGNALING_PATHWAY	41	-0.358569	-1.11061	0.293033	0.6533	0.591266	674	tags=15%, list=4%, signal=14%	9020/330/7186/7124/51330/6352
WP_OXIDATIVE_DAMAGE_RESPONSE	WP_OXIDATIVE_DAMAGE_RESPONSE	40	0.367717	1.1034	0.293204	0.6533	0.591266	1133	tags=22%, list=7%, signal=21%	1647/714/713/719/712/842/717/6416/51567
PID_ERBB1_INTERNALIZATION_PATHWAY	PID_ERBB1_INTERNALIZATION_PATHWAY	40	0.366814	1.10069	0.293204	0.6533	0.591266	3770	tags=40%, list=24%, signal=30%	7321/273/5747/6453/9101/30011/8503/10253/57732/7322/5894/2885/29924/10617/5868/2060
WP_EICOSANOID_METABOLISM_VIA_CYCLOOXYGENASES_COX	WP_EICOSANOID_METABOLISM_VIA_CYCLOOXYGENASES_COX	27	-0.387654	-1.10063	0.294239	0.6533	0.591266	1860	tags=26%, list=12%, signal=23%	11251/5729/5742/231/5739/5743/9536
REACTOME_EARLY_PHASE_OF_HIV_LIFE_CYCLE	REACTOME_EARLY_PHASE_OF_HIV_LIFE_CYCLE	14	-0.466209	-1.14025	0.294922	0.653565	0.591506	3206	tags=43%, list=21%, signal=34%	2237/5478/8815/3159/920/3978
WP_EXERCISEINDUCED_CIRCADIAN_REGULATION	WP_EXERCISEINDUCED_CIRCADIAN_REGULATION	45	0.357517	1.10298	0.294677	0.653565	0.591506	2399	tags=31%, list=15%, signal=26%	687/8341/5187/8864/8987/1051/9218/7360/9975/3301/5281/5813/9444/3422
PID_P53_DOWNSTREAM_PATHWAY	PID_P53_DOWNSTREAM_PATHWAY	127	0.297348	1.0824	0.295413	0.654028	0.591925	821	tags=13%, list=5%, signal=13%	1647/255488/54541/3732/58484/597/2232/7039/1462/839/3082/5371/4436/355/1509/4193/8794
PID_IL23_PATHWAY	PID_IL23_PATHWAY	33	-0.37563	-1.11508	0.297405	0.656297	0.593978	509	tags=15%, list=3%, signal=15%	920/4283/7124/3553/916
WP_P38_MAPK_SIGNALING_PATHWAY	WP_P38_MAPK_SIGNALING_PATHWAY	34	0.38018	1.10881	0.297189	0.656297	0.593978	2041	tags=29%, list=13%, signal=26%	4609/5608/1432/6772/5321/6416/1616/1386/4217/8737
REACTOME_INTERCONVERSION_OF_NUCLEOTIDE_DI_AND_TRIPHOSPHATES	REACTOME_INTERCONVERSION_OF_NUCLEOTIDE_DI_AND_TRIPHOSPHATES	29	-0.381775	-1.1077	0.298	0.656297	0.593978	3261	tags=38%, list=21%, signal=30%	51727/1503/4830/1635/2987/6240/4831/6241/7298/1841/203
WP_PROXIMAL_TUBULE_TRANSPORT	WP_PROXIMAL_TUBULE_TRANSPORT	42	-0.356652	-1.10512	0.298137	0.656297	0.593978	1678	tags=14%, list=11%, signal=13%	476/6520/6513/486/481/760
WP_NONSMALL_CELL_LUNG_CANCER	WP_NONSMALL_CELL_LUNG_CANCER	68	0.327026	1.08281	0.297087	0.656297	0.593978	3499	tags=32%, list=23%, signal=25%	1647/3718/7039/10912/6774/842/5578/5594/1643/2272/572/5604/5925/1871/6257/8503/6777/6776/5894/5163/2885/1870
WP_ADIPOGENESIS	WP_ADIPOGENESIS	114	-0.293007	-1.07601	0.298137	0.656297	0.593978	1984	tags=20%, list=13%, signal=18%	6256/2625/5933/9663/5106/6095/3159/1869/3667/1649/4282/10658/196/8609/2308/1959/1026/4209/7124/688/4000/5008/3399
WP_SPHINGOLIPID_METABOLISM_INTEGRATED_PATHWAY	WP_SPHINGOLIPID_METABOLISM_INTEGRATED_PATHWAY	25	0.410589	1.12441	0.299603	0.656408	0.594079	4114	tags=44%, list=27%, signal=32%	8613/259230/253782/9517/10558/56848/8877/6609/79603/427/7357
PID_RAS_PATHWAY	PID_RAS_PATHWAY	30	-0.381635	-1.11181	0.299595	0.656408	0.594079	1141	tags=17%, list=7%, signal=15%	10125/6237/10235/5590/10156
REACTOME_MAPK_TARGETS_NUCLEAR_EVENTS_MEDIATED_BY_MAP_KINASES	REACTOME_MAPK_TARGETS_NUCLEAR_EVENTS_MEDIATED_BY_MAP_KINASES	31	0.38402	1.10628	0.299197	0.656408	0.594079	1637	tags=32%, list=11%, signal=29%	1432/1845/466/5599/4205/51231/5601/6195/5594/1386
REACTOME_TRANSCRIPTIONAL_REGULATION_BY_MECP2	REACTOME_TRANSCRIPTIONAL_REGULATION_BY_MECP2	49	0.348869	1.10119	0.298872	0.656408	0.594079	762	tags=10%, list=5%, signal=10%	2289/5468/9212/3930/54715
WP_INTERFERON_TYPE_I_SIGNALING_PATHWAYS	WP_INTERFERON_TYPE_I_SIGNALING_PATHWAYS	54	0.340006	1.08649	0.299065	0.656408	0.594079	917	tags=19%, list=6%, signal=17%	9021/8660/5608/1432/6772/8651/6774/6773/3454/10379
BIOCARTA_UCALPAIN_PATHWAY	BIOCARTA_UCALPAIN_PATHWAY	14	-0.465907	-1.13951	0.300781	0.658367	0.595852	3203	tags=50%, list=21%, signal=40%	826/5879/7094/3688/3690/6709/7430
REACTOME_HSP90_CHAPERONE_CYCLE_FOR_STEROID_HORMONE_RECEPTORS_SHR_IN_THE_PRESENCE_OF_LIGAND	REACTOME_HSP90_CHAPERONE_CYCLE_FOR_STEROID_HORMONE_RECEPTORS_SHR_IN_THE_PRESENCE_OF_LIGAND	50	-0.344827	-1.08965	0.301927	0.660252	0.597558	2635	tags=34%, list=17%, signal=28%	3312/2288/1639/2908/3337/7280/4306/11258/10376/84790/10383/1778/3326/7846/84617/51807/81027
WP_PDGFRBETA_PATHWAY	WP_PDGFRBETA_PATHWAY	29	0.389893	1.11235	0.302789	0.660417	0.597707	3491	tags=45%, list=23%, signal=35%	6772/6774/5610/5578/5599/6416/5604/6777/2353/6776/3717/5894/2885
WP_SPHINGOLIPID_PATHWAY	WP_SPHINGOLIPID_PATHWAY	29	0.388643	1.10878	0.302789	0.660417	0.597707	4177	tags=48%, list=27%, signal=35%	259230/253782/9517/10558/56848/8877/9331/57515/2629/79603/427/5515/7357/57704
KEGG_VIBRIO_CHOLERAE_INFECTION	KEGG_VIBRIO_CHOLERAE_INFECTION	46	0.351339	1.08673	0.302857	0.660417	0.597707	4703	tags=50%, list=30%, signal=35%	109/5578/30001/11014/8992/9414/51382/51606/529/375/523/527/528/60/10312/5336/29927/9601/90423/3784/534/537/9550
PID_IL4_2PATHWAY	PID_IL4_2PATHWAY	54	0.338927	1.08305	0.304673	0.663128	0.600161	1589	tags=24%, list=10%, signal=22%	3586/9021/8660/1432/3566/3718/8651/1051/9655/3597/2242/54625/3565
REACTOME_PI_METABOLISM	REACTOME_PI_METABOLISM	82	0.313631	1.07525	0.304432	0.663128	0.600161	3707	tags=29%, list=24%, signal=22%	57664/8897/79626/55300/22876/9110/81846/5728/5289/660/9896/51552/55697/375/51573/8503/8871/4952/9107/51763/3631/64419/54893/5868
WP_NANOPARTICLE_TRIGGERED_REGULATED_NECROSIS	WP_NANOPARTICLE_TRIGGERED_REGULATED_NECROSIS	12	0.499794	1.14697	0.305556	0.663181	0.600209	1080	tags=33%, list=7%, signal=31%	7132/5321/8772/5599
REACTOME_CGMP_EFFECTS	REACTOME_CGMP_EFFECTS	12	-0.486026	-1.13237	0.305221	0.663181	0.600209	582	tags=17%, list=4%, signal=16%	3778/5153
REACTOME_OVARIAN_TUMOR_DOMAIN_PROTEASES	REACTOME_OVARIAN_TUMOR_DOMAIN_PROTEASES	38	0.37111	1.10434	0.305389	0.663181	0.600209	2041	tags=24%, list=13%, signal=21%	23586/7321/7128/7706/89122/64135/5728/10318/8737
KEGG_DRUG_METABOLISM_OTHER_ENZYMES	KEGG_DRUG_METABOLISM_OTHER_ENZYMES	24	0.414592	1.11813	0.307385	0.666528	0.603238	2492	tags=29%, list=16%, signal=25%	1066/7378/9/1890/978/1806/51733
REACTOME_GASTRIN_CREB_SIGNALLING_PATHWAY_VIA_PKC_AND_MAPK	REACTOME_GASTRIN_CREB_SIGNALLING_PATHWAY_VIA_PKC_AND_MAPK	15	-0.444292	-1.11865	0.30814	0.66754	0.604154	3346	tags=40%, list=22%, signal=31%	6197/1385/3265/6196/5598/1839
KEGG_FC_GAMMA_R_MEDIATED_PHAGOCYTOSIS	KEGG_FC_GAMMA_R_MEDIATED_PHAGOCYTOSIS	94	0.307253	1.07364	0.308429	0.667543	0.604157	2403	tags=23%, list=15%, signal=20%	2209/8936/3985/2212/273/5321/5337/5578/3055/653361/8613/5594/10451/7409/4651/7454/5604/56848/8877/50807/1072/5788
BIOCARTA_BAD_PATHWAY	BIOCARTA_BAD_PATHWAY	22	-0.40441	-1.11161	0.309339	0.668356	0.604892	2054	tags=23%, list=13%, signal=20%	581/5294/5577/596/3563
REACTOME_PLATELET_AGGREGATION_PLUG_FORMATION	REACTOME_PLATELET_AGGREGATION_PLUG_FORMATION	33	-0.372602	-1.10609	0.309381	0.668356	0.604892	1141	tags=27%, list=7%, signal=25%	7094/207/2815/3690/10125/10235/3674/6714/2812
PID_BETA_CATENIN_NUC_PATHWAY	PID_BETA_CATENIN_NUC_PATHWAY	65	-0.318227	-1.06995	0.309917	0.668891	0.605376	756	tags=26%, list=5%, signal=25%	9968/10971/1499/9314/324/166/3065/25776/814/113/2810/894/2033/51176/3398/6934/6932
REACTOME_METABOLISM_OF_NITRIC_OXIDE_NOS3_ACTIVATION_AND_REGULATION	REACTOME_METABOLISM_OF_NITRIC_OXIDE_NOS3_ACTIVATION_AND_REGULATION	14	-0.460744	-1.12688	0.310547	0.669626	0.606042	3932	tags=57%, list=25%, signal=43%	115677/801/51070/3320/4846/207/340481/23564
BIOCARTA_CDK5_PATHWAY	BIOCARTA_CDK5_PATHWAY	11	0.507418	1.14647	0.320717	0.670784	0.607089	3874	tags=55%, list=25%, signal=41%	8851/5594/1020/5604/5894/5595
BIOCARTA_IL10_PATHWAY	BIOCARTA_IL10_PATHWAY	13	0.491704	1.14017	0.315582	0.670784	0.607089	1181	tags=38%, list=8%, signal=36%	3586/6772/6774/3552/3588
BIOCARTA_CYTOKINE_PATHWAY	BIOCARTA_CYTOKINE_PATHWAY	12	0.494712	1.13531	0.315476	0.670784	0.607089	1589	tags=33%, list=10%, signal=30%	3586/3600/3552/3565
REACTOME_RECEPTOR_TYPE_TYROSINE_PROTEIN_PHOSPHATASES	REACTOME_RECEPTOR_TYPE_TYROSINE_PROTEIN_PHOSPHATASES	12	0.494583	1.13501	0.315476	0.670784	0.607089	1905	tags=25%, list=12%, signal=22%	3556/8495/8500
REACTOME_SCAVENGING_BY_CLASS_A_RECEPTORS	REACTOME_SCAVENGING_BY_CLASS_A_RECEPTORS	15	0.470921	1.12681	0.312757	0.670784	0.607089	109	tags=7%, list=1%, signal=7%	4481
BIOCARTA_ARENRF2_PATHWAY	BIOCARTA_ARENRF2_PATHWAY	19	0.436632	1.12372	0.311508	0.670784	0.607089	1438	tags=32%, list=9%, signal=29%	23764/1432/5578/9817/5599/5594
BIOCARTA_ASBCELL_PATHWAY	BIOCARTA_ASBCELL_PATHWAY	14	-0.457804	-1.11969	0.314453	0.670784	0.607089	1684	tags=50%, list=11%, signal=45%	3127/920/3122/3123/959/958/940
REACTOME_NUCLEOTIDE_BIOSYNTHESIS	REACTOME_NUCLEOTIDE_BIOSYNTHESIS	14	-0.45731	-1.11848	0.320312	0.670784	0.607089	2834	tags=43%, list=18%, signal=35%	122622/471/158/5198/790/3615
REACTOME_ERKS_ARE_INACTIVATED	REACTOME_ERKS_ARE_INACTIVATED	13	-0.468936	-1.1174	0.321212	0.670784	0.607089	779	tags=23%, list=5%, signal=22%	5598/1848/1849
WP_MAPK_AND_NFKB_SIGNALING_PATHWAYS_INHIBITED_BY_YERSINIA_YOPJ	WP_MAPK_AND_NFKB_SIGNALING_PATHWAYS_INHIBITED_BY_YERSINIA_YOPJ	12	-0.479	-1.116	0.317269	0.670784	0.607089	1112	tags=33%, list=7%, signal=31%	6237/7189/9020/4214
KEGG_GALACTOSE_METABOLISM	KEGG_GALACTOSE_METABOLISM	24	0.412656	1.11291	0.313373	0.670784	0.607089	1859	tags=21%, list=12%, signal=18%	8972/3101/7360/55276/2584
REACTOME_ERBB2_ACTIVATES_PTK6_SIGNALING	REACTOME_ERBB2_ACTIVATES_PTK6_SIGNALING	10	-0.497937	-1.1109	0.320158	0.670784	0.607089	19	tags=20%, list=0%, signal=20%	2069/1839
WP_NEPHROGENESIS	WP_NEPHROGENESIS	10	-0.497722	-1.11042	0.320158	0.670784	0.607089	533	tags=20%, list=3%, signal=19%	2297/4853
WP_PYRIMIDINE_METABOLISM_AND_RELATED_DISEASES	WP_PYRIMIDINE_METABOLISM_AND_RELATED_DISEASES	16	-0.435173	-1.10844	0.32008	0.670784	0.607089	1981	tags=31%, list=13%, signal=27%	790/6240/6241/30833/7298
KEGG_BETA_ALANINE_METABOLISM	KEGG_BETA_ALANINE_METABOLISM	21	0.423642	1.10468	0.317814	0.670784	0.607089	2492	tags=29%, list=16%, signal=24%	23417/26275/1962/217/1806/51733
REACTOME_SYNTHESIS_OF_BILE_ACIDS_AND_BILE_SALTS_VIA_7ALPHA_HYDROXYCHOLESTEROL	REACTOME_SYNTHESIS_OF_BILE_ACIDS_AND_BILE_SALTS_VIA_7ALPHA_HYDROXYCHOLESTEROL	19	0.429001	1.10408	0.315476	0.670784	0.607089	732	tags=11%, list=5%, signal=10%	80270/1593
REACTOME_NCAM1_INTERACTIONS	REACTOME_NCAM1_INTERACTIONS	29	-0.379307	-1.10054	0.314	0.670784	0.607089	2500	tags=24%, list=16%, signal=20%	8911/50509/784/782/1298/1292/2675
REACTOME_TRANSLATION_OF_SARS_COV_1_STRUCTURAL_PROTEINS	REACTOME_TRANSLATION_OF_SARS_COV_1_STRUCTURAL_PROTEINS	29	0.385714	1.10043	0.316733	0.670784	0.607089	1513	tags=24%, list=10%, signal=22%	83666/256435/84875/6483/54625/4245/143
REACTOME_RIPK1_MEDIATED_REGULATED_NECROSIS	REACTOME_RIPK1_MEDIATED_REGULATED_NECROSIS	29	0.385582	1.10005	0.316733	0.670784	0.607089	2247	tags=31%, list=14%, signal=27%	8743/8772/10211/355/197259/2319/6386/8737/329
WP_PURINERGIC_SIGNALING	WP_PURINERGIC_SIGNALING	30	0.381935	1.0981	0.314961	0.670784	0.607089	1422	tags=20%, list=9%, signal=18%	140/10161/64805/53829/5028/24145
PID_ERBB2_ERBB3_PATHWAY	PID_ERBB2_ERBB3_PATHWAY	43	0.356871	1.09676	0.318008	0.670784	0.607089	3901	tags=35%, list=25%, signal=26%	3084/6774/5599/5601/5594/9101/572/5604/8503/2353/3717/5894/2885/5595/5532
PID_TRAIL_PATHWAY	PID_TRAIL_PATHWAY	28	0.385888	1.09571	0.320939	0.670784	0.607089	3328	tags=39%, list=21%, signal=31%	8743/8772/8794/5599/6416/5594/8737/8503/8837/1147/6609
PID_ATM_PATHWAY	PID_ATM_PATHWAY	33	0.375644	1.09472	0.313373	0.670784	0.607089	2809	tags=39%, list=18%, signal=32%	9025/3014/641/4193/7518/64326/672/10111/7014/7156/5883/10524/4683
REACTOME_IRS_MEDIATED_SIGNALLING	REACTOME_IRS_MEDIATED_SIGNALLING	40	0.363067	1.08944	0.318447	0.670784	0.607089	130	tags=5%, list=1%, signal=5%	2322/8660
WP_WNT_SIGNALING_IN_KIDNEY_DISEASE	WP_WNT_SIGNALING_IN_KIDNEY_DISEASE	33	0.373804	1.08936	0.319361	0.670784	0.607089	3194	tags=24%, list=21%, signal=19%	2535/5599/5601/7855/7481/27130/7480/1855
WP_UREA_CYCLE_AND_METABOLISM_OF_AMINO_GROUPS	WP_UREA_CYCLE_AND_METABOLISM_OF_AMINO_GROUPS	20	-0.405582	-1.08673	0.313765	0.670784	0.607089	2581	tags=45%, list=17%, signal=38%	1757/445/6723/95/1158/2628/2593/1152/4953
WP_HEPATITIS_C_AND_HEPATOCELLULAR_CARCINOMA	WP_HEPATITIS_C_AND_HEPATOCELLULAR_CARCINOMA	47	0.347963	1.08357	0.316288	0.670784	0.607089	1080	tags=13%, list=7%, signal=12%	4609/3577/1432/6774/842/5599
REACTOME_SIGNALING_BY_TYPE_1_INSULIN_LIKE_GROWTH_FACTOR_1_RECEPTOR_IGF1R	REACTOME_SIGNALING_BY_TYPE_1_INSULIN_LIKE_GROWTH_FACTOR_1_RECEPTOR_IGF1R	45	0.350778	1.08219	0.319392	0.670784	0.607089	130	tags=4%, list=1%, signal=4%	2322/8660
REACTOME_HEME_SIGNALING	REACTOME_HEME_SIGNALING	46	-0.344302	-1.07699	0.320755	0.670784	0.607089	3173	tags=35%, list=20%, signal=28%	8841/1387/571/1385/9575/10743/3162/6256/64854/3043/6095/51266/9572/7975/2033/4209
REACTOME_RAB_REGULATION_OF_TRAFFICKING	REACTOME_RAB_REGULATION_OF_TRAFFICKING	122	0.296427	1.07162	0.316667	0.670784	0.607089	3743	tags=33%, list=24%, signal=25%	9363/84315/83452/55357/79961/27342/22879/23011/57533/55667/5872/11031/51762/81631/5873/9367/81846/22930/57465/64786/26000/25782/22898/51552/221960/22878/79890/1121/54453/5870/122553/80006/10890/9610/259173/201627/27095/81876/5868/51112
REACTOME_SIGNALING_BY_TGF_BETA_RECEPTOR_COMPLEX	REACTOME_SIGNALING_BY_TGF_BETA_RECEPTOR_COMPLEX	75	-0.311017	-1.06782	0.316872	0.670784	0.607089	3082	tags=33%, list=20%, signal=27%	9612/5054/142/905/3065/8239/23645/7050/23370/50855/7311/1875/5933/7314/7046/64750/7029/1025/6233/6497/6498/5590/904/867/4092
WP_MALE_INFERTILITY	WP_MALE_INFERTILITY	107	0.30051	1.06624	0.316699	0.670784	0.607089	1506	tags=15%, list=10%, signal=14%	7057/1191/94240/4318/343171/355/84072/4193/7518/9194/4552/6948/5192/7320/1543/9101
REACTOME_NUCLEOTIDE_BINDING_DOMAIN_LEUCINE_RICH_REPEAT_CONTAINING_RECEPTOR_NLR_SIGNALING_PATHWAYS	REACTOME_NUCLEOTIDE_BINDING_DOMAIN_LEUCINE_RICH_REPEAT_CONTAINING_RECEPTOR_NLR_SIGNALING_PATHWAYS	56	0.330415	1.0639	0.313208	0.670784	0.607089	3003	tags=30%, list=19%, signal=25%	58484/5608/1432/7128/9447/842/837/9051/24145/4210/10454/329/3656/29108/6885/64127/83737
REACTOME_RHOA_GTPASE_CYCLE	REACTOME_RHOA_GTPASE_CYCLE	143	0.285047	1.05656	0.321101	0.670784	0.607089	1635	tags=15%, list=11%, signal=14%	83478/55852/9411/10211/3930/5825/8987/7112/5337/397/2319/2040/23256/93663/57636/10395/10144/23092/10451/57580/7409/6093
WP_PI3KAKT_SIGNALING_PATHWAY	WP_PI3KAKT_SIGNALING_PATHWAY	274	0.263989	1.04935	0.318015	0.670784	0.607089	2114	tags=16%, list=14%, signal=14%	4609/2322/7057/54541/2790/10161/7097/896/1945/3915/3566/3718/7039/2335/3082/5747/3454/9586/842/100533105/23678/1017/4193/5578/3679/1944/5617/5594/55844/672/3565/5728/1386/3672/5520/3574/284/3455/5155/1441/2321/572/1299/5604
BIOCARTA_CDMAC_PATHWAY	BIOCARTA_CDMAC_PATHWAY	16	0.460192	1.12997	0.322645	0.671025	0.607308	2114	tags=25%, list=14%, signal=22%	4609/5578/5594/5604
REACTOME_FLT3_SIGNALING_IN_DISEASE	REACTOME_FLT3_SIGNALING_IN_DISEASE	27	0.392318	1.10913	0.323643	0.671025	0.607308	59	tags=7%, list=0%, signal=7%	2322/5292
WP_INTERLEUKIN11_SIGNALING_PATHWAY	WP_INTERLEUKIN11_SIGNALING_PATHWAY	42	0.359468	1.09596	0.321773	0.671025	0.607308	2176	tags=26%, list=14%, signal=23%	9021/6772/6774/466/3572/6195/2242/5594/10401/5604/2534
REACTOME_ADHERENS_JUNCTIONS_INTERACTIONS	REACTOME_ADHERENS_JUNCTIONS_INTERACTIONS	23	-0.39275	-1.09484	0.323587	0.671025	0.607308	625	tags=22%, list=4%, signal=21%	1499/71/1500/3728/5818
REACTOME_MRNA_CAPPING	REACTOME_MRNA_CAPPING	29	-0.376523	-1.09246	0.322	0.671025	0.607308	2431	tags=31%, list=16%, signal=26%	5432/1022/5437/5435/5430/5438/5441/5436/8731
WP_SPLICING_FACTOR_NOVA_REGULATED_SYNAPTIC_PROTEINS	WP_SPLICING_FACTOR_NOVA_REGULATED_SYNAPTIC_PROTEINS	32	-0.366833	-1.0845	0.322645	0.671025	0.607308	2493	tags=22%, list=16%, signal=18%	22883/2054/2037/4134/490/3778/5590
REACTOME_VIRAL_MESSENGER_RNA_SYNTHESIS	REACTOME_VIRAL_MESSENGER_RNA_SYNTHESIS	44	-0.348356	-1.08357	0.322917	0.671025	0.607308	4040	tags=43%, list=26%, signal=32%	5434/9972/100101267/129401/9688/55706/7175/5432/9883/23225/8480/23279/5437/5435/5430/8086/5438/5441/5436
PID_ATF2_PATHWAY	PID_ATF2_PATHWAY	55	-0.329398	-1.07297	0.323591	0.671025	0.607308	844	tags=16%, list=5%, signal=16%	1649/596/3727/5328/2033/1847/3280/11221/467
REACTOME_SIGNALING_BY_FGFR4_IN_DISEASE	REACTOME_SIGNALING_BY_FGFR4_IN_DISEASE	11	-0.490008	-1.11203	0.324	0.671164	0.607433	2260	tags=27%, list=15%, signal=23%	3265/10818/5335
WP_IL2_SIGNALING_PATHWAY	WP_IL2_SIGNALING_PATHWAY	41	0.359458	1.08532	0.324903	0.671234	0.607497	941	tags=17%, list=6%, signal=16%	4609/9021/6772/3718/6774/1154/9111
WP_PROSTAGLANDIN_SYNTHESIS_AND_REGULATION	WP_PROSTAGLANDIN_SYNTHESIS_AND_REGULATION	41	0.358863	1.08353	0.324903	0.671234	0.607497	2648	tags=37%, list=17%, signal=30%	5468/306/5321/5737/1910/5732/5617/7356/3248/4286/10891/309/301/5733/6277
WP_LEUKOCYTEINTRINSIC_HIPPO_PATHWAY_FUNCTIONS	WP_LEUKOCYTEINTRINSIC_HIPPO_PATHWAY_FUNCTIONS	32	-0.366178	-1.08257	0.324649	0.671234	0.607497	1434	tags=19%, list=9%, signal=17%	50943/3683/930/2308/639/1236
REACTOME_SIGNALING_BY_ERBB2_IN_CANCER	REACTOME_SIGNALING_BY_ERBB2_IN_CANCER	23	-0.392542	-1.09426	0.325536	0.671346	0.607598	549	tags=9%, list=4%, signal=8%	5335/1839
REACTOME_METABOLISM_OF_CARBOHYDRATES	REACTOME_METABOLISM_OF_CARBOHYDRATES	261	0.266212	1.04866	0.325279	0.671346	0.607598	2959	tags=23%, list=19%, signal=19%	9818/2529/64080/22856/1462/6383/9334/2992/5091/5226/5210/375790/26035/8705/55454/5315/29940/6888/8509/5836/10678/2597/8702/3101/2131/2027/7360/79023/6483/5223/11097/55501/178/166012/132158/226/6385/55276/53371/2588/2584/6120/9394/51363/669/10007/81929/9331/124872/3073/3074/10855/378884/11046/55790/3340/5224/2997/2539/9653/4928
REACTOME_KERATAN_SULFATE_DEGRADATION	REACTOME_KERATAN_SULFATE_DEGRADATION	10	0.512174	1.12482	0.326613	0.672968	0.609066	3478	tags=40%, list=22%, signal=31%	2588/3073/3074/2799
KEGG_BIOSYNTHESIS_OF_UNSATURATED_FATTY_ACIDS	KEGG_BIOSYNTHESIS_OF_UNSATURATED_FATTY_ACIDS	21	0.419579	1.09408	0.327935	0.674493	0.610447	2270	tags=33%, list=15%, signal=28%	641371/55825/9200/51/51144/8310/201562
REACTOME_RNA_POLYMERASE_III_TRANSCRIPTION_INITIATION_FROM_TYPE_1_PROMOTER	REACTOME_RNA_POLYMERASE_III_TRANSCRIPTION_INITIATION_FROM_TYPE_1_PROMOTER	28	-0.379089	-1.08216	0.327902	0.674493	0.610447	4397	tags=50%, list=28%, signal=36%	51082/51728/55814/5434/9328/661/2972/84265/5437/5435/171568/5441/112495/9533
REACTOME_TRAFFICKING_OF_GLUR2_CONTAINING_AMPA_RECEPTORS	REACTOME_TRAFFICKING_OF_GLUR2_CONTAINING_AMPA_RECEPTORS	14	0.47863	1.12008	0.328571	0.675203	0.611089	2383	tags=29%, list=15%, signal=24%	9463/5578/4905/161
REACTOME_FCGR_ACTIVATION	REACTOME_FCGR_ACTIVATION	12	-0.475852	-1.10867	0.329317	0.67604	0.611847	650	tags=33%, list=4%, signal=32%	917/6714/2214/919
REACTOME_THE_CITRIC_ACID_TCA_CYCLE_AND_RESPIRATORY_ELECTRON_TRANSPORT	REACTOME_THE_CITRIC_ACID_TCA_CYCLE_AND_RESPIRATORY_ELECTRON_TRANSPORT	162	-0.273876	-1.05207	0.329854	0.67604	0.611847	4641	tags=43%, list=30%, signal=30%	6392/8801/9016/2271/25915/9167/1337/6566/1327/6391/137682/4696/10632/3421/4713/4191/9377/4705/4697/79944/4701/515/80224/498/4704/2108/4717/7416/1345/1743/4718/1340/4723/116228/518/91942/4716/10128/4706/522/513/10131/51241/5164/3418/29796/516/4700/51079/514/6256/10873/7351/55967/54704/5160/539/1353/3945/1431/521/1350/4967/80219/4694/93058/90639/55066/728294
REACTOME_MUSCLE_CONTRACTION	REACTOME_MUSCLE_CONTRACTION	151	-0.278375	-1.04593	0.329646	0.67604	0.611847	2513	tags=19%, list=16%, signal=16%	7140/9424/483/10089/480/2256/2982/80228/844/1193/478/10142/476/3750/29895/782/7125/10060/3710/29767/10398/490/84876/486/53822/7168/7169/481/10174
BIOCARTA_PML_PATHWAY	BIOCARTA_PML_PATHWAY	16	0.456227	1.12024	0.330661	0.676091	0.611893	2573	tags=44%, list=17%, signal=37%	7132/5371/355/6672/1616/5925/84106
REACTOME_TRAF6_MEDIATED_NF_KB_ACTIVATION	REACTOME_TRAF6_MEDIATED_NF_KB_ACTIVATION	24	0.405067	1.09244	0.331337	0.676091	0.611893	1206	tags=21%, list=8%, signal=19%	6283/23586/7706/89122/64135
BIOCARTA_TPO_PATHWAY	BIOCARTA_TPO_PATHWAY	23	0.411248	1.09084	0.331288	0.676091	0.611893	4501	tags=57%, list=29%, signal=40%	6772/6774/5578/5604/6777/2353/6776/3717/5894/2885/5595/1457/5921
PID_INTEGRIN_CS_PATHWAY	PID_INTEGRIN_CS_PATHWAY	24	-0.389302	-1.08501	0.331337	0.676091	0.611893	2573	tags=33%, list=17%, signal=28%	3688/3655/3690/3687/3683/3676/3674/3695
BIOCARTA_IL1R_PATHWAY	BIOCARTA_IL1R_PATHWAY	29	0.379019	1.08133	0.330677	0.676091	0.611893	1080	tags=28%, list=7%, signal=26%	5608/1432/3557/3556/11213/3554/3552/5599
WP_INTERACTIONS_BETWEEN_IMMUNE_CELLS_AND_MICRORNAS_IN_TUMOR_MICROENVIRONMENT	WP_INTERACTIONS_BETWEEN_IMMUNE_CELLS_AND_MICRORNAS_IN_TUMOR_MICROENVIRONMENT	28	-0.377082	-1.07643	0.331976	0.676798	0.612533	786	tags=18%, list=5%, signal=17%	7189/1493/3561/3560/6352
REACTOME_CLASS_I_PEROXISOMAL_MEMBRANE_PROTEIN_IMPORT	REACTOME_CLASS_I_PEROXISOMAL_MEMBRANE_PROTEIN_IMPORT	20	0.41744	1.08561	0.332677	0.676868	0.612596	2481	tags=30%, list=16%, signal=25%	5825/5195/5194/10478/5828/8799
PID_NEPHRIN_NEPH1_PATHWAY	PID_NEPHRIN_NEPH1_PATHWAY	28	0.380663	1.08087	0.334638	0.676868	0.612596	2176	tags=25%, list=14%, signal=22%	5584/23607/5599/6416/5601/572/2534
REACTOME_UPTAKE_AND_ACTIONS_OF_BACTERIAL_TOXINS	REACTOME_UPTAKE_AND_ACTIONS_OF_BACTERIAL_TOXINS	26	-0.384164	-1.07885	0.334016	0.676868	0.612596	2415	tags=27%, list=16%, signal=23%	1938/928/6843/79849/6844/3326/1839
WP_IL6_SIGNALING_PATHWAY	WP_IL6_SIGNALING_PATHWAY	41	0.357057	1.07807	0.33463	0.676868	0.612596	2136	tags=27%, list=14%, signal=23%	9021/6772/6774/6416/3055/3572/5594/7409/572/5604/2549
WP_METABOLIC_REPROGRAMMING_IN_COLON_CANCER	WP_METABOLIC_REPROGRAMMING_IN_COLON_CANCER	41	0.356935	1.0777	0.33463	0.676868	0.612596	1455	tags=22%, list=9%, signal=20%	5723/5226/5315/6888/2618/3939/2597/3101/5223
REACTOME_TRANSCRIPTION_OF_THE_HIV_GENOME	REACTOME_TRANSCRIPTION_OF_THE_HIV_GENOME	68	-0.316519	-1.07444	0.332649	0.676868	0.612596	3107	tags=31%, list=20%, signal=25%	6829/7469/905/8178/7936/6749/5432/1022/6827/5437/5435/5430/1025/5438/2958/5441/51616/5436/904/8731/8148
REACTOME_PEPTIDE_HORMONE_METABOLISM	REACTOME_PEPTIDE_HORMONE_METABOLISM	66	0.322068	1.06709	0.334608	0.676868	0.612596	2111	tags=21%, list=14%, signal=18%	1066/290/4311/148867/1509/54536/3972/338557/30001/7941/5873/84909/64924/3799
WP_PANCREATIC_ADENOCARCINOMA_PATHWAY	WP_PANCREATIC_ADENOCARCINOMA_PATHWAY	87	0.305081	1.05532	0.334615	0.676868	0.612596	2354	tags=18%, list=15%, signal=16%	1647/6772/7039/10912/6774/5337/842/5599/5601/5594/1643/10928/572/5604/5925/1871
REACTOME_APOPTOSIS	REACTOME_APOPTOSIS	173	0.27564	1.04814	0.333333	0.676868	0.612596	2979	tags=24%, list=19%, signal=19%	3006/8743/3007/4001/23604/3148/23643/8772/6774/839/5747/355/5711/842/929/5599/56616/4836/5594/5414/5718/6093/10213/5706/8737/660/572/840/9414/5692/329/5701/5696/317/79792/5688/3837/8837/10018/7099/3008
REACTOME_KSRP_KHSRP_BINDS_AND_DESTABILIZES_MRNA	REACTOME_KSRP_KHSRP_BINDS_AND_DESTABILIZES_MRNA	17	0.444017	1.09837	0.335378	0.677774	0.613416	317	tags=12%, list=2%, signal=12%	1432/54512
KEGG_ALPHA_LINOLENIC_ACID_METABOLISM	KEGG_ALPHA_LINOLENIC_ACID_METABOLISM	11	0.501269	1.13258	0.336653	0.679758	0.615212	3470	tags=55%, list=22%, signal=42%	5321/51/8310/81579/8681/391013
REACTOME_RHOBTB3_ATPASE_CYCLE	REACTOME_RHOBTB3_ATPASE_CYCLE	10	0.506991	1.11344	0.33871	0.680055	0.61548	2025	tags=40%, list=13%, signal=35%	10226/9367/10489/8452
REACTOME_EGFR_DOWNREGULATION	REACTOME_EGFR_DOWNREGULATION	27	0.387595	1.09578	0.339147	0.680055	0.61548	399	tags=11%, list=3%, signal=11%	374/10252/7039
WP_SIGNAL_TRANSDUCTION_THROUGH_IL1R	WP_SIGNAL_TRANSDUCTION_THROUGH_IL1R	31	0.374093	1.07768	0.337349	0.680055	0.61548	2421	tags=39%, list=16%, signal=33%	5608/1432/3557/3556/11213/3554/3552/5599/10454/4615/3656/54472
REACTOME_TBC_RABGAPS	REACTOME_TBC_RABGAPS	44	0.345971	1.07024	0.33908	0.680055	0.61548	1886	tags=23%, list=12%, signal=20%	9363/83452/55357/27342/57533/51762/81631/57465/64786/26000
WP_WNT_SIGNALING_PATHWAY	WP_WNT_SIGNALING_PATHWAY	48	0.340027	1.06791	0.338318	0.680055	0.61548	1486	tags=19%, list=10%, signal=17%	4609/5468/5578/10023/102800317/5599/5601/5594/1452
WP_NEURAL_CREST_DIFFERENTIATION	WP_NEURAL_CREST_DIFFERENTIATION	72	-0.309844	-1.06484	0.338	0.680055	0.61548	533	tags=7%, list=3%, signal=7%	4853/2113/3280/3397/6615
REACTOME_EPH_EPHRIN_MEDIATED_REPULSION_OF_CELLS	REACTOME_EPH_EPHRIN_MEDIATED_REPULSION_OF_CELLS	46	0.342651	1.05986	0.339048	0.680055	0.61548	2383	tags=24%, list=15%, signal=20%	4318/2048/1945/2041/1944/10451/83464/8218/2050/2534/161
REACTOME_NCAM_SIGNALING_FOR_NEURITE_OUT_GROWTH	REACTOME_NCAM_SIGNALING_FOR_NEURITE_OUT_GROWTH	50	-0.334374	-1.05662	0.33833	0.680055	0.61548	2828	tags=22%, list=18%, signal=18%	1385/50509/784/3265/782/9252/1298/6709/1292/2675/6714
WP_INTERACTIONS_BETWEEN_LOXL4_AND_OXIDATIVE_STRESS_PATHWAY	WP_INTERACTIONS_BETWEEN_LOXL4_AND_OXIDATIVE_STRESS_PATHWAY	17	0.441207	1.09142	0.341513	0.683616	0.618704	2162	tags=24%, list=14%, signal=20%	2335/54536/1728/4899
REACTOME_FORMATION_OF_THE_EARLY_ELONGATION_COMPLEX	REACTOME_FORMATION_OF_THE_EARLY_ELONGATION_COMPLEX	33	-0.360169	-1.06918	0.341317	0.683616	0.618704	3107	tags=36%, list=20%, signal=29%	6829/7469/7936/5432/1022/6827/5437/5435/5430/5438/5441/5436
REACTOME_CROSSLINKING_OF_COLLAGEN_FIBRILS	REACTOME_CROSSLINKING_OF_COLLAGEN_FIBRILS	12	0.481829	1.10574	0.345238	0.68635	0.621178	1125	tags=8%, list=7%, signal=8%	5118
WP_EXTRACELLULAR_VESICLES_IN_THE_CROSSTALK_OF_CARDIAC_CELLS	WP_EXTRACELLULAR_VESICLES_IN_THE_CROSSTALK_OF_CARDIAC_CELLS	16	0.448138	1.10037	0.344689	0.68635	0.621178	1627	tags=31%, list=10%, signal=28%	4318/2114/6774/967/5728
WP_IL9_SIGNALING_PATHWAY	WP_IL9_SIGNALING_PATHWAY	16	0.447761	1.09945	0.344689	0.68635	0.621178	3874	tags=56%, list=25%, signal=42%	6772/3718/6774/5594/5604/6777/6776/2885/5595
BIOCARTA_TALL1_PATHWAY	BIOCARTA_TALL1_PATHWAY	15	0.458756	1.0977	0.345679	0.68635	0.621178	1624	tags=33%, list=10%, signal=30%	407977/1432/10673/5599/8742
REACTOME_IRAK2_MEDIATED_ACTIVATION_OF_TAK1_COMPLEX	REACTOME_IRAK2_MEDIATED_ACTIVATION_OF_TAK1_COMPLEX	10	-0.488041	-1.08882	0.347826	0.68635	0.621178	2002	tags=40%, list=13%, signal=35%	7311/7314/6233/7189
WP_NITRIC_OXIDE_METABOLISM_IN_CYSTIC_FIBROSIS	WP_NITRIC_OXIDE_METABOLISM_IN_CYSTIC_FIBROSIS	10	-0.487862	-1.08842	0.347826	0.68635	0.621178	2594	tags=60%, list=17%, signal=50%	10419/4846/3275/54496/3276/23564
BIOCARTA_RANMS_PATHWAY	BIOCARTA_RANMS_PATHWAY	10	-0.487458	-1.08752	0.347826	0.68635	0.621178	2548	tags=50%, list=16%, signal=42%	4926/3838/5902/5901/1104
BIOCARTA_PDZS_PATHWAY	BIOCARTA_PDZS_PATHWAY	16	-0.426575	-1.08654	0.347913	0.68635	0.621178	6688	tags=56%, list=43%, signal=32%	1740/9369/58/1741/2035/118/1742/2987/6709
WP_OVERVIEW_OF_NANOPARTICLE_EFFECTS	WP_OVERVIEW_OF_NANOPARTICLE_EFFECTS	17	-0.418043	-1.08335	0.346979	0.68635	0.621178	2054	tags=41%, list=13%, signal=36%	581/3162/10000/5742/596/5743/7124
WP_DISRUPTION_OF_POSTSYNAPTIC_SIGNALING_BY_CNV	WP_DISRUPTION_OF_POSTSYNAPTIC_SIGNALING_BY_CNV	25	0.393848	1.07856	0.347222	0.68635	0.621178	4713	tags=36%, list=30%, signal=25%	22895/5594/817/7532/2332/5595/23191/6804/1739
REACTOME_A_TETRASACCHARIDE_LINKER_SEQUENCE_IS_REQUIRED_FOR_GAG_SYNTHESIS	REACTOME_A_TETRASACCHARIDE_LINKER_SEQUENCE_IS_REQUIRED_FOR_GAG_SYNTHESIS	21	0.412632	1.07596	0.346154	0.68635	0.621178	1708	tags=19%, list=11%, signal=17%	1462/6383/375790/6385
BIOCARTA_FMLP_PATHWAY	BIOCARTA_FMLP_PATHWAY	32	0.37019	1.06823	0.345924	0.68635	0.621178	2295	tags=25%, list=15%, signal=21%	2357/5608/1432/653361/2769/5594/5604/4688
REACTOME_REGULATION_OF_RAS_BY_GAPS	REACTOME_REGULATION_OF_RAS_BY_GAPS	67	-0.31352	-1.06165	0.343621	0.68635	0.621178	3530	tags=46%, list=23%, signal=36%	5699/5693/5684/5694/23198/5695/5709/5689/5691/5702/8831/5690/5720/64926/5686/5715/5710/10197/9491/22821/5704/5713/3265/7311/7314/5721/5705/6233/7979/161742/10156
WP_GASTRIN_SIGNALING_PATHWAY	WP_GASTRIN_SIGNALING_PATHWAY	105	0.297637	1.05272	0.345631	0.68635	0.621178	2366	tags=19%, list=15%, signal=16%	5055/4609/5468/1432/100271849/6774/5747/5578/5599/5601/1994/5594/6093/1386/6925/572/5604/2534/329/6550
WP_KIT_RECEPTOR_SIGNALING_PATHWAY	WP_KIT_RECEPTOR_SIGNALING_PATHWAY	58	0.324505	1.049	0.344697	0.68635	0.621178	2176	tags=29%, list=14%, signal=25%	1432/6772/8651/6774/7006/2887/5578/10603/1796/5599/6195/5594/7409/4286/572/5604/2534
REACTOME_PROGRAMMED_CELL_DEATH	REACTOME_PROGRAMMED_CELL_DEATH	202	0.267337	1.03427	0.343525	0.68635	0.621178	2979	tags=25%, list=19%, signal=20%	3006/8743/3007/4001/23604/3148/23643/8772/10211/6774/839/5747/355/5711/842/929/197259/2319/3552/5599/56616/4836/837/1991/5594/6386/5414/5718/6093/10213/5706/8737/660/572/840/9414/5692/329/5701/5696/317/3660/79792/27243/5688/3837/8837/10018/7099/3008
WP_MALIGNANT_PLEURAL_MESOTHELIOMA	WP_MALIGNANT_PLEURAL_MESOTHELIOMA	363	0.25104	1.03009	0.344954	0.68635	0.621178	1984	tags=15%, list=13%, signal=14%	374/4609/2322/3586/4318/2919/83999/896/1945/5608/1432/2535/6772/3627/6788/3915/7039/29126/2335/1459/3082/5747/6347/2146/1017/4193/10023/102800317/9821/3689/90550/6045/5599/6416/5601/7855/6195/5176/1944/5607/23401/7481/5594/1452/672/5728/1386/3672/10891/284/5281/4217/5155/2321/283349
BIOCARTA_CASPASE_PATHWAY	BIOCARTA_CASPASE_PATHWAY	22	-0.393285	-1.08103	0.348249	0.68643	0.62125	652	tags=23%, list=4%, signal=22%	331/330/5551/4000/3002
WP_RELATIONSHIP_BETWEEN_INFLAMMATION_COX2_AND_EGFR	WP_RELATIONSHIP_BETWEEN_INFLAMMATION_COX2_AND_EGFR	24	-0.38469	-1.07215	0.349301	0.687919	0.622598	3150	tags=33%, list=20%, signal=27%	207/5734/3265/5294/51365/10000/5743/6714
[truncated: 1,141 more rows]

## Sheet: CAMERA gene set analysis
	NGenes	Direction	PValue	FDR
[truncated: 2,981 more rows]

## Sheet: ROAST gene set testing
	NGenes	PropDown	PropUp	Direction	PValue	FDR	PValue.Mixed	FDR.Mixed
[truncated: 2,981 more rows]
