# Supplementary material for: Multi-omics identification of immune-related biomarkers predicting tofacitinib response in rheumatoid arthritis
Source: Front Immunol. 2026 Jan 26;16:1703209. doi: 10.3389/fimmu.2025.1703209 (PMC12884169; doi:10.3389/fimmu.2025.1703209)
Supplement: Supplementary file 7 [file Table7.xlsx]

## Sheet: Clinical characteristics
Indicators	Responder (0w)	Non-responder (0w)	P	Responder (8w)	P	Non-responder (8w)	P
Morning stiffness (min)	36.00±23.66	37.50±17.08	0.898226	8.00±7.89	0.00457021	35.00±17.32	0.843935
Pain VAS (mm)	44.00±10.49	48.75±17.50	0.639099	6.00±3.94	2.47183e-07	42.50±15.00	0.607574
Patient VAS (mm)	43.00±10.59	47.50±15.00	0.611253	6.50±2.42	9.63631e-07	42.50±10.41	0.605974
Physician VAS (mm)	45.00±12.69	46.25±7.50	0.824757	7.50±2.63	4.20408e-06	45.00±5.77	0.801074
TEN28	8.40±2.32	8.75±1.71	0.764125	2.00±0.82	4.42752e-06	8.00±1.63	0.549023
SW28	7.00±1.33	5.50±1.29	0.101712	0.60±0.52	1.08277e-08	4.75±1.26	0.437257
ESR	52.50±19.69	61.75±18.55	0.439879	19.00±7.85	0.000328025	58.75±14.10	0.806033
DAS28-ESR	5.67±0.53	5.83±0.54	0.63543	3.04±0.48	8.20011e-10	5.62±0.45	0.56322
CRP	29.10±11.86	38.00±6.68	0.106843	8.60±3.69	0.000311459	36.75±8.54	0.825752
DAS28-CRP	5.12±0.34	5.26±0.42	0.580916	2.79±0.29	3.88933e-12	5.04±0.33	0.437375

## Sheet: qPCR primers for mRNAs
Gene symbol	Forward primer (5′–3′)	Reverse primer (5′–3′)	Product size (bp)
RPL21	CCACCCAGAGAAGCACAC	TTTGTAGCCCAGAGGTCCT	125
GAPDH	ATCCCATCACCATCTTCCA	AATGAGCCCCAGCCTTC	120

## Sheet: qPCR primers for miRNAs
miRNA ID	Stem-loop RT primer	Forward primer	Reverse primer	Probe
hsa-miR-197-3p	CCTGTTGTCTCCAGCCACAAAAGAGCACAATATTTCAGGAGACAACAGGGCTGGG	CAGCCACAAAAGAGCACAAT	GGTTCACCACCTTCTCCA	FAM-TTCAGGAGACAACAGG-mgb
hsa-miR-625-3p	CCTGTTGTCTCCAGCCACAAAAGAGCACAATATTTCAGGAGACAACAGGTGAGGG	CAGCCACAAAAGAGCACAAT	AGGGCGACTATAGAACTTTCC	FAM-TTCAGGAGACAACAGG-mgb
5S	CCTGTTGTCTCCAGCCACAAAAGAGCACAATATTTCAGGAGACAACAGGAAAGCCTA	CAGCCACAAAAGAGCACAAT	GAGACCGCCTGGGAATAC	FAM-TTCAGGAGACAACAGG-MGB
